# Supplementary material for: Mapping the Transcriptional and Fitness Landscapes of a Pathogenic E. coli Strain: The Effects of Organic Acid Stress under Aerobic and Anaerobic Conditions
Source: Genes (Basel). 2020 Dec 31;12(1):53. doi: 10.3390/genes12010053 (PMC7824302; doi:10.3390/genes12010053)
Supplement: Supplementary file 1 [file genes-12-00053-s001.zip]

Archive with 10 entries (9 files):
- genes-1011081 supplementary/
- genes-1011081 supplementary/genes-1011081 supplementary figures S1 - S9 HR_1.pdf
- genes-1011081 supplementary/Table_S1.xlsx
- genes-1011081 supplementary/Table_S2.docx
- genes-1011081 supplementary/Table_S3.xlsx
- genes-1011081 supplementary/Table_S4.xlsx
- genes-1011081 supplementary/Table_S5.xlsx
- genes-1011081 supplementary/Table_S6.xlsx
- genes-1011081 supplementary/Table_S7.xlsx
- genes-1011081 supplementary/Table_S8.xlsx
