# Supplementary material for: Mapping the Transcriptional and Fitness Landscapes of a Pathogenic E. coli Strain: The Effects of Organic Acid Stress under Aerobic and Anaerobic Conditions
Source: Genes (Basel). 2020 Dec 31;12(1):53. doi: 10.3390/genes12010053 (PMC7824302; doi:10.3390/genes12010053)
Supplement: Supplementary file 1 [file genes-12-00053-s001.zip › genes-1011081 supplementary/Table_S1.xlsx]

## Sheet: Key
Contains the raw RNAseq and TraDIS analysis results (October 9th, 2020).
Sheet name	Description of TraDIS contrasts (format of Controls/Cases)
AceticAcid_Aerobic_pH5.5	pH5.5 control vs. Acetic acid pH5.5 aerobic
AceticAcid_Aerobic_pH7	pH7 control vs. Acetic acid pH7 aerobic
AceticAcid_ANaerobic_pH5.5	pH5.5 control vs. Acetic acid pH5.5 Anaerobic
AceticAcid_ANaerobic_pH7	pH7 control vs. Acetic acid pH7 Anaerobic
ButyricAcid_Aerobic_pH5.5	pH5.5 control vs. Butyric acid pH5.5 aerobic
ButyricAcid_Aerobic_pH7	pH7 control vs. Butyric acid pH7 aerobic
ButyricAcid_ANaerobic_pH5.5	pH5.5 control vs. Butyric acid pH5.5 Anaerobic
ButyricAcid_ANaerobic_pH7	pH7 control vs. Butyric acid pH7 Anaerobic
aerobic_v_Anaerobic_pH5.5	aerobic vs. Anaerobic pH5.5
pH7_vs_pH5.5_aerobic	pH7 vs. pH5.5 aerobic
pH7_vs_pH5.5_Anaerobic	pH7 vs. pH5.5 Anaerobic
aerobic_v_Anaerobic_pH7	aerobic vs. Anaerobic pH7
PropionicAcid_Aerobic_pH5.5	pH5.5 control vs. Propionic acid pH5.5 aerobic
PropionicAcid_Aerobic_pH7	pH7 control vs. Propionic acid pH7 aerobic
PropionicAcid_ANaerobic_pH5.5	pH5.5 control vs. Propionic acid pH5.5 Anaerobic
PropionicAcid_ANaerobic_pH7	pH7 control vs. Propionic acid pH7 Anaerobic
Column name	What the data is
Gene	ST131 gene
logFC.x	Limma Voom output, log2 fold change of stress/control
AveExpr	Average expression of stress and control
t	T statistic of linear model for this gene
P.Value	p-value
adj.P.Val	FDR adjusted p-value
B	B (log odds the gene is really differentially expressed)
X	row index
real_1_pH5_a.x	raw results of Essentials, raw counts
real_2_pH5_a.x	raw results of Essentials, raw counts
real_3_pH5_a.x	raw results of Essentials, raw counts
real_4_Acet_a.x	raw results of Essentials, raw counts
real_5_Acet_a.x	raw results of Essentials, raw counts
real_6_Acet_a.x	raw results of Essentials, raw counts
real_1_pH5_a.y	normalized counts of essentials
real_2_pH5_a.y	normalized counts of essentials
real_3_pH5_a.y	normalized counts of essentials
real_4_Acet_a.y	normalized counts of essentials
real_5_Acet_a.y	normalized counts of essentials
real_6_Acet_a.y	normalized counts of essentials
logFC.y	Essentials conditional essential genes log2 FC (Control/Stress)
logCPM	Essentials conditional essential genes log counts per million
PValue	p-value of Control vs. Stress
FDR.x	FDR adjusted p-value
Start	Gene start position in genome
Stop	Gene stop position in genome
Strand	Strand of gene
Length	Length of gene (based on Genbank report)
PID	PID
Gene	Gene
Product	The gene product
FDR.y	Can be ignored
logFC	This is reported if Essentials reported a no test result, log2 FC of control vs. stress based on the fitness matrix (so it can be plotted)
red	Genes that were significant in RNAseq <= FDR reported on the plot
blue	Genes that were significant for conditional essential genes <= FDR reported on the plot
green	Genes significant for both RNAseq and Essentials
gene.length	Gene length
mean_insertions	Mean number of insertions for the 3 biological replicates
insertion index	Insertion index
COG_protein_id_(blast_of_COG_proteins,_E-value_<=_1e-20)	All just annotation below this point, as described by column name
COG_class
class_description
Class_text
Protein_Function
CDD_domains,_<_1e-10_E-value
No._CDD_domains
CDD_descriptions_|_delimited
Infernal_cmscan_|_delimited
symbol
gene_name
gene_id
ecopath_id
ec_number
accession
pubmed_id

## Sheet: pH7_vs_pH5.5_Anaerobic
Gene	logFC.x	AveExpr	t	P.Value	adj.P.Val	B	X	real_1_pH7_an.x	real_2_pH7_an.x	real_3_pH7_an.x	real_4_pH5.5_an.x	real_5_pH5.5_an.x	real_1_pH7_an.y	real_2_pH7_an.y	real_3_pH7_an.y	real_4_pH5.5_an.y	real_5_pH5.5_an.y	logFC.y	logCPM	PValue	FDR.x	Start	Stop	Strand	Length	PID	Gene	Product	FDR.y	logFC	red	blue	green	gene.length	mean_insertions	Prokka_Gene	gene for query	Prokka_Transcript	COG_protein_id_(blast_of_COG_proteins,_E-value_<=_1e-20)	COG_class	class_description	Class_text	Protein_Function	CDD_domains,_<_1e-10_E-value	No._CDD_domains	CDD_descriptions_|_delimited	Infernal_cmscan_|_delimited	symbol	gene_name
nadA	-0.23325	9.03575	-2.38554	0.0697518	0.751948	-4.13121	3346	9	0	1	21	26	6	2	3	16	32	-2.57995	3.35611	1.60027e-08	1.20127e-05	3297267	3298310	-	1044	-	nadA	quinolinate synthase, subunit A				nadA		1044	7	nadA	nadA	ST131v2_03346	NP_415271	H	H Coenzyme transport and metabolism	METABOLISM	quinolinate synthase, subunit A [Escherichia coli str. K-12 substr. MG1655]	PRK09375	1	quinolinate synthetase; Provisional |	0	nadA	quinolinate synthase, subunit A
tdcB	0.325372	3.19925	1.53776	0.192589	0.786763	-4.44235	597	1462	447	392	960	4026	749	612	626	710	4885	-2.08204	10.1803	0.000834049	0.0529093	588456	589445	+	990	-	tdcB	L-threonine dehydratase, catabolic				tdcB		990	181	tdcB	tdcB	ST131v2_00597	YP_008851849	E	E Amino acid transport and metabolism	METABOLISM	Threonine dehydratase catabolic [Shigella dysenteriae 1617]	PRK08638 ,COG1171	2	threonine dehydratase; Validated | Threonine dehydratase [Amino acid transport and metabolism]. |	0	tdcB	L-threonine dehydratase, catabolic
rbsK_3	-0.164828	2.74393	-0.926324	0.402284	0.867372	-4.66042	4067	3248	1186	1037	2405	7534	1659	1620	1652	1784	9145	-1.73393	11.2453	0.00138137	0.0699066	4012158	4013390	-	1233	-	rbsK_3	ribokinase				rbsK_3		1233	254	rbsK_3	rbsK	ST131v2_04067	YP_006285211	KG	G Carbohydrate transport and metabolism; K Transcription	INFORMATION STORAGE AND PROCESSING; METABOLISM	Ribokinase [Pectobacterium sp. SCC3193]	cl21459 ,cd01174 ,COG1349	3	Helix-turn-helix domains. Bacteria and some eukaryotes use two-component signal transduction systems to detect and respond to changes in the environment. The systems consists of a sensor histidine kinase and a response regulator. The former autophosphorylates a histidine residue on detecting an external stimulus. The phosphate is then transferred to an invariant aspartate residue in a highly cons…	0	rbsK	ribokinase
ST131v2_01237							1237	45	3	2	52	39	26	6	6	39	48	-1.71934	4.41436	0.000101463	0.0144653	1228988	1229135	+	148	-	-	-				ST131v2_01237				#N/A	#N/A	#N/A	#N/A	#N/A	#N/A	#N/A	#N/A	#N/A	#N/A	#N/A	#N/A	#N/A	#N/A
ST131v2_02124							2124	13	5	5	36	14	7	8	9	28	19	-1.56658	3.63023	0.000189958	0.0191481	2115550	2115649	+	100	-	-	-				ST131v2_02124				#N/A	#N/A	#N/A	#N/A	#N/A	#N/A	#N/A	#N/A	#N/A	#N/A	#N/A	#N/A	#N/A	#N/A
fis	-0.0218539	4.7568	-0.0850969	0.935922	0.993392	-4.7652	453	23	12	8	61	24	12	17	14	47	31	-1.46881	4.33478	1.95413e-05	0.0049751	449923	450219	-	297	-	fis	global DNA-binding transcriptional dual regulator				fis		297	15	fis	fis	ST131v2_00453	YP_008851992	K	K Transcription	INFORMATION STORAGE AND PROCESSING	DNA-binding protein fis [Shigella dysenteriae 1617]	PRK00430	1	global DNA-binding transcriptional dual regulator Fis; Provisional |	0	fis	global DNA-binding transcriptional dual regulator
ST131v2_02790							2790	15	12	23	90	31	6	18	34	68	40	-1.42653	4.75517	0.00869148	0.222423	2771525	2771603	-	79	-	-	-								#N/A	#N/A	#N/A	#N/A	#N/A	#N/A	#N/A	#N/A	#N/A	#N/A	#N/A	#N/A	#N/A	#N/A
mcbA	0.206347	5.78048	1.28452	0.262485	0.809121	-4.53864	3289	24	12	7	49	29	12	17	13	37	36	-1.39014	4.27045	1.98827e-05	0.0049751	3238965	3239225	+	261	-	mcbA	colanic acid mucoidy stimulation protein				mcbA		261	7	mcbA	mcbA	ST131v2_03289	0	0	0	0	0	cl11507	1	Protein of unknown function (DUF1471). putative biofilm stress and motility protein A; Provisional |	0	0	0
ssrA	0.515135	17.2504	4.40415	0.00941819	0.740905	-3.85485	1159	2	8	6	29	8	0	11	10	23	11	-1.37312	3.28747	0.0377861	0.411422	1164714	1165076	-	363	-	ssrA	-						363	6	ssrA	ssrA	ST131v2_01159	0	0	0	0	0	0	0	0	tmRNA	ssrA	miscRNA
ST131v2_01160							1160	2	8	6	29	8	0	11	10	23	11	-1.37312	3.28747	0.0377861	0.411422	1164714	1165076	-	363	-	-	-								#N/A	#N/A	#N/A	#N/A	#N/A	#N/A	#N/A	#N/A	#N/A	#N/A	#N/A	#N/A	#N/A	#N/A
ST131v2_02414	-0.223543	0.654839	-1.29744	0.258393	0.80883	-4.53823	2414	9	2	11	29	13	4	5	17	23	17	-1.31392	3.49498	0.010675	0.237422	2397883	2398062	+	180	-	-	hypothetical protein						180	5	ST131v2_02414	ST131v2_02414	ST131v2_02414	0	0	0	0	0	0	0	0	0	0	0
fabA	-0.154183	5.30613	-0.813874	0.457521	0.878301	-4.66453	3041	12	8	2	19	19	6	12	5	14	24	-1.28974	3.4163	0.00275378	0.111739	3001105	3001731	+	627	-	fabA	beta-hydroxydecanoyl thioester dehydrase						627	5	fabA	fabA	ST131v2_03041	YP_008848602	I	I Lipid transport and metabolism	METABOLISM	3-hydroxydecanoyl-[acyl-carrier-protein] dehydratase [Shigella dysenteriae 1617]	PRK05174	1	3-hydroxydecanoyl-(acyl carrier protein) dehydratase; Validated |	0	fabA	beta-hydroxydecanoyl thioester dehydrase
ST131v2_05444	-0.467142	0.548667	-2.1526	0.0915251	0.751948	-4.44429	5444	107	22	16	23	139	58	32	29	15	167	-1.28222	5.54375	0.0845769	0.570485	5323639	5323863	-	225	-	-	hypothetical protein						225	13	ST131v2_05444	ST131v2_05444	ST131v2_05444	0	0	0	0	0	0	0	0	0	0	0
mutS	-0.31217	7.37436	-2.20515	0.0860301	0.751948	-4.20914	1075	1283	501	467	840	2242	655	685	744	621	2720	-1.26732	9.6981	0.0114715	0.246124	1093546	1096107	-	2562	-	mutS	methyl-directed mismatch repair protein						2562	166	mutS	mutS	ST131v2_01075	NP_311616	L	L Replication, recombination and repair	INFORMATION STORAGE AND PROCESSING	DNA mismatch repair protein MutS [Escherichia coli O157:H7 str. Sakai]	pfam05190 ,pfam01624 ,pfam00488 ,pfam05192 ,PRK05399 ,pfam05188	6	MutS family domain IV. This domain is found in proteins of the MutS family (DNA mismatch repair proteins) and is found associated with pfam01624, pfam05188, pfam05192 and pfam00488. The mutS family of proteins is named after the Salmonella typhimurium MutS protein involved in mismatch repair; other members of the family included the eukaryotic MSH 1,2,3, 4,5 and 6 proteins. These have various rol…	0	mutS	methyl-directed mismatch repair protein
yciB	0.378188	5.91343	2.00436	0.109187	0.755262	-4.29506	2672	24	42	22	99	70	10	56	36	74	86	-1.2011	5.35673	0.0245217	0.340685	2657058	2657597	+	540	-	yciB	IspA family inner membrane protein						540	9	yciB	yciB	ST131v2_02672	NP_415770	D	D Cell cycle control, cell division, chromosome partitioning	CELLULAR PROCESSES AND SIGNALING	predicted inner membrane protein [Escherichia coli str. K-12 substr. MG1655]	PRK00259	1	intracellular septation protein A; Reviewed |	0	yciB	IspA family inner membrane protein
ydiZ	-0.256669	9.2651	-1.29079	0.260492	0.809042	-4.53698	2233	43	19	30	87	63	21	28	46	65	77	-1.19709	5.23122	0.000229372	0.0219807	2223829	2224119	-	291	-	ydiZ	uncharacterized protein				ydiZ		291	6	ydiZ	ydiZ	ST131v2_02233	0	0	0	0	0	pfam11080	1	Protein of unknown function (DUF2622). This family is conserved in the Enterobacteriaceae family. Several members are named as YdiZ, a putative cytoplasmic protein. The function is not known. |	0	ydiZ	uncharacterized protein
gatB_2	-0.309276	-0.814326	-1.55244	0.189152	0.786763	-4.47346	1685	126	34	39	216	88	66	49	63	162	109	-1.19363	6.15221	1.76142e-06	0.00066112	1720418	1720702	+	285	-	gatB_2	galactitol-specific enzyme IIB component of PTS				gatB_2		285	24	gatB_2	gatB	ST131v2_01685	NP_310923	G	G Carbohydrate transport and metabolism	METABOLISM	PTS system galactitol-specific transporter subunit IIB [Escherichia coli O157:H7 str. Sakai]	PRK10310	1	PTS system galactitol-specific transporter subunit IIB; Provisional |	0	gatB	galactitol-specific enzyme IIB component of PTS
recC	-0.297591	7.4596	-2.58602	0.0555536	0.751948	-4.07647	947	33	14	13	61	33	17	20	22	46	41	-1.18935	4.58334	9.20049e-05	0.0144025	946162	949530	+	3369	-	recC	exonuclease V (RecBCD complex), gamma chain				recC		3369	24	recC	recC	ST131v2_00947	NP_417299	L	L Replication, recombination and repair	INFORMATION STORAGE AND PROCESSING	exonuclease V (RecBCD complex), gamma chain [Escherichia coli str. K-12 substr. MG1655]	PRK11069 ,pfam04257	2	exonuclease V subunit gamma; Provisional | Exodeoxyribonuclease V, gamma subunit. The Exodeoxyribonuclease V enzyme is a multi-subunit enzyme comprised of the proteins RecB, RecC (this family) and RecD. This enzyme plays an important role in homologous genetic recombination, repair of double strand DNA breaks resistance to UV irradiation and chemical DNA-damage. The enzyme (EC:3.1.11.5) catalyzes…	0	recC	exonuclease V (RecBCD complex), gamma chain
ybjN	0.0609003	5.63096	0.155616	0.883225	0.99007	-4.81624	3242	46	17	7	60	43	25	24	14	45	53	-1.17756	4.71968	2.50417e-05	0.00537084	3189191	3189667	-	477	-	ybjN	negative regulator of motility; multicopy suppressor of coaA(Ts)				ybjN		477	10	ybjN	ybjN	ST131v2_03242	0	0	0	0	0	pfam10722	1	Putative bacterial sensory transduction regulator. YbjN is a putative sensory transduction regulator protein found in Proteobacteria. As it is a multi-copy suppressor of the coenzyme A-associated temperature sensitivity in temperature-sensitive mutant strains of Escherichia coli the suggestion is that it both helps CoA-A1 and possibly works as a general stabilizer for some other unstable proteins…	0	ybjN	negative regulator of motility; multicopy suppressor of coaA(Ts)
pyrC	-0.0165947	5.92708	-0.122432	0.907954	0.993392	-4.79629	2946	21	0	0	26	4	13	2	2	21	7	-1.16597	3.15605	0.0469898	0.455144	2908986	2910029	+	1044	-	pyrC	dihydro-orotase						1044	6	pyrC	pyrC	ST131v2_02946	NP_415580	F	F Nucleotide transport and metabolism	METABOLISM	dihydro-orotase [Escherichia coli str. K-12 substr. MG1655]	PRK05451	1	dihydroorotase; Provisional |	0	pyrC	dihydro-orotase
ST131v2_04822							4822	24	5	6	33	20	13	9	11	25	26	-1.15744	3.84648	0.000980389	0.0566112	4766008	4766126	-	119	-	-	-				ST131v2_04822				#N/A	#N/A	#N/A	#N/A	#N/A	#N/A	#N/A	#N/A	#N/A	#N/A	#N/A	#N/A	#N/A	#N/A
panE	0.22736	7.64169	1.13021	0.316263	0.82826	-4.60022	3678	38	17	7	52	38	20	24	14	39	47	-1.13198	4.55959	0.000110337	0.0144653	3618278	3619189	+	912	-	panE	2-dehydropantoate reductase, NADPH-specific				panE		912	18	panE	panE	ST131v2_03678	NP_414959	H	H Coenzyme transport and metabolism	METABOLISM	2-dehydropantoate reductase, NADPH-specific [Escherichia coli str. K-12 substr. MG1655]	PRK06522 ,pfam08546 ,pfam02558	3	2-dehydropantoate 2-reductase; Reviewed | Ketopantoate reductase PanE/ApbA C terminal. This is a family of 2-dehydropantoate 2-reductases also known as ketopantoate reductases, EC:1.1.1.169. The reaction catalyzed by this enzyme is: (R)-pantoate + NADP(+) <=> 2-dehydropantoate + NADPH. AbpA catalyzes the NADPH reduction of ketopantoic acid to pantoic acid in the alternative pyrimidine biosyntheti…	0	panE	2-dehydropantoate reductase, NADPH-specific
moaD	0.407278	3.80286	2.47804	0.0627517	0.751948	-4.33074	3311	29	4	1	32	16	17	7	4	25	21	-1.11891	3.72758	0.00168608	0.079938	3261337	3261582	-	246	-	moaD	molybdopterin synthase, small subunit				moaD		246	8	moaD	moaD	ST131v2_03311	NP_308889	H	H Coenzyme transport and metabolism	METABOLISM	molybdopterin synthase small subunit [Escherichia coli O157:H7 str. Sakai]	PRK11130	1	molybdopterin synthase small subunit; Provisional |	0	moaD	molybdopterin synthase, small subunit
metJ	-0.0235168	6.71116	-0.162136	0.878384	0.98886	-4.82139	4744	12	11	11	33	21	5	16	18	25	27	-1.11458	3.89945	0.010431	0.236088	4694589	4694906	+	318	-	metJ	transcriptional repressor, S-adenosylmethionine- binding						318	14	metJ	metJ	ST131v2_04744	NP_418373	KE	E Amino acid transport and metabolism; K Transcription	INFORMATION STORAGE AND PROCESSING; METABOLISM	DNA-binding transcriptional repressor, S-adenosylmethionine-binding [Escherichia coli str. K-12 substr. MG1655]	PRK05264	1	transcriptional repressor protein MetJ; Provisional |	0	metJ	transcriptional repressor, S-adenosylmethionine-binding
insP_1	-0.13185	2.89272	-0.87451	0.427033	0.873321	-4.65771	1766	57	36	16	122	45	29	49	28	92	57	-1.08571	5.35587	0.000973155	0.0566112	1806551	1807009	+	459	-	insP_1	hypothetical protein				insP_1		459	30	insP_1	insP	ST131v2_01766	NP_463176	X	X phage-derived proteins	PHAGE PROTEINS	transposase for IS200 [Salmonella enterica subsp. enterica serovar Typhimurium str. LT2]	COG1943	1	REP element-mobilizing transposase RayT [Mobilome: prophages, transposons]. |	0	insP	pseudo
ST131v2_01673							1673	17	8	0	32	6	9	12	3	25	9	-1.07733	3.42738	0.0354358	0.40044	1709633	1709729	+	97	-	-	-								#N/A	#N/A	#N/A	#N/A	#N/A	#N/A	#N/A	#N/A	#N/A	#N/A	#N/A	#N/A	#N/A	#N/A
prc	-0.169367	8.27576	-1.38833	0.231271	0.788511	-4.49976	2133	124	41	48	186	111	64	58	77	139	136	-1.06678	6.21502	1.73013e-07	9.74062e-05	2123936	2125984	+	2049	-	prc	carboxy-terminal protease for penicillin-binding protein 3				prc		2049	27	prc	prc	ST131v2_02133	NP_416344	O	O Post-translational modification, protein turnover, and chaperones	CELLULAR PROCESSES AND SIGNALING	carboxy-terminal protease for penicillin-binding protein 3 [Escherichia coli str. K-12 substr. MG1655]	pfam11818 ,cd07560 ,cd00988 ,PRK11186	4	C-terminal domain of tail specific protease (DUF3340). This presumed domain is found at the C-terminus of tail specific proteases. Its function is unknown. This family is found in bacteria and eukaryotes. This presumed domain is typically between 88 to 187 amino acids in length. | C-terminal processing peptidase; serine protease family S41. The C-terminal processing peptidase (CPP, EC 3.4.21.102)…	0	prc	carboxy-terminal protease for penicillin-binding protein 3
ylcG	0.521239	-1.37382	1.45093	0.214213	0.786763	-4.55547	2849	15	2	4	22	9	8	4	8	17	12	-1.06363	3.21885	0.018336	0.298142	2818648	2818785	-	138	-	ylcG	uncharacterized protein, DLP12 prophage						138	2	ylcG	ylcG	ST131v2_02849	0	0	0	0	0	0	0	0	0	ylcG	uncharacterized protein, DLP12 prophage
ydfZ	0.467113	11.0156	1.59275	0.180036	0.786005	-4.41922	2390	15	9	0	18	16	8	13	3	14	20	-1.0448	3.36174	0.0169067	0.291504	2375368	2375571	-	204	-	ydfZ	selenoprotein, function unknown						204	3	ydfZ	ydfZ	ST131v2_02390	0	0	0	0	0	TIGR03318	1	putative selenium-binding protein YdfZ. This small protein has a very limited distribution, being found so far only among some gamma-Proteobacteria. The member from Escherichia coli was shown to bind selenium in the absence of a working SelD-dependent selenium incorporation system. Note that while the E. coli member contains a single Cys residue, a likely selenium binding site, some other members…	0	ydfZ	selenoprotein, function unknown
bioB	-0.339582	6.63148	-1.85897	0.130107	0.766626	-4.34527	3321	53	20	39	93	72	26	29	60	69	88	-1.04259	5.42163	0.00393157	0.138045	3270092	3271132	-	1041	-	bioB	biotin synthase						1041	26	bioB	bioB	ST131v2_03321	NP_415296	H	H Coenzyme transport and metabolism	METABOLISM	biotin synthase [Escherichia coli str. K-12 substr. MG1655]	cd01335 ,smart00876 ,PRK15108	3	Radical SAM superfamily. Enzymes of this family generate radicals by combining a 4Fe-4S cluster and S-adenosylmethionine (SAM) in close proximity. They are characterized by a conserved CxxxCxxC motif, which coordinates the conserved iron-sulfur cluster. Mechanistically, they share the transfer of a single electron from the iron-sulfur cluster to SAM, which leads to its reductive cleavage to methi…	0	bioB	biotin synthase
tsgA	-0.120138	4.35446	-0.549907	0.609143	0.925264	-4.75961	334	1002	320	287	556	1223	513	439	459	411	1483	-1.01422	8.98424	0.0246588	0.340685	367884	369065	-	1182	-	tsgA	putative transporter						1182	166	tsgA	tsgA	ST131v2_00334	NP_417823	G	G Carbohydrate transport and metabolism	METABOLISM	predicted transporter [Escherichia coli str. K-12 substr. MG1655]	PRK03699 ,cd06174	2	putative transporter; Provisional | The Major Facilitator Superfamily (MFS) is a large and diverse group of secondary transporters that includes uniporters, symporters, and antiporters. MFS proteins facilitate the transport across cytoplasmic or internal membranes of a variety of substrates including ions, sugar phosphates, drugs, neurotransmitters, nucleosides, amino acids, and peptides. They do…	0	tsgA	putative transporter
aroA	-0.135477	6.41599	-1.17666	0.299098	0.826547	-4.57545	3134	98	61	45	201	98	49	83	73	151	121	-1.01287	6.22054	0.000111275	0.0144653	3087305	3088588	-	1284	-	aroA	5-enolpyruvylshikimate-3-phosphate synthetase				aroA		1284	36	aroA	aroA	ST131v2_03134	NP_415428	E	E Amino acid transport and metabolism	METABOLISM	5-enolpyruvylshikimate-3-phosphate synthetase [Escherichia coli str. K-12 substr. MG1655]	PRK02427 ,cd01554	2	3-phosphoshikimate 1-carboxyvinyltransferase; Provisional | Enol pyruvate transferases family includes EPSP synthases and UDP-N-acetylglucosamine enolpyruvyl transferase. Both enzymes catalyze the reaction of enolpyruvyl transfer. |	0	aroA	5-enolpyruvylshikimate-3-phosphate synthetase
ST131v2_02643							2643	22	0	0	22	6	13	2	2	17	9	-0.994698	3.13645	0.039932	0.423476	2639282	2639358	-	77	-	-	tRNA-Arg								#N/A	#N/A	#N/A	#N/A	#N/A	#N/A	#N/A	#N/A	#N/A	#N/A	#N/A	#N/A	#N/A	#N/A
ST131v2_02644							2644	22	0	0	22	6	13	2	2	17	9	-0.994698	3.13645	0.039932	0.423476	2639285	2639358	-	74	-	-	-								#N/A	#N/A	#N/A	#N/A	#N/A	#N/A	#N/A	#N/A	#N/A	#N/A	#N/A	#N/A	#N/A	#N/A
rsgA	-0.334179	6.83074	-2.97157	0.0365038	0.751948	-4.04951	4440	19	2	7	30	9	10	5	12	24	13	-0.990638	3.50684	0.0228541	0.330088	4388649	4389701	+	1053	-	rsgA	ribosome small subunit-dependent GTPase A						1053	2	rsgA	rsgA	ST131v2_04440	NP_313167	J	J Translation, ribosomal structure and biogenesis	INFORMATION STORAGE AND PROCESSING	ribosome-associated GTPase [Escherichia coli O157:H7 str. Sakai]	PRK12288 ,cd01854	2	GTPase RsgA; Reviewed | Ribosomal interacting GTPase YjeQ/EngC, a circularly permuted subfamily of the Ras GTPases. YjeQ (YloQ in Bacillus subtilis) is a ribosomal small subunit-dependent GTPase; hence also known as RsgA. YjeQ is a late-stage ribosomal biogenesis factor involved in the 30S subunit maturation, and it represents a protein family whose members are broadly conserved in bacteria and h…	0	rsgA	ribosome small subunit-dependent GTPase A
ST131v2_01701							1701	32	23	9	50	35	16	31	17	38	44	-0.94947	4.55587	0.00490238	0.157717	1739506	1739648	-	143	-	-	-								#N/A	#N/A	#N/A	#N/A	#N/A	#N/A	#N/A	#N/A	#N/A	#N/A	#N/A	#N/A	#N/A	#N/A
ST131v2_01236							1236	84	23	11	97	46	45	33	21	73	57	-0.948769	5.22666	0.000888523	0.0540799	1228986	1229173	+	188	-	-	-				ST131v2_01236				#N/A	#N/A	#N/A	#N/A	#N/A	#N/A	#N/A	#N/A	#N/A	#N/A	#N/A	#N/A	#N/A	#N/A
insM_1	0.505137	0.587866	1.08047	0.335619	0.840486	-4.59009	4300	18	4	4	18	16	10	7	8	14	20	-0.947901	3.39332	0.0182159	0.297505	4255609	4255911	+	303	-	insM_1	hypothetical protein						303	25	insM_1	insM	ST131v2_04300	YP_008849308	X	X phage-derived proteins	PHAGE PROTEINS	Transposase [Shigella dysenteriae 1617]	COG2963 ,pfam01527	2	Transposase and inactivated derivatives [Mobilome: prophages, transposons]. | Transposase. Transposase proteins are necessary for efficient DNA transposition. This family consists of various E. coli insertion elements and other bacterial transposases some of which are members of the IS3 family. |	0	insM	pseudo
yceO	-0.261183	0.355687	-1.54757	0.190286	0.786763	-4.46445	2950	34	21	16	73	26	17	29	26	56	33	-0.931543	4.71564	0.00763027	0.204564	2912175	2912288	+	114	-	yceO	uncharacterized protein						114	6	yceO	yceO	ST131v2_02950	0	0	0	0	0	0	0	0	0	yceO	uncharacterized protein
nrdD	0.114004	7.91301	1.1261	0.317825	0.82826	-4.60286	4354	32	20	15	40	46	16	28	25	30	56	-0.922215	4.617	0.0117475	0.246124	4309762	4311900	+	2139	-	nrdD	anaerobic ribonucleoside-triphosphate reductase						2139	30	nrdD	nrdD	ST131v2_04354	NP_418659	F	F Nucleotide transport and metabolism	METABOLISM	anaerobic ribonucleoside-triphosphate reductase [Escherichia coli str. K-12 substr. MG1655]	pfam03477 ,PRK09263 ,cd01675	3	ATP cone domain. | anaerobic ribonucleoside triphosphate reductase; Provisional | Class III ribonucleotide reductase. Ribonucleotide reductase (RNR) catalyzes the reductive synthesis of deoxyribonucleotides from their corresponding ribonucleotides. It provides the precursors necessary for DNA synthesis. RNRs are separated into three classes based on their metallocofactor usage. Class I RNRs, foun…	0	nrdD	anaerobic ribonucleoside-triphosphate reductase
plsB	-0.0443516	7.82631	-0.233438	0.825896	0.979825	-4.84866	4597	16	4	6	21	13	9	7	11	16	17	-0.916224	3.39711	0.0238138	0.334429	4561895	4564318	+	2424	-	plsB	glycerol-3-phosphate O-acyltransferase						2424	10	plsB	plsB	ST131v2_04597	NP_418465	I	I Lipid transport and metabolism	METABOLISM	glycerol-3-phosphate O-acyltransferase [Escherichia coli str. K-12 substr. MG1655]	COG2937 ,PRK04974	2	Glycerol-3-phosphate O-acyltransferase [Lipid transport and metabolism]. | glycerol-3-phosphate acyltransferase; Validated |	0	plsB	glycerol-3-phosphate O-acyltransferase
yciZ	-0.166421	5.94833	-0.653264	0.546195	0.908659	-4.72734	2566	58	28	10	75	44	30	39	19	56	55	-0.907927	5.00997	0.00109268	0.0585882	2571320	2571493	+	174	-	yciZ	uncharacterized protein				yciZ		174	8	yciZ	yciZ	ST131v2_02566	0	0	0	0	0	PRK13658	1	hypothetical protein; Provisional |	0	0	0
ST131v2_00778							778	136	54	35	167	107	70	75	58	125	131	-0.904682	6.17229	4.89404e-06	0.0016956	778696	778734	+	39	-	-	-				ST131v2_00778				#N/A	#N/A	#N/A	#N/A	#N/A	#N/A	#N/A	#N/A	#N/A	#N/A	#N/A	#N/A	#N/A	#N/A
ST131v2_02027	-0.0419934	2.94629	-0.249787	0.813998	0.976575	-4.71363	2027	115	27	20	102	79	61	39	35	76	97	-0.902103	5.61821	0.000563917	0.041083	2028440	2029006	+	567	-	-	hypothetical protein				ST131v2_02027		567	16	ST131v2_02027	ST131v2_02027	ST131v2_02027	0	0	0	0	0	0	0	0	0	0	0
ST131v2_02306							2306	22	23	32	88	39	9	32	48	67	49	-0.901269	5.02002	0.094005	0.594276	2292629	2293019	+	391	-	-	-								#N/A	#N/A	#N/A	#N/A	#N/A	#N/A	#N/A	#N/A	#N/A	#N/A	#N/A	#N/A	#N/A	#N/A
aspC	-0.14542	8.556	-1.42316	0.221624	0.786763	-4.48552	3061	105	36	22	111	81	55	50	38	83	99	-0.896545	5.68995	8.80495e-05	0.0144025	3024810	3026000	+	1191	-	aspC	aspartate aminotransferase, PLP-dependent				aspC		1191	27	aspC	aspC	ST131v2_03061	YP_008850573	E	E Amino acid transport and metabolism	METABOLISM	Aspartate aminotransferase [Shigella dysenteriae 1617]	pfam00155 ,PRK09257	2	Aminotransferase class I and II. | aromatic amino acid aminotransferase; Provisional |	0	aspC	aspartate aminotransferase, PLP-dependent
panB	0.0427959	6.47199	0.247733	0.81549	0.976794	-4.79189	3986	15	21	12	45	25	6	28	20	34	32	-0.88827	4.28079	0.05637	0.48638	3926596	3927390	+	795	-	panB	3-methyl-2-oxobutanoate hydroxymethyltransferase						795	18	panB	panB	ST131v2_03986	NP_308165	H	H Coenzyme transport and metabolism	METABOLISM	3-methyl-2-oxobutanoate hydroxymethyltransferase [Escherichia coli O157:H7 str. Sakai]	PRK00311	1	3-methyl-2-oxobutanoate hydroxymethyltransferase; Reviewed |	0	panB	3-methyl-2-oxobutanoate hydroxymethyltransferase
bioA	-0.162288	5.16801	-0.401214	0.707013	0.947425	-4.75177	3322	87	65	38	186	77	43	88	62	140	95	-0.873198	6.07173	0.00728977	0.20143	3271219	3272508	+	1290	-	bioA	7,8-diaminopelargonic acid synthase, PLP- dependent						1290	38	bioA	bioA	ST131v2_03322	NP_308879	H	H Coenzyme transport and metabolism	METABOLISM	adenosylmethionine-8-amino-7-oxononanoate aminotransferase [Escherichia coli O157:H7 str. Sakai]	PRK06173 ,PRK07986	2	adenosylmethionine--8-amino-7-oxononanoate transaminase; Provisional | adenosylmethionine--8-amino-7-oxononanoate transaminase; Validated |	0	bioA	7,8-diaminopelargonic acid synthase, PLP-dependent
cbtA_4	-0.213362	-0.634926	-1.19075	0.294061	0.821365	-4.57288	5195	21	11	4	38	9	11	16	9	30	13	-0.871304	3.76837	0.0456127	0.446608	5109013	5109390	+	378	-	cbtA_4	CP4-44 prophage; toxin of the YeeV-YeeU toxin- antitoxin system						378	48	cbtA_4	cbtA	ST131v2_05195	0	0	0	0	0	cl06013	1	0	0	cbtA	CP4-44 prophage; toxin of the YeeV-YeeU toxin-antitoxin system
ST131v2_02637	0.451481	6.49509	1.47772	0.207296	0.786763	-4.46725	2637	63	31	0	55	45	34	42	4	41	55	-0.869197	4.85734	0.155933	0.685132	2634968	2635240	+	273	-	-	hypothetical protein						273	8	ST131v2_02637	ST131v2_02637	ST131v2_02637	0	0	0	0	0	0	0	0	0	0	0
ybcM	-0.137305	5.96068	-0.706535	0.515522	0.896417	-4.73318	1963	352	86	132	439	241	181	121	209	327	294	-0.867591	7.45513	0.000423312	0.0328724	1986393	1987190	+	798	-	ybcM	DLP12 prophage; putative DNA-binding transcriptional regulator				ybcM		798	50	ybcM	ybcM	ST131v2_01963	NP_415078	K	K Transcription	INFORMATION STORAGE AND PROCESSING	DLP12 prophage; predicted DNA-binding transcriptional regulator [Escherichia coli str. K-12 substr. MG1655]	smart00342	1	helix_turn_helix, arabinose operon control protein. |	0	ybcM	DLP12 prophage; putative DNA-binding transcriptional regulator
ST131v2_03158	-0.386605	-0.394929	-1.2414	0.276594	0.813187	-4.56444	3158	23	12	6	32	19	12	17	12	25	24	-0.863603	3.91659	0.0193448	0.305716	3108041	3108307	+	267	-	-	hypothetical protein						267	6	ST131v2_03158	ST131v2_03158	ST131v2_03158	NP_310655	K	K Transcription	INFORMATION STORAGE AND PROCESSING	hypothetical protein ECs2628 [Escherichia coli O157:H7 str. Sakai]	0	0	0	0	0	0
kdgR	0.0160169	7.36825	0.146085	0.890313	0.992068	-4.86003	2136	275	72	48	284	150	144	100	81	212	184	-0.861787	6.81882	0.000669685	0.046404	2128653	2129444	+	792	-	kdgR	KDG regulon transcriptional repressor				kdgR		792	22	kdgR	kdgR	ST131v2_02136	NP_310564	K	K Transcription	INFORMATION STORAGE AND PROCESSING	regulator [Escherichia coli O157:H7 str. Sakai]	PRK15090 ,pfam01614 ,smart00346	3	DNA-binding transcriptional regulator KdgR; Provisional | Bacterial transcriptional regulator. This family of bacterial transcriptional regulators includes the glycerol operon regulatory protein and acetate operon repressor both of which are members of the iclR family. These proteins have a Helix-Turn-Helix motif at the N-terminus. However this family covers the C-terminal region that may bind to…	0	kdgR	KDG regulon transcriptional repressor
rcsA	0.169208	3.28783	1.16238	0.304284	0.827172	-4.57797	1946	95	70	43	169	104	47	95	70	126	127	-0.857545	6.18117	0.00315538	0.122516	1973095	1973718	-	624	-	rcsA	transcriptional regulator of colanic acid capsular biosynthesis						624	20	rcsA	rcsA	ST131v2_01946	NP_416461	TK	K Transcription; T Signal transduction mechanisms	CELLULAR PROCESSES AND SIGNALING; INFORMATION STORAGE AND PROCESSING	DNA-binding transcriptional activator, co-regulator with RcsB [Escherichia coli str. K-12 substr. MG1655]	PRK15411 ,pfam00196	2	colanic acid capsular biosynthesis activation protein A; Provisional | Bacterial regulatory proteins, luxR family. |	0	rcsA	transcriptional regulator of colanic acid capsular biosynthesis
ST131v2_00554							554	5	8	9	24	8	2	12	14	19	11	-0.856515	3.31128	0.203916	0.744583	548220	548391	-	172	-	-	-								#N/A	#N/A	#N/A	#N/A	#N/A	#N/A	#N/A	#N/A	#N/A	#N/A	#N/A	#N/A	#N/A	#N/A
murI	-0.0595384	5.98549	-0.318175	0.764905	0.962803	-4.80209	4710	35	0	20	31	32	19	3	31	23	39	-0.847162	4.23653	0.179648	0.716681	4651540	4652397	-	858	-	murI	glutamate racemase						858	3	murI	murI	ST131v2_04710	YP_008852385	M	M Cell wall/membrane/envelope biogenesis	CELLULAR PROCESSES AND SIGNALING	Glutamate racemase [Shigella dysenteriae 1617]	PRK00865	1	glutamate racemase; Provisional |	0	murI	glutamate racemase
ST131v2_02026	-0.0683512	3.0066	-0.469665	0.660958	0.937894	-4.73031	2026	67	22	22	102	34	35	32	36	78	43	-0.830277	5.17826	0.00568065	0.170571	2027826	2028071	-	246	-	-	hypothetical protein						246	6	ST131v2_02026	ST131v2_02026	ST131v2_02026	0	0	0	0	0	0	0	0	0	0	0
rsxE	-0.308046	3.98568	-1.24615	0.275004	0.813187	-4.55418	2332	107	30	18	70	85	57	43	32	52	103	-0.815265	5.50373	0.0153481	0.274318	2314558	2315253	-	696	-	rsxE	SoxR iron-sulfur cluster reduction factor component; electron transport inner membrane NADH-quinone reductase						696	8	rsxE	rsxE	ST131v2_02332	NP_310368	C	C Energy production and conversion	METABOLISM	electron transport complex protein RsxE [Escherichia coli O157:H7 str. Sakai]	PRK12405	1	electron transport complex RsxE subunit; Provisional |	0	rsxE	SoxR iron-sulfur cluster reduction factor component; electron transport inner membrane NADH-quinone reductase
ST131v2_01804	-0.505589	-1.41956	-1.50406	0.200711	0.786763	-4.53579	1804	16	18	2	33	14	8	24	6	26	18	-0.807973	3.79901	0.116149	0.627106	1841251	1841457	-	207	-	-	Prophage CP4-57 regulatory protein (AlpA)						207	12	ST131v2_01804	ST131v2_01804	ST131v2_01804	YP_002240738	KX	K Transcription; X phage-derived proteins	INFORMATION STORAGE AND PROCESSING; PHAGE PROTEINS	transcriptional regulator AlpA family [Klebsiella pneumoniae 342]	cl02600	1	Helix-Turn-Helix DNA binding domain of transcription regulators from the MerR superfamily. This domain is a DNA-binding helix-turn-helix domain. |	0	0	0
ST131v2_02295							2295	45	16	9	30	44	24	23	17	22	54	-0.805323	4.49582	0.0302267	0.373703	2283880	2283956	-	77	-	-	tRNA-Val								#N/A	#N/A	#N/A	#N/A	#N/A	#N/A	#N/A	#N/A	#N/A	#N/A	#N/A	#N/A	#N/A	#N/A
ST131v2_02296							2296	45	16	9	30	44	24	23	17	22	54	-0.805323	4.49582	0.0302267	0.373703	2283883	2283956	-	74	-	-	-								#N/A	#N/A	#N/A	#N/A	#N/A	#N/A	#N/A	#N/A	#N/A	#N/A	#N/A	#N/A	#N/A	#N/A
ST131v2_02050	-0.524858	-0.232171	-2.24909	0.0817111	0.751948	-4.38874	2050	87	14	2	67	29	49	21	7	51	37	-0.804673	4.80828	0.132189	0.656933	2047570	2047734	+	165	-	-	hypothetical protein						165	5	ST131v2_02050	ST131v2_02050	ST131v2_02050	0	0	0	0	0	0	0	0	0	0	0
gadE	0.292595	10.4805	2.06933	0.101031	0.751948	-4.23485	184	150	48	46	169	107	77	67	75	126	131	-0.80196	6.22526	2.2332e-05	0.00502916	206911	207438	-	528	-	gadE	gad regulon transcriptional activator				gadE		528	58	gadE	gadE	ST131v2_00184	NP_417969	K	K Transcription	INFORMATION STORAGE AND PROCESSING	DNA-binding transcriptional activator [Escherichia coli str. K-12 substr. MG1655]	0	0	0	0	gadE	gad regulon transcriptional activator
yijF	-0.324864	1.52901	-2.7438	0.0466473	0.751948	-4.16218	4736	330	107	146	240	379	168	149	231	177	459	-0.801741	7.50655	0.0399594	0.423476	4682513	4683130	+	618	-	yijF	DUF1287 family protein						618	54	yijF	yijF	ST131v2_04736	NP_312900	S	S Function unknown	POORLY CHARACTERIZED	hypothetical protein ECs4873 [Escherichia coli O157:H7 str. Sakai]	COG3738	1	Uncharacterized protein YijF, DUF1287 family [Function unknown]. |	0	yijF	DUF1287 family protein
ST131v2_02839	-0.220003	-0.34117	-0.735921	0.499134	0.889334	-4.62346	2839	57	12	6	53	28	31	18	13	40	35	-0.795902	4.53593	0.00947989	0.230111	2811681	2811887	-	207	-	-	gpW						207	8	ST131v2_02839	ST131v2_02839	ST131v2_02839	0	0	0	0	0	pfam02831	1	gpW. gpW is a 68 residue protein known to be present in phage particles. Extracts of phage-infected cells lacking gpW contain DNA-filled heads, and active tails, but no infectious virions. gpW is required for the addition of gpFII to the head, which is, in turn, required for the attachment of tails. Since gpFII and tails are known to be attached at the connector, gpW is also likely to assemble at…	0	0	0
lysS	-0.447273	7.90499	-3.29865	0.0260517	0.740905	-3.95295	893	18	4	3	15	14	10	7	7	12	18	-0.790082	3.26751	0.0474113	0.45726	885187	886704	+	1518	-	lysS	lysine tRNA synthetase, constitutive						1518	38	lysS	lysS	ST131v2_00893	NP_417366	J	J Translation, ribosomal structure and biogenesis	INFORMATION STORAGE AND PROCESSING	lysine tRNA synthetase, constitutive [Escherichia coli str. K-12 substr. MG1655]	cd04322 ,cd00775 ,PRK00484	3	LysRS_N: N-terminal, anticodon recognition domain of lysyl-tRNA synthetases (LysRS). These enzymes are homodimeric class 2b aminoacyl-tRNA synthetases (aaRSs). This domain is a beta-barrel domain (OB fold) involved in binding the tRNA anticodon stem-loop. aaRSs catalyze the specific attachment of amino acids (AAs) to their cognate tRNAs during protein biosynthesis. This 2-step reaction involves i…	0	lysS	lysine tRNA synthetase, constitutive
ST131v2_03051							3051	16	7	2	22	8	9	11	5	17	11	-0.787826	3.28368	0.0837356	0.569924	3012764	3012837	-	74	-	-	-								#N/A	#N/A	#N/A	#N/A	#N/A	#N/A	#N/A	#N/A	#N/A	#N/A	#N/A	#N/A	#N/A	#N/A
yfgI	-0.102167	3.93789	-0.774763	0.47806	0.882439	-4.68009	1288	212	60	30	178	124	111	83	52	133	152	-0.778144	6.38647	0.00716034	0.199075	1295231	1295770	-	540	-	yfgI	nalidixic acid resistance protein, putative periplasmic protein						540	16	yfgI	yfgI	ST131v2_01288	0	0	0	0	0	0	0	0	0	yfgI	nalidixic acid resistance protein, putative periplasmic protein
ubiD	-0.245216	7.62382	-2.20613	0.0859314	0.751948	-4.1897	4855	16	9	8	33	8	8	13	14	26	11	-0.768716	3.64698	0.11834	0.63152	4789073	4790566	-	1494	-	ubiD	3-octaprenyl-4-hydroxybenzoate decarboxylase						1494	8	ubiD	ubiD	ST131v2_04855	NP_418285	H	H Coenzyme transport and metabolism	METABOLISM	3-octaprenyl-4-hydroxybenzoate decarboxylase [Escherichia coli str. K-12 substr. MG1655]	PRK10922	1	3-octaprenyl-4-hydroxybenzoate decarboxylase; Provisional |	0	ubiD	3-octaprenyl-4-hydroxybenzoate decarboxylase
nanS_2	0.0787205	1.2535	0.422996	0.692184	0.946983	-4.67512	3180	14	3	7	15	13	7	6	12	12	17	-0.760578	3.24202	0.0838488	0.569924	3124256	3126133	+	1878	-	nanS_2	9-O-acetyl N-acetylneuraminic acid esterase						1878	96	nanS_2	nanS	ST131v2_03180	0	0	0	0	0	0	0	0	0	nanS	9-O-acetyl N-acetylneuraminic acid esterase
nudL	0.00701352	3.89945	0.0490814	0.963005	0.99394	-4.75378	2150	162	62	7	105	106	86	84	17	78	129	-0.75701	5.96539	0.169386	0.698	2142005	2142583	-	579	-	nudL	putative CoA pyrophosphohydrolase, weak 3- phosphohydroxypyruvate phosphatase						579	16	nudL	nudL	ST131v2_02150	NP_460781	V	V Defense mechanisms	CELLULAR PROCESSES AND SIGNALING	hypothetical protein STM1825 [Salmonella enterica subsp. enterica serovar Typhimurium str. LT2]	PRK10707	1	putative NUDIX hydrolase; Provisional |	0	nudL	putative CoA pyrophosphohydrolase, weak 3-phosphohydroxypyruvate phosphatase
smpB	0.0198012	7.37343	0.185058	0.861414	0.986984	-4.84831	1161	36	19	14	57	24	18	27	24	44	31	-0.75392	4.54388	0.0219199	0.324569	1165291	1165773	-	483	-	smpB	tmRNA-binding trans-translation protein						483	14	smpB	smpB	ST131v2_01161	YP_008851193	O	O Post-translational modification, protein turnover, and chaperones	CELLULAR PROCESSES AND SIGNALING	SsrA-binding protein [Shigella dysenteriae 1617]	PRK05422	1	SsrA-binding protein; Validated |	0	smpB	tmRNA-binding trans-translation protein
insC1_2	0.0197102	5.26927	0.140235	0.89467	0.9924	-4.77227	5161	35	20	6	35	32	18	28	12	26	40	-0.744393	4.34355	0.0285285	0.369832	5077304	5077669	-	366	-	insC1_2	IS2 repressor TnpA						366	16	insC1_2	insC1	ST131v2_05161	NP_418692	X	X phage-derived proteins	PHAGE PROTEINS	IS2 repressor TnpA [Escherichia coli str. K-12 substr. MG1655]	PRK09413 ,COG2963	2	IS2 repressor TnpA; Reviewed | Transposase and inactivated derivatives [Mobilome: prophages, transposons]. |	0	0	0
napC	-0.0594842	5.38785	-0.294784	0.781566	0.966708	-4.81047	1570	68	33	8	89	33	36	45	17	68	42	-0.743619	5.07861	0.0483673	0.462167	1596026	1596628	+	603	-	napC	quinol dehydrogenase, electron source for NapAB						603	9	napC	napC	ST131v2_01570	NP_416706	C	C Energy production and conversion	METABOLISM	quinol dehydrogenase, electron source for NapAB [Escherichia coli str. K-12 substr. MG1655]	PRK10617 ,TIGR02161	2	cytochrome c-type protein NapC; Provisional | periplasmic nitrate (or nitrite) reductase c-type cytochrome, NapC/NirT family. Nearly every member of this subfamily is NapC, a predicted membrane-anchored four-heme c-type cytochrome that forms one component of the periplasmic nitrate reductase along with NapA, NapB, NapD, NapE, and NapF subunits. A single known exception at this time is NirT, which…	0	napC	quinol dehydrogenase, electron source for NapAB
ST131v2_02633	0.221167	2.66582	1.5901	0.180622	0.786005	-4.45472	2633	145	50	63	184	107	74	70	100	138	131	-0.739075	6.32359	0.000756009	0.0500745	2632980	2633195	-	216	-	-	hypothetical protein				ST131v2_02633		216	16	ST131v2_02633	ST131v2_02633	ST131v2_02633	0	0	0	0	0	0	0	0	0	0	0
ST131v2_01427							1427	7	24	3	26	22	2	31	7	20	28	-0.738049	3.83591	0.332755	0.826487	1435085	1435159	-	75	-	-	tRNA-Arg								#N/A	#N/A	#N/A	#N/A	#N/A	#N/A	#N/A	#N/A	#N/A	#N/A	#N/A	#N/A	#N/A	#N/A
ST131v2_03459							3459	41	36	9	58	42	20	48	18	44	52	-0.733993	4.85795	0.0667134	0.509612	3396471	3396633	+	163	-	-	-								#N/A	#N/A	#N/A	#N/A	#N/A	#N/A	#N/A	#N/A	#N/A	#N/A	#N/A	#N/A	#N/A	#N/A
gloA	0.165495	6.61424	0.860136	0.434111	0.875918	-4.66814	2313	85	58	25	107	83	42	78	43	80	102	-0.733776	5.75662	0.0167737	0.291504	2297837	2298244	-	408	-	gloA	glyoxalase I, Ni-dependent						408	10	gloA	gloA	ST131v2_02313	YP_008849956	Q	Q Secondary metabolites biosynthesis, transport, and catabolism	METABOLISM	Lactoylglutathione lyase [Shigella dysenteriae 1617]	TIGR00068	1	lactoylglutathione lyase. Lactoylglutathione lyase is also known as aldoketomutase and glyoxalase I. Glyoxylase I is a homodimer in many species. In some eukaryotes, including yeasts and plants, the orthologous protein carries a tandem duplication, is twice as long, and hits this model twice. [Central intermediary metabolism, Amino sugars, Energy metabolism, Other] |	0	gloA	glyoxalase I, Ni-dependent
ST131v2_01555							1555	35	2	8	36	12	20	5	14	28	16	-0.721792	3.87666	0.0678466	0.511005	1581656	1581749	-	94	-	-	-								#N/A	#N/A	#N/A	#N/A	#N/A	#N/A	#N/A	#N/A	#N/A	#N/A	#N/A	#N/A	#N/A	#N/A
ST131v2_02123							2123	24	7	16	36	18	12	11	25	28	23	-0.711137	4.04256	0.0836652	0.569924	2115509	2115653	-	145	-	-	-								#N/A	#N/A	#N/A	#N/A	#N/A	#N/A	#N/A	#N/A	#N/A	#N/A	#N/A	#N/A	#N/A	#N/A
ybaQ	0.0241255	5.87274	0.129213	0.902889	0.993392	-4.83143	3613	12	8	7	25	7	6	12	12	20	10	-0.708891	3.38681	0.20207	0.74433	3552826	3553167	-	342	-	ybaQ	putative DNA-binding transcriptional regulator						342	6	ybaQ	ybaQ	ST131v2_03613	NP_308563	V	V Defense mechanisms	CELLULAR PROCESSES AND SIGNALING	hypothetical protein ECs0536 [Escherichia coli O157:H7 str. Sakai]	COG3093	1	Plasmid maintenance system antidote protein VapI, contains XRE-type HTH domain [Defense mechanisms]. |	0	ybaQ	putative DNA-binding transcriptional regulator
rpoZ	0.0471323	7.41947	0.420637	0.693782	0.946983	-4.79488	36	23	9	5	28	13	12	13	10	22	17	-0.706631	3.69709	0.0751706	0.539684	46446	46721	-	276	-	rpoZ	RNA polymerase, omega subunit						276	8	rpoZ	rpoZ	ST131v2_00036	YP_008852771	K	K Transcription	INFORMATION STORAGE AND PROCESSING	DNA-directed RNA polymerase omega chain [Shigella dysenteriae 1617]	TIGR00690	1	DNA-directed RNA polymerase, omega subunit. This small component of highly purified E. coli RNA polymerase is not required for transcription, but acts in assembly and is present in stochiometric amounts. The trusted cutoff excludes archaeal homologs but captures some organellar sequences. [Transcription, DNA-dependent RNA polymerase] |	0	rpoZ	RNA polymerase, omega subunit
rrrQ_2	0.125816	3.38829	1.0674	0.340875	0.840563	-4.60778	2636	106	34	18	112	52	56	48	32	84	65	-0.699848	5.51797	0.00663833	0.188044	2634329	2634862	-	534	-	rrrQ_2	Qin prophage; putative lysozyme						534	17	rrrQ_2	rrrQ	ST131v2_02636	NP_310768	M	M Cell wall/membrane/envelope biogenesis	CELLULAR PROCESSES AND SIGNALING	endolysin [Escherichia coli O157:H7 str. Sakai]	COG3772	1	Phage-related lysozyme (muramidase), GH24 family [Cell wall/membrane/envelope biogenesis]. |	0	rrrQ	Qin prophage; putative lysozyme
surA	-0.0702627	8.68418	-0.712728	0.512037	0.894174	-4.75572	4077	19	8	17	29	22	9	13	26	22	28	-0.697966	3.99062	0.121707	0.635188	4028616	4029902	+	1287	-	surA	peptidyl-prolyl cis-trans isomerase (PPIase)						1287	12	surA	surA	ST131v2_04077	NP_414595	O	O Post-translational modification, protein turnover, and chaperones	CELLULAR PROCESSES AND SIGNALING	peptidyl-prolyl cis-trans isomerase (PPIase) [Escherichia coli str. K-12 substr. MG1655]	PRK10770 ,pfam09312 ,pfam00639	3	peptidyl-prolyl cis-trans isomerase SurA; Provisional | SurA N-terminal domain. This domain is found at the N-terminus of the chaperone SurA. It is a helical domain of unknown function. The C-terminus of the SurA protein folds back and forms part of this domain also but is not included in the current alignment. | PPIC-type PPIASE domain. Rotamases increase the rate of protein folding by catalysin…	0	surA	peptidyl-prolyl cis-trans isomerase (PPIase)
ymgC	0.0202742	1.42325	0.10722	0.919333	0.993392	-4.77084	2806	29	16	2	34	17	15	22	6	26	22	-0.694239	3.97664	0.07217	0.53043	2782725	2782973	-	249	-	ymgC	Blue light, low temperature and stress induced protein						249	6	ymgC	ymgC	ST131v2_02806	0	0	0	0	0	0	0	0	0	ymgC	Blue light, low temperature and stress induced protein
trkH	-0.0890978	6.42139	-0.75047	0.491162	0.886058	-4.7218	4849	58	44	39	95	73	28	60	62	71	89	-0.693524	5.59135	0.0449891	0.445084	4781158	4782609	-	1452	-	trkH	potassium transporter						1452	42	trkH	trkH	ST131v2_04849	YP_008852553	P	P Inorganic ion transport and metabolism	METABOLISM	Trk system potassium uptake protein trkH [Shigella dysenteriae 1617]	PRK10750 ,COG0168	2	potassium transporter; Provisional | Trk-type K+ transport system, membrane component [Inorganic ion transport and metabolism]. |	0	trkH	potassium transporter
bioD	-0.213703	5.20187	-0.604921	0.575085	0.915858	-4.71972	3318	71	37	30	87	64	36	51	49	65	79	-0.692337	5.45618	0.00672415	0.189285	3267529	3268206	-	678	-	bioD	dethiobiotin synthetase						678	21	bioD	bioD	ST131v2_03318	NP_415299	H	H Coenzyme transport and metabolism	METABOLISM	dethiobiotin synthetase [Escherichia coli str. K-12 substr. MG1655]	pfam01656 ,PRK00090	2	CobQ/CobB/MinD/ParA nucleotide binding domain. This family consists of various cobyrinic acid a,c-diamide synthases. These include CbiA and CbiP from S.typhimurium, and CobQ from R. capsulatus. These amidases catalyze amidations to various side chains of hydrogenobyrinic acid or cobyrinic acid a,c-diamide in the biosynthesis of cobalamin (vitamin B12) from uroporphyrinogen III. Vitamin B12 is an …	0	bioD	dethiobiotin synthetase
ST131v2_05044							5044	47	27	4	54	29	25	37	10	41	37	-0.688254	4.61724	0.071131	0.52867	4968847	4968919	+	73	-	-	-								#N/A	#N/A	#N/A	#N/A	#N/A	#N/A	#N/A	#N/A	#N/A	#N/A	#N/A	#N/A	#N/A	#N/A
aroD	-0.116872	5.48738	-0.905068	0.412292	0.869346	-4.66247	2265	65	33	18	91	37	33	45	31	69	47	-0.679421	5.17965	0.0186062	0.301448	2255202	2255960	-	759	-	aroD	3-dehydroquinate dehydratase						759	12	aroD	aroD	ST131v2_02265	NP_416208	E	E Amino acid transport and metabolism	METABOLISM	3-dehydroquinate dehydratase [Escherichia coli str. K-12 substr. MG1655]	PRK02412	1	3-dehydroquinate dehydratase; Provisional |	0	aroD	3-dehydroquinate dehydratase
fliS_1	-0.244209	1.91805	-1.29302	0.259788	0.80883	-4.53895	1972	58	42	35	129	42	28	58	56	98	53	-0.676605	5.52889	0.0833099	0.569924	1992710	1993120	-	411	-	fliS_1	flagellar protein potentiates polymerization						411	14	fliS_1	fliS	ST131v2_01972	NP_310691	NU	N Cell motility; U Intracellular trafficking, secretion, and vesicular transport	CELLULAR PROCESSES AND SIGNALING	flagellar protein FliS [Escherichia coli O157:H7 str. Sakai]	cl00654	1	flagellar export chaperone FliS. FliS is coded for by the FliD operon and is transcribed in conjunction with FliD and FliT, however this protein has no known function. |	0	fliS	flagellar protein potentiates polymerization
pta	-0.238003	9.20614	-1.15629	0.306521	0.827607	-4.58952	1476	9	9	6	11	16	4	13	11	8	20	-0.674486	3.25113	0.192075	0.730045	1482089	1484233	-	2145	-	pta	phosphate acetyltransferase						2145	7	pta	pta	ST131v2_01476	NP_311208	R	R General function prediction only	POORLY CHARACTERIZED	phosphate acetyltransferase [Escherichia coli O157:H7 str. Sakai]	pfam07085 ,TIGR00651 ,pfam13500 ,PRK05632	4	DRTGG domain. This presumed domain is about 120 amino acids in length. It is found associated with CBS domains pfam00571, as well as the CbiA domain pfam01656. The function of this domain is unknown. It is named the DRTGG domain after some of the most conserved residues. This domain may be very distantly related to a pair of CBS domains. There are no significant sequence similarities, but its len…	0	pta	phosphate acetyltransferase
glnK	0.0787205	1.56215	0.317424	0.765437	0.962803	-4.70379	3651	60	15	19	63	35	32	23	31	48	44	-0.667823	4.84633	0.0133719	0.256953	3589833	3590171	-	339	-	glnK	nitrogen assimilation regulatory protein for GlnL, GlnE, and AmtB						339	12	glnK	glnK	ST131v2_03651	YP_008847939	TE	E Amino acid transport and metabolism; T Signal transduction mechanisms	CELLULAR PROCESSES AND SIGNALING; METABOLISM	Nitrogen regulatory protein P-II [Shigella dysenteriae 1617]	PRK10665	1	nitrogen regulatory protein P-II 2; Provisional |	0	glnK	nitrogen assimilation regulatory protein for GlnL, GlnE, and AmtB
ST131v2_01428							1428	7	24	3	26	20	2	31	7	20	25	-0.666204	3.80291	0.400522	0.862322	1435088	1435159	-	72	-	-	-								#N/A	#N/A	#N/A	#N/A	#N/A	#N/A	#N/A	#N/A	#N/A	#N/A	#N/A	#N/A	#N/A	#N/A
nadB	-0.134247	7.89593	-0.875573	0.426513	0.873321	-4.69929	1216	16	18	10	31	20	7	25	17	24	25	-0.665452	3.99555	0.158006	0.688257	1208268	1209890	-	1623	-	nadB	quinolinate synthase, L-aspartate oxidase (B protein) subunit						1623	13	nadB	nadB	ST131v2_01216	YP_008851224	H	H Coenzyme transport and metabolism	METABOLISM	L-aspartate oxidase [Shigella dysenteriae 1617]	cl21454 ,PRK09077 ,pfam02910	3	Rossmann-fold NAD(P)(+)-binding proteins. This entry is the rossmann domain found in the Xanthine dehydrogenase accessory protein. | L-aspartate oxidase; Provisional | Fumarate reductase flavoprotein C-term. This family contains fumarate reductases, succinate dehydrogenases and L-aspartate oxidases. |	0	nadB	quinolinate synthase, L-aspartate oxidase (B protein) subunit
nanK_2	-0.164832	0.905282	-0.551744	0.607986	0.924433	-4.76527	5171	37	12	1	32	18	20	17	5	25	23	-0.662205	3.9774	0.055481	0.482406	5084895	5085275	-	381	-	nanK_2	N-acetylmannosamine kinase						381	12	nanK_2	nanK	ST131v2_05171	YP_007876490	KG	G Carbohydrate transport and metabolism; K Transcription	INFORMATION STORAGE AND PROCESSING; METABOLISM	N-acetylmannosamine kinase [Raoultella ornithinolytica B6]	cl17037	1	Nucleotide-Binding Domain of the sugar kinase/HSP70/actin superfamily. FtsA is essential for bacterial cell division, and co-localizes to the septal ring with FtsZ. It has been suggested that the interaction of FtsA-FtsZ has arisen through coevolution in different bacterial strains. The FtsA protein contains two structurally related actin-like ATPase domains which are also structurally related to…	0	nanK	N-acetylmannosamine kinase
ST131v2_02032	-0.137835	1.04606	-0.678809	0.531333	0.902054	-4.65095	2032	89	31	22	69	70	46	44	37	51	85	-0.65828	5.38561	0.0140312	0.26442	2033966	2034295	+	330	-	-	Bacteriophage lambda head decoration protein D						330	12	ST131v2_02032	ST131v2_02032	ST131v2_02032	0	0	0	0	0	0	0	0	0	0	0
ybhQ	0.464525	6.20397	1.00089	0.368752	0.851853	-4.65288	3304	99	47	17	99	66	51	64	31	74	81	-0.657037	5.5833	0.0201461	0.311814	3255589	3255999	-	411	-	ybhQ	inner membrane protein						411	13	ybhQ	ybhQ	ST131v2_03304	0	0	0	0	0	pfam11076	1	Putative inner membrane protein YbhQ. This family is conserved in Proteobacteria. The function is not known but most members are annotated as being inner membrane protein YbhQ. |	0	ybhQ	inner membrane protein
ykfF_1	0.115394	-1.17924	0.79599	0.466827	0.878301	-4.65953	4273	20	10	6	27	12	10	15	11	21	16	-0.655016	3.65994	0.120769	0.633969	4229911	4230069	-	159	-	ykfF_1	CP4-6 prophage; uncharacterized protein						159	12	ykfF_1	ykfF	ST131v2_04273	0	0	0	0	0	cl05514	1	0	0	ykfF	CP4-6 prophage; uncharacterized protein
ymgE	0.504303	5.0186	2.68401	0.0498174	0.751948	-4.10507	2777	54	12	14	66	18	29	18	24	51	24	-0.647392	4.60708	0.0654802	0.508487	2757579	2757833	-	255	-	ymgE	UPF0410 family putative inner membrane protein						255	6	ymgE	ymgE	ST131v2_02777	NP_309719	R	R General function prediction only	POORLY CHARACTERIZED	hypothetical protein ECs1692 [Escherichia coli O157:H7 str. Sakai]	cl00978	1	Transglycosylase associated protein. hypothetical protein; Provisional |	0	ymgE	UPF0410 family putative inner membrane protein
ygdB	0.0441633	1.77791	0.170459	0.872212	0.987976	-4.68571	945	101	26	21	101	47	54	37	36	76	59	-0.646333	5.40028	0.0103744	0.235991	945434	945841	+	408	-	ygdB	DUF2509 family protein						408	16	ygdB	ygdB	ST131v2_00945	0	0	0	0	0	PRK11521	1	hypothetical protein; Provisional |	0	ygdB	DUF2509 family protein
manY_1	0.146188	8.63968	1.41479	0.223905	0.786763	-4.48595	2145	176	115	41	234	125	89	155	70	175	153	-0.644474	6.64602	0.0498713	0.464461	2134870	2135670	-	801	-	manY_1	mannose-specific enzyme IIC component of PTS						801	24	manY_1	manY	ST131v2_02145	NP_416332	G	G Carbohydrate transport and metabolism	METABOLISM	mannose-specific enzyme IIC component of PTS [Escherichia coli str. K-12 substr. MG1655]	PRK15065	1	PTS system mannose-specific transporter subunit IIC; Provisional |	0	manY	mannose-specific enzyme IIC component of PTS
ST131v2_02865	-0.222723	2.49562	-1.14693	0.309986	0.827607	-4.57893	2865	7	11	28	59	17	2	16	41	45	23	-0.644313	4.34029	0.447861	0.878732	2832081	2832263	+	183	-	-	Protein of unknown function (DUF1317)						183	6	ST131v2_02865	ST131v2_02865	ST131v2_02865	0	0	0	0	0	pfam07026	1	Protein of unknown function (DUF1317). This family consists of several hypothetical bacterial and phage proteins of around 60 residues in length. The function of this family is unknown. |	0	0	0
dhaL	0.0556674	5.46584	0.414536	0.697925	0.946983	-4.79999	2768	170	40	39	129	104	89	57	65	96	127	-0.64272	6.09304	0.00794037	0.209143	2746695	2747327	+	633	-	dhaL	dihydroxyacetone kinase, C-terminal domain						633	13	dhaL	dhaL	ST131v2_02768	NP_309731	R	R General function prediction only	POORLY CHARACTERIZED	dihydroxyacetone kinase subunit DhaL [Escherichia coli O157:H7 str. Sakai]	PRK10005	1	dihydroxyacetone kinase subunit DhaL; Provisional |	0	dhaL	dihydroxyacetone kinase, C-terminal domain
lrp	-0.0352228	8.17525	-0.266853	0.801641	0.971115	-4.84164	3204	34	10	19	41	26	17	16	30	31	33	-0.641887	4.36623	0.0668068	0.509612	3149862	3150356	-	495	-	lrp	leucine-responsive global transcriptional regulator						495	10	lrp	lrp	ST131v2_03204	NP_415409	K	K Transcription	INFORMATION STORAGE AND PROCESSING	DNA-binding transcriptional dual regulator, leucine-binding [Escherichia coli str. K-12 substr. MG1655]	pfam01037 ,pfam13404 ,PRK11169	3	AsnC family. The AsnC family is a family of similar bacterial transcription regulatory proteins. | AsnC-type helix-turn-helix domain. | leucine-responsive transcriptional regulator; Provisional |	0	lrp	leucine-responsive global transcriptional regulator
ST131v2_01876	-0.0874644	0.726387	-0.602284	0.576689	0.915858	-4.69719	1876	240	75	44	242	110	125	104	74	181	135	-0.641761	6.60518	0.0118029	0.246124	1921132	1921314	+	183	-	-	hypothetical protein						183	18	ST131v2_01876	ST131v2_01876	ST131v2_01876	0	0	0	0	0	0	0	0	0	0	0
ST131v2_00010	-0.212184	0.71455	-1.44844	0.214869	0.786763	-4.49961	10	27	10	12	34	18	14	15	20	26	23	-0.638683	4.03311	0.0790676	0.551184	15028	15297	+	270	-	-	hypothetical protein						270	16	ST131v2_00010	ST131v2_00010	ST131v2_00010	0	0	0	0	0	0	0	0	0	0	0
yfjQ_4	-0.0660723	0.300116	-0.205081	0.846661	0.983633	-4.73062	5189	25	8	2	24	12	14	12	6	19	16	-0.633486	3.56902	0.0894464	0.584373	5105709	5106527	+	819	-	yfjQ_4	CP4-57 prophage; uncharacterized protein						819	72	yfjQ_4	yfjQ	ST131v2_05189	0	0	0	0	0	pfam06067	1	Domain of unknown function (DUF932). Family of prokaryotic proteins with unknown function. Contains a number of highly conserved polar residues that could suggest an enzymatic activity. |	0	yfjQ	CP4-57 prophage; uncharacterized protein
tusD	-0.285144	5.49277	-1.40698	0.226056	0.786763	-4.51903	354	13	6	8	16	13	6	10	13	12	17	-0.632145	3.33736	0.240139	0.77201	385915	386301	+	387	-	tusD	sulfurtransferase for 2-thiolation step of mnm(5)-s(2)U34-tRNA synthesis						387	3	tusD	tusD	ST131v2_00354	YP_008852061	P	P Inorganic ion transport and metabolism	METABOLISM	DsrE protein -like protein [Shigella dysenteriae 1617]	PRK00207	1	sulfur transfer complex subunit TusD; Validated |	0	tusD	sulfurtransferase for 2-thiolation step of mnm(5)-s(2)U34-tRNA synthesis
flgM	0.313521	3.03347	0.908329	0.410744	0.869346	-4.63351	2936	34	2	2	18	16	20	5	6	14	20	-0.631684	3.56157	0.103065	0.612302	2901466	2901759	+	294	-	flgM	anti-sigma factor for FliA (sigma 28)						294	4	flgM	flgM	ST131v2_02936	YP_008850228	KN	K Transcription; N Cell motility	CELLULAR PROCESSES AND SIGNALING; INFORMATION STORAGE AND PROCESSING	Negative regulator of flagellin synthesis FlgM [Shigella dysenteriae 1617]	PRK10810	1	anti-sigma28 factor FlgM; Provisional |	0	flgM	anti-sigma factor for FliA (sigma 28)
ydfU_2	-0.134543	2.14191	-1.00621	0.36645	0.851251	-4.62336	2651	120	48	31	120	80	62	66	52	90	98	-0.630771	5.85882	0.00281341	0.113139	2642408	2643463	-	1056	-	ydfU_2	Qin prophage; uncharacterized protein						1056	33	ydfU_2	ydfU	ST131v2_02651	YP_004215244	V	V Defense mechanisms	CELLULAR PROCESSES AND SIGNALING	HNH nuclease [Rahnella sp. Y9602]	cl23554	1	Protein of unknown function (DUF968). REF is a family of P1-like phage RecA-dependent nucleases. It does not appear to act as a positive RecA regulator. It is a new kind of enzyme, a RecA-dependent nuclease. |	0	ydfU	Qin prophage; uncharacterized protein
ydcX	-0.036258	3.38033	-0.118043	0.911234	0.993392	-4.74676	2461	93	27	15	90	42	49	38	27	68	53	-0.624513	5.25683	0.0202805	0.312444	2451882	2452055	-	174	-	ydcX	DUF2566 family protein						174	2	ydcX	ydcX	ST131v2_02461	0	0	0	0	0	pfam10753	1	Protein of unknown function (DUF2566). This family is conserved in Enterobacteriaceae. The function is not known. |	0	0	0
ST131v2_02008	-0.249486	1.3178	-1.81398	0.137408	0.768191	-4.40822	2008	75	36	42	79	81	37	50	66	58	99	-0.62153	5.59574	0.0556669	0.48309	2016811	2016927	+	117	-	-	hypothetical protein						117	7	ST131v2_02008	ST131v2_02008	ST131v2_02008	0	0	0	0	0	0	0	0	0	0	0
ST131v2_03100	-0.134754	3.99835	-0.714362	0.51112	0.893737	-4.70151	3100	161	44	45	151	93	84	62	73	113	114	-0.614173	6.13375	0.00224342	0.0962322	3060366	3060584	-	219	-	-	hypothetical protein				ST131v2_03100		219	18	ST131v2_03100	ST131v2_03100	ST131v2_03100	0	0	0	0	0	0	0	0	0	0	0
cbdX	0.377641	3.90621	1.51374	0.198345	0.786763	-4.50647	3014	49	13	20	41	40	25	20	32	31	49	-0.612742	4.6603	0.0504266	0.464461	2977131	2977223	-	93	-	cbdX	putative cytochrome bd-II oxidase subunit						93	4	cbdX	cbdX	ST131v2_03014	0	0	0	0	0	0	0	0	0	0	0
fruK	0.213861	4.59385	1.54089	0.19185	0.786763	-4.45654	1606	177	119	98	276	169	88	162	156	206	206	-0.611108	6.98096	0.0297689	0.373703	1628907	1629845	+	939	-	fruK	fructose-1-phosphate kinase						939	24	fruK	fruK	ST131v2_01606	YP_008850557	G	G Carbohydrate transport and metabolism	METABOLISM	1-phosphofructokinase [Shigella dysenteriae 1617]	PRK09513	1	1-phosphofructokinase; Provisional |	0	fruK	fructose-1-phosphate kinase
ST131v2_01997	-0.193426	1.411	-0.781792	0.474318	0.879667	-4.66366	1997	114	31	7	88	45	62	44	16	66	56	-0.609902	5.31554	0.143044	0.670129	2010569	2010889	-	321	-	-	hypothetical protein						321	7	ST131v2_01997	ST131v2_01997	ST131v2_01997	0	0	0	0	0	0	0	0	0	0	0
yecN	-0.168671	5.25962	-1.29349	0.259638	0.80883	-4.5389	2088	207	82	29	137	142	108	112	51	101	173	-0.606145	6.41235	0.0929174	0.593831	2084713	2085108	-	396	-	yecN	MAPEG family inner membrane protein						396	24	yecN	yecN	ST131v2_02088	NP_416383	S	S Function unknown	POORLY CHARACTERIZED	inner membrane protein, MAPEG family [Escherichia coli str. K-12 substr. MG1655]	COG3788	1	Uncharacterized membrane protein YecN, MAPEG domain [Function unknown]. |	0	yecN	MAPEG family inner membrane protein
matP	0.0958574	5.41872	0.577796	0.591723	0.919734	-4.76115	3039	50	20	21	75	23	25	29	34	57	30	-0.600137	4.83407	0.0888105	0.582245	2998746	2999198	-	453	-	matP	Ter macrodomain organizer matS-binding protein						453	6	matP	matP	ST131v2_03039	YP_008848605	L	L Replication, recombination and repair	INFORMATION STORAGE AND PROCESSING	Terminus macrodomain organizer protein YcbG [Shigella dysenteriae 1617]	PRK05097	1	Ter macrodomain organizer matS-binding protein; Provisional |	0	matP	Ter macrodomain organizer matS-binding protein
yhhI	-0.155489	1.26897	-1.15606	0.306604	0.827607	-4.58659	2453	312	164	99	370	222	159	223	160	276	271	-0.599961	7.39542	0.00372213	0.138045	2443152	2444288	-	1137	-	yhhI	putative transposase						1137	38	yhhI	yhhI	ST131v2_02453	NP_417941	X	X phage-derived proteins	PHAGE PROTEINS	predicted transposase [Escherichia coli str. K-12 substr. MG1655]	pfam13808 ,pfam01609 ,COG5433	3	DDE_Tnp_1-associated. This domain is frequently found N-terminal to the transposase, IS family DDE_Tnp_1, pfam01609 and its relatives. | Transposase DDE domain. Transposase proteins are necessary for efficient DNA transposition. This domain is a member of the DDE superfamily, which contain three carboxylate residues that are believed to be responsible for coordinating metal ions needed for cataly…	0	0	0
ST131v2_05185							5185	22	7	12	30	13	11	11	19	23	17	-0.599316	3.80283	0.157775	0.687916	5098777	5098982	+	206	-	-	-								#N/A	#N/A	#N/A	#N/A	#N/A	#N/A	#N/A	#N/A	#N/A	#N/A	#N/A	#N/A	#N/A	#N/A
ST131v2_04278	-0.475445	-2.69182	-1.94742	0.116919	0.762003	-4.51678	4278	112	44	42	118	80	57	61	68	88	98	-0.594403	5.86893	0.0053093	0.163788	4235790	4235918	+	129	-	-	hypothetical protein						129	54	ST131v2_04278	ST131v2_04278	ST131v2_04278	0	0	0	0	0	0	0	0	0	0	0
yncJ	0.00436226	2.05969	0.0224103	0.983102	0.996157	-4.71705	2468	190	38	7	81	88	103	54	17	60	107	-0.591339	5.77562	0.293077	0.810324	2459996	2460166	+	171	-	yncJ	uncharacterized protein						171	9	yncJ	yncJ	ST131v2_02468	0	0	0	0	0	cl12417	1	0	0	yncJ	uncharacterized protein
ST131v2_03157	-0.377747	0.932746	-2.39315	0.0691442	0.751948	-4.36125	3157	32	9	1	24	16	18	14	5	18	21	-0.586674	3.73429	0.0935866	0.593831	3107841	3108044	+	204	-	-	hypothetical protein						204	5	ST131v2_03157	ST131v2_03157	ST131v2_03157	0	0	0	0	0	0	0	0	0	0	0
glnB	0.327763	4.58103	0.62856	0.560835	0.913748	-4.69901	1241	74	36	30	81	60	37	50	49	61	74	-0.585308	5.41133	0.0238032	0.334429	1232920	1233258	+	339	-	glnB	regulatory protein P-II for glutamine synthetase						339	18	glnB	glnB	ST131v2_01241	YP_008851130	TE	E Amino acid transport and metabolism; T Signal transduction mechanisms	CELLULAR PROCESSES AND SIGNALING; METABOLISM	Nitrogen regulatory protein P-II [Shigella dysenteriae 1617]	PRK10858	1	nitrogen regulatory protein P-II 1; Provisional |	0	glnB	regulatory protein P-II for glutamine synthetase
sufC	0.11944	6.42507	0.798397	0.465567	0.878301	-4.70778	2278	107	72	53	134	111	53	98	85	100	135	-0.585008	6.18843	0.0511698	0.46669	2267960	2268706	+	747	-	sufC	SufBCD Fe-S cluster assembly scaffold protein, ATP-binding protein						747	17	sufC	sufC	ST131v2_02278	NP_310416	O	O Post-translational modification, protein turnover, and chaperones	CELLULAR PROCESSES AND SIGNALING	cysteine desulfurase [Escherichia coli O157:H7 str. Sakai]	cd03217 ,PRK09580	2	ABC-type transport system involved in Fe-S cluster assembly, ATPase component. Biosynthesis of iron-sulfur clusters (Fe-S) depends on multi-protein systems. The SUF system of E. coli and Erwinia chrysanthemi is important for Fe-S biogenesis under stressful conditions. The SUF system is made of six proteins: SufC is an atypical cytoplasmic ABC-ATPase, which forms a complex with SufB and SufD; SufA…	0	sufC	SufBCD Fe-S cluster assembly scaffold protein, ATP-binding protein
yecJ	-0.0600066	5.02752	-0.392199	0.713195	0.950553	-4.72522	2057	59	41	38	107	50	28	56	60	81	62	-0.584845	5.49718	0.0919837	0.589324	2052644	2052895	+	252	-	yecJ	DUF2766 family protein						252	10	yecJ	yecJ	ST131v2_02057	0	0	0	0	0	pfam10964	1	Protein of unknown function (DUF2766). This family of proteins with unknown function appears to be restricted to Enterobacteriaceae. |	0	yecJ	DUF2766 family protein
ST131v2_01419							1419	46	15	25	65	26	23	22	39	50	33	-0.584412	4.76096	0.0998633	0.605065	1427016	1427103	+	88	-	-	-								#N/A	#N/A	#N/A	#N/A	#N/A	#N/A	#N/A	#N/A	#N/A	#N/A	#N/A	#N/A	#N/A	#N/A
yifE	-0.00513323	5.68255	-0.045147	0.965968	0.994587	-4.81103	4955	46	21	10	56	22	24	29	19	43	28	-0.58338	4.56158	0.0650528	0.508487	4888096	4888434	-	339	-	yifE	UPF0438 family protein						339	18	yifE	yifE	ST131v2_04955	YP_008852653	S	S Function unknown	POORLY CHARACTERIZED	Hypothetical protein Asd1617_05219 [Shigella dysenteriae 1617]	PRK11027	1	hypothetical protein; Provisional |	0	yifE	UPF0438 family protein
npr	-0.215603	4.58266	-0.638642	0.554829	0.911476	-4.71111	507	47	14	4	42	20	26	20	10	32	26	-0.582507	4.27489	0.066845	0.509612	511522	511794	-	273	-	npr	phosphohistidinoprotein-hexose phosphotransferase component of N-regulated PTS system (Npr)						273	12	npr	npr	ST131v2_00507	YP_008851931	TG	G Carbohydrate transport and metabolism; T Signal transduction mechanisms	CELLULAR PROCESSES AND SIGNALING; METABOLISM	Phosphocarrier protein NPr [Shigella dysenteriae 1617]	PRK10897	1	phosphohistidinoprotein-hexose phosphotransferase component of N-regulated PTS system (Npr); Provisional |	0	npr	phosphohistidinoprotein-hexose phosphotransferase component of N-regulated PTS system (Npr)
ST131v2_04628	-0.32381	0.409876	-0.825293	0.451653	0.878301	-4.65695	4628	29	17	10	20	34	15	24	18	15	41	-0.579767	4.17537	0.171141	0.700977	4593890	4593994	-	105	-	-	hypothetical protein						105	10	ST131v2_04628	ST131v2_04628	ST131v2_04628	0	0	0	0	0	0	0	0	0	0	0
evgA	-0.156326	7.31578	-0.651606	0.547169	0.908659	-4.746	1408	389	157	117	431	227	199	215	189	321	277	-0.578497	7.53817	0.000366578	0.0295586	1416266	1416880	-	615	-	evgA	response regulator in two-component regulatory system with EvgS				evgA		615	48	evgA	evgA	ST131v2_01408	NP_416870	TK	K Transcription; T Signal transduction mechanisms	CELLULAR PROCESSES AND SIGNALING; INFORMATION STORAGE AND PROCESSING	DNA-binding response regulator in two-component regulatory system with EvgS [Escherichia coli str. K-12 substr. MG1655]	pfam00196 ,PRK09958 ,pfam00072	3	Bacterial regulatory proteins, luxR family. | DNA-binding transcriptional activator EvgA; Provisional | Response regulator receiver domain. This domain receives the signal from the sensor partner in bacterial two-component systems. It is usually found N-terminal to a DNA binding effector domain. |	0	evgA	response regulator in two-component regulatory system with EvgS
nsrR	-0.0885175	6.88213	-0.887129	0.420895	0.872726	-4.69599	4420	103	54	32	132	62	52	74	53	99	77	-0.576401	5.80984	0.0217739	0.324569	4373549	4373974	-	426	-	nsrR	nitric oxide-sensitive repressor for NO regulon						426	21	nsrR	nsrR	ST131v2_04420	YP_008853223	K	K Transcription	INFORMATION STORAGE AND PROCESSING	Rrf2 family protein [Shigella dysenteriae 1617]	COG1959 ,PRK11014	2	DNA-binding transcriptional regulator, IscR family [Transcription]. | transcriptional repressor NsrR; Provisional |	0	nsrR	nitric oxide-sensitive repressor for NO regulon
ST131v2_01999	-0.0465207	1.19913	-0.178283	0.866421	0.986984	-4.77304	1999	45	16	4	51	13	24	23	10	40	18	-0.576294	4.28929	0.159366	0.689516	2012412	2012642	+	231	-	-	hypothetical protein						231	3	ST131v2_01999	ST131v2_01999	ST131v2_01999	YP_006218236	K	K Transcription	INFORMATION STORAGE AND PROCESSING	hypothetical protein S70_18720 [Providencia stuartii MRSN 2154]	0	0	0	0	0	0
flgN	-0.0496036	4.03309	-0.387501	0.716428	0.952545	-4.76771	2937	135	32	11	100	51	73	45	22	75	63	-0.574149	5.50283	0.128845	0.64985	2901764	2902180	+	417	-	flgN	export chaperone for FlgK and FlgL						417	12	flgN	flgN	ST131v2_02937	NP_309475	NU	N Cell motility; U Intracellular trafficking, secretion, and vesicular transport	CELLULAR PROCESSES AND SIGNALING	flagella synthesis protein FlgN [Escherichia coli O157:H7 str. Sakai]	PRK15459	1	flagella synthesis chaperone protein FlgN; Provisional |	0	flgN	export chaperone for FlgK and FlgL
nagK	-0.284872	6.65144	-2.25666	0.0809913	0.751948	-4.2089	2887	254	82	57	272	108	132	113	94	204	133	-0.573798	6.72756	0.0203255	0.312444	2852079	2852990	-	912	-	nagK	N-acetyl-D-glucosamine kinase						912	21	nagK	nagK	ST131v2_02887	YP_008850166	KG	G Carbohydrate transport and metabolism; K Transcription	INFORMATION STORAGE AND PROCESSING; METABOLISM	Glucokinase [Shigella dysenteriae 1617]	PRK13310 ,COG1940	2	N-acetyl-D-glucosamine kinase; Provisional | Sugar kinase of the NBD/HSP70 family, may contain an N-terminal HTH domain [Transcription, Carbohydrate transport and metabolism]. |	0	nagK	N-acetyl-D-glucosamine kinase
ypdI	-0.400708	1.13061	-3.37678	0.0240963	0.740905	-4.0286	1401	139	52	64	167	93	70	73	101	125	114	-0.572558	6.23851	0.0135852	0.258176	1405667	1405942	-	276	-	ypdI	putative lipoprotein involved in colanic acid biosynthesis						276	15	ypdI	ypdI	ST131v2_01401	0	0	0	0	0	0	0	0	0	ypdI	putative lipoprotein involved in colanic acid biosynthesis
bioF	0.12505	5.18702	0.816901	0.45596	0.878301	-4.66738	3320	116	72	49	169	84	58	98	79	127	104	-0.571733	6.18328	0.0304001	0.373703	3268941	3270095	-	1155	-	bioF	8-amino-7-oxononanoate synthase						1155	32	bioF	bioF	ST131v2_03320	YP_008848477	H	H Coenzyme transport and metabolism	METABOLISM	8-amino-7-oxononanoate synthase [Shigella dysenteriae 1617]	PRK05958 ,TIGR00858	2	8-amino-7-oxononanoate synthase; Reviewed | 8-amino-7-oxononanoate synthase. 7-keto-8-aminopelargonic acid synthetase is an alternate name. This model represents 8-amino-7-oxononanoate synthase, the BioF protein of biotin biosynthesis. This model is based on a careful phylogenetic analysis to separate members of this family from 2-amino-3-ketobutyrate and other related pyridoxal phosphate-depende…	0	bioF	8-amino-7-oxononanoate synthase
cspC							2140	184	55	64	148	134	95	77	102	110	163	-0.569432	6.41186	0.0169238	0.291504	2131317	2131526	+	210	-	cspC	stress protein, member of the CspA-family						210	11	cspC	cspC	ST131v2_02140	YP_008850087	K	K Transcription	INFORMATION STORAGE AND PROCESSING	Cold shock protein [Shigella dysenteriae 1617]	PRK10943	1	cold shock-like protein CspC; Provisional |	0	cspC	stress protein, member of the CspA-family
ycfQ	0.00987051	5.44587	0.0514665	0.961209	0.99394	-4.82105	2895	184	63	43	154	115	95	87	71	115	140	-0.567874	6.31704	0.00585191	0.172268	2862749	2863381	+	633	-	ycfQ	repressor for bhsA(ycfR)						633	14	ycfQ	ycfQ	ST131v2_02895	YP_008850175	K	K Transcription	INFORMATION STORAGE AND PROCESSING	Transcriptional regulator, TetR family protein [Shigella dysenteriae 1617]	COG1309 ,pfam00440	2	DNA-binding transcriptional regulator, AcrR family [Transcription]. | Bacterial regulatory proteins, tetR family. |	0	ycfQ	repressor for bhsA(ycfR)
ST131v2_04501							4501	47	17	17	56	25	24	25	28	43	32	-0.565555	4.63052	0.0640095	0.508487	4461212	4461377	-	166	-	-	-								#N/A	#N/A	#N/A	#N/A	#N/A	#N/A	#N/A	#N/A	#N/A	#N/A	#N/A	#N/A	#N/A	#N/A
arcB	-0.0295935	8.6898	-0.223933	0.832839	0.980201	-4.8655	502	84	37	30	86	62	43	52	49	64	76	-0.56448	5.48425	0.0171686	0.292906	506736	509072	+	2337	-	arcB	aerobic respiration control sensor histidine protein kinase, cognate to two-component response regulators ArcA and RssB						2337	48	arcB	arcB	ST131v2_00502	YP_026207	T	T Signal transduction mechanisms	CELLULAR PROCESSES AND SIGNALING	aerobic respiration control sensor histidine protein kinase, cognate to two-component response regulators ArcA and RssB [Escherichia coli str. K-12 substr. MG1655]	pfam00072 ,COG2198 ,smart00387 ,PRK11091 ,smart00388	5	Response regulator receiver domain. This domain receives the signal from the sensor partner in bacterial two-component systems. It is usually found N-terminal to a DNA binding effector domain. | HPt (histidine-containing phosphotransfer) domain [Signal transduction mechanisms]. | Histidine kinase-like ATPases. Histidine kinase-, DNA gyrase B-, phytochrome-like ATPases. | aerobic respiration contr…	0	arcB	aerobic respiration control sensor histidine protein kinase, cognate to two-component response regulators ArcA and RssB
ST131v2_02718							2718	20	0	18	28	14	10	2	27	22	18	-0.564302	3.75125	0.389242	0.85644	2704336	2704401	-	66	-	-	-								#N/A	#N/A	#N/A	#N/A	#N/A	#N/A	#N/A	#N/A	#N/A	#N/A	#N/A	#N/A	#N/A	#N/A
moaC	-0.389186	5.14164	-1.06968	0.339954	0.840486	-4.60307	3312	118	35	13	80	62	63	49	25	60	76	-0.559961	5.45408	0.0835518	0.569924	3261575	3262060	-	486	-	moaC	molybdopterin biosynthesis, protein C						486	16	moaC	moaC	ST131v2_03312	YP_008848469	H	H Coenzyme transport and metabolism	METABOLISM	Molybdenum cofactor biosynthesis protein C [Shigella dysenteriae 1617]	PRK09364	1	molybdenum cofactor biosynthesis protein MoaC; Provisional |	0	moaC	molybdopterin biosynthesis, protein C
ST131v2_05164	-0.0763875	1.31738	-0.341307	0.748574	0.960275	-4.70649	5164	42	20	12	46	27	22	28	21	35	34	-0.559321	4.51234	0.0721922	0.53043	5079560	5079691	-	132	-	-	hypothetical protein						132	16	ST131v2_05164	ST131v2_05164	ST131v2_05164	0	0	0	0	0	0	0	0	0	0	0
chiQ	-0.221789	-0.657809	-0.714098	0.511268	0.893737	-4.64024	3418	61	22	1	22	41	33	31	6	16	50	-0.554834	4.48549	0.370786	0.849019	3363091	3363417	-	327	-	chiQ	chitosugar-induced verified lipoprotein						327	8	chiQ	chiQ	ST131v2_03418	0	0	0	0	0	pfam13982	1	YbfN-like lipoprotein. This family of proteins is functionally uncharacterized. This family of proteins is found in bacteria. Proteins in this family are approximately 110 amino acids in length. Members of this family are lipoproteins. |	0	chiQ	chitosugar-induced verified lipoprotein
sdhD	-0.333052	1.63036	-2.09254	0.0982779	0.751948	-4.38531	3382	21	16	10	20	27	10	22	17	15	33	-0.554393	3.98337	0.233787	0.765246	3325950	3326297	-	348	-	sdhD	succinate dehydrogenase, membrane subunit, binds cytochrome b556						348	8	sdhD	sdhD	ST131v2_03382	YP_008848269	C	C Energy production and conversion	METABOLISM	Succinate dehydrogenase membrane anchor subunit [Shigella dysenteriae 1617]	PRK09488	1	succinate dehydrogenase cytochrome b556 small membrane subunit; Provisional |	0	sdhD	succinate dehydrogenase, membrane subunit, binds cytochrome b556
yjiS	-0.248875	2.52008	-0.724795	0.505294	0.89248	-4.67816	4196	79	27	27	82	47	41	38	44	62	58	-0.551909	5.27892	0.0218978	0.324569	4151827	4151991	-	165	-	yjiS	DUF1127 family protein						165	14	yjiS	yjiS	ST131v2_04196	NP_313330	S	S Function unknown	POORLY CHARACTERIZED	hypothetical protein ECs5303 [Escherichia coli O157:H7 str. Sakai]	COG5457	1	Uncharacterized conserved protein YjiS, DUF1127 family [Function unknown]. |	0	yjiS	DUF1127 family protein
ratB	0.0807553	4.82639	0.45243	0.672401	0.941637	-4.73558	1163	98	31	18	88	49	52	44	32	66	61	-0.550784	5.35426	0.0229391	0.330088	1166371	1166661	+	291	-	ratB	UPF0125 family protein						291	14	ratB	ratB	ST131v2_01163	NP_417108	V	V Defense mechanisms	CELLULAR PROCESSES AND SIGNALING	conserved protein, UPF0125 family [Escherichia coli str. K-12 substr. MG1655]	PRK01777	1	hypothetical protein; Validated |	0	ratB	UPF0125 family protein
ST131v2_02009	0.196506	3.37971	0.406126	0.703655	0.946983	-4.73043	2009	162	49	20	124	76	86	68	37	93	93	-0.546745	5.90559	0.0753732	0.539684	2017002	2017223	+	222	-	-	hypothetical protein						222	12	ST131v2_02009	ST131v2_02009	ST131v2_02009	0	0	0	0	0	0	0	0	0	0	0
hupA	-0.0334879	9.54186	-0.162809	0.877884	0.98874	-4.87236	4658	191	77	44	203	96	98	106	74	152	118	-0.543666	6.42623	0.0164638	0.288534	4618471	4618743	-	273	-	hupA	HU, DNA-binding transcriptional regulator, alpha subunit						273	33	hupA	hupA	ST131v2_04658	NP_418428	L	L Replication, recombination and repair	INFORMATION STORAGE AND PROCESSING	HU, DNA-binding transcriptional regulator, alpha subunit [Escherichia coli str. K-12 substr. MG1655]	PRK10753	1	transcriptional regulator HU subunit alpha; Provisional |	0	hupA	HU, DNA-binding transcriptional regulator, alpha subunit
arpB	-0.169403	1.63112	-1.38458	0.232334	0.788632	-4.50555	2237	264	98	32	224	123	137	134	57	167	151	-0.543061	6.66453	0.116956	0.627106	2227261	2227548	-	288	-	arpB	hypothetical protein						288	20	arpB	arpB	ST131v2_02237	0	0	0	0	0	0	0	0	0	arpB	pseudo
azoR	-0.0436992	5.89292	-0.213512	0.840472	0.982329	-4.80377	2491	343	113	50	268	169	178	155	85	200	206	-0.541552	7.00689	0.0651705	0.508487	2483075	2483680	+	606	-	azoR	NADH-azoreductase, FMN-dependent						606	24	azoR	azoR	ST131v2_02491	NP_415930	C	C Energy production and conversion	METABOLISM	NADH-azoreductase, FMN-dependent [Escherichia coli str. K-12 substr. MG1655]	PRK00170	1	azoreductase; Reviewed |	0	azoR	NADH-azoreductase, FMN-dependent
manZ_1	0.0245256	8.80738	0.241302	0.820166	0.97831	-4.86458	2144	258	85	68	255	132	133	118	111	191	162	-0.540743	6.7993	0.00318787	0.122719	2134006	2134857	-	852	-	manZ_1	mannose-specific enzyme IID component of PTS						852	22	manZ_1	manZ	ST131v2_02144	YP_008850083	G	G Carbohydrate transport and metabolism	METABOLISM	PTS system, mannose-specific IID component [Shigella dysenteriae 1617]	PRK11103	1	PTS system mannose-specific transporter subunit IID; Provisional |	0	manZ	mannose-specific enzyme IID component of PTS
relA	-0.294149	8.41452	-2.10437	0.0969064	0.751948	-4.21755	1024	531	178	160	532	291	272	245	256	396	355	-0.540699	7.87898	0.000255687	0.023992	1042208	1044442	+	2235	-	relA	(p)ppGpp synthetase I/GTP pyrophosphokinase				relA		2235	99	relA	relA	ST131v2_01024	YP_008851455	TK	K Transcription; T Signal transduction mechanisms	CELLULAR PROCESSES AND SIGNALING; INFORMATION STORAGE AND PROCESSING	GTP pyrophosphokinase [Shigella dysenteriae 1617]	pfam13328 ,cd01668 ,cd04876 ,PRK10872 ,pfam04607	5	HD domain. HD domains are metal dependent phosphohydrolases. | TGS_RelA_SpoT: The RelA (SpoT) protein, also referred to as ppGpp hydrolase/synthetase, is a ribosome-associated protein that is activated during amino acid starvation and thought to mediate the stringent response. RelA contains a TGS domain, named after the Threonyl-tRNA Synthetase, GTPase, and SpoT proteins where it occurs. The func…	0	relA	(p)ppGpp synthetase I/GTP pyrophosphokinase
wzyE	-0.191271	4.84869	-0.842933	0.442704	0.876759	-4.68268	4930	48	28	30	58	50	23	39	47	43	61	-0.538953	5.07076	0.120683	0.633969	4857441	4858793	-	1353	-	wzyE	putative ECA polysaccharide chain elongation protein						1353	29	wzyE	wzyE	ST131v2_04930	0	0	0	0	0	PRK02975	1	putative common antigen polymerase; Provisional |	0	wzyE	putative ECA polysaccharide chain elongation protein
ST131v2_01485	0.0881919	1.90979	0.595956	0.580551	0.916004	-4.71098	1485	30	5	6	38	3	17	9	11	30	6	-0.537226	3.71656	0.348347	0.833798	1493480	1493644	-	165	-	-	hypothetical protein						165	2	ST131v2_01485	ST131v2_01485	ST131v2_01485	0	0	0	0	0	0	0	0	0	0	0
yeeT_3	0.0127991	-0.534865	0.0430572	0.967542	0.994587	-4.68917	5078	133	71	36	148	86	68	97	60	111	106	-0.535194	6.11163	0.0285749	0.369832	4999570	4999791	-	222	-	yeeT_3	CP4-44 prophage; uncharacterized protein						222	32	yeeT_3	yeeT	ST131v2_05078	0	0	0	0	0	pfam06174	1	Protein of unknown function (DUF987). Family of bacterial proteins that are related to the hypothetical protein yeeT. |	0	yeeT	CP4-44 prophage; uncharacterized protein
flgH_1	-0.404921	2.12972	-2.7428	0.0466981	0.751948	-4.23394	2928	134	61	81	203	94	67	85	127	152	116	-0.534575	6.40904	0.079142	0.551184	2895334	2896032	-	699	-	flgH_1	flagellar protein of basal-body outer-membrane L ring						699	20	flgH_1	flgH	ST131v2_02928	YP_008850214	N	N Cell motility	CELLULAR PROCESSES AND SIGNALING	Flagellar L-ring protein FlgH [Shigella dysenteriae 1617]	PRK00249	1	flagellar basal body L-ring protein; Reviewed |	0	flgH	flagellar protein of basal-body outer-membrane L ring
yehT	0.0972024	4.51829	0.764333	0.483653	0.885062	-4.70685	1648	191	57	60	175	112	99	80	97	131	137	-0.533954	6.4069	0.00453216	0.151206	1677148	1677867	+	720	-	yehT	putative response regulator in two-component system withYehU						720	20	yehT	yehT	ST131v2_01648	NP_416629	KT	K Transcription; T Signal transduction mechanisms	CELLULAR PROCESSES AND SIGNALING; INFORMATION STORAGE AND PROCESSING	predicted response regulator in two-component system withYehU [Escherichia coli str. K-12 substr. MG1655]	PRK11697 ,pfam04397 ,pfam00072	3	putative two-component response-regulatory protein YehT; Provisional | LytTr DNA-binding domain. This domain is found in a variety of bacterial transcriptional regulators. The domain binds to a specific DNA sequence pattern. | Response regulator receiver domain. This domain receives the signal from the sensor partner in bacterial two-component systems. It is usually found N-terminal to a DNA bind…	0	yehT	putative response regulator in two-component system withYehU
arnE	-0.00947877	2.97443	-0.0515303	0.961161	0.99394	-4.72948	1513	43	13	27	54	30	22	20	42	41	38	-0.533042	4.69947	0.139927	0.665108	1522209	1522544	-	336	-	arnE	undecaprenyl phosphate-alpha-L-ara4N exporter; flippase ArnEF subunit						336	12	arnE	arnE	ST131v2_01513	YP_588462	V	V Defense mechanisms	CELLULAR PROCESSES AND SIGNALING	undecaprenyl phosphate-alpha-L-ara4N exporter; flippase ArnEF subunit [Escherichia coli str. K-12 substr. MG1655]	PRK15051	1	4-amino-4-deoxy-L-arabinose-phosphoundecaprenol flippase subunit ArnE; Provisional |	0	arnE	undecaprenyl phosphate-alpha-L-ara4N exporter; flippase ArnEF subunit
marA	-0.0610043	4.50088	-0.233015	0.826205	0.979825	-4.76887	2400	156	32	31	123	68	83	46	52	92	84	-0.52504	5.83188	0.0434901	0.440178	2383851	2384234	-	384	-	marA	multiple antibiotic resistance transcriptional regulator						384	11	marA	marA	ST131v2_02400	NP_416048	K	K Transcription	INFORMATION STORAGE AND PROCESSING	DNA-binding transcriptional dual activator of multiple antibiotic resistance [Escherichia coli str. K-12 substr. MG1655]	PRK11511	1	DNA-binding transcriptional activator MarA; Provisional |	0	marA	multiple antibiotic resistance transcriptional regulator
yciK	0.379994	6.10047	3.18473	0.0292418	0.751598	-4.02182	2583	251	73	69	237	126	130	102	112	177	154	-0.524937	6.7197	0.0051475	0.159892	2586800	2587558	+	759	-	yciK	putative EmrKY-TolC system oxoacyl-(acyl carrier protein) reductase						759	18	yciK	yciK	ST131v2_02583	NP_415787	IQR	I Lipid transport and metabolism; Q Secondary metabolites biosynthesis, transport, and catabolism; R General function prediction only	METABOLISM; POORLY CHARACTERIZED	predicted oxoacyl-(acyl carrier protein) reductase, EmrKY-TolC system [Escherichia coli str. K-12 substr. MG1655]	PRK08945 ,pfam00106	2	putative oxoacyl-(acyl carrier protein) reductase; Provisional | short chain dehydrogenase. This family contains a wide variety of dehydrogenases. |	0	yciK	putative EmrKY-TolC system oxoacyl-(acyl carrier protein) reductase
ribC	0.103838	7.40805	0.912264	0.408881	0.869346	-4.67235	2301	36	2	0	23	7	21	5	3	18	10	-0.523187	3.46581	0.340936	0.830893	2287230	2287871	+	642	-	ribC	riboflavin synthase, alpha subunit						642	2	ribC	ribC	ST131v2_02301	YP_008849972	H	H Coenzyme transport and metabolism	METABOLISM	Riboflavin synthase alpha chain [Shigella dysenteriae 1617]	cd00402 ,PRK13020	2	Riboflavin synthase and similar proteins. Riboflavin synthase catalyzes the dismutation of two molecules of 6,7-dimethyl-8-(1'-D-ribityl)-lumazine (DMRL) to yield riboflavin (vitamin B12) and 4-ribitylamino-5-amino-2,6-dihydroxypyrimidine (RAADP). Riboflavin synthase is a homotrimer and the catalysis does not require any cofactors. Active sites are located between pairs of monomers, but only one …	0	ribC	riboflavin synthase, alpha subunit
gpmA	0.0984861	11.0328	0.824746	0.451933	0.878301	-4.71194	3341	271	72	35	207	110	142	100	61	155	135	-0.521929	6.54629	0.0973505	0.594527	3292791	3293543	+	753	-	gpmA	phosphoglyceromutase 1						753	32	gpmA	gpmA	ST131v2_03341	NP_415276	G	G Carbohydrate transport and metabolism	METABOLISM	phosphoglyceromutase 1 [Escherichia coli str. K-12 substr. MG1655]	PRK14115	1	phosphoglyceromutase; Provisional |	0	gpmA	phosphoglyceromutase 1
ccmD	-0.443701	1.88808	-0.609415	0.572358	0.915858	-4.64267	1574	34	12	7	31	19	18	18	13	24	24	-0.518564	4.03763	0.115929	0.627106	1598699	1598908	+	210	-	ccmD	cytochrome c biogenesis protein; heme export ABC transporter holo-CcmE release factor						210	3	ccmD	ccmD	ST131v2_01574	YP_008848543	U	U Intracellular trafficking, secretion, and vesicular transport	CELLULAR PROCESSES AND SIGNALING	Heme exporter protein D [Shigella dysenteriae 1617]	COG3114	1	Heme exporter protein D [Intracellular trafficking, secretion, and vesicular transport]. |	0	ccmD	cytochrome c biogenesis protein; heme export ABC transporter holo-CcmE release factor
sapF	-0.0633212	4.30409	-0.508862	0.635341	0.929566	-4.74593	2556	29	26	38	53	53	12	36	58	39	65	-0.518417	5.02337	0.34578	0.833798	2556067	2556873	+	807	-	sapF	antimicrobial peptide ABC transporter ATPase						807	11	sapF	sapF	ST131v2_02556	NP_415806	V	V Defense mechanisms	CELLULAR PROCESSES AND SIGNALING	antimicrobial peptide transport ABC system ATP-binding protein [Escherichia coli str. K-12 substr. MG1655]	cd03257 ,PRK15112	2	ATP-binding cassette domain of nickel/oligopeptides specific transporters. The ABC transporter subfamily specific for the transport of dipeptides, oligopeptides (OppD), and nickel (NikDE). The NikABCDE system of E. coli belongs to this family and is composed of the periplasmic binding protein NikA, two integral membrane components (NikB and NikC), and two ATPase (NikD and NikE). The NikABCDE tran…	0	sapF	antimicrobial peptide ABC transporter ATPase
yeeT_4	0.0709116	-0.123424	0.432649	0.685663	0.945858	-4.7026	5192	26	7	19	39	15	13	12	29	30	20	-0.517617	4.10065	0.279101	0.803753	5107622	5107843	+	222	-	yeeT_4	CP4-44 prophage; uncharacterized protein						222	26	yeeT_4	yeeT	ST131v2_05192	0	0	0	0	0	pfam06174	1	Protein of unknown function (DUF987). Family of bacterial proteins that are related to the hypothetical protein yeeT. |	0	yeeT	CP4-44 prophage; uncharacterized protein
ST131v2_02029	-0.393613	-1.78448	-1.00361	0.367574	0.851853	-4.59651	2029	130	22	13	84	47	71	33	25	63	58	-0.516776	5.35048	0.159857	0.689585	2030855	2031088	+	234	-	-	gpW						234	8	ST131v2_02029	ST131v2_02029	ST131v2_02029	0	0	0	0	0	cl03738	1	0	0	0	0
ttcA	0.0744731	4.99096	0.562587	0.601184	0.922948	-4.73415	2507	155	53	24	112	87	81	73	43	83	106	-0.516645	5.93438	0.0623183	0.503014	2507746	2508681	+	936	-	ttcA	tRNA s(2)C32 thioltransferase, iron sulfur cluster protein						936	16	ttcA	ttcA	ST131v2_02507	NP_309955	J	J Translation, ribosomal structure and biogenesis	INFORMATION STORAGE AND PROCESSING	C32 tRNA thiolase [Escherichia coli O157:H7 str. Sakai]	cd01993 ,PRK10696	2	This is a subfamily of Adenine nucleotide alpha hydrolases superfamily.Adeninosine nucleotide alpha hydrolases superfamily includes N type ATP PPases and ATP sulphurylases. It forms a apha/beta/apha fold which binds to Adenosine group. This subfamily of proteins is predicted to bind ATP. This domainhas a strongly conserved motif SGGKD at the N terminus. | tRNA 2-thiocytidine biosynthesis protein …	0	ttcA	tRNA s(2)C32 thioltransferase, iron sulfur cluster protein
ST131v2_02621	-0.0054098	4.72546	-0.0412231	0.968924	0.994587	-4.82866	2621	291	82	33	201	129	153	113	58	150	158	-0.516611	6.63382	0.131065	0.655705	2622614	2623330	-	717	-	-	Immunoglobulin I-set domain						717	22	ST131v2_02621	ST131v2_02621	ST131v2_02621	0	0	0	0	0	0	0	0	0	0	0
yefM	-0.240102	7.64674	-2.24149	0.0824407	0.751948	-4.17429	1759	39	30	20	52	38	19	41	33	39	47	-0.516576	4.82134	0.153933	0.6791	1802325	1802576	+	252	-	yefM	antitoxin of the YoeB-YefM toxin-antitoxin system						252	6	yefM	yefM	ST131v2_01759	NP_416521	V	V Defense mechanisms	CELLULAR PROCESSES AND SIGNALING	antitoxin of the YoeB-YefM toxin-antitoxin system [Escherichia coli str. K-12 substr. MG1655]	PRK11409	1	antitoxin YefM; Provisional |	0	yefM	antitoxin of the YoeB-YefM toxin-antitoxin system
rstA	-0.205821	5.66519	-1.44346	0.216182	0.786763	-4.49481	2358	53	44	70	103	91	24	61	107	76	111	-0.516088	5.86269	0.315725	0.820508	2343228	2343947	-	720	-	rstA	response regulator of RstAB two-component system						720	13	rstA	rstA	ST131v2_02358	NP_416125	TK	K Transcription; T Signal transduction mechanisms	CELLULAR PROCESSES AND SIGNALING; INFORMATION STORAGE AND PROCESSING	multicopy supressor of yjeE, yeaZ or ygjD deletion lethality, predicted response regulator of two-component regulatory system with sensor protein RstB [Escherichia coli str. K-12 substr. MG1655]	PRK10701 ,cd00383 ,cd00156	3	DNA-binding transcriptional regulator RstA; Provisional | DNA-binding effector domain of two-component system response regulators. Bacteria and some eukaryotes use two-component signal transduction systems to detect and respond to changes in the environment. The systems consists of a sensor histidine kinase and a response regulator. The former autophosphorylates a histidine residue on detecting a…	0	rstA	response regulator of RstAB two-component system
yiiE	0.134959	0.0465842	1.0494	0.348233	0.845411	-4.61191	4794	222	113	51	196	156	114	154	85	146	190	-0.511769	6.73995	0.060036	0.495156	4741146	4741364	-	219	-	yiiE	CopG family putative transcriptional regulator						219	56	yiiE	yiiE	ST131v2_04794	NP_312842	K	K Transcription	INFORMATION STORAGE AND PROCESSING	hypothetical protein ECs4815 [Escherichia coli O157:H7 str. Sakai]	0	0	0	0	yiiE	CopG family putative transcriptional regulator
minE	-0.159313	6.6411	-0.96833	0.383093	0.857216	-4.64505	2799	21	16	6	25	17	10	22	12	19	22	-0.510635	3.83125	0.220794	0.751435	2776988	2777254	+	267	-	minE	cell division topological specificity factor						267	6	minE	minE	ST131v2_02799	YP_008849007	D	D Cell cycle control, cell division, chromosome partitioning	CELLULAR PROCESSES AND SIGNALING	Cell division inhibitor MinE [Shigella dysenteriae 1617]	PRK00296	1	cell division topological specificity factor MinE; Reviewed |	0	minE	cell division topological specificity factor
lpoB	0.318153	6.85065	0.929319	0.400889	0.867369	-4.65864	2901	184	53	50	150	107	96	74	82	112	131	-0.510207	6.27411	0.00935952	0.230111	2868318	2868959	-	642	-	lpoB	OM lipoprotein stimulator of MrcB transpeptidase						642	20	lpoB	lpoB	ST131v2_02901	YP_008850182	M	M Cell wall/membrane/envelope biogenesis	CELLULAR PROCESSES AND SIGNALING	Hypothetical protein Asd1617_02748 [Shigella dysenteriae 1617]	COG3417	1	Outer membrane lipoprotein LpoB, binds and activates PBP1b [Cell wall/membrane/envelope biogenesis]. |	0	lpoB	OM lipoprotein stimulator of MrcB transpeptidase
hdfR	-0.0441328	7.41453	-0.370216	0.728381	0.955247	-4.83947	4956	101	54	27	106	67	51	74	46	79	83	-0.509921	5.7124	0.0453861	0.445358	4888553	4889392	+	840	-	hdfR	flhDC operon transcriptional repressor						840	30	hdfR	hdfR	ST131v2_04956	YP_026246	K	K Transcription	INFORMATION STORAGE AND PROCESSING	DNA-binding transcriptional regulator [Escherichia coli str. K-12 substr. MG1655]	pfam00126 ,PRK03601	2	Bacterial regulatory helix-turn-helix protein, lysR family. | transcriptional regulator HdfR; Provisional |	0	hdfR	flhDC operon transcriptional repressor
grpE	0.612304	9.28457	4.50999	0.00862219	0.740905	-3.70018	1167	97	15	25	69	49	52	23	41	52	60	-0.507939	5.20369	0.088207	0.580825	1169961	1170554	+	594	-	grpE	heat shock protein						594	4	grpE	grpE	ST131v2_01167	YP_008851187	O	O Post-translational modification, protein turnover, and chaperones	CELLULAR PROCESSES AND SIGNALING	GrpE protein [Shigella dysenteriae 1617]	PRK10325	1	heat shock protein GrpE; Provisional |	0	grpE	heat shock protein
ST131v2_01800	-0.331107	-0.227055	-1.69863	0.158152	0.77519	-4.47582	1800	22	8	2	18	12	12	12	6	14	16	-0.505493	3.41805	0.191656	0.730045	1837026	1837118	+	93	-	-	hypothetical protein						93	6	ST131v2_01800	ST131v2_01800	ST131v2_01800	0	0	0	0	0	0	0	0	0	0	0
narV	0.273812	2.68881	1.26475	0.268867	0.81053	-4.55114	2448	145	54	66	154	100	74	76	104	115	123	-0.504653	6.25648	0.0256899	0.349569	2439743	2440423	+	681	-	narV	nitrate reductase 2 (NRZ), gamma subunit						681	14	narV	narV	ST131v2_02448	YP_007873610	CP	C Energy production and conversion; P Inorganic ion transport and metabolism	METABOLISM	nitrate reductase Z subunit gamma [Raoultella ornithinolytica B6]	TIGR00351	1	respiratory nitrate reductase, gamma subunit. Involved in anerobic respiration the gene product catalyzes the reaction (reduced acceptor + NO3- = Acceptor + nitrite). Another possible role_id for this gene product is in nitrogen fixation (Role_id:160). [Energy metabolism, Anaerobic] |	0	narV	nitrate reductase 2 (NRZ), gamma subunit
ST131v2_00008	0.418413	3.59196	0.47825	0.655299	0.934989	-4.68124	8	13	10	7	21	9	6	14	12	17	12	-0.50429	3.41333	0.388652	0.85644	13343	13945	-	603	-	-	protein of unknown function (DUF1788)						603	82	ST131v2_00008	ST131v2_00008	ST131v2_00008	0	0	0	0	0	pfam08747	1	Domain of unknown function (DUF1788). Putative uncharacterized domain in proteins of length around 200 amino acids. |	0	0	0
axeA1_2	-0.0912509	3.07025	-0.922361	0.404134	0.868213	-4.67672	5169	101	32	41	114	53	52	46	65	86	66	-0.50257	5.63818	0.0501504	0.464461	5082540	5083349	-	810	-	axeA1_2	Acetylxylan esterase						810	32	axeA1_2	axeA1	ST131v2_05169	NP_421116	I	I Lipid transport and metabolism	METABOLISM	hypothetical protein CC_2313 [Caulobacter crescentus CB15]	COG0657	1	Acetyl esterase/lipase [Lipid transport and metabolism]. |	0	0	0
acrZ	0.707242	2.85361	0.876057	0.426277	0.873321	-4.63128	3334	34	9	1	34	6	19	14	5	27	9	-0.500991	3.73949	0.325882	0.82098	3285461	3285610	-	150	-	acrZ	AcrAB-TolC efflux pump accessory protein, membrane-associated						150	4	acrZ	acrZ	ST131v2_03334	0	0	0	0	0	pfam10766	1	Multidrug efflux pump-associated protein AcrZ. AcrZ is associated with the AcrA-TolC multidrug efflux pump, it may enhance the ability of the pump to recognize and export certain substrates. |	0	acrZ	AcrAB-TolC efflux pump accessory protein, membrane-associated
feaR	-0.334557	-0.986207	-1.8624	0.129567	0.766626	-4.42344	2495	145	71	69	205	87	73	98	110	154	108	-0.499446	6.39963	0.0609143	0.497025	2493995	2494228	+	234	-	feaR	transcriptional activator for tynA and feaB						234	17	feaR	feaR	ST131v2_02495	NP_415902	K	K Transcription	INFORMATION STORAGE AND PROCESSING	DNA-binding transcriptional activator for tynA and feaB [Escherichia coli str. K-12 substr. MG1655]	pfam12833	1	Helix-turn-helix domain. |	0	feaR	transcriptional activator for tynA and feaB
ST131v2_05058	-0.11795	1.35203	-1.13928	0.312843	0.82826	-4.59337	5058	12	11	10	13	20	5	16	16	10	25	-0.498864	3.55958	0.383788	0.853924	4981524	4982012	-	489	-	-	hypothetical protein						489	8	ST131v2_05058	ST131v2_05058	ST131v2_05058	0	0	0	0	0	0	0	0	0	0	0
ydcZ	0.0370212	3.79663	0.125461	0.905691	0.993392	-4.73209	2459	128	54	15	94	73	67	74	29	70	89	-0.49521	5.70753	0.155904	0.685132	2451113	2451562	+	450	-	ydcZ	DUF606 family inner membrane protein						450	10	ydcZ	ydcZ	ST131v2_02459	NP_415964	S	S Function unknown	POORLY CHARACTERIZED	inner membrane protein, DUF606 family [Escherichia coli str. K-12 substr. MG1655]	COG3238	1	Uncharacterized membrane protein YdcZ, DUF606 family [Function unknown]. |	0	ydcZ	DUF606 family inner membrane protein
gpmM	-0.267398	8.97283	-1.47378	0.2083	0.786763	-4.4631	72	217	104	93	232	164	110	143	148	173	200	-0.4915	6.90185	0.0173688	0.294444	79714	81258	-	1545	-	gpmM	phosphoglycero mutase III, cofactor-independent						1545	125	gpmM	gpmM	ST131v2_00072	NP_312517	G	G Carbohydrate transport and metabolism	METABOLISM	phosphoglyceromutase [Escherichia coli O157:H7 str. Sakai]	PRK05434 ,cd16010	2	phosphoglyceromutase; Provisional | 2 3 bisphosphoglycerate independent phosphoglycerate mutase iPGM. The 2,3-diphosphoglycerate- independent phosphoglycerate mutase (iPGM) catalyzes the interconversion of 3-phosphoglycerate (3PGA) and 2-phosphoglycerate (2PGA). They are the predominant PGM in plants and some other bacteria, including endospore forming Gram-positive bacteria and their close relat…	0	gpmM	phosphoglycero mutase III, cofactor-independent
yhfY	0.726465	2.30289	5.09849	0.00541316	0.740905	-3.81349	322	99	34	16	83	49	52	47	29	62	61	-0.490768	5.34043	0.0578415	0.489696	355416	355778	+	363	-	yhfY	PRD domain protein						363	34	yhfY	yhfY	ST131v2_00322	0	0	0	0	0	0	0	0	0	yhfY	PRD domain protein
ftsQ	-0.182495	8.11402	-1.59147	0.180317	0.786005	-4.41453	4033	27	11	9	25	19	14	16	16	19	24	-0.490412	3.90274	0.188467	0.726208	3976625	3977455	-	831	-	ftsQ	divisome assembly protein, membrane anchored protein involved in growth of wall at septum						831	4	ftsQ	ftsQ	ST131v2_04033	NP_308124	D	D Cell cycle control, cell division, chromosome partitioning	CELLULAR PROCESSES AND SIGNALING	cell division protein FtsQ [Escherichia coli O157:H7 str. Sakai]	pfam08478 ,PRK10775 ,pfam03799	3	POTRA domain, FtsQ-type. FtsQ/DivIB bacterial division proteins (pfam03799) contain an N-terminal POTRA domain (for polypeptide-transport-associated domain). This is found in different types of proteins, usually associated with a transmembrane beta-barrel. FtsQ/DivIB may have chaperone-like roles, which has also been postulated for the POTRA domain in other contexts. | cell division protein FtsQ;…	0	ftsQ	divisome assembly protein, membrane anchored protein involved in growth of wall at septum
yobD	-0.205605	4.51513	-1.47541	0.207883	0.786763	-4.47429	2143	302	81	77	254	150	156	113	125	189	183	-0.490294	6.90117	0.0107102	0.237422	2133493	2133951	-	459	-	yobD	UPF0266 family inner membrane protein						459	18	yobD	yobD	ST131v2_02143	NP_416334	S	S Function unknown	POORLY CHARACTERIZED	inner membrane protein, UPF0266 family [Escherichia coli str. K-12 substr. MG1655]	PRK02913	1	hypothetical protein; Provisional |	0	yobD	UPF0266 family inner membrane protein
ilvN	0.203726	2.68494	0.532629	0.620091	0.927208	-4.75647	5057	425	135	122	404	215	218	186	196	301	263	-0.48906	7.49456	0.00272824	0.111739	4980796	4981086	+	291	-	ilvN	acetolactate synthase 1 small subunit						291	62	ilvN	ilvN	ST131v2_05057	NP_418126	E	E Amino acid transport and metabolism	METABOLISM	acetolactate synthase I, small subunit [Escherichia coli str. K-12 substr. MG1655]	PRK08178 ,COG0440	2	acetolactate synthase 1 regulatory subunit; Reviewed | Acetolactate synthase, small subunit [Amino acid transport and metabolism]. |	0	ilvN	acetolactate synthase 1 small subunit
ST131v2_03563							3563	78	32	14	82	33	41	44	26	62	42	-0.48877	5.12307	0.103999	0.612302	3504060	3504175	-	116	-	-	-								#N/A	#N/A	#N/A	#N/A	#N/A	#N/A	#N/A	#N/A	#N/A	#N/A	#N/A	#N/A	#N/A	#N/A
ST131v2_02012	-0.269071	3.24748	-2.08734	0.0988879	0.751948	-4.28323	2012	371	118	70	327	161	192	162	116	244	197	-0.488617	7.15015	0.0437882	0.441496	2017496	2018284	+	789	-	-	ORF6N domain						789	23	ST131v2_02012	ST131v2_02012	ST131v2_02012	0	0	0	0	0	pfam10543	1	ORF6N domain. This domain was identified by Iyer and colleagues. |	0	0	0
lpxM	-0.0743118	5.83965	-0.635748	0.556548	0.911826	-4.7382	2104	22	0	14	20	14	12	2	22	15	18	-0.486437	3.57871	0.362455	0.842798	2098560	2099531	+	972	-	lpxM	myristoyl-acyl carrier protein (ACP)-dependent acyltransferase						972	4	lpxM	lpxM	ST131v2_02104	NP_416369	I	I Lipid transport and metabolism	METABOLISM	myristoyl-acyl carrier protein (ACP)-dependent acyltransferase [Escherichia coli str. K-12 substr. MG1655]	PRK08943	1	lipid A biosynthesis (KDO)2-(lauroyl)-lipid IVA acyltransferase; Validated |	0	lpxM	myristoyl-acyl carrier protein (ACP)-dependent acyltransferase
ST131v2_01943							1943	53	11	15	48	24	28	17	25	37	31	-0.48547	4.51411	0.109883	0.614037	1972373	1972459	+	87	-	-	-								#N/A	#N/A	#N/A	#N/A	#N/A	#N/A	#N/A	#N/A	#N/A	#N/A	#N/A	#N/A	#N/A	#N/A
ST131v2_02002	0.011442	1.74778	0.0876027	0.934041	0.993392	-4.80063	2002	207	60	44	115	134	108	84	73	85	163	-0.485199	6.32144	0.104718	0.613409	2013438	2014193	+	756	-	-	hypothetical protein						756	16	ST131v2_02002	ST131v2_02002	ST131v2_02002	0	0	0	0	0	0	0	0	0	0	0
hslJ	0.128031	4.48734	0.951922	0.390497	0.861757	-4.63089	2500	226	119	78	239	161	115	162	126	178	196	-0.485199	6.91168	0.019997	0.311648	2498863	2499285	+	423	-	hslJ	heat-inducible lipoprotein involved in novobiocin resistance						423	18	hslJ	hslJ	ST131v2_02500	NP_415897	O	O Post-translational modification, protein turnover, and chaperones	CELLULAR PROCESSES AND SIGNALING	heat-inducible lipoprotein involved in novobiocin resistance [Escherichia coli str. K-12 substr. MG1655]	PRK10449	1	heat-inducible protein; Provisional |	0	hslJ	heat-inducible lipoprotein involved in novobiocin resistance
truA	-0.0762298	4.77137	-0.281687	0.790956	0.96726	-4.7695	1456	149	73	34	136	96	76	99	58	101	118	-0.484837	6.14716	0.0533145	0.472694	1464138	1464950	+	813	-	truA	tRNA pseudouridine(38-40) synthase						813	26	truA	truA	ST131v2_01456	NP_311229	J	J Translation, ribosomal structure and biogenesis	INFORMATION STORAGE AND PROCESSING	tRNA pseudouridine synthase A [Escherichia coli O157:H7 str. Sakai]	cd02570 ,PRK00021	2	Eukaryotic and bacterial pseudouridine synthases similar to E. coli TruA. This group consists of eukaryotic and bacterial pseudouridine synthases similar to E. coli TruA, Pseudomonas aeruginosa truA and human pseudouridine synthase-like 1 (PUSL1). Pseudouridine synthases catalyze the isomerization of specific uridines in an RNA molecule to pseudouridines (5-ribosyluracil, psi). No cofactors are r…	0	truA	tRNA pseudouridine(38-40) synthase
lsrR_1	0.0118697	6.55287	0.0406781	0.969334	0.994587	-4.85574	3534	119	45	31	138	47	62	63	52	104	59	-0.484213	5.75589	0.0834873	0.569924	3471177	3472127	+	951	-	lsrR_1	lsr operon transcriptional repressor						951	23	lsrR_1	lsrR	ST131v2_03534	YP_007874654	K	K Transcription	INFORMATION STORAGE AND PROCESSING	transcriptional regulator of sorbose uptake and utilization genes [Raoultella ornithinolytica B6]	COG2390 ,pfam04198	2	DNA-binding transcriptional regulator LsrR, DeoR family [Transcription]. | Putative sugar-binding domain. This probable domain is found in bacterial transcriptional regulators such as DeoR and SorC. These proteins have an amino-terminal helix-turn-helix pfam00325 that binds to DNA. This domain is probably the ligand regulator binding region. SorC is regulated by sorbose and other members of this …	0	lsrR	lsr operon transcriptional repressor
yaiZ	0.121039	3.88411	0.215379	0.839103	0.982286	-4.79532	3722	50	26	13	51	32	26	36	23	39	40	-0.484162	4.72208	0.101319	0.609266	3662745	3662957	-	213	-	yaiZ	DUF2754 family putative inner membrane protein						213	9	yaiZ	yaiZ	ST131v2_03722	0	0	0	0	0	pfam10953	1	Protein of unknown function (DUF2754). This family of proteins with unknown function appear to be restricted to Enterobacteriaceae. |	0	yaiZ	DUF2754 family putative inner membrane protein
menB	-0.343062	6.51442	-2.08054	0.0996913	0.751948	-4.28105	1508	199	47	46	139	106	104	67	76	103	129	-0.482509	6.23493	0.0389511	0.419703	1518282	1519139	+	858	-	menB	dihydroxynaphthoic acid synthetase						858	22	menB	menB	ST131v2_01508	NP_416765	H	H Coenzyme transport and metabolism	METABOLISM	dihydroxynaphthoic acid synthetase [Escherichia coli str. K-12 substr. MG1655]	PRK07396	1	dihydroxynaphthoic acid synthetase; Validated |	0	menB	dihydroxynaphthoic acid synthetase
yfdY	0.617378	6.05251	2.9543	0.0371777	0.751948	-3.98317	1400	234	59	61	232	88	122	83	99	174	109	-0.482185	6.52756	0.0700309	0.523083	1405348	1405590	+	243	-	yfdY	DUF2545 family putative inner membrane protein						243	16	yfdY	yfdY	ST131v2_01400	0	0	0	0	0	pfam10810	1	Protein of unknown function (DUF2545). This family of proteins with unknown function is restricted to Enterobacteriaceae. The sequence is highly conserved. |	0	yfdY	DUF2545 family putative inner membrane protein
uspC	0.373039	7.51549	1.04613	0.349584	0.845411	-4.63121	2064	551	184	94	452	252	284	252	155	337	307	-0.481693	7.69301	0.0672225	0.509714	2060218	2060646	-	429	-	uspC	universal stress protein						429	26	uspC	uspC	ST131v2_02064	YP_008848983	T	T Signal transduction mechanisms	CELLULAR PROCESSES AND SIGNALING	Universal stress protein A [Shigella dysenteriae 1617]	PRK10116	1	universal stress protein UspC; Provisional |	0	uspC	universal stress protein
ghoT	0.191505	0.676544	0.446385	0.676439	0.943116	-4.74947	4475	137	67	47	139	95	70	92	77	104	116	-0.481603	6.15898	0.0259248	0.351703	4426502	4426675	-	174	-	ghoT	toxin of GhoTS toxin-antitoxin pair; membrane- lytic protein; stimulator of persister cell formation						174	32	ghoT	ghoT	ST131v2_04475	0	0	0	0	0	pfam10753	1	Protein of unknown function (DUF2566). This family is conserved in Enterobacteriaceae. The function is not known. |	0	ghoT	toxin of GhoTS toxin-antitoxin pair; membrane-lytic protein; stimulator of persister cell formation
nanM_3	-0.0568383	4.48224	-0.275536	0.79538	0.969232	-4.83094	5167	174	71	42	174	89	90	98	70	130	110	-0.481534	6.28631	0.0246146	0.340685	5081001	5081771	-	771	-	nanM_3	N-acetylneuraminic acid mutarotase						771	38	nanM_3	nanM	ST131v2_05167	NP_418730	M	M Cell wall/membrane/envelope biogenesis	CELLULAR PROCESSES AND SIGNALING	N-acetylneuraminic acid mutarotase [Escherichia coli str. K-12 substr. MG1655]	PRK14131	1	N-acetylneuraminic acid mutarotase; Provisional |	0	nanM	N-acetylneuraminic acid mutarotase
birA	-0.267969	6.29623	-2.23952	0.0826311	0.751948	-4.21654	4691	73	22	15	55	42	39	32	27	41	52	-0.481173	4.94164	0.0589995	0.495037	4643936	4644901	-	966	-	birA	bifunctional biotin-[acetylCoA carboxylase] holoenzyme synthetase/ DNA-binding transcriptional repressor, bio-5'-AMP-binding						966	9	birA	birA	ST131v2_04691	YP_008852382	K	K Transcription	INFORMATION STORAGE AND PROCESSING	Biotin operon repressor [Shigella dysenteriae 1617]	pfam03099 ,PRK11886 ,COG1654	3	Biotin/lipoate A/B protein ligase family. This family includes biotin protein ligase, lipoate-protein ligase A and B. Biotin is covalently attached at the active site of certain enzymes that transfer carbon dioxide from bicarbonate to organic acids to form cellular metabolites. Biotin protein ligase (BPL) is the enzyme responsible for attaching biotin to a specific lysine at the active site of bi…	0	birA	bifunctional biotin-[acetylCoA carboxylase] holoenzyme synthetase/ DNA-binding transcriptional repressor, bio-5'-AMP-binding
ST131v2_04796	0.0861973	4.09165	0.393839	0.712069	0.950288	-4.78286	4796	349	115	89	318	176	180	158	144	237	215	-0.481144	7.18226	0.00494224	0.157871	4742101	4742313	-	213	-	-	hypothetical protein						213	44	ST131v2_04796	ST131v2_04796	ST131v2_04796	0	0	0	0	0	0	0	0	0	0	0
ST131v2_01911	-0.222618	3.16835	-0.487491	0.649237	0.934326	-4.71899	1911	146	48	38	124	83	76	67	63	93	102	-0.481017	5.97681	0.0143247	0.266606	1942317	1942658	+	342	-	-	Phage minor tail protein						342	14	ST131v2_01911	ST131v2_01911	ST131v2_01911	NP_310266	X	X phage-derived proteins	PHAGE PROTEINS	minor tail protein [Escherichia coli O157:H7 str. Sakai]	cl01940	1	Phage minor tail protein. This family consists of a series of phage minor tail proteins and related sequences from several bacterial species. |	0	0	0
ST131v2_01423	0.0362981	2.76567	0.238301	0.822351	0.978931	-4.78749	1423	82	32	71	131	69	40	46	108	98	85	-0.480505	5.87831	0.261429	0.787084	1430964	1431236	+	273	-	-	Ogr/Delta-like zinc finger						273	16	ST131v2_01423	ST131v2_01423	ST131v2_01423	0	0	0	0	0	pfam04606	1	Ogr/Delta-like zinc finger. This is a viral family of phage zinc-binding transcriptional activators, which also contains cryptic members in some bacterial genomes. The P4 phage delta protein contains two such domains attached covalently, while the P2 phage Ogr proteins possess one domain but function as dimers. All the members of this family have the following consensus sequence: C-X(2)-C-X(3)-A-…	0	0	0
ppdC	-0.731309	4.29216	-2.88345	0.0400961	0.751948	-4.19902	946	94	27	21	73	52	50	39	36	55	64	-0.480342	5.28227	0.0374724	0.411422	945826	946149	+	324	-	ppdC	putative prepilin peptidase-dependent protein						324	12	ppdC	ppdC	ST131v2_00946	NP_417300	NW	N Cell motility; W Extracellular structures	CELLULAR PROCESSES AND SIGNALING	predicted protein [Escherichia coli str. K-12 substr. MG1655]	PRK10332 ,pfam12528	2	hypothetical protein; Provisional | Type II secretion prepilin peptidase dependent protein C. T2SC is a family of Gram-negative prepilin proteins from a range of Gammaproteobacterial species. The sophisticated type II secretion system (T2SS) is used by many Gram-negative bacteria to translocate a wide range of proteins across the outer membrane from the periplasm. T2SC is one of the component pro…	0	ppdC	putative prepilin peptidase-dependent protein
ypeA	-0.294458	4.65806	-1.2877	0.261473	0.809117	-4.54449	1342	85	37	41	105	53	43	52	65	79	66	-0.479602	5.58297	0.0748714	0.538691	1353338	1353763	+	426	-	ypeA	GNAT family putative N-acetyltransferase						426	14	ypeA	ypeA	ST131v2_01342	NP_311332	J	J Translation, ribosomal structure and biogenesis	INFORMATION STORAGE AND PROCESSING	acetyltransferase [Escherichia coli O157:H7 str. Sakai]	PRK03624 ,pfam00583	2	putative acetyltransferase; Provisional | Acetyltransferase (GNAT) family. This family contains proteins with N-acetyltransferase functions such as Elp3-related proteins. |	0	ypeA	GNAT family putative N-acetyltransferase
yciQ_1	-0.239343	4.50005	-0.782715	0.473828	0.879667	-4.67659	2588	242	85	85	256	128	124	118	136	191	157	-0.478005	6.81972	0.0116375	0.246124	2590800	2592695	-	1896	-	yciQ_1	enhancer of membrane protein expression; putative inner membrane protein						1896	115	yciQ_1	yciQ	ST131v2_02588	0	0	0	0	0	pfam09972	1	Predicted membrane protein (DUF2207). This domain, found in various hypothetical bacterial proteins, has no known function. |	0	yciQ	enhancer of membrane protein expression; putative inner membrane protein
ST131v2_02919							2919	50	25	9	36	38	26	35	17	27	47	-0.477486	4.61341	0.147424	0.67151	2884840	2885008	-	169	-	-	-								#N/A	#N/A	#N/A	#N/A	#N/A	#N/A	#N/A	#N/A	#N/A	#N/A	#N/A	#N/A	#N/A	#N/A
ST131v2_02627	0.522616	2.48087	3.6502	0.0184792	0.740905	-4.12217	2627	110	55	33	105	77	56	75	55	78	94	-0.477454	5.81483	0.0432667	0.439894	2627395	2627616	-	222	-	-	hypothetical protein						222	10	ST131v2_02627	ST131v2_02627	ST131v2_02627	0	0	0	0	0	0	0	0	0	0	0
ST131v2_02270							2270	336	130	103	235	252	172	179	166	174	306	-0.476012	7.26388	0.0604416	0.495863	2260167	2260274	-	108	-	-	-								#N/A	#N/A	#N/A	#N/A	#N/A	#N/A	#N/A	#N/A	#N/A	#N/A	#N/A	#N/A	#N/A	#N/A
ydfA_2	0.0586827	4.54064	0.187559	0.859568	0.986984	-4.82289	2662	59	6	0	26	18	34	10	4	20	23	-0.475611	4.03138	0.410368	0.868056	2649704	2649940	+	237	-	ydfA_2	Qin prophage; uncharacterized protein						237	2	ydfA_2	ydfA	ST131v2_02662	0	0	0	0	0	cl06263	1	0	0	ydfA	Qin prophage; uncharacterized protein
yjiC	-0.189302	0.546131	-1.02066	0.360269	0.848684	-4.63353	4212	135	64	33	135	78	69	87	56	101	96	-0.47537	6.00897	0.0432165	0.439894	4167555	4168133	+	579	-	yjiC	uncharacterized protein						579	26	yjiC	yjiC	ST131v2_04212	0	0	0	0	0	cl12471	1	0	0	yjiC	uncharacterized protein
ST131v2_02635	-0.0614469	1.8998	-0.116922	0.912073	0.993392	-4.74057	2635	22	13	20	35	21	10	19	31	27	27	-0.474662	4.19174	0.292593	0.810324	2633905	2634036	-	132	-	-	hypothetical protein						132	5	ST131v2_02635	ST131v2_02635	ST131v2_02635	0	0	0	0	0	0	0	0	0	0	0
ST131v2_02759	-0.229506	-0.516035	-1.86855	0.128604	0.766492	-4.35803	2759	341	129	51	302	148	176	176	87	226	181	-0.474291	7.04575	0.127586	0.647855	2735831	2736076	+	246	-	-	hypothetical protein						246	22	ST131v2_02759	ST131v2_02759	ST131v2_02759	0	0	0	0	0	0	0	0	0	0	0
ST131v2_04203	0.0282343	1.09379	0.0832451	0.937312	0.993392	-4.6841	4203	160	58	39	130	96	83	80	65	97	117	-0.473499	6.11655	0.0224809	0.328747	4159840	4160097	+	258	-	-	Protein of unknown function (DUF3343)						258	33	ST131v2_04203	ST131v2_04203	ST131v2_04203	0	0	0	0	0	pfam11823	1	Protein of unknown function (DUF3343). This family of proteins are functionally uncharacterized. This protein is found in bacteria and archaea. Proteins in this family are typically between 78 to 102 amino acids in length. |	0	0	0
ST131v2_02654	0.0505332	6.75784	0.43622	0.683259	0.945477	-4.79155	2654	357	152	139	383	226	182	209	222	285	276	-0.472075	7.50041	0.00444247	0.14932	2644298	2644963	-	666	-	-	putative BCR, COG1636						666	27	ST131v2_02654	ST131v2_02654	ST131v2_02654	YP_001452817	R	R General function prediction only	POORLY CHARACTERIZED	hypothetical protein CKO_01240 [Citrobacter koseri ATCC BAA-895]	COG1636	1	Predicted ATPase, Adenine nucleotide alpha hydrolases (AANH) superfamily [General function prediction only]. |	0	0	0
ST131v2_02395							2395	750	305	271	792	447	383	417	432	589	544	-0.47149	8.50715	0.00072473	0.0494573	2380860	2381073	+	214	-	-	-				ST131v2_02395				#N/A	#N/A	#N/A	#N/A	#N/A	#N/A	#N/A	#N/A	#N/A	#N/A	#N/A	#N/A	#N/A	#N/A
bioC	-0.0342226	4.91559	-0.174699	0.869072	0.98728	-4.74307	3319	137	84	78	172	126	68	115	123	128	154	-0.471486	6.50509	0.10299	0.612302	3268199	3268954	-	756	-	bioC	malonyl-ACP O-methyltransferase, SAM-dependent						756	32	bioC	bioC	ST131v2_03319	NP_415298	H	H Coenzyme transport and metabolism	METABOLISM	malonyl-CoA methyltransferase, SAM-dependent [Escherichia coli str. K-12 substr. MG1655]	pfam08241 ,PRK10258	2	Methyltransferase domain. Members of this family are SAM dependent methyltransferases. | biotin biosynthesis protein BioC; Provisional |	0	0	0
ST131v2_02698	-0.105611	4.03903	-0.891259	0.418902	0.87109	-4.65975	2698	152	99	14	108	115	78	133	28	80	140	-0.47024	6.16445	0.373501	0.851611	2681381	2682472	-	1092	-	-	Fatty acid desaturase						1092	16	ST131v2_02698	ST131v2_02698	ST131v2_02698	YP_008159733	I	I Lipid transport and metabolism	METABOLISM	linoleoyl-CoA desaturase [Serratia plymuthica S13]	pfam00487 ,cd03506	2	Fatty acid desaturase. | The Delta6 Fatty Acid Desaturase (Delta6-FADS)-like CD includes the integral-membrane enzymes: delta-4, delta-5, delta-6, delta-8, delta-8-sphingolipid, and delta-11 desaturases found in vertebrates, higher plants, fungi, and bacteria. These desaturases are required for the synthesis of highly unsaturated fatty acids (HUFAs), which are mainly esterified into phospholipids…	0	0	0
hokA	0.0149528	-1.29529	0.0378065	0.971498	0.994587	-4.71982	128	120	29	30	100	57	63	42	50	75	71	-0.470192	5.58263	0.0393445	0.421922	144429	144581	+	153	-	hokA	toxic polypeptide, small						153	26	hokA	hokA	ST131v2_00128	0	0	0	0	0	PRK09759	1	small toxic polypeptide; Provisional |	0	hokA	toxic polypeptide, small
ST131v2_02450	-0.0264042	0.235885	-0.0856143	0.935533	0.993392	-4.68065	2450	26	7	7	26	11	14	11	13	20	15	-0.468218	3.67309	0.256733	0.784409	2441364	2441462	-	99	-	-	hypothetical protein						99	5	ST131v2_02450	ST131v2_02450	ST131v2_02450	0	0	0	0	0	0	0	0	0	0	0
btuE	-0.255318	7.37037	-2.3521	0.0724922	0.751948	-4.19356	2248	85	19	27	84	35	45	28	44	64	44	-0.467703	5.18204	0.102618	0.612176	2236533	2237084	+	552	-	btuE	glutathione peroxidase						552	8	btuE	btuE	ST131v2_02248	YP_008849860	VI	I Lipid transport and metabolism; V Defense mechanisms	CELLULAR PROCESSES AND SIGNALING; METABOLISM	Glutathione peroxidase [Shigella dysenteriae 1617]	PRK10606	1	putative glutathione peroxidase; Provisional |	0	btuE	glutathione peroxidase
lipB	-0.114722	6.04529	-0.652403	0.546701	0.908659	-4.7177	3482	25	11	0	30	4	14	16	3	24	7	-0.466967	3.53719	0.43619	0.873931	3418230	3418871	+	642	-	lipB	octanoyltransferase; octanoyl-[ACP]:protein N- octanoyltransferase						642	8	lipB	lipB	ST131v2_03482	NP_415163	H	H Coenzyme transport and metabolism	METABOLISM	octanoyltransferase; octanoyl-[ACP]:protein N-octanoyltransferase [Escherichia coli str. K-12 substr. MG1655]	PRK14342	1	lipoate-protein ligase B; Provisional |	0	lipB	octanoyltransferase; octanoyl-[ACP]:protein N-octanoyltransferase
rspR	0.0979804	5.21855	0.296355	0.780442	0.966708	-4.77282	2391	238	66	34	170	104	125	92	59	127	127	-0.465048	6.38441	0.102566	0.612176	2375748	2376434	-	687	-	rspR	transcriptional repressor for rspAB						687	10	rspR	rspR	ST131v2_02391	NP_416058	K	K Transcription	INFORMATION STORAGE AND PROCESSING	transcriptional repressor for rspAB [Escherichia coli str. K-12 substr. MG1655]	COG1802 ,pfam07729 ,smart00345	3	DNA-binding transcriptional regulator, GntR family [Transcription]. | FCD domain. This domain is the C-terminal ligand binding domain of many members of the GntR family. This domain probably binds to a range of effector molecules that regulate the transcription of genes through the action of the N-terminal DNA-binding domain pfam00392. This domain is found in E. coli NanR and dgoR, which are regu…	0	rspR	transcriptional repressor for rspAB
yciN	0.253426	6.0834	2.01083	0.108345	0.755262	-4.32078	2581	27	28	10	35	29	13	38	18	26	36	-0.4623	4.38851	0.29497	0.810445	2585244	2585495	+	252	-	yciN	DUF2498 protein YciN						252	6	yciN	yciN	ST131v2_02581	0	0	0	0	0	PRK11037	1	hypothetical protein; Provisional |	0	yciN	DUF2498 protein YciN
insK_6	-0.00182294	5.38936	-0.00706631	0.994671	0.998765	-4.80699	5154	87	28	21	71	49	46	40	36	53	61	-0.461957	5.2329	0.0450018	0.445084	5069381	5069920	+	540	-	insK_6	IS150 transposase B						540	25	insK_6	insK	ST131v2_05154	YP_004119564	X	X phage-derived proteins	PHAGE PROTEINS	Integrase catalytic region [Pantoea sp. At-9b]	0	0	0	0	insK	IS150 transposase B
ynfA	0.00509967	4.30675	0.0233063	0.982426	0.996157	-4.8044	2385	77	48	13	89	41	39	65	25	67	51	-0.461908	5.30752	0.212393	0.749592	2369581	2369907	+	327	-	ynfA	UPF0060 family inner membrane protein						327	10	ynfA	ynfA	ST131v2_02385	NP_416099	R	R General function prediction only	POORLY CHARACTERIZED	inner membrane protein, UPF0060 family [Escherichia coli str. K-12 substr. MG1655]	PRK02237	1	hypothetical protein; Provisional |	0	ynfA	UPF0060 family inner membrane protein
ychF	-0.204148	6.95214	-1.5544	0.1887	0.786763	-4.4454	2732	95	18	12	57	42	52	27	23	43	52	-0.461591	5.004	0.132743	0.657006	2715912	2717003	+	1092	-	ychF	catalase inhibitor protein; ATPase, K+- dependent, ribosome-associated						1092	9	ychF	ychF	ST131v2_02732	YP_008849080	J	J Translation, ribosomal structure and biogenesis	INFORMATION STORAGE AND PROCESSING	Putative GTP-binding protein [Shigella dysenteriae 1617]	PRK09601 ,pfam06071 ,cd01900	3	GTP-binding protein YchF; Reviewed | Protein of unknown function (DUF933). This domain is found at the C terminus of the YchF GTP-binding protein and is possibly related to the ubiquitin-like and MoaD/ThiS superfamilies. | YchF GTPase. YchF is a member of the Obg family, which includes four other subfamilies of GTPases: Obg, DRG, Ygr210, and NOG1. Obg is an essential gene that is involved in DNA …	0	ychF	catalase inhibitor protein; ATPase, K+-dependent, ribosome-associated
ST131v2_05086	0.0971535	-0.282542	0.602895	0.576317	0.915858	-4.71088	5086	208	92	93	219	149	105	127	148	163	182	-0.459282	6.80906	0.0288327	0.371227	5006314	5007027	-	714	-	-	hypothetical protein						714	270	ST131v2_05086	ST131v2_05086	ST131v2_05086	0	0	0	0	0	0	0	0	0	0	0
efeO	-0.279355	7.97023	-1.71309	0.155383	0.772144	-4.38678	2985	341	123	68	337	136	176	169	113	252	167	-0.458702	7.09504	0.0875456	0.580714	2945015	2946142	-	1128	-	efeO	inactive ferrous ion transporter EfeUOB						1128	32	efeO	efeO	ST131v2_02985	NP_309291	C	C Energy production and conversion	METABOLISM	hypothetical protein ECs1264 [Escherichia coli O157:H7 str. Sakai]	cd14656 ,PRK10378 ,pfam13473	3	EfeO is a component of the EfeUOB operon. This family includes the EfeO domain, an essential component of the EfeUOB operon which is highly conserved in bacteria. However, its biochemical function is unknown. EfeO contains an N-terminal cupredoxin (CUP)-like domain and C-terminal imelysin-like domain that may bind iron. Algp7, a member of EfeO family protein from Sphingomonas sp. A1, is found to …	0	efeO	inactive ferrous ion transporter EfeUOB
uspG	0.889728	9.46249	3.66765	0.0181761	0.740905	-3.83881	3505	231	77	66	188	138	119	107	107	140	168	-0.457947	6.64088	0.0118581	0.246124	3436910	3437338	+	429	-	uspG	universal stress protein UP12						429	21	uspG	uspG	ST131v2_03505	YP_008848138	T	T Signal transduction mechanisms	CELLULAR PROCESSES AND SIGNALING	Universal stress protein family protein [Shigella dysenteriae 1617]	PRK15456	1	universal stress protein UspG; Provisional |	0	uspG	universal stress protein UP12
fepC_2	-0.231117	3.91422	-1.84505	0.13232	0.766626	-4.36953	1797	268	76	84	203	163	138	106	135	151	199	-0.457267	6.82109	0.0301916	0.373703	1833536	1834303	+	768	-	fepC_2	ferrienterobactin ABC transporter ATPase						768	24	fepC_2	fepC	ST131v2_01797	YP_001453940	PH	H Coenzyme transport and metabolism; P Inorganic ion transport and metabolism	METABOLISM	hypothetical protein CKO_02382 [Citrobacter koseri ATCC BAA-895]	COG1120 ,cd03214	2	ABC-type cobalamin/Fe3+-siderophores transport system, ATPase component [Inorganic ion transport and metabolism, Coenzyme transport and metabolism]. | ATP-binding component of iron-siderophores, vitamin B12 and hemin transporters and related proteins. ABC transporters, involved in the uptake of siderophores, heme, and vitamin B12, are widely conserved in bacteria and archaea. Only very few specie…	0	fepC	ferrienterobactin ABC transporter ATPase
yagK_2	-0.0116087	-1.55704	-0.0286577	0.978392	0.995889	-4.69792	4281	59	19	3	47	21	32	27	9	36	27	-0.455807	4.46953	0.226871	0.758596	4238991	4239560	+	570	-	yagK_2	CP4-6 prophage; conserved protein						570	40	yagK_2	yagK	ST131v2_04281	0	0	0	0	0	pfam11726	1	Protein of unknown function (DUF3296). This family is expressed in Gammaproteobacteria. One of the E coli members is annotated as yagK, but otherwise the function is not known. |	0	yagK	CP4-6 prophage; conserved protein
yrdB	0.0554801	5.05106	0.338678	0.750422	0.960616	-4.7737	420	149	36	27	116	62	79	51	46	87	77	-0.454767	5.76363	0.0703135	0.524325	431622	431879	+	258	-	yrdB	DUF1488 family protein						258	32	yrdB	yrdB	ST131v2_00420	0	0	0	0	0	pfam07369	1	Protein of unknown function (DUF1488). This family consists of several hypothetical bacterial proteins of around 85 residues in length. The function of this family is unknown. |	0	yrdB	DUF1488 family protein
ST131v2_05113	-0.0749719	3.39461	-0.562822	0.601037	0.922948	-4.74112	5113	213	98	72	231	124	108	134	116	173	152	-0.453437	6.73176	0.0189352	0.304587	5034740	5035285	-	546	-	-	Transposase IS66 family						546	56	ST131v2_05113	ST131v2_05113	ST131v2_05113	YP_741227	L	L Replication, recombination and repair	INFORMATION STORAGE AND PROCESSING	integron integrase [Alkalilimnicola ehrlichii MLHE-1]	pfam03050	1	Transposase IS66 family. Transposase proteins are necessary for efficient DNA transposition. This family includes IS66 from Agrobacterium tumefaciens. |	0	0	0
pabC	-0.165764	5.74716	-0.774762	0.47806	0.882439	-4.70077	2910	137	51	64	150	86	69	72	101	112	106	-0.452405	6.16481	0.0602454	0.495156	2877488	2878297	-	810	-	pabC	4-amino-4-deoxychorismate lyase component of para-aminobenzoate synthase multienzyme complex						810	22	pabC	pabC	ST131v2_02910	YP_008850192	EH	E Amino acid transport and metabolism; H Coenzyme transport and metabolism	METABOLISM	4-amino-4-deoxychorismate lyase [Shigella dysenteriae 1617]	PRK06092	1	4-amino-4-deoxychorismate lyase; Reviewed |	0	pabC	4-amino-4-deoxychorismate lyase component of para-aminobenzoate synthase multienzyme complex
ppc	-0.409621	10.0684	-2.404	0.0682881	0.751948	-4.12065	4725	64	29	30	77	39	32	41	48	58	49	-0.45162	5.17671	0.122874	0.639268	4667059	4669710	+	2652	-	ppc	phosphoenolpyruvate carboxylase						2652	36	ppc	ppc	ST131v2_04725	NP_418391	C	C Energy production and conversion	METABOLISM	phosphoenolpyruvate carboxylase [Escherichia coli str. K-12 substr. MG1655]	COG2352 ,PRK00009	2	Phosphoenolpyruvate carboxylase [Energy production and conversion]. | phosphoenolpyruvate carboxylase; Reviewed |	0	ppc	phosphoenolpyruvate carboxylase
ydfD_2	0.0674995	0.689992	0.41469	0.69782	0.946983	-4.6931	2667	547	139	126	425	250	282	192	203	317	305	-0.451224	7.65291	0.0292517	0.371774	2651069	2651260	+	192	-	ydfD_2	Qin prophage; uncharacterized protein						192	28	ydfD_2	ydfD	ST131v2_02667	0	0	0	0	0	cl06412	1	0	0	ydfD	Qin prophage; uncharacterized protein
wcaE	-0.102167	0.221224	-0.575503	0.593144	0.91997	-4.72393	1721	500	129	83	326	231	259	178	137	242	281	-0.450537	7.41407	0.0967512	0.594527	1763152	1763898	+	747	-	wcaE	putative glycosyl transferase						747	48	wcaE	wcaE	ST131v2_01721	NP_310887	G	G Carbohydrate transport and metabolism	METABOLISM	glycosyl transferase family protein [Escherichia coli O157:H7 str. Sakai]	cd06433 ,PRK10063	2	WfgS and WfeV are involved in O-antigen biosynthesis. Escherichia coli WfgS and Shigella dysenteriae WfeV are glycosyltransferase 2 family enzymes involved in O-antigen biosynthesis. GT-2 enzymes have GT-A type structural fold, which has two tightly associated beta/alpha/beta domains that tend to form a continuous central sheet of at least eight beta-strands. These are enzymes that catalyze the t…	0	wcaE	putative glycosyl transferase
yhaL	-0.162288	3.41999	-0.375188	0.724933	0.95397	-4.70369	608	24	8	0	12	15	14	12	3	9	19	-0.450051	3.35781	0.24614	0.777707	600460	600624	-	165	-	yhaL	uncharacterized protein						165	8	yhaL	yhaL	ST131v2_00608	0	0	0	0	0	0	0	0	0	yhaL	uncharacterized protein
rsd	0.119766	5.73677	0.453347	0.671789	0.941321	-4.77633	4664	214	59	33	154	94	112	82	57	115	115	-0.447351	6.24999	0.0933944	0.593831	4622216	4622692	+	477	-	rsd	stationary phase protein, binds sigma 70 RNA polymerase subunit						477	34	rsd	rsd	ST131v2_04664	NP_418423	K	K Transcription	INFORMATION STORAGE AND PROCESSING	stationary phase protein, binds sigma 70 RNA polymerase subunit [Escherichia coli str. K-12 substr. MG1655]	COG3160	1	Regulator of sigma D [Transcription]. |	0	rsd	stationary phase protein, binds sigma 70 RNA polymerase subunit
yqhA	0.163058	5.47038	0.600449	0.577807	0.915858	-4.74627	728	79	32	30	68	58	40	45	49	51	71	-0.447295	5.33292	0.0772472	0.546188	723568	724062	+	495	-	yqhA	UPF0114 family putative inner membrane protein						495	18	yqhA	yqhA	ST131v2_00728	NP_417475	S	S Function unknown	POORLY CHARACTERIZED	predicted inner membrane protein, UPF0114 family [Escherichia coli str. K-12 substr. MG1655]	PRK05208	1	hypothetical protein; Provisional |	0	yqhA	UPF0114 family putative inner membrane protein
yadD_1	-0.218371	4.39635	-0.780637	0.474932	0.879667	-4.68762	3988	66	27	47	96	46	32	39	72	72	57	-0.444943	5.42489	0.236312	0.767675	3928335	3928532	-	198	-	yadD_1	transposase_31 family protein						198	19	yadD_1	yadD	ST131v2_03988	0	0	0	0	0	0	0	0	0	yadD	transposase_31 family protein
yjjP	0.0426334	5.07008	0.376202	0.724231	0.95397	-4.78138	4175	653	201	181	585	316	335	276	290	436	385	-0.444583	8.05435	0.00572777	0.170847	4127899	4128732	+	834	-	yjjP	DUF1212 family inner membrane protein						834	92	yjjP	yjjP	ST131v2_04175	NP_313351	S	S Function unknown	POORLY CHARACTERIZED	structural protein [Escherichia coli O157:H7 str. Sakai]	COG2966 ,pfam06738	2	Uncharacterized membrane protein YjjP, DUF1212 family [Function unknown]. | Putative threonine/serine exporter. ThrE is a family of bacterial and Archaeal proteins that catalyze the export of L-threonine from the cell. UniProtKB:Q79VD1 has been characterized as being necessary for this export. The domain exhibits 10 putative TMs and catalyzes the proton-motive-force-dependent efflux of threonine …	0	yjjP	DUF1212 family inner membrane protein
ST131v2_02051	0.0357547	7.57156	0.343838	0.746796	0.959943	-4.83745	2051	420	138	129	410	204	215	190	207	306	249	-0.44414	7.49816	0.00981228	0.235077	2047901	2048320	+	420	-	-	hypothetical protein						420	18	ST131v2_02051	ST131v2_02051	ST131v2_02051	0	0	0	0	0	0	0	0	0	0	0
emtA	0.234402	5.29394	1.84281	0.13268	0.766626	-4.37642	2779	373	107	62	229	192	194	148	103	170	234	-0.443141	7.04479	0.114915	0.627106	2758770	2759381	-	612	-	emtA	lytic murein endotransglycosylase E						612	21	emtA	emtA	ST131v2_02779	NP_415711	M	M Cell wall/membrane/envelope biogenesis	CELLULAR PROCESSES AND SIGNALING	lytic murein endotransglycosylase E [Escherichia coli str. K-12 substr. MG1655]	pfam01464 ,PRK15470	2	Transglycosylase SLT domain. This family is distantly related to pfam00062. Members are found in phages, type II, type III and type IV secretion systems. | lytic murein endotransglycosylase E; Provisional |	0	emtA	lytic murein endotransglycosylase E
ST131v2_02848	-0.34031	2.95511	-1.53813	0.1925	0.786763	-4.46208	2848	139	61	73	165	96	70	85	115	123	118	-0.442351	6.31002	0.0846101	0.570485	2817962	2818651	-	690	-	-	Phage antitermination protein Q						690	18	ST131v2_02848	ST131v2_02848	ST131v2_02848	0	0	0	0	0	cl05688	1	0	0	0	0
ST131v2_03090	0.0223082	3.81405	0.125443	0.905704	0.993392	-4.76936	3090	421	109	104	343	191	218	151	168	256	233	-0.441453	7.31564	0.0279401	0.368677	3053255	3053785	-	531	-	-	Bacteriophage Mu Gam like protein						531	32	ST131v2_03090	ST131v2_03090	ST131v2_03090	NP_312979	X	X phage-derived proteins	PHAGE PROTEINS	host-nuclease inhibitor protein [Escherichia coli O157:H7 str. Sakai]	cl01825	1	Bacteriophage Mu Gam like protein. This family consists of bacterial and phage Gam proteins. The gam gene of bacteriophage Mu encodes a protein which protects linear double stranded DNA from exonuclease degradation in vitro and in vivo. |	0	0	0
yebW	0.230612	6.05417	0.699495	0.519505	0.897084	-4.7334	2126	115	30	5	52	53	62	42	13	39	65	-0.43938	5.17367	0.361556	0.84201	2116441	2116716	-	276	-	yebW	uncharacterized protein						276	6	yebW	yebW	ST131v2_02126	0	0	0	0	0	pfam07358	1	Protein of unknown function (DUF1482). This family consists of several Enterobacterial proteins of around 60 residues in length. The function of this family is unknown. |	0	0	0
ydcH	-0.1351	8.14594	-1.26934	0.267374	0.809712	-4.54516	2477	131	49	28	130	55	68	68	48	98	69	-0.439292	5.79946	0.0842827	0.569984	2468378	2468602	-	225	-	ydcH	DUF465 family protein						225	8	ydcH	ydcH	ST131v2_02477	NP_415943	S	S Function unknown	POORLY CHARACTERIZED	DUF465 family protein, function unknown [Escherichia coli str. K-12 substr. MG1655]	PRK11415	1	hypothetical protein; Provisional |	0	ydcH	DUF465 family protein
yebF	-0.100393	5.88889	-0.496287	0.643497	0.932933	-4.73124	2113	86	48	14	77	53	44	65	26	58	65	-0.43767	5.3637	0.192964	0.731574	2108364	2108720	+	357	-	yebF	extracellular Colicin M immunity family protein						357	7	yebF	yebF	ST131v2_02113	0	0	0	0	0	PRK13680	1	hypothetical protein; Provisional |	0	yebF	extracellular Colicin M immunity family protein
ybcY_2	0.0510818	3.80157	0.351669	0.741307	0.957742	-4.77574	3562	156	46	14	96	69	83	64	27	72	85	-0.436508	5.72658	0.239227	0.77201	3503294	3503962	+	669	-	ybcY_2	hypothetical protein						669	56	ybcY_2	ybcY	ST131v2_03562	YP_002346977	QR	Q Secondary metabolites biosynthesis, transport, and catabolism; R General function prediction only	METABOLISM; POORLY CHARACTERIZED	hypothetical protein YPO1992 [Yersinia pestis CO92]	0	0	0	0	ybcY	pseudo
rraA	0.144144	8.95073	1.45735	0.212536	0.786763	-4.46861	4754	218	85	71	210	124	112	117	115	157	152	-0.436343	6.66441	0.0117752	0.246124	4703530	4704015	+	486	-	rraA	ribonuclease E (RNase E) inhibitor protein						486	32	rraA	rraA	ST131v2_04754	NP_418364	J	J Translation, ribosomal structure and biogenesis	INFORMATION STORAGE AND PROCESSING	ribonuclease E (RNase E) inhibitor protein [Escherichia coli str. K-12 substr. MG1655]	PRK09372	1	ribonuclease activity regulator protein RraA; Provisional |	0	rraA	ribonuclease E (RNase E) inhibitor protein
corA	-0.268481	7.10518	-1.85736	0.13036	0.766626	-4.33409	4900	303	168	122	355	207	153	229	196	265	253	-0.434139	7.40041	0.0416667	0.431418	4833577	4834527	-	951	-	corA	magnesium/nickel/cobalt transporter						951	122	corA	corA	ST131v2_04900	NP_418260	P	P Inorganic ion transport and metabolism	METABOLISM	magnesium/nickel/cobalt transporter [Escherichia coli str. K-12 substr. MG1655]	PRK11085	1	magnesium/nickel/cobalt transporter CorA; Provisional |	0	corA	magnesium/nickel/cobalt transporter
menA	-0.142614	4.0383	-0.516674	0.630304	0.929566	-4.73593	4753	10	9	13	19	13	4	13	20	15	17	-0.433481	3.51751	0.538923	0.915812	4702511	4703437	+	927	-	menA	1,4-dihydroxy-2-naphthoate octaprenyltransferase						927	10	menA	menA	ST131v2_04753	NP_418365	H	H Coenzyme transport and metabolism	METABOLISM	1,4-dihydroxy-2-naphthoate octaprenyltransferase [Escherichia coli str. K-12 substr. MG1655]	TIGR00751	1	1,4-dihydroxy-2-naphthoate octaprenyltransferase. This membrane-associated enzyme converts 1,4-dihydroxy-2-naphthoic acid (DHNA) to demethylmenaquinone, a step in menaquinone biosynthesis. [Biosynthesis of cofactors, prosthetic groups, and carriers, Menaquinone and ubiquinone] |	0	menA	1,4-dihydroxy-2-naphthoate octaprenyltransferase
hns	0.0623052	12.1986	0.44317	0.678593	0.943116	-4.81121	2690	12	19	0	14	16	6	25	3	11	20	-0.433391	3.45097	0.575282	0.925511	2675979	2676392	+	414	-	hns	global DNA-binding transcriptional dual regulator H-NS						414	8	hns	hns	ST131v2_02690	YP_008849125	K	K Transcription	INFORMATION STORAGE AND PROCESSING	DNA-binding protein H-NS [Shigella dysenteriae 1617]	PRK10947 ,COG2916	2	global DNA-binding transcriptional dual regulator H-NS; Provisional | DNA-binding protein H-NS [Transcription]. |	0	hns	global DNA-binding transcriptional dual regulator H-NS
modC	-0.167501	5.89264	-1.10011	0.327855	0.835167	-4.60261	3331	171	86	25	133	103	88	116	45	99	126	-0.433177	6.21732	0.222018	0.752424	3282771	3283829	-	1059	-	modC	molybdate ABC transporter ATPase; chlorate resistance protein						1059	25	modC	modC	ST131v2_03331	NP_308820	P	P Inorganic ion transport and metabolism	METABOLISM	molybdate transporter ATP-binding protein [Escherichia coli O157:H7 str. Sakai]	TIGR00638 ,PRK11144 ,cl21455	3	molybdenum-pterin binding domain. This model describes a multigene family of molybdenum-pterin binding proteins of about 70 amino acids in Clostridium pasteurianum, as a tandemly-repeated domain C-terminal to an unrelated domain in ModE, a molybdate transport gene repressor of E. coli, and in single or tandemly paired domains in several related proteins. [Transport and binding proteins, Anions] |…	0	modC	molybdate ABC transporter ATPase; chlorate resistance protein
cspG							3012	17	19	20	26	32	7	26	31	19	39	-0.432146	4.26727	0.43699	0.874363	2975043	2975255	-	213	-	cspG	cold shock protein homolog, cold-inducible						213	6	cspG	cspG	ST131v2_03012	NP_415510	K	K Transcription	INFORMATION STORAGE AND PROCESSING	cold shock protein homolog, cold-inducible [Escherichia coli str. K-12 substr. MG1655]	PRK09890	1	cold shock protein CspG; Provisional |	0	cspG	cold shock protein homolog, cold-inducible
essD_1	-0.258503	-1.19622	-0.636621	0.556029	0.911826	-4.62322	1891	15	9	4	26	2	8	13	8	21	4	-0.432043	3.30427	0.518632	0.903821	1927658	1927873	+	216	-	essD_1	DLP12 prophage; putative phage lysis protein						216	14	essD_1	essD	ST131v2_01891	0	0	0	0	0	cl04868	1	Bacteriophage holin family HP1. Phage_holin_2_4 is a family of small hydrophobic phage proteins called holins with one transmembrane domain. Holins are produced by double-stranded DNA bacteriophages that use an endolysin-holin strategy to achieve lysis of their hosts. The endolysins are peptidoglycan-degrading enzymes that are usually accumulated in the cytosol until access to the cell wall subst…	0	0	0
ybcO_2	0.55833	-0.733886	2.43219	0.0661182	0.751948	-4.4191	2851	193	48	26	136	75	102	67	46	102	92	-0.430667	6.02746	0.148186	0.672135	2819144	2819434	-	291	-	ybcO_2	DLP12 prophage; uncharacterized protein						291	12	ybcO_2	ybcO	ST131v2_02851	0	0	0	0	0	pfam07102	1	Protein of unknown function (DUF1364). This family consists of several bacterial and phage proteins of around 95 residues in length. The function of this family is unknown. |	0	ybcO	DLP12 prophage; uncharacterized protein
yqjD	0.30406	9.46229	2.15084	0.091716	0.751948	-4.20011	616	103	25	18	68	51	55	36	32	51	63	-0.430113	5.25243	0.0871864	0.58004	605365	605670	-	306	-	yqjD	membrane-anchored ribosome-binding protein						306	23	yqjD	yqjD	ST131v2_00616	YP_008851818	J	J Translation, ribosomal structure and biogenesis	INFORMATION STORAGE AND PROCESSING	ElaB protein [Shigella dysenteriae 1617]	COG4575	1	Membrane-anchored ribosome-binding protein, inhibits growth in stationary phase, ElaB/YqjD/DUF883 family [Translation, ribosomal structure and biogenesis]. |	0	yqjD	membrane-anchored ribosome-binding protein
ST131v2_03154	-0.00876669	0.920203	-0.0408315	0.969219	0.994587	-4.76037	3154	374	121	112	303	215	192	167	180	225	262	-0.42818	7.31113	0.00942189	0.230111	3106961	3107203	+	243	-	-	hypothetical protein						243	32	ST131v2_03154	ST131v2_03154	ST131v2_03154	0	0	0	0	0	cl24499	1	0	0	0	0
ypeB	0.140781	1.71171	0.318628	0.764583	0.962803	-4.67192	1363	31	3	8	20	16	17	6	14	15	20	-0.428094	3.68242	0.227591	0.75931	1373984	1374202	+	219	-	ypeB	DUF3820 family protein						219	6	ypeB	ypeB	ST131v2_01363	YP_588464	S	S Function unknown	POORLY CHARACTERIZED	predicted protein [Escherichia coli str. K-12 substr. MG1655]	COG3530	1	Uncharacterized conserved protein, DUF3820 family [Function unknown]. |	0	ypeB	DUF3820 family protein
ST131v2_02846	-0.270405	0.995073	-1.8394	0.133231	0.766626	-4.41509	2846	66	25	21	77	26	34	35	35	59	33	-0.427558	4.9933	0.164996	0.692431	2816872	2817348	-	477	-	-	Phage lysozyme						477	14	ST131v2_02846	ST131v2_02846	ST131v2_02846	NP_309649	MX	M Cell wall/membrane/envelope biogenesis; X phage-derived proteins	CELLULAR PROCESSES AND SIGNALING; PHAGE PROTEINS	endolysin [Escherichia coli O157:H7 str. Sakai]	COG4678	1	Muramidase (phage lambda lysozyme) [Cell wall/membrane/envelope biogenesis, Mobilome: prophages, transposons]. |	0	0	0
frmB	-0.285282	3.89227	-1.14223	0.311738	0.82826	-4.58257	3737	354	85	67	246	155	184	118	110	183	189	-0.427453	6.93894	0.0786692	0.551051	3677889	3678722	+	834	-	frmB	S-formylglutathione hydrolase						834	52	frmB	frmB	ST131v2_03737	NP_414889	V	V Defense mechanisms	CELLULAR PROCESSES AND SIGNALING	S-formylglutathione hydrolase [Escherichia coli str. K-12 substr. MG1655]	cl21494 ,COG0627	2	alpha/beta hydrolases. This family consists of several chlorophyllase and chlorophyllase-2 (EC:3.1.1.14) enzymes. Chlorophyllase (Chlase) is the first enzyme involved in chlorophyll (Chl) degradation and catalyzes the hydrolysis of an ester bond to yield chlorophyllide and phytol. The family includes both plant and Amphioxus members. | S-formylglutathione hydrolase FrmB [Defense mechanisms]. |	0	frmB	S-formylglutathione hydrolase
ST131v2_01862	-0.181439	2.25386	-1.41133	0.224857	0.786763	-4.50463	1862	477	199	182	515	273	243	273	290	384	333	-0.426064	7.87478	0.010322	0.235991	1913397	1913600	-	204	-	-	protein of unknown function (DUF4224)						204	16	ST131v2_01862	ST131v2_01862	ST131v2_01862	0	0	0	0	0	pfam13986	1	Domain of unknown function (DUF4224). This presumed domain is functionally uncharacterized. This domain family is found in bacteria and viruses, and is approximately 50 amino acids in length. The protein is likely to be of phage origin and is found as protein Gp02 in the Xylella phage Xfas53. |	0	0	0
yehR	-0.287004	2.0967	-2.10487	0.0968491	0.751948	-4.31511	1650	182	79	54	199	88	93	108	88	149	109	-0.426036	6.42137	0.0566832	0.487488	1678425	1678886	-	462	-	yehR	lipoprotein, DUF1307 family						462	18	yehR	yehR	ST131v2_01650	NP_416627	S	S Function unknown	POORLY CHARACTERIZED	lipoprotein, DUF1307 family [Escherichia coli str. K-12 substr. MG1655]	COG4808	1	Uncharacterized lipoprotein YehR, DUF1307 family [Function unknown]. |	0	yehR	lipoprotein, DUF1307 family
ycjG	-0.0999753	5.45315	-0.711415	0.512775	0.894368	-4.71479	2528	235	63	56	170	121	122	88	92	127	148	-0.424227	6.49487	0.0374067	0.411422	2527710	2528675	-	966	-	ycjG	L-Ala-D/L-Glu epimerase						966	19	ycjG	ycjG	ST131v2_02528	YP_008849274	MR	M Cell wall/membrane/envelope biogenesis; R General function prediction only	CELLULAR PROCESSES AND SIGNALING; POORLY CHARACTERIZED	L-Ala-D/L-Glu racemase [Shigella dysenteriae 1617]	cd03319 ,PRK15129	2	L-Ala-D/L-Glu epimerase catalyzes the epimerization of L-Ala-D/L-Glu and other dipeptides. The genomic context and the substrate specificity of characterized members of this family from E.coli and B.subtilis indicates a possible role in the metabolism of the murein peptide of peptidoglycan, of which L-Ala-D-Glu is a component. L-Ala-D/L-Glu epimerase is a member of the enolase-superfamily, which …	0	ycjG	L-Ala-D/L-Glu epimerase
ST131v2_05205	-0.16569	6.41883	-1.49417	0.20316	0.786763	-4.46822	5205	62	25	13	48	38	32	35	23	36	47	-0.421695	4.81344	0.119453	0.632667	5117291	5118439	+	1149	-	-	Vi polysaccharide export inner membrane protein VexD						1149	20	ST131v2_05205	ST131v2_05205	ST131v2_05205	YP_004212108	M	M Cell wall/membrane/envelope biogenesis	CELLULAR PROCESSES AND SIGNALING	capsule polysaccharide export inner-membrane protein KpsE [Rahnella sp. Y9602]	TIGR01010 ,cl19730	2	polysaccharide export inner-membrane protein, BexC/CtrB/KpsE family. This family contains gamma proteobacterial proteins involved in capsule polysaccharide export. [Transport and binding proteins, Carbohydrates, organic alcohols, and acids] | Chain length determinant protein. Vi polysaccharide export inner membrane protein VexD; Provisional |	0	0	0
nrdR	-0.13338	6.02134	-0.909261	0.410302	0.869346	-4.66541	3690	22	6	3	14	13	12	10	7	11	17	-0.421088	3.34235	0.249523	0.778457	3629217	3629666	-	450	-	nrdR	Nrd regulon repressor						450	4	nrdR	nrdR	ST131v2_03690	YP_008847834	K	K Transcription	INFORMATION STORAGE AND PROCESSING	Transcriptional repressor nrdR [Shigella dysenteriae 1617]	pfam03477 ,PRK00464	2	ATP cone domain. | transcriptional regulator NrdR; Validated |	0	nrdR	Nrd regulon repressor
higA-2	0.0161346	3.5348	0.0959369	0.927788	0.993392	-4.78048	5066	214	85	63	204	115	110	117	103	152	141	-0.420706	6.60063	0.019122	0.305716	4991389	4991712	-	324	-	higA-2	Antitoxin igA-2						324	36	higA-2	higA-2	ST131v2_05066	NP_312625	K	K Transcription	INFORMATION STORAGE AND PROCESSING	DNA-binding protein [Escherichia coli O157:H7 str. Sakai]	COG2944	1	DNA-binding transcriptional regulator YiaG, XRE-type HTH domain [Transcription]. |	0	0	0
ST131v2_00959	0.0740648	0.721548	0.439679	0.680934	0.944491	-4.70788	959	100	50	19	77	66	52	68	34	57	81	-0.420585	5.52752	0.159341	0.689516	968016	968444	-	429	-	-	Gene 25-like lysozyme						429	25	ST131v2_00959	ST131v2_00959	ST131v2_00959	YP_002236807	U	U Intracellular trafficking, secretion, and vesicular transport	CELLULAR PROCESSES AND SIGNALING	type VI secretion system lysozyme-like protein [Klebsiella pneumoniae 342]	cl01403	1	Gene 25-like lysozyme. Some members in this family of proteins are annotated as phage related, xkdS however currently there is no known function. |	0	0	0
waaS	0.162533	7.55425	1.53633	0.192926	0.786763	-4.43701	56	89	35	30	83	53	46	49	49	62	66	-0.42004	5.42601	0.0726514	0.532068	62625	63560	+	936	-	waaS	lipopolysaccharide rhamnose:KdoIII transferase; lipopolysaccharide core biosynthesis protein						936	41	waaS	waaS	ST131v2_00056	0	0	0	0	0	0	0	0	0	waaS	lipopolysaccharide rhamnose:KdoIII transferase; lipopolysaccharide core biosynthesis protein
cbtA_3	0.273812	-0.463856	1.59942	0.17857	0.786005	-4.49888	5076	93	42	16	77	52	48	58	29	58	64	-0.419871	5.35893	0.129187	0.650163	4998661	4999038	-	378	-	cbtA_3	CP4-44 prophage; toxin of the YeeV-YeeU toxin- antitoxin system						378	50	cbtA_3	cbtA	ST131v2_05076	0	0	0	0	0	cl06013	1	0	0	cbtA	CP4-44 prophage; toxin of the YeeV-YeeU toxin-antitoxin system
ST131v2_02753	-0.266528	0.25094	-2.08862	0.0987377	0.751948	-4.33808	2753	582	207	185	562	297	298	284	296	419	362	-0.418442	7.99893	0.00463824	0.153608	2732859	2733281	-	423	-	-	Protein of unknown function (DUF2787)						423	43	ST131v2_02753	ST131v2_02753	ST131v2_02753	0	0	0	0	0	cl12554	1	0	0	0	0
ST131v2_05152	-0.110815	3.89249	-0.813051	0.457946	0.878301	-4.6915	5152	216	92	67	213	120	110	126	109	159	147	-0.418171	6.66406	0.0213898	0.324569	5068012	5068467	+	456	-	-	hypothetical protein						456	52	ST131v2_05152	ST131v2_05152	ST131v2_05152	0	0	0	0	0	0	0	0	0	0	0
yigE	-0.0745177	3.55157	-0.606697	0.574006	0.915858	-4.74531	4901	319	136	122	319	199	162	187	195	238	243	-0.417461	7.30568	0.0124369	0.252323	4834897	4835661	+	765	-	yigE	DUF2233 family protein						765	69	yigE	yigE	ST131v2_04901	NP_312772	S	S Function unknown	POORLY CHARACTERIZED	hypothetical protein ECs4745 [Escherichia coli O157:H7 str. Sakai]	COG3698	1	Uncharacterized protein YigE, DUF2233 family [Function unknown]. |	0	yigE	DUF2233 family protein
ylaC	-0.412188	2.67451	-2.66962	0.0506163	0.751948	-4.19283	3643	209	71	44	169	103	108	98	74	126	126	-0.416927	6.38444	0.0445542	0.444949	3583518	3583988	+	471	-	ylaC	DUF1449 family inner membrane protein						471	24	ylaC	ylaC	ST131v2_03643	0	0	0	0	0	pfam10777	1	Inner membrane protein YlaC. Members of this family include proteins annotated as inner membrane protein YlaC in E. coli and Salmonella. The function of this family is unknown. |	0	ylaC	DUF1449 family inner membrane protein
yebK	-0.0331182	5.74688	-0.260563	0.806188	0.971739	-4.81659	2106	243	124	75	276	131	124	169	122	206	161	-0.415869	6.92401	0.0717601	0.53043	2101233	2102102	-	870	-	yebK	putative DNA-binding transcriptional regulator						870	14	yebK	yebK	ST131v2_02106	NP_310590	K	K Transcription	INFORMATION STORAGE AND PROCESSING	DNA-binding transcriptional regulator HexR [Escherichia coli O157:H7 str. Sakai]	PRK11302 ,pfam01418 ,cd05013	3	DNA-binding transcriptional regulator HexR; Provisional | Helix-turn-helix domain, rpiR family. This domain contains a helix-turn-helix motif. The best characterized member of this family is RpiR, a regulator of the expression of rpiB gene. | RpiR-like protein. RpiR contains a SIS (Sugar ISomerase) domain, which is found in many phosphosugar isomerases and phosphosugar binding proteins. In E. col…	0	yebK	putative DNA-binding transcriptional regulator
yacC	-0.174833	4.52858	-0.474527	0.65775	0.93559	-4.70918	3999	110	27	10	78	37	59	39	20	59	46	-0.415412	5.19751	0.239674	0.77201	3939456	3939764	+	309	-	yacC	PulS_OutS family protein						309	14	yacC	yacC	ST131v2_03999	0	0	0	0	0	0	0	0	0	yacC	PulS_OutS family protein
pstS	0.0117232	6.59048	0.105077	0.920938	0.993392	-4.84493	5004	152	94	57	198	92	76	128	93	148	113	-0.413328	6.44225	0.132437	0.656933	4925004	4926044	+	1041	-	pstS	phosphate ABC transporter periplasmic binding protein						1041	52	pstS	pstS	ST131v2_05004	NP_418184	P	P Inorganic ion transport and metabolism	METABOLISM	periplasmic phosphate binding protein, high-affinity [Escherichia coli str. K-12 substr. MG1655]	PRK10918	1	phosphate ABC transporter periplasmic substrate-binding protein PstS; Provisional |	0	pstS	phosphate ABC transporter periplasmic binding protein
yeeS_2	0.0387599	-1.05518	0.109458	0.917657	0.993392	-4.69654	4270	55	12	11	28	34	30	18	20	21	42	-0.412629	4.42498	0.175075	0.706952	4227631	4228107	-	477	-	yeeS_2	CP4-44 prophage; putative DNA repair protein						477	56	yeeS_2	yeeS	ST131v2_04270	NP_310830	L	L Replication, recombination and repair	INFORMATION STORAGE AND PROCESSING	DNA repair protein [Escherichia coli O157:H7 str. Sakai]	COG2003 ,pfam04002	2	DNA repair protein RadC, contains a helix-hairpin-helix DNA-binding motif [Replication, recombination and repair]. | RadC-like JAB domain. A family of proteins present widely across the bacteria. This family was named initially with reference to the E. coli radC102 mutation which suggested that RadC was involved in repair of DNA lesions. However the relevant mutation has subsequently been shown t…	0	yeeS	CP4-44 prophage; putative DNA repair protein
ST131v2_04275							4275	20	12	6	19	15	10	17	11	15	19	-0.410351	3.62355	0.360039	0.841747	4233005	4233241	-	237	-	-	-								#N/A	#N/A	#N/A	#N/A	#N/A	#N/A	#N/A	#N/A	#N/A	#N/A	#N/A	#N/A	#N/A	#N/A
yahO	-0.144469	8.06437	-1.21714	0.284835	0.815771	-4.56667	3758	351	135	99	301	200	180	185	160	224	244	-0.410294	7.26445	0.0107536	0.237422	3705041	3705316	-	276	-	yahO	periplasmic protein, function unknown, YhcN family						276	29	yahO	yahO	ST131v2_03758	0	0	0	0	0	PRK09929	1	hypothetical protein; Provisional |	0	yahO	periplasmic protein, function unknown, YhcN family
ydhI	-0.0297503	2.09018	-0.0773343	0.941752	0.993392	-4.76051	2321	51	53	39	93	57	23	72	62	70	70	-0.408891	5.52655	0.345399	0.833697	2304820	2305056	-	237	-	ydhI	DUF1656 family putative inner membrane efflux pump associated protein						237	6	ydhI	ydhI	ST131v2_02321	0	0	0	0	0	0	0	0	0	ydhI	DUF1656 family putative inner membrane efflux pump associated protein
wzxE	-0.159743	6.10874	-0.625224	0.562831	0.914286	-4.74758	4932	102	37	39	89	66	52	52	63	66	81	-0.407794	5.62688	0.074358	0.537154	4859866	4861116	-	1251	-	wzxE	O-antigen translocase						1251	41	wzxE	wzxE	ST131v2_04932	NP_418239	M	M Cell wall/membrane/envelope biogenesis	CELLULAR PROCESSES AND SIGNALING	O-antigen translocase [Escherichia coli str. K-12 substr. MG1655]	PRK15099 ,COG2244	2	O-antigen translocase; Provisional | Membrane protein involved in the export of O-antigen and teichoic acid [Cell wall/membrane/envelope biogenesis]. |	0	wzxE	O-antigen translocase
nei	-0.243731	5.5036	-0.890487	0.419274	0.871499	-4.65802	3396	129	36	28	100	61	68	51	47	75	75	-0.40776	5.65422	0.0578406	0.489696	3337747	3338538	-	792	-	nei	endonuclease VIII and 5-formyluracil/5- hydroxymethyluracil DNA glycosylase						792	18	nei	nei	ST131v2_03396	NP_415242	L	L Replication, recombination and repair	INFORMATION STORAGE AND PROCESSING	endonuclease VIII/ 5-formyluracil/5-hydroxymethyluracil DNA glycosylase [Escherichia coli str. K-12 substr. MG1655]	PRK10445 ,cd08965 ,cl06065	3	endonuclease VIII; Provisional | N-terminal domain of Escherichia coli Nei/endonuclease VIII and related DNA glycosylases. This family contains the N-terminal domain of proteobacteria Nei and related DNA glycosylases. It includes Escherichia coli Nei, and belongs to the FpgNei_N, [N-terminal domain of Fpg (formamidopyrimidine-DNA glycosylase, MutM)_Nei (endonuclease VIII)] domain superfamily. DNA…	0	nei	endonuclease VIII and 5-formyluracil/5-hydroxymethyluracil DNA glycosylase
ST131v2_02765	0.0653798	-0.0509684	0.372049	0.727109	0.954359	-4.68771	2765	1015	363	313	890	560	519	497	500	662	681	-0.406983	8.77929	0.00056553	0.041083	2742746	2742985	-	240	-	-	hypothetical protein				ST131v2_02765		240	46	ST131v2_02765	ST131v2_02765	ST131v2_02765	0	0	0	0	0	0	0	0	0	0	0
ST131v2_02710	-0.0849128	1.48806	-0.669075	0.536963	0.903478	-4.69844	2710	86	10	6	40	30	48	16	13	30	37	-0.40687	4.62221	0.331456	0.825707	2696931	2697149	-	219	-	-	hypothetical protein						219	6	ST131v2_02710	ST131v2_02710	ST131v2_02710	0	0	0	0	0	0	0	0	0	0	0
yeaC	0.0225956	3.43552	0.150302	0.887176	0.992068	-4.80585	2181	49	23	43	82	37	23	33	66	62	47	-0.405584	5.18152	0.365387	0.844899	2171220	2171492	+	273	-	yeaC	DUF1315 family protein						273	6	yeaC	yeaC	ST131v2_02181	YP_008849418	S	S Function unknown	POORLY CHARACTERIZED	General negative regulator of transcription subunit 1 [Shigella dysenteriae 1617]	COG3139	1	Uncharacterized conserved protein YeaC, DUF1315 family [Function unknown]. |	0	yeaC	DUF1315 family protein
tam	0.11649	5.99841	1.02898	0.356749	0.847196	-4.6261	2411	239	64	49	160	119	125	89	81	119	145	-0.405559	6.45466	0.0719646	0.53043	2395189	2395947	-	759	-	tam	trans-aconitate methyltransferase						759	10	tam	tam	ST131v2_02411	NP_310153	C	C Energy production and conversion	METABOLISM	trans-aconitate 2-methyltransferase [Escherichia coli O157:H7 str. Sakai]	PRK01683 ,cl17173	2	trans-aconitate 2-methyltransferase; Provisional | N/A. SAMBD is the domain at the N-terminus of proteins arginine methyltransferase 10 proteins. Protein arginine methyltransferases catalyze the transfer of methyl groups from S-adenosylmethionine - SAM - to arginine residues in target proteins thereby releasing S-adensoylhomocystein - SAH - as a product. Post-translational modification of arginin…	0	tam	trans-aconitate methyltransferase
hisM	-0.190618	5.16501	-1.12693	0.31751	0.82826	-4.59706	1467	500	129	71	352	186	260	178	119	263	227	-0.404602	7.3488	0.185467	0.725754	1474723	1475439	+	717	-	hisM	histidine ABC transporter permease						717	32	hisM	hisM	ST131v2_01467	YP_008850812	E	E Amino acid transport and metabolism	METABOLISM	Histidine transport system permease protein hisM [Shigella dysenteriae 1617]	PRK15069 ,COG4160	2	histidine/lysine/arginine/ornithine ABC transporter permease HisM; Provisional | ABC-type arginine/histidine transport system, permease component [Amino acid transport and metabolism]. |	0	hisM	histidine ABC transporter permease
ST131v2_02019	-0.285751	3.58426	-1.07434	0.338077	0.840486	-4.5978	2019	188	38	46	104	103	99	55	75	77	125	-0.404571	6.08106	0.172553	0.703992	2024503	2024682	+	180	-	-	hypothetical protein						180	14	ST131v2_02019	ST131v2_02019	ST131v2_02019	0	0	0	0	0	0	0	0	0	0	0
cbrC	-0.0831832	4.69332	-0.514959	0.631408	0.929566	-4.77488	5015	857	353	238	771	473	438	482	382	573	576	-0.402505	8.55863	0.0100979	0.235991	4937821	4938408	-	588	-	cbrC	UPF0167 family protein						588	119	cbrC	cbrC	ST131v2_05015	NP_418173	S	S Function unknown	POORLY CHARACTERIZED	conserved protein, UPF0167 family [Escherichia coli str. K-12 substr. MG1655]	cl01252	1	uncharacterized protein family (UPF0167). The proteins in this family are about 200 amino acids long and each contain 3 CXXC motifs. |	0	cbrC	UPF0167 family protein
trg	-0.178185	4.44241	-1.0364	0.353634	0.845411	-4.60957	2481	52	13	28	69	20	27	20	44	53	26	-0.401633	4.7821	0.338394	0.829242	2473143	2473436	-	294	-	trg	methyl-accepting chemotaxis protein III, ribose and galactose sensor receptor						294	6	trg	trg	ST131v2_02481	YP_008849782	NT	N Cell motility; T Signal transduction mechanisms	CELLULAR PROCESSES AND SIGNALING	Methyl-accepting chemotaxis protein [Shigella dysenteriae 1617]	0	0	0	0	trg	methyl-accepting chemotaxis protein III, ribose and galactose sensor receptor
yigF	-0.0185725	3.14494	-0.103969	0.921768	0.993392	-4.80593	4899	179	69	64	158	112	91	96	103	118	137	-0.399968	6.40442	0.035132	0.399582	4833154	4833534	+	381	-	yigF	DUF2628 family putative inner membrane protein						381	53	yigF	yigF	ST131v2_04899	0	0	0	0	0	0	0	0	0	yigF	DUF2628 family putative inner membrane protein
gpFI_1	-0.180483	3.28737	-0.552407	0.607569	0.924433	-4.77768	2044	1700	604	517	1520	895	869	826	825	1130	1088	-0.399678	9.50585	0.000319583	0.0266555	2041800	2043302	+	1503	-	gpFI_1	Putative prophage major tail sheath protein				gpFI_1		1503	116	gpFI_1	gpFI	ST131v2_02044	YP_005884346	X	X phage-derived proteins	PHAGE PROTEINS	major tail sheath protein [Marinobacter adhaerens HP15]	cl01389	1	Phage tail sheath protein. major tail sheath protein; Provisional |	0	0	0
ST131v2_02866	0.0252284	3.01121	0.174333	0.869343	0.98728	-4.76295	2866	672	178	98	488	244	348	245	162	364	298	-0.399013	7.77929	0.194816	0.736115	2833039	2833365	+	327	-	-	hypothetical protein						327	50	ST131v2_02866	ST131v2_02866	ST131v2_02866	0	0	0	0	0	0	0	0	0	0	0
srkA	-0.169147	6.98303	-1.29677	0.258604	0.80883	-4.53438	4829	266	90	80	256	123	137	124	129	191	151	-0.39888	6.83457	0.0341355	0.39022	4772608	4773594	-	987	-	srkA	Cpx stress response Thr/Ser protein kinase; MazF antagonist protein						987	50	srkA	srkA	ST131v2_04829	NP_418296	T	T Signal transduction mechanisms	CELLULAR PROCESSES AND SIGNALING	stress response kinase A; MazF antagonist; Thr/Ser kinase involved in Cpx stress response [Escherichia coli str. K-12 substr. MG1655]	PRK11768 ,COG2334	2	serine/threonine protein kinase; Provisional | Ser/Thr protein kinase RdoA involved in Cpx stress response, MazF antagonist [Signal transduction mechanisms]. |	0	srkA	Cpx stress response Thr/Ser protein kinase; MazF antagonist protein
salL	0.154886	5.47231	1.02134	0.359978	0.848684	-4.6305	4902	488	187	151	450	264	250	256	242	335	322	-0.397902	7.7607	0.00440394	0.149138	4835744	4836646	+	903	-	salL	Adenosyl-chloride synthase						903	74	salL	salL	ST131v2_04902	NP_312771	H	H Coenzyme transport and metabolism	METABOLISM	hypothetical protein ECs4744 [Escherichia coli O157:H7 str. Sakai]	COG1912	1	S-adenosylmethionine hydrolase (SAM-hydroxide adenosyltransferase) [Coenzyme transport and metabolism]. |	0	0	0
rne	-0.134492	9.10409	-1.04061	0.351875	0.845411	-4.63785	2923	86	31	27	80	45	44	44	45	60	56	-0.39728	5.30961	0.093889	0.594276	2887230	2890415	+	3186	-	rne	endoribonuclease; RNA-binding protein;RNA degradosome binding protein						3186	14	rne	rne	ST131v2_02923	NP_415602	J	J Translation, ribosomal structure and biogenesis	INFORMATION STORAGE AND PROCESSING	fused ribonucleaseE: endoribonuclease/RNA-binding protein/RNA degradosome binding protein [Escherichia coli str. K-12 substr. MG1655]	pfam12111 ,cd04453 ,pfam10150 ,PRK10811	4	Polyribonucleotide phosphorylase C terminal. PNPase regulates the expression of small non-coding RNAs that control expression of outer-membrane proteins. The enzyme also affects complex processes, such as the tissue-invasive virulence of Salmonella enterica and the regulation of a virulence-factor secretion system in Yersinia. In Escherichia coli, PNPase is involved in the quality control of ribo…	0	rne	endoribonuclease; RNA-binding protein;RNA degradosome binding protein
ST131v2_01909	-0.538045	1.22867	-3.12938	0.0309533	0.751598	-4.30056	1909	38	22	23	36	39	18	31	37	27	48	-0.395882	4.66119	0.300251	0.813865	1938772	1939050	+	279	-	-	Protein of unknown function (DUF4035)						279	6	ST131v2_01909	ST131v2_01909	ST131v2_01909	0	0	0	0	0	cl16177	1	0	0	0	0
ST131v2_02036	0.0497933	2.86003	0.223864	0.83289	0.980201	-4.76442	2036	506	151	148	447	235	260	208	237	333	287	-0.39559	7.67925	0.0217232	0.324569	2036251	2036931	+	681	-	-	hypothetical protein						681	26	ST131v2_02036	ST131v2_02036	ST131v2_02036	0	0	0	0	0	0	0	0	0	0	0
pth	0.217616	4.76543	1.13686	0.313752	0.82826	-4.58173	2731	12	14	4	18	10	6	19	8	14	13	-0.395469	3.38052	0.544372	0.916111	2715211	2715795	+	585	-	pth	peptidyl-tRNA hydrolase						585	2	pth	pth	ST131v2_02731	NP_415722	J	J Translation, ribosomal structure and biogenesis	INFORMATION STORAGE AND PROCESSING	peptidyl-tRNA hydrolase [Escherichia coli str. K-12 substr. MG1655]	PRK05426	1	peptidyl-tRNA hydrolase; Provisional |	0	pth	peptidyl-tRNA hydrolase
atpI	-0.166901	7.32602	-0.802732	0.463302	0.878301	-4.7002	4992	88	58	30	86	71	44	79	50	64	87	-0.394413	5.65948	0.198022	0.739355	4914088	4914468	+	381	-	atpI	ATP synthase, membrane-bound accessory factor						381	24	atpI	atpI	ST131v2_04992	NP_418195	C	C Energy production and conversion	METABOLISM	ATP synthase, membrane-bound accessory factor [Escherichia coli str. K-12 substr. MG1655]	PRK08049	1	F0F1 ATP synthase subunit I; Validated |	0	atpI	ATP synthase, membrane-bound accessory factor
ST131v2_01806	0.0745891	4.2186	0.233097	0.826145	0.979825	-4.74947	1806	211	27	30	104	81	113	40	52	77	99	-0.394056	5.92977	0.313027	0.820172	1844029	1844229	-	201	-	-	hypothetical protein						201	26	ST131v2_01806	ST131v2_01806	ST131v2_01806	0	0	0	0	0	0	0	0	0	0	0
psiF	0.375927	6.97789	2.66803	0.0507055	0.751948	-4.06608	3718	121	44	23	88	66	63	61	40	66	81	-0.394049	5.62499	0.097658	0.594527	3658949	3659269	-	321	-	psiF	PsiF family protein						321	13	psiF	psiF	ST131v2_03718	0	0	0	0	0	PRK11505 ,pfam07769	2	hypothetical protein; Provisional | psiF repeat. This region is approximately 35 residues long. It is found repeated in a number of putative phosphate starvation- inducible proteins expressed by various bacterial species. psiF is known to be an example of such phosphate starvation-inducible proteins. |	0	psiF	PsiF family protein
yidQ	0.125547	4.98018	0.327938	0.757994	0.962384	-4.77403	5043	146	73	41	162	72	74	100	68	122	89	-0.393756	6.15195	0.123866	0.64251	4968275	4968535	-	261	-	yidQ	DUF1375 family outer membrane protein						261	28	yidQ	yidQ	ST131v2_05043	NP_418143	S	S Function unknown	POORLY CHARACTERIZED	conserved outer membrane protein [Escherichia coli str. K-12 substr. MG1655]	PRK11616	1	hypothetical protein; Provisional |	0	0	0
ST131v2_02631	-0.358404	2.97818	-1.09436	0.330112	0.836469	-4.59727	2631	404	92	49	246	151	211	128	84	183	185	-0.392967	6.95327	0.250232	0.779962	2632174	2632539	-	366	-	-	HNH endonuclease						366	22	ST131v2_02631	ST131v2_02631	ST131v2_02631	NP_310281	V	V Defense mechanisms	CELLULAR PROCESSES AND SIGNALING	Dnase [Escherichia coli O157:H7 str. Sakai]	COG1403	1	5-methylcytosine-specific restriction endonuclease McrA [Defense mechanisms]. |	0	0	0
yidB	0.21555	6.45922	1.47937	0.206879	0.786763	-4.4672	5033	149	64	57	159	82	76	88	92	119	101	-0.392779	6.21603	0.0664042	0.509513	4958870	4959268	+	399	-	yidB	DUF937 family protein						399	31	yidB	yidB	ST131v2_05033	NP_418153	S	S Function unknown	POORLY CHARACTERIZED	conserved protein, DUF937 family [Escherichia coli str. K-12 substr. MG1655]	PRK11426	1	hypothetical protein; Provisional |	0	yidB	DUF937 family protein
ST131v2_04659							4659	66	32	16	67	33	34	44	28	51	42	-0.391415	4.9995	0.172559	0.703992	4618506	4618657	+	152	-	-	-								#N/A	#N/A	#N/A	#N/A	#N/A	#N/A	#N/A	#N/A	#N/A	#N/A	#N/A	#N/A	#N/A	#N/A
dcm_1	-0.328496	5.72974	-1.16361	0.303834	0.826887	-4.57697	1936	401	131	153	370	224	205	181	243	276	273	-0.391089	7.50704	0.0327287	0.38107	1965371	1966789	+	1419	-	dcm_1	DNA cytosine methyltransferase						1419	26	dcm_1	dcm	ST131v2_01936	NP_416470	L	L Replication, recombination and repair	INFORMATION STORAGE AND PROCESSING	DNA cytosine methyltransferase [Escherichia coli str. K-12 substr. MG1655]	TIGR00675 ,PRK10458	2	DNA-methyltransferase (dcm). All proteins in this family for which functions are known are DNA-cytosine methyltransferases. This family is based on the phylogenomic analysis of JA Eisen (1999, Ph.D. Thesis, Stanford University). [DNA metabolism, DNA replication, recombination, and repair] | DNA cytosine methylase; Provisional |	0	dcm	DNA cytosine methyltransferase
mug	0.382852	6.53484	1.80343	0.139182	0.771371	-4.35236	649	151	63	45	145	80	77	87	74	109	99	-0.391053	6.12477	0.0543619	0.478659	640685	641191	+	507	-	mug	G/U mismatch-specific DNA glycosylase; xanthine DNA glycosylase						507	29	mug	mug	ST131v2_00649	NP_417540	L	L Replication, recombination and repair	INFORMATION STORAGE AND PROCESSING	G/U mismatch-specific DNA glycosylase; xanthine DNA glycosylase [Escherichia coli str. K-12 substr. MG1655]	PRK10201	1	G/U mismatch-specific DNA glycosylase; Provisional |	0	mug	G/U mismatch-specific DNA glycosylase; xanthine DNA glycosylase
ygfI_1	0.0125682	1.70803	0.0508036	0.961708	0.99394	-4.77529	863	128	56	26	85	84	66	77	45	63	102	-0.389944	5.79458	0.179954	0.717267	858585	858860	+	276	-	ygfI_1	putative DNA-binding transcriptional regulator						276	28	ygfI_1	ygfI	ST131v2_00863	NP_417396	K	K Transcription	INFORMATION STORAGE AND PROCESSING	predicted DNA-binding transcriptional regulator [Escherichia coli str. K-12 substr. MG1655]	pfam00126 ,COG0583	2	Bacterial regulatory helix-turn-helix protein, lysR family. | DNA-binding transcriptional regulator, LysR family [Transcription]. |	0	ygfI	putative DNA-binding transcriptional regulator
yehS	0.06617	4.69633	0.202555	0.848519	0.984215	-4.77197	1649	155	66	38	124	93	80	91	64	92	114	-0.38938	6.1067	0.0776919	0.547612	1677914	1678384	+	471	-	yehS	DUF1456 family protein						471	20	yehS	yehS	ST131v2_01649	NP_310962	S	S Function unknown	POORLY CHARACTERIZED	hypothetical protein ECs2935 [Escherichia coli O157:H7 str. Sakai]	COG4807 ,pfam07308	2	Uncharacterized conserved protein YehS, DUF1456 family [Function unknown]. | Protein of unknown function (DUF1456). This family consists of several hypothetical bacterial proteins of around 150 residues in length. The function of this family is unknown. |	0	yehS	DUF1456 family protein
ST131v2_02139							2139	884	374	253	790	500	452	511	406	587	608	-0.389352	8.62277	0.0128042	0.254054	2131141	2131601	+	461	-	-	-								#N/A	#N/A	#N/A	#N/A	#N/A	#N/A	#N/A	#N/A	#N/A	#N/A	#N/A	#N/A	#N/A	#N/A
ST131v2_02039	-0.0256725	0.303647	-0.201682	0.849161	0.984484	-4.78063	2039	519	108	120	329	239	269	151	193	245	291	-0.388167	7.47576	0.12935	0.650163	2038302	2038691	+	390	-	-	Gene 25-like lysozyme						390	35	ST131v2_02039	ST131v2_02039	ST131v2_02039	YP_002727510	X	X phage-derived proteins	PHAGE PROTEINS	baseplate assembly protein W, putative [Wolbachia sp. wRi]	COG3628	1	Phage baseplate assembly protein W [Mobilome: prophages, transposons]. |	0	0	0
ST131v2_05067	0.140382	5.78045	0.947876	0.39234	0.862916	-4.66069	5067	199	86	79	194	126	101	119	126	145	154	-0.388098	6.64309	0.0438399	0.441496	4991696	4992055	-	360	-	-	Protein of unknown function (DUF1044)						360	44	ST131v2_05067	ST131v2_05067	ST131v2_05067	YP_008852841	S	S Function unknown	POORLY CHARACTERIZED	Hypothetical protein Asd1617_05407 [Shigella dysenteriae 1617]	COG4737	1	Uncharacterized protein [Function unknown]. |	0	0	0
cspD	0.592009	7.83755	2.56858	0.0566511	0.751948	-4.06755	3215	101	42	45	115	55	51	59	72	87	68	-0.387767	5.72452	0.142226	0.667974	3160360	3160584	+	225	-	cspD	inhibitor of DNA replication, cold shock protein homolog						225	11	cspD	cspD	ST131v2_03215	NP_415401	K	K Transcription	INFORMATION STORAGE AND PROCESSING	inhibitor of DNA replication, cold shock protein homolog [Escherichia coli str. K-12 substr. MG1655]	cl09927	1	N/A. This domain is found at the N-terminus of RsgA domains. It has an OB fold. |	0	cspD	inhibitor of DNA replication, cold shock protein homolog
yhcO	0.000190799	7.33427	0.00148684	0.998879	0.999622	-4.87681	481	47	21	3	38	21	25	29	8	29	27	-0.387693	4.31875	0.279695	0.803888	483645	483917	+	273	-	yhcO	putative barnase inhibitor						273	13	yhcO	yhcO	ST131v2_00481	NP_417706	K	K Transcription	INFORMATION STORAGE AND PROCESSING	predicted barnase inhibitor [Escherichia coli str. K-12 substr. MG1655]	COG2732	1	Barstar, RNAse (barnase) inhibitor [Transcription]. |	0	yhcO	putative barnase inhibitor
fryB	-0.213362	-0.00674963	-1.01354	0.363305	0.849217	-4.60112	1390	53	23	23	62	27	27	33	37	47	34	-0.387014	4.84075	0.237629	0.769836	1392396	1392722	+	327	-	fryB	putative enzyme IIB component of PTS						327	12	fryB	fryB	ST131v2_01390	NP_416888	G	G Carbohydrate transport and metabolism	METABOLISM	predicted enzyme IIB component of PTS [Escherichia coli str. K-12 substr. MG1655]	COG1445	1	Phosphotransferase system fructose-specific component IIB [Carbohydrate transport and metabolism]. |	0	fryB	putative enzyme IIB component of PTS
narP	0.433365	5.31684	3.70822	0.0174934	0.740905	-3.99686	1579	379	106	62	295	138	197	146	103	221	169	-0.386668	7.03101	0.165541	0.692431	1602962	1603609	-	648	-	narP	response regulator in two-component regulatory system with NarQ						648	29	narP	narP	ST131v2_01579	YP_008848548	TK	K Transcription; T Signal transduction mechanisms	CELLULAR PROCESSES AND SIGNALING; INFORMATION STORAGE AND PROCESSING	Nitrate/nitrite response regulator protein narP [Shigella dysenteriae 1617]	PRK10403 ,pfam00196 ,pfam00072	3	transcriptional regulator NarP; Provisional | Bacterial regulatory proteins, luxR family. | Response regulator receiver domain. This domain receives the signal from the sensor partner in bacterial two-component systems. It is usually found N-terminal to a DNA binding effector domain. |	0	narP	response regulator in two-component regulatory system with NarQ
cysG	-0.0176714	4.82962	-0.0958855	0.927827	0.993392	-4.80592	330	643	240	182	562	338	329	329	292	418	412	-0.385519	8.09977	0.00581797	0.172268	362431	363804	-	1374	-	cysG	fused siroheme synthase 1,3- dimethyluroporphyriongen III dehydrogenase and siroheme ferrochelatase/uroporphyrinogen methyltransferase						1374	173	cysG	cysG	ST131v2_00330	NP_417827	H	H Coenzyme transport and metabolism	METABOLISM	fused siroheme synthase 1,3-dimethyluroporphyriongen III dehydrogenase and siroheme ferrochelatase/uroporphyrinogen methyltransferase [Escherichia coli str. K-12 substr. MG1655]	COG0007 ,pfam10414 ,pfam13241 ,PRK10637	4	Uroporphyrinogen-III methylase (siroheme synthase) [Coenzyme transport and metabolism]. | Sirohaem synthase dimerization region. Bacterial sulfur metabolizm depends on the iron-containing porphinoid sirohaem. CysG, S-adenosyl-L-methionine (SAM)-dependent bis-methyltransferase, dehydrogenase and ferrochelatase, synthesizes sirohaem from uroporphyrinogen III via reactions which encompass two branch…	0	cysG	fused siroheme synthase 1,3-dimethyluroporphyriongen III dehydrogenase and siroheme ferrochelatase/uroporphyrinogen methyltransferase
papB	-0.0792319	5.27373	-0.28999	0.784998	0.966708	-4.79482	5102	2344	961	779	2264	1297	1197	1312	1241	1683	1576	-0.38436	10.0696	0.00106774	0.0579411	5024331	5024636	+	306	-	papB	Major pilu subunit operon regulatory protein PapB				papB		306	150	papB	papB	ST131v2_05102	0	0	0	0	0	pfam03333	1	Adhesin biosynthesis transcription regulatory protein. This family includes PapB, DaaA, FanA, FanB, and AfaA. |	0	0	0
nuoI	0.210599	5.49897	1.43501	0.218432	0.786763	-4.48648	1493	16	21	6	23	18	7	28	12	18	23	-0.384106	3.84082	0.459908	0.881002	1502529	1503071	+	543	-	nuoI	NADH:ubiquinone oxidoreductase, chain I						543	6	nuoI	nuoI	ST131v2_01493	NP_416784	C	C Energy production and conversion	METABOLISM	NADH:ubiquinone oxidoreductase, chain I [Escherichia coli str. K-12 substr. MG1655]	PRK05888	1	NADH dehydrogenase subunit I; Provisional |	0	nuoI	NADH:ubiquinone oxidoreductase, chain I
nanR_3	-0.0759698	6.74241	-0.377778	0.72314	0.95397	-4.8093	5163	374	124	105	291	206	192	171	169	217	251	-0.383734	7.27416	0.0196214	0.309003	5079009	5079554	+	546	-	nanR_3	sialic acid-inducible nan operon repressor						546	69	nanR_3	nanR	ST131v2_05163	NP_312126	K	K Transcription	INFORMATION STORAGE AND PROCESSING	transcriptional regulator NanR [Escherichia coli O157:H7 str. Sakai]	smart00345	1	helix_turn_helix gluconate operon transcriptional repressor. |	0	nanR	sialic acid-inducible nan operon repressor
ST131v2_05209	-0.335891	5.02197	-2.17666	0.0889636	0.751948	-4.24661	5209	77	49	20	64	61	39	66	35	48	75	-0.383366	5.3653	0.246565	0.777707	5123309	5123512	-	204	-	-	hypothetical protein						204	20	ST131v2_05209	ST131v2_05209	ST131v2_05209	0	0	0	0	0	0	0	0	0	0	0
quuQ_2	-0.149124	4.22002	-1.30723	0.255331	0.807832	-4.53088	2649	187	25	49	98	93	99	38	79	73	113	-0.38308	5.98482	0.303593	0.813865	2641209	2642030	-	822	-	quuQ_2	Qin prophage; putative antitermination protein Q						822	38	quuQ_2	quuQ	ST131v2_02649	YP_008849334	O	O Post-translational modification, protein turnover, and chaperones	CELLULAR PROCESSES AND SIGNALING	Antitermination protein Q [Shigella dysenteriae 1617]	pfam03589	1	Antitermination protein. |	0	quuQ	Qin prophage; putative antitermination protein Q
ST131v2_01425	-0.0929182	8.79726	-0.476776	0.656269	0.93559	-4.80935	1425	550	212	222	535	330	280	291	353	398	402	-0.382963	8.05184	0.022716	0.330088	1432819	1433769	+	951	-	-	hypothetical protein						951	66	ST131v2_01425	ST131v2_01425	ST131v2_01425	0	0	0	0	0	0	0	0	0	0	0
ST131v2_01907	-0.323125	3.6953	-2.24445	0.0821564	0.751948	-4.28813	1907	436	177	170	475	230	222	243	271	354	281	-0.382394	7.72478	0.0418705	0.432068	1937658	1938362	+	705	-	-	hypothetical protein						705	29	ST131v2_01907	ST131v2_01907	ST131v2_01907	0	0	0	0	0	0	0	0	0	0	0
trmJ	0.120002	5.92366	0.677195	0.532263	0.902054	-4.71817	1256	156	79	34	153	80	80	107	58	115	99	-0.381166	6.17024	0.165444	0.692431	1251738	1252478	+	741	-	trmJ	tRNA mC32,mU32 2'-O-methyltransferase, SAM- dependent						741	28	trmJ	trmJ	ST131v2_01256	NP_417027	J	J Translation, ribosomal structure and biogenesis	INFORMATION STORAGE AND PROCESSING	tRNA mC32,mU32 2'-O-methyltransferase, SAM-dependent [Escherichia coli str. K-12 substr. MG1655]	cl21505 ,PRK15114	2	SpoU rRNA Methylase family. This family has a Rossmanoid fold, with a deep trefoil knot in its C-terminal region. It has structural similarity to RNA methyltransferases, and is likely to function as an S-adenosyl-L-methionine (SAM)-dependent RNA 2'-O methyltransferase. | tRNA (cytidine/uridine-2'-O-)-methyltransferase TrmJ; Provisional |	0	trmJ	tRNA mC32,mU32 2'-O-methyltransferase, SAM-dependent
ST131v2_03811	-0.128139	4.90406	-0.63021	0.559849	0.913532	-4.71961	3811	68	22	29	63	40	35	32	46	47	50	-0.380549	5.06566	0.174386	0.706328	3766273	3767055	-	783	-	-	Protein of unknwon function (DUF2893)						783	20	ST131v2_03811	ST131v2_03811	ST131v2_03811	YP_573135	V	V Defense mechanisms	CELLULAR PROCESSES AND SIGNALING	hypothetical protein Csal_1079 [Chromohalobacter salexigens DSM 3043]	cl24040	1	Transcriptional regulator, AbiEi antitoxin, Type IV TA system. AbiEi_3 is the cognate antitoxin of the type IV toxin-antitoxin 'innate immunity' bacterial abortive infection (Abi) system that protects bacteria from the spread of a phage infection. The Abi system is activated upon infection with phage to abort the cell thus preventing the spread of phage through viral replication. There are some 2…	0	0	0
imm_4	0.0293717	4.67423	0.161814	0.878623	0.98886	-4.79738	4013	106	48	31	93	65	54	66	52	70	80	-0.380072	5.66111	0.0902821	0.58492	3956585	3956869	-	285	-	imm_4	Colicin-E7 immunity protein						285	36	imm_4	imm	ST131v2_04013	0	0	0	0	0	cl03164	1	0	0	0	0
nusA	-0.173295	9.43167	-1.40097	0.227725	0.786763	-4.49159	548	59	31	5	53	27	31	42	12	40	34	-0.379898	4.7143	0.356582	0.841653	542092	543579	+	1488	-	nusA	transcription termination/antitermination L factor						1488	14	nusA	nusA	ST131v2_00548	NP_417638	K	K Transcription	INFORMATION STORAGE AND PROCESSING	transcription termination/antitermination L factor [Escherichia coli str. K-12 substr. MG1655]	PRK09202 ,TIGR01954 ,cd04455 ,pfam08529 ,pfam13184 ,cd02134	6	transcription elongation factor NusA; Validated | transcription termination factor NusA, C-terminal duplication. NusA is a bacterial transcription termination factor. It is named for its interaction with phage lambda protein N, as part of the N utilization substance. Some members of the NusA family have a long C-terminal extension. This model represents an acidic 50-residue region found in two co…	0	nusA	transcription termination/antitermination L factor
ftsK	-0.206356	9.44501	-2.09255	0.0982769	0.751948	-4.22439	3203	24	10	20	44	11	11	15	31	34	15	-0.379691	4.14011	0.504694	0.899505	3145621	3149727	-	4107	-	ftsK	DNA translocase at septal ring sorting daughter chromsomes						4107	10	ftsK	ftsK	ST131v2_03203	YP_002239457	D	D Cell cycle control, cell division, chromosome partitioning	CELLULAR PROCESSES AND SIGNALING	DNA translocase FtsK [Klebsiella pneumoniae 342]	pfam09397 ,PRK10263 ,pfam13491 ,pfam01580	4	Ftsk gamma domain. This domain directs oriented DNA translocation and forms a winged helix structure. Mutated proteins with substitutions in the FtsK gamma DNA-recognition helix are impaired in DNA binding. | DNA translocase FtsK; Provisional | 4TM region of DNA translocase FtsK/SpoIIIE. 4TM_FtsK is the integral membrane domain of the FtsK DNA tranlocases. During sporulation in Bacillus subtilis,…	0	ftsK	DNA translocase at septal ring sorting daughter chromsomes
arnF	-0.137886	2.84823	-0.337238	0.751435	0.960616	-4.76772	1512	286	90	61	207	142	148	124	101	154	173	-0.37956	6.77165	0.0609086	0.497025	1521823	1522209	-	387	-	arnF	undecaprenyl phosphate-alpha-L-ara4N exporter; flippase ArnEF subunit						387	16	arnF	arnF	ST131v2_01512	0	0	0	0	0	PRK02971	1	4-amino-4-deoxy-L-arabinose-phosphoundecaprenol flippase subunit ArnF; Provisional |	0	arnF	undecaprenyl phosphate-alpha-L-ara4N exporter; flippase ArnEF subunit
yccT	0.0568391	3.75329	0.329211	0.757094	0.962384	-4.79314	3031	195	113	23	167	107	100	152	43	125	131	-0.378334	6.43073	0.374872	0.852161	2989899	2990561	+	663	-	yccT	UPF0319 family protein						663	20	yccT	yccT	ST131v2_03031	YP_008848616	S	S Function unknown	POORLY CHARACTERIZED	Hypothetical protein Asd1617_01182 [Shigella dysenteriae 1617]	PRK03641	1	hypothetical protein; Provisional |	0	yccT	UPF0319 family protein
yfgJ	-0.0755421	3.88876	-0.583054	0.588474	0.917492	-4.71477	1281	460	126	131	392	202	237	174	210	292	247	-0.376465	7.49019	0.0501647	0.464461	1278609	1278824	+	216	-	yfgJ	DUF1407 family protein						216	46	yfgJ	yfgJ	ST131v2_01281	YP_008851080	R	R General function prediction only	POORLY CHARACTERIZED	Hypothetical protein Asd1617_03646 [Shigella dysenteriae 1617]	pfam07191	1	zinc-ribbons. This family consists of several short, hypothetical bacterial proteins of around 70 residues in length. Members of this family have 8 highly conserved cysteine residues, which form two zinc ribbon domains. |	0	yfgJ	DUF1407 family protein
ST131v2_05200	-0.00370305	6.81064	-0.0262085	0.980238	0.995889	-4.84897	5200	483	177	120	408	239	248	242	194	304	292	-0.376168	7.62916	0.0271595	0.365154	5111476	5112369	+	894	-	-	Nucleotidyl transferase of unknown function (DUF1814)						894	84	ST131v2_05200	ST131v2_05200	ST131v2_05200	YP_004389174	V	V Defense mechanisms	CELLULAR PROCESSES AND SIGNALING	hypothetical protein Alide2_3317 [Alicycliphilus denitrificans K601]	pfam08843	1	Nucleotidyl transferase AbiEii toxin, Type IV TA system. This family was recently identified as belonging to the nucleotidyltransferase superfamily. AbiEii is the cognate toxin of the type IV toxin-antitoxin 'innate immunity' bacterial abortive infection (Abi) system that protects bacteria from the spread of a phage infection. The Abi system is activated upon infection with phage to abort the cel…	0	0	0
ST131v2_02626	0.00811734	6.4344	0.0536835	0.95954	0.99394	-4.87777	2626	1004	343	257	786	516	514	469	412	584	628	-0.374676	8.64798	0.0153319	0.274318	2624864	2627449	-	2586	-	-	Phage portal protein						2586	102	ST131v2_02626	ST131v2_02626	ST131v2_02626	NP_310275	X	X phage-derived proteins	PHAGE PROTEINS	portal protein [Escherichia coli O157:H7 str. Sakai]	COG4695	1	Phage portal protein BeeE [Mobilome: prophages, transposons]. |	0	0	0
marC	0.208428	5.54507	0.820076	0.454327	0.878301	-4.68904	2402	163	87	63	192	93	82	119	102	144	115	-0.374386	6.44843	0.116837	0.627106	2384901	2385566	+	666	-	marC	UPF0056 family inner membrane protein						666	15	marC	marC	ST131v2_02402	YP_008849572	E	E Amino acid transport and metabolism	METABOLISM	Multiple antibiotic resistance protein marC [Shigella dysenteriae 1617]	PRK10995	1	inner membrane protein; Provisional |	0	marC	UPF0056 family inner membrane protein
menI	-0.604136	6.72706	-3.28151	0.0265049	0.740905	-3.92639	2273	78	19	0	30	32	43	27	4	22	39	-0.374359	4.5377	0.519901	0.904095	2264839	2265249	+	411	-	menI	1,4-dihydroxy-2-naphthoyl-CoA hydrolase						411	6	menI	menI	ST131v2_02273	YP_008849681	Q	Q Secondary metabolites biosynthesis, transport, and catabolism	METABOLISM	ComA operon protein 2 [Shigella dysenteriae 1617]	PRK10293	1	acyl-CoA esterase; Provisional |	0	menI	1,4-dihydroxy-2-naphthoyl-CoA hydrolase
ST131v2_02648	0.0666181	4.00506	0.444571	0.677653	0.943116	-4.71515	2648	94	52	31	114	47	47	71	52	86	59	-0.374248	5.63674	0.203211	0.74433	2640785	2640982	-	198	-	-	hypothetical protein						198	8	ST131v2_02648	ST131v2_02648	ST131v2_02648	0	0	0	0	0	0	0	0	0	0	0
ccmC	-0.196742	3.50762	-0.526743	0.623847	0.929566	-4.7206	1573	141	57	51	131	83	72	79	82	98	102	-0.373587	6.08041	0.0661264	0.509117	1597965	1598702	+	738	-	ccmC	heme export ABC transporter permease; CcmE- interacting protein						738	18	ccmC	ccmC	ST131v2_01573	YP_008848542	O	O Post-translational modification, protein turnover, and chaperones	CELLULAR PROCESSES AND SIGNALING	Heme chaperone heme-lyase [Shigella dysenteriae 1617]	TIGR01191	1	heme exporter protein CcmC. This model describes the cyt c biogenesis protein encoded by ccmC in bacteria. It must be noted an arabidopsis, a tritcum and a piscum plant proteins were recognizable in the clade. Quite likely they are of organellar origin. Bacterial c-type cytocromes are located on the periplasmic side of the cytoplasmic membrane. Several gene products encoded in a locus designated …	0	ccmC	heme export ABC transporter permease; CcmE-interacting protein
yfgG	-0.285282	5.22797	-1.10904	0.324378	0.831745	-4.59201	1290	102	36	25	108	34	53	50	42	82	43	-0.371691	5.44541	0.232507	0.763554	1296606	1296779	-	174	-	yfgG	uncharacterized protein						174	16	yfgG	yfgG	ST131v2_01290	0	0	0	0	0	cl12674	1	0	0	yfgG	uncharacterized protein
yaiX	-0.300616	1.57591	-2.43023	0.0662666	0.751948	-4.23302	1817	639	228	165	535	317	328	312	266	398	386	-0.37106	8.02626	0.0174285	0.294444	1854097	1854621	-	525	-	yaiX	hypothetical protein						525	54	yaiX	yaiX	ST131v2_01817	YP_001970138	JM	J Translation, ribosomal structure and biogenesis; M Cell wall/membrane/envelope biogenesis	CELLULAR PROCESSES AND SIGNALING; INFORMATION STORAGE AND PROCESSING	hexapeptide transferase [Stenotrophomonas maltophilia K279a]	cl00160	1	N/A. wcaF-like: This group is composed of the protein product of the E. coli wcaF gene and similar proteins. WcaF is part of the gene cluster responsible for the biosynthesis of the extracellular polysaccharide colanic acid. The wcaF protein is predicted to contain a left-handed parallel beta-helix (LbH) domain encoded by imperfect tandem repeats of a hexapeptide repeat motif (X-[STAV]-X-[LIV]-[G…	0	0	0
yjeT	-0.261037	3.13532	-1.22341	0.282683	0.814166	-4.55953	4422	33	11	12	36	13	17	17	20	28	17	-0.370866	4.06308	0.335228	0.827617	4375581	4375778	-	198	-	yjeT	DUF2065 family protein						198	6	yjeT	yjeT	ST131v2_04422	YP_008853226	S	S Function unknown	POORLY CHARACTERIZED	Hypothetical protein Asd1617_05792 [Shigella dysenteriae 1617]	COG3242	1	Uncharacterized conserved protein YjeT, DUF2065 family [Function unknown]. |	0	yjeT	DUF2065 family protein
rhmR_2	0.0103835	7.36322	0.0872713	0.93429	0.993392	-4.8554	4322	345	121	115	321	175	177	167	184	239	214	-0.370832	7.24715	0.0228821	0.330088	4277274	4278038	+	765	-	rhmR_2	putative DNA-binding transcriptional regulator for the rhm operon						765	80	rhmR_2	rhmR	ST131v2_04322	YP_001456617	K	K Transcription	INFORMATION STORAGE AND PROCESSING	hypothetical protein CKO_05138 [Citrobacter koseri ATCC BAA-895]	COG1414 ,pfam01614 ,cl21459	3	DNA-binding transcriptional regulator, IclR family [Transcription]. | Bacterial transcriptional regulator. This family of bacterial transcriptional regulators includes the glycerol operon regulatory protein and acetate operon repressor both of which are members of the iclR family. These proteins have a Helix-Turn-Helix motif at the N-terminus. However this family covers the C-terminal region that…	0	rhmR	putative DNA-binding transcriptional regulator for the rhm operon
ST131v2_00677	-0.148161	5.33441	-0.722511	0.506565	0.893129	-4.71466	677	236	98	63	239	105	121	134	103	179	129	-0.370698	6.70166	0.0953475	0.594527	670909	671079	+	171	-	-	Protein of unknown function (DUF4051)						171	31	ST131v2_00677	ST131v2_00677	ST131v2_00677	0	0	0	0	0	cl16192	1	0	0	0	0
ST131v2_02613	0.0706513	2.50356	0.435227	0.683927	0.945477	-4.73865	2613	109	55	21	107	52	56	75	37	81	65	-0.370572	5.63828	0.212729	0.749592	2612450	2615923	-	3474	-	-	Fibronectin type III protein						3474	147	ST131v2_02613	ST131v2_02613	ST131v2_02613	NP_309833	X	X phage-derived proteins	PHAGE PROTEINS	host specificity protein [Escherichia coli O157:H7 str. Sakai]	COG4733 ,cl13808 ,pfam13550 ,pfam09327	4	Phage-related protein, tail component [Mobilome: prophages, transposons]. | Putative phage tail protein. This putative domain is found in the large gene transfer agent protein. These produce defective phage like particles. This domain is similar to other phage-tail protein families. | Domain of unknown function (DUF1983). Members of this family of functionally uncharacterized domains are found in…	0	0	0
ST131v2_05092	-0.0139349	1.32184	-0.0595373	0.955134	0.99394	-4.75808	5092	151	68	44	158	72	77	93	73	119	89	-0.370338	6.14482	0.116299	0.627106	5012284	5012694	+	411	-	-	Protein of unknown function (DUF3279)						411	54	ST131v2_05092	ST131v2_05092	ST131v2_05092	0	0	0	0	0	cl20095	1	0	0	0	0
yfeD	0.145556	4.43991	1.18194	0.297201	0.826547	-4.57256	1379	105	42	17	76	56	55	58	31	57	69	-0.370312	5.42617	0.166801	0.695977	1382784	1383155	-	372	-	yfeD	DUF1323 family putative DNA-binding protein						372	11	yfeD	yfeD	ST131v2_01379	YP_003614218	X	X phage-derived proteins	PHAGE PROTEINS	hypothetical protein ECL_03735 [Enterobacter cloacae subsp. cloacae ATCC 13047]	pfam07037	1	Putative transcription regulator (DUF1323). This family consists of several hypothetical Enterobacterial proteins of around 120 residues in length. This family appears to have an HTH domain and is therefore likely to act as a transcriptional regulator. |	0	yfeD	DUF1323 family putative DNA-binding protein
yieK	-0.182092	2.98391	-0.766659	0.482401	0.883722	-4.71363	5014	506	177	166	442	273	259	243	265	329	333	-0.369756	7.78441	0.00855894	0.220283	4937038	4937760	+	723	-	yieK	putative 6-phosphogluconolactonase						723	86	yieK	yieK	ST131v2_05014	YP_026242	G	G Carbohydrate transport and metabolism	METABOLISM	predicted 6-phosphogluconolactonase [Escherichia coli str. K-12 substr. MG1655]	PRK12358	1	putative 6-phosphogluconolactonase; Provisional |	0	yieK	putative 6-phosphogluconolactonase
ST131v2_04350							4350	272	98	89	255	137	139	135	143	190	168	-0.369547	6.91292	0.0298756	0.373703	4304891	4305006	-	116	-	-	-								#N/A	#N/A	#N/A	#N/A	#N/A	#N/A	#N/A	#N/A	#N/A	#N/A	#N/A	#N/A	#N/A	#N/A
yicS	-0.196969	4.65102	-0.495589	0.643951	0.932933	-4.73691	5069	704	244	220	597	377	360	335	352	444	459	-0.368028	8.22963	0.00473016	0.155508	4993514	4993807	-	294	-	yicS	putative periplasmic protein						294	82	yicS	yicS	ST131v2_05069	0	0	0	0	0	0	0	0	0	0	0
pphA	-0.149383	5.05874	-0.714447	0.511072	0.893737	-4.7237	2125	180	78	73	165	120	91	108	117	123	147	-0.366681	6.50295	0.0789779	0.551184	2115784	2116440	+	657	-	pphA	serine/threonine-specific protein phosphatase 1						657	12	pphA	pphA	ST131v2_02125	NP_310575	T	T Signal transduction mechanisms	CELLULAR PROCESSES AND SIGNALING	serine/threonine protein phosphatase 1 [Escherichia coli O157:H7 str. Sakai]	PRK11439	1	serine/threonine protein phosphatase 1; Provisional |	0	pphA	serine/threonine-specific protein phosphatase 1
panM	-0.303842	4.2447	-1.44558	0.215622	0.786763	-4.5034	247	12	10	9	17	11	6	14	15	13	15	-0.365062	3.40716	0.594321	0.931008	268280	268663	-	384	-	panM	PanD autocleavage accelerator, panothenate synthesis						384	10	panM	panM	ST131v2_00247	YP_008852205	J	J Translation, ribosomal structure and biogenesis	INFORMATION STORAGE AND PROCESSING	Acetyltransferase, GNAT family [Shigella dysenteriae 1617]	pfam12568	1	Acetyltransferase (GNAT) domain. This domain family is found in bacteria, and is approximately 40 amino acids in length. The proteins in this family are acetyltransferases of the GNAT family. |	0	panM	PanD autocleavage accelerator, panothenate synthesis
ydhB_2	-0.0115266	6.35481	-0.103127	0.922399	0.993392	-4.84441	4881	2169	881	698	2035	1171	1108	1203	1113	1513	1423	-0.364853	9.92943	0.00192573	0.0876111	4813295	4814200	+	906	-	ydhB_2	LysR family putative transcriptional regulator				ydhB_2		906	252	ydhB_2	ydhB	ST131v2_04881	YP_002795306	K	K Transcription	INFORMATION STORAGE AND PROCESSING	Transcriptional regulator [Laribacter hongkongensis HLHK9]	cl21456 ,PRK11074 ,pfam00126	3	Type 2 periplasmic binding fold superfamily. This domain is often found in association with the helix-turn-helix domain HTH_41 (pfam14502). It includes YhfZ proteins from Escherichia coli and Shigella flexneri. | putative DNA-binding transcriptional regulator; Provisional | Bacterial regulatory helix-turn-helix protein, lysR family. |	0	ydhB	LysR family putative transcriptional regulator
ST131v2_02832	0.438795	1.0568	2.20624	0.0859198	0.751948	-4.42611	2832	144	87	34	134	93	73	118	58	100	114	-0.364131	6.17469	0.233167	0.764326	2805965	2806543	-	579	-	-	Prophage minor tail protein Z (GPZ)						579	18	ST131v2_02832	ST131v2_02832	ST131v2_02832	0	0	0	0	0	pfam06763	1	Prophage minor tail protein Z (GPZ). This family consists of several prophage minor tail protein Z like sequences from Escherichia coli, Salmonella typhimurium and Lambda-like bacteriophages. |	0	0	0
yhcN	0.253278	5.13405	2.0944	0.0980616	0.751948	-4.28355	482	55	21	18	50	30	28	30	30	38	38	-0.363411	4.72916	0.208374	0.747094	483972	484235	-	264	-	yhcN	cadmium and peroxide resistance protein, stress- induced						264	12	yhcN	yhcN	ST131v2_00482	0	0	0	0	0	pfam07338	1	Protein of unknown function (DUF1471). This family consists of several hypothetical Enterobacterial proteins of around 90 residues in length. Some members of this family are annotated as ydgH precursors and contain two copies of this region, one at the N-terminus and the other at the C-terminus. The function of this family is unknown. |	0	yhcN	cadmium and peroxide resistance protein, stress-induced
yniA	0.450851	7.60926	2.70237	0.0488188	0.751948	-4.03485	2232	309	100	89	299	125	159	138	144	224	154	-0.363173	6.99341	0.0918219	0.589125	2222863	2223723	-	861	-	yniA	fructosamine kinase family protein						861	28	yniA	yniA	ST131v2_02232	NP_416239	G	G Carbohydrate transport and metabolism	METABOLISM	predicted phosphotransferase/kinase [Escherichia coli str. K-12 substr. MG1655]	COG3001 ,pfam01636	2	Fructosamine-3-kinase [Carbohydrate transport and metabolism]. | Phosphotransferase enzyme family. This family consists of bacterial antibiotic resistance proteins, which confer resistance to various aminoglycosides they include: aminoglycoside 3'-phosphotransferase or kanamycin kinase / neomycin-kanamycin phosphotransferase and streptomycin 3''-kinase or streptomycin 3''-phosphotransferase. The …	0	yniA	fructosamine kinase family protein
ydgK	0.181014	4.93424	1.14838	0.309445	0.827607	-4.58	2338	756	233	202	684	307	388	320	324	510	375	-0.361774	8.20777	0.0676428	0.511005	2320589	2321029	-	441	-	ydgK	DUF2569 family inner membrane protein						441	41	ydgK	ydgK	ST131v2_02338	0	0	0	0	0	pfam10754	1	Protein of unknown function (DUF2569). This family is conserved in bacteria. The function is not known, but several members are annotated as being YdgK or a homologue thereof. |	0	ydgK	DUF2569 family inner membrane protein
rmuC	-0.199638	6.21598	-1.60873	0.176545	0.786005	-4.41162	4864	668	272	181	572	359	342	372	291	426	437	-0.361737	8.16811	0.0256198	0.349569	4796794	4798221	-	1428	-	rmuC	DNA recombination protein						1428	123	rmuC	rmuC	ST131v2_04864	YP_008852568	L	L Replication, recombination and repair	INFORMATION STORAGE AND PROCESSING	RmuC family protein [Shigella dysenteriae 1617]	PRK10361 ,pfam02646	2	DNA recombination protein RmuC; Provisional | RmuC family. This family contains several bacterial RmuC DNA recombination proteins. The function of the RMUC protein is unknown but it is suspected that it is either a structural protein that protects DNA against nuclease action, or is itself involved in DNA cleavage at the regions of DNA secondary structures |	0	rmuC	DNA recombination protein
ihfA	0.325386	8.24968	1.17354	0.300224	0.826547	-4.5849	2245	29	14	7	21	21	15	20	13	16	26	-0.361027	3.91778	0.309859	0.816621	2235090	2235389	+	300	-	ihfA	integration host factor (IHF), DNA-binding protein, alpha subunit						300	4	ihfA	ihfA	ST131v2_02245	YP_008849862	L	L Replication, recombination and repair	INFORMATION STORAGE AND PROCESSING	Integration host factor alpha-subunit [Shigella dysenteriae 1617]	PRK00285	1	integration host factor subunit alpha; Reviewed |	0	ihfA	integration host factor (IHF), DNA-binding protein, alpha subunit
ndk	-0.338907	3.84527	-0.880156	0.424278	0.873321	-4.63729	1272	108	26	29	67	61	57	38	48	50	75	-0.360789	5.40643	0.14742	0.67151	1269572	1270003	+	432	-	ndk	multifunctional nucleoside diphosphate kinase and apyrimidinic endonuclease and 3'-phosphodiesterase						432	14	ndk	ndk	ST131v2_01272	YP_008851089	F	F Nucleotide transport and metabolism	METABOLISM	Nucleoside diphosphate kinase [Shigella dysenteriae 1617]	PRK00668 ,pfam00334	2	mulitfunctional nucleoside diphosphate kinase/apyrimidinic endonuclease/3'-; Validated | Nucleoside diphosphate kinase. |	0	ndk	multifunctional nucleoside diphosphate kinase and apyrimidinic endonuclease and 3'-phosphodiesterase
ST131v2_02744	-0.12571	4.88013	-0.308425	0.771832	0.963225	-4.79362	2744	248	111	104	231	169	126	153	166	172	206	-0.360404	6.98758	0.0758601	0.540068	2726441	2726809	-	369	-	-	hypothetical protein						369	18	ST131v2_02744	ST131v2_02744	ST131v2_02744	0	0	0	0	0	0	0	0	0	0	0
cutA	-0.335837	6.31609	-1.14925	0.309122	0.827607	-4.58416	4465	160	99	97	217	124	79	136	153	162	152	-0.360368	6.7173	0.226771	0.758596	4414226	4414564	+	339	-	cutA	divalent-cation tolerance protein, copper sensitivity						339	36	cutA	cutA	ST131v2_04465	YP_008853260	P	P Inorganic ion transport and metabolism	METABOLISM	Periplasmic divalent cation tolerance protein CutA [Shigella dysenteriae 1617]	PRK10645	1	divalent-cation tolerance protein CutA; Provisional |	0	cutA	divalent-cation tolerance protein, copper sensitivity
yfcA	-0.138108	4.13291	-0.317172	0.765616	0.962803	-4.75412	1447	236	85	54	172	128	122	117	89	128	156	-0.360217	6.57759	0.0810772	0.56094	1454214	1455023	+	810	-	yfcA	TauE/TSUP family inner membrane protein						810	26	yfcA	yfcA	ST131v2_01447	NP_416830	S	S Function unknown	POORLY CHARACTERIZED	inner membrane protein, UPF0721 family [Escherichia coli str. K-12 substr. MG1655]	PRK10621	1	hypothetical protein; Provisional |	0	yfcA	TauE/TSUP family inner membrane protein
ST131v2_04750							4750	51	20	18	48	28	26	29	30	36	35	-0.36014	4.66205	0.235569	0.767675	4700518	4700575	+	58	-	-	-								#N/A	#N/A	#N/A	#N/A	#N/A	#N/A	#N/A	#N/A	#N/A	#N/A	#N/A	#N/A	#N/A	#N/A
syd	-0.0423445	6.13234	-0.332774	0.75458	0.961994	-4.81206	1014	235	80	60	200	110	121	111	98	150	135	-0.359862	6.58521	0.0495407	0.46389	1030581	1031126	+	546	-	syd	SecY-interacting protein						546	29	syd	syd	ST131v2_01014	0	0	0	0	0	PRK04968	1	SecY interacting protein Syd; Provisional |	0	syd	SecY-interacting protein
gnd	-0.110821	9.17467	-0.543935	0.612914	0.925421	-4.80511	1747	735	283	266	691	408	375	388	424	514	497	-0.359202	8.40074	0.00908975	0.226736	1790685	1792091	+	1407	-	gnd	6-phosphogluconate dehydrogenase, decarboxylating						1407	78	gnd	gnd	ST131v2_01747	NP_416533	G	G Carbohydrate transport and metabolism	METABOLISM	6-phosphogluconate dehydrogenase, decarboxylating [Escherichia coli str. K-12 substr. MG1655]	PRK09287 ,pfam03446 ,pfam00393	3	6-phosphogluconate dehydrogenase; Validated | NAD binding domain of 6-phosphogluconate dehydrogenase. The NAD binding domain of 6-phosphogluconate dehydrogenase adopts a Rossmann fold. | 6-phosphogluconate dehydrogenase, C-terminal domain. This family represents the C-terminal all-alpha domain of 6-phosphogluconate dehydrogenase. The domain contains two structural repeats of 5 helices each. |	0	gnd	6-phosphogluconate dehydrogenase, decarboxylating
cheB	-0.145577	3.20315	-1.08296	0.334624	0.839537	-4.601	2075	335	123	65	274	148	173	168	108	205	181	-0.359048	7.02299	0.12723	0.647571	2069747	2070796	+	1050	-	cheB	fused chemotaxis regulator: protein-glutamate methylesterase in two-component regulatory system with CheA						1050	21	cheB	cheB	ST131v2_02075	NP_310620	NT	N Cell motility; T Signal transduction mechanisms	CELLULAR PROCESSES AND SIGNALING	chemotaxis-specific methylesterase [Escherichia coli O157:H7 str. Sakai]	PRK00742 ,pfam01339 ,pfam00072	3	chemotaxis-specific methylesterase; Provisional | CheB methylesterase. | Response regulator receiver domain. This domain receives the signal from the sensor partner in bacterial two-component systems. It is usually found N-terminal to a DNA binding effector domain. |	0	cheB	fused chemotaxis regulator: protein-glutamate methylesterase in two-component regulatory system with CheA
yoaG	-0.120162	-0.435637	-0.695197	0.521947	0.897534	-4.65398	2163	207	116	82	298	92	104	158	132	224	114	-0.358629	6.83165	0.271438	0.798558	2153606	2153788	+	183	-	yoaG	uncharacterized protein						183	10	yoaG	yoaG	ST131v2_02163	0	0	0	0	0	pfam08956	1	Domain of unknown function (DUF1869). This domain is found in a set of hypothetical bacterial proteins. |	0	yoaG	uncharacterized protein
ybjL	-0.197264	5.51589	-1.26136	0.269977	0.81053	-4.54692	3248	568	214	256	559	351	289	294	406	416	427	-0.358568	8.1383	0.0800189	0.555324	3192804	3194489	+	1686	-	ybjL	putative transporter						1686	80	ybjL	ybjL	ST131v2_03248	NP_415368	R	R General function prediction only	POORLY CHARACTERIZED	predicted transporter [Escherichia coli str. K-12 substr. MG1655]	PRK04972 ,pfam06826 ,TIGR01625	3	putative transporter; Provisional | Predicted Permease Membrane Region. This family represents five transmembrane helices that are normally found flanking (five either side) a pair of pfam02080 domains. This suggests that the paired regions form a ten helical structure, probably forming the pore, whereas the pfam02080) binds a ligand for export or regulation of the pore. Tetragenococcus halophilu…	0	ybjL	putative transporter
yhdU	-0.536028	1.98107	-2.45637	0.0643185	0.751948	-4.19527	451	140	48	54	130	76	72	67	86	97	94	-0.357797	6.02584	0.102901	0.612302	448691	448870	-	180	-	yhdU	putative membrane protein						180	34	yhdU	yhdU	ST131v2_00451	0	0	0	0	0	cl12419	1	0	0	yhdU	putative membrane protein
atzF	0.109014	1.29356	0.648287	0.549124	0.908707	-4.66649	4879	195	70	67	167	111	100	97	108	125	136	-0.357561	6.4589	0.0526299	0.4686	4811579	4811968	+	390	-	atzF	Allophanate hydrolase						390	40	atzF	atzF	ST131v2_04879	YP_004058998	J	J Translation, ribosomal structure and biogenesis	INFORMATION STORAGE AND PROCESSING	allophanate hydrolase [Sulfuricurvum kujiense DSM 16994]	cl18951	1	Amidase. Members of this protein family are aminohydrolases related to, but distinct from, glutamyl-tRNA(Gln) amidotransferase subunit A. The best characterized member is the biuret hydrolase of Pseudomonas sp. ADP, which hydrolyzes ammonia from the three-nitrogen compound biuret to yield allophanate. Allophanate is also an intermediate in urea degradation by the urea carboxylase/allophanate hydr…	0	0	0
waaZ	0.052294	6.61367	0.404308	0.704897	0.946983	-4.82282	61	168	71	51	164	84	86	98	83	123	104	-0.357407	6.27056	0.0840237	0.569924	67544	68395	+	852	-	waaZ	lipopolysaccharide KdoIII transferase; lipopolysaccharide core biosynthesis protein						852	68	waaZ	waaZ	ST131v2_00061	0	0	0	0	0	PRK09822	1	N/A. Members of this family are WaaZ, or Kdo-III transferase. This enzyme, present in some strains of E. coli and its allies but not others, performs a non-stoichiometric addition of a third 3-deoxy-D-manno-oct-2-ulosonic acid (KDO-III) onto some fraction of KDO-II in the lipopolysaccharide (LPS) inner core. [Cell envelope, Biosynthesis and degradation of surface polysaccharides and lipopolysacch…	0	waaZ	lipopolysaccharide KdoIII transferase; lipopolysaccharide core biosynthesis protein
amiA	-0.229522	5.78104	-1.36045	0.239285	0.792106	-4.51695	1341	273	84	90	245	130	140	117	144	183	159	-0.357296	6.85342	0.0554207	0.482406	1352255	1353124	-	870	-	amiA	N-acetylmuramoyl-l-alanine amidase I						870	30	amiA	amiA	ST131v2_01341	NP_311333	M	M Cell wall/membrane/envelope biogenesis	CELLULAR PROCESSES AND SIGNALING	N-acetylmuramoyl-l-alanine amidase I [Escherichia coli O157:H7 str. Sakai]	PRK10319 ,cd02696	2	N-acetylmuramoyl-l-alanine amidase I; Provisional | N-acetylmuramoyl-L-alanine amidase or MurNAc-LAA (also known as peptidoglycan aminohydrolase, NAMLA amidase, NAMLAA, Amidase 3, and peptidoglycan amidase; EC 3.5.1.28) is an autolysin that hydrolyzes the amide bond between N-acetylmuramoyl and L-amino acids in certain cell wall glycopeptides. These proteins are Zn-dependent peptidases with highl…	0	amiA	N-acetylmuramoyl-l-alanine amidase I
uidB_1	0.495	0.666742	3.33912	0.0250167	0.740905	-4.18385	2348	175	129	45	178	128	88	174	76	133	156	-0.354966	6.60228	0.319264	0.820508	2332024	2332494	+	471	-	uidB_1	glucuronide transporter						471	13	uidB_1	uidB	ST131v2_02348	NP_310350	G	G Carbohydrate transport and metabolism	METABOLISM	glucuronide transporter [Escherichia coli O157:H7 str. Sakai]	cl21472	1	N/A. The mouse Acatn is a 61 kDa hydrophobic protein with six to 10 transmembrane domains. It appears to promote 9-O-acetylation in gangliosides. |	0	uidB	glucuronide transporter
ybdO	-0.0999873	1.52976	-0.641958	0.552863	0.910619	-4.74608	3509	336	104	126	338	152	172	144	200	253	186	-0.354712	7.21081	0.115533	0.627106	3441081	3441983	+	903	-	ybdO	putative DNA-binding transcriptional regulator						903	36	ybdO	ybdO	ST131v2_03509	NP_415136	K	K Transcription	INFORMATION STORAGE AND PROCESSING	predicted DNA-binding transcriptional regulator [Escherichia coli str. K-12 substr. MG1655]	PRK11482 ,cl21456 ,pfam00126	3	putative DNA-binding transcriptional regulator; Provisional | Type 2 periplasmic binding fold superfamily. This domain is often found in association with the helix-turn-helix domain HTH_41 (pfam14502). It includes YhfZ proteins from Escherichia coli and Shigella flexneri. | Bacterial regulatory helix-turn-helix protein, lysR family. |	0	ybdO	putative DNA-binding transcriptional regulator
ycfZ	-0.294837	3.12311	-2.48129	0.0625201	0.751948	-4.17943	2885	659	211	177	475	353	338	290	284	353	429	-0.354454	8.02873	0.036153	0.403052	2850316	2851104	+	789	-	ycfZ	inner membrane protein						789	50	ycfZ	ycfZ	ST131v2_02885	NP_415639	S	S Function unknown	POORLY CHARACTERIZED	inner membrane protein [Escherichia coli str. K-12 substr. MG1655]	0	0	0	0	ycfZ	inner membrane protein
yeaE	-0.0930596	5.18047	-0.783945	0.473177	0.879667	-4.69213	2177	248	93	117	267	141	126	129	185	199	173	-0.354197	6.97275	0.133388	0.65825	2167555	2168409	+	855	-	yeaE	aldo-keto reductase, methylglyoxal to acetol, NADPH-dependent						855	18	yeaE	yeaE	ST131v2_02177	NP_416295	Q	Q Secondary metabolites biosynthesis, transport, and catabolism	METABOLISM	aldo-keto reductase, methylglyoxal to acetol, NADPH-dependent [Escherichia coli str. K-12 substr. MG1655]	COG0656 ,COG0667	2	Aldo/keto reductase, related to diketogulonate reductase [Secondary metabolites biosynthesis, transport and catabolism]. | Predicted oxidoreductase (related to aryl-alcohol dehydrogenase) [General function prediction only]. |	0	yeaE	aldo-keto reductase, methylglyoxal to acetol, NADPH-dependent
ST131v2_05091	-0.0720898	0.376146	-0.358702	0.736393	0.957145	-4.72172	5091	427	197	172	437	261	217	270	274	325	318	-0.354057	7.75691	0.0422216	0.434169	5011905	5012324	+	420	-	-	Protein of unknown function (DUF3279)						420	79	ST131v2_05091	ST131v2_05091	ST131v2_05091	0	0	0	0	0	cl20095	1	0	0	0	0
ST131v2_04665							4665	48	17	16	47	22	25	25	27	36	28	-0.352403	4.52451	0.276379	0.801424	4622744	4622844	+	101	-	-	-								#N/A	#N/A	#N/A	#N/A	#N/A	#N/A	#N/A	#N/A	#N/A	#N/A	#N/A	#N/A	#N/A	#N/A
gadW_2	0.0255097	4.85761	0.187918	0.859302	0.986984	-4.84708	4480	14	6	16	22	12	6	10	24	17	16	-0.35149	3.61157	0.643473	0.940365	4432798	4433589	-	792	-	gadW_2	transcriptional activator of gadA and gadBC; repressor of gadX						792	6	gadW_2	gadW	ST131v2_04480	0	0	0	0	0	smart00342	1	helix_turn_helix, arabinose operon control protein. |	0	gadW	transcriptional activator of gadA and gadBC; repressor of gadX
nuoF	-0.231046	6.52119	-1.59238	0.180117	0.786005	-4.42761	1490	124	59	11	88	62	65	80	23	66	76	-0.351093	5.62502	0.407139	0.866613	1497424	1498761	+	1338	-	nuoF	NADH:ubiquinone oxidoreductase, chain F						1338	18	nuoF	nuoF	ST131v2_01490	YP_008850780	C	C Energy production and conversion	METABOLISM	NADH-quinone oxidoreductase chain F [Shigella dysenteriae 1617]	pfam01512 ,PRK11278 ,pfam10589	3	Respiratory-chain NADH dehydrogenase 51 Kd subunit. | NADH dehydrogenase I subunit F; Provisional | NADH-ubiquinone oxidoreductase-F iron-sulfur binding region. |	0	nuoF	NADH:ubiquinone oxidoreductase, chain F
ST131v2_01813	0.0877163	3.64796	0.731509	0.50157	0.890743	-4.72306	1813	1076	395	320	901	572	550	540	511	670	696	-0.350804	8.8329	0.00377833	0.138045	1850334	1851092	-	759	-	-	Protein of unknown function (DUF1355)						759	68	ST131v2_01813	ST131v2_01813	ST131v2_01813	NP_462449	S	S Function unknown	POORLY CHARACTERIZED	hypothetical protein STM3548 [Salmonella enterica subsp. enterica serovar Typhimurium str. LT2]	cl21586	1	0	0	0	0
ycjP	-0.162288	1.38278	-0.503632	0.638726	0.931818	-4.73464	2541	394	128	91	292	193	203	176	148	217	235	-0.35076	7.24835	0.0559958	0.484614	2542613	2543455	-	843	-	ycjP	putative sugar ABC transporter permease						843	18	ycjP	ycjP	ST131v2_02541	NP_309918	G	G Carbohydrate transport and metabolism	METABOLISM	transport system permease [Escherichia coli O157:H7 str. Sakai]	COG0395 ,cl00427	2	ABC-type glycerol-3-phosphate transport system, permease component [Carbohydrate transport and metabolism]. | N/A. The alignments cover the most conserved region of the proteins, which is thought to be located in a cytoplasmic loop between two transmembrane domains. The members of this family have a variable number of transmembrane helices. |	0	ycjP	putative sugar ABC transporter permease
sufD	0.221842	7.15393	1.17508	0.299667	0.826547	-4.58139	2279	228	125	69	212	148	116	170	113	158	181	-0.350417	6.8348	0.13825	0.664117	2268681	2269952	+	1272	-	sufD	component of SufBCD Fe-S cluster assembly scaffold						1272	26	sufD	sufD	ST131v2_02279	NP_416196	O	O Post-translational modification, protein turnover, and chaperones	CELLULAR PROCESSES AND SIGNALING	component of SufBCD Fe-S cluster assembly scaffold [Escherichia coli str. K-12 substr. MG1655]	PRK10948 ,COG0719	2	cysteine desulfurase activator complex subunit SufD; Provisional | Fe-S cluster assembly scaffold protein SufB [Posttranslational modification, protein turnover, chaperones]. |	0	sufD	component of SufBCD Fe-S cluster assembly scaffold
yiaB	-0.0628702	0.864895	-0.328294	0.757742	0.962384	-4.79832	121	338	125	92	296	164	174	172	149	221	201	-0.350352	7.1504	0.0360399	0.402788	138687	139028	+	342	-	yiaB	YiaAB family inner membrane protein						342	85	yiaB	yiaB	ST131v2_00121	NP_418020	S	S Function unknown	POORLY CHARACTERIZED	inner membrane protein, YiaAB family [Escherichia coli str. K-12 substr. MG1655]	PRK11403	1	hypothetical protein; Provisional |	0	yiaB	YiaAB family inner membrane protein
cbrB	-0.147141	3.19833	-0.600228	0.577942	0.915858	-4.75396	5016	896	412	361	891	565	456	563	575	663	687	-0.349495	8.81983	0.0325551	0.380853	4938457	4938924	-	468	-	cbrB	PRK09823 family inner membrane protein, creBC regulon						468	113	cbrB	cbrB	ST131v2_05016	0	0	0	0	0	PRK09823	1	putative inner membrane protein; Provisional |	0	cbrB	PRK09823 family inner membrane protein, creBC regulon
cpxP	0.105557	5.98173	0.539067	0.615998	0.925421	-4.74649	4769	171	60	45	152	77	88	83	74	114	95	-0.347233	6.15962	0.0824018	0.565759	4716576	4717076	-	501	-	cpxP	inhibitor of the cpx response; periplasmic adaptor protein						501	36	cpxP	cpxP	ST131v2_04769	YP_026277	O	O Post-translational modification, protein turnover, and chaperones	CELLULAR PROCESSES AND SIGNALING	inhibitor of the cpx response; periplasmic adaptor protein [Escherichia coli str. K-12 substr. MG1655]	PRK10363	1	periplasmic repressor CpxP; Reviewed |	0	cpxP	inhibitor of the cpx response; periplasmic adaptor protein
yihF_1	-0.111171	4.15432	-0.702145	0.518003	0.896478	-4.75145	4826	1975	801	631	1829	1047	1009	1094	1006	1360	1273	-0.346555	9.78213	0.00384451	0.138045	4770381	4771658	-	1278	-	yihF_1	DUF945 family protein						1278	286	yihF_1	yihF	ST131v2_04826	NP_418298	S	S Function unknown	POORLY CHARACTERIZED	conserved protein, DUF945 family [Escherichia coli str. K-12 substr. MG1655]	cl19471	1	Bacterial protein of unknown function (DUF945). hypothetical protein; Provisional |	0	yihF	DUF945 family protein
otsA	-0.0931356	8.34864	-0.924652	0.403064	0.867372	-4.67487	2063	1154	354	326	982	513	591	485	521	731	624	-0.346084	8.82664	0.0318916	0.377376	2058787	2060211	+	1425	-	otsA	trehalose-6-phosphate synthase						1425	69	otsA	otsA	ST131v2_02063	YP_008848984	G	G Carbohydrate transport and metabolism	METABOLISM	Alpha,alpha-trehalose-phosphate synthase [UDP-forming] [Shigella dysenteriae 1617]	cd03788 ,PRK10117	2	Trehalose-6-Phosphate Synthase (TPS) is a glycosyltransferase that catalyses the synthesis of alpha,alpha-1,1-trehalose-6-phosphate from glucose-6-phosphate using a UDP-glucose donor. It is a key enzyme in the trehalose synthesis pathway. Trehalose is a nonreducing disaccharide present in a wide variety of organisms and may serve as a source of energy and carbon. It is characterized most notably …	0	otsA	trehalose-6-phosphate synthase
ST131v2_02814	-0.221924	7.05002	-1.20913	0.287609	0.817519	-4.56668	2814	302	154	122	398	142	153	211	195	298	175	-0.345769	7.31795	0.21448	0.750598	2787904	2788662	-	759	-	-	hypothetical protein						759	26	ST131v2_02814	ST131v2_02814	ST131v2_02814	0	0	0	0	0	0	0	0	0	0	0
pnp	-0.294155	10.0428	-2.31438	0.0757277	0.751948	-4.15021	555	174	72	19	135	72	91	98	36	101	89	-0.345461	6.03961	0.346141	0.833798	548450	550585	+	2136	-	pnp	polynucleotide phosphorylase/polyadenylase						2136	62	pnp	pnp	ST131v2_00555	NP_312072	J	J Translation, ribosomal structure and biogenesis	INFORMATION STORAGE AND PROCESSING	polynucleotide phosphorylase [Escherichia coli O157:H7 str. Sakai]	pfam03726 ,cd04472 ,PRK11824 ,cd11364 ,cd02393 ,cd11363	6	Polyribonucleotide nucleotidyltransferase, RNA binding domain. This family contains the RNA binding domain of Polyribonucleotide nucleotidyltransferase (PNPase) PNPase is involved in mRNA degradation in a 3'-5' direction. | S1_PNPase: Polynucleotide phosphorylase (PNPase), ), S1-like RNA-binding domain. PNPase is a polyribonucleotide nucleotidyl transferase that degrades mRNA. It is a trimeric mu…	0	pnp	polynucleotide phosphorylase/polyadenylase
sbmC	-0.0718965	7.75076	-0.402616	0.706054	0.947141	-4.82871	1769	90	30	46	110	41	46	43	72	83	52	-0.345028	5.5466	0.306045	0.813865	1810041	1810514	+	474	-	sbmC	DNA gyrase inhibitor						474	13	sbmC	sbmC	ST131v2_01769	NP_310838	L	L Replication, recombination and repair	INFORMATION STORAGE AND PROCESSING	DNA gyrase inhibitor [Escherichia coli O157:H7 str. Sakai]	PRK10016	1	DNA gyrase inhibitor; Provisional |	0	sbmC	DNA gyrase inhibitor
frdB	0.320915	7.24791	1.29453	0.25931	0.80883	-4.53548	4447	222	84	23	157	92	116	115	43	117	113	-0.344921	6.31267	0.362274	0.842798	4399378	4400112	+	735	-	frdB	fumarate reductase (anaerobic), Fe-S subunit						735	30	frdB	frdB	ST131v2_04447	NP_418577	C	C Energy production and conversion	METABOLISM	fumarate reductase (anaerobic), Fe-S subunit [Escherichia coli str. K-12 substr. MG1655]	PRK12385 ,pfam13085	2	fumarate reductase iron-sulfur subunit; Provisional | 2Fe-2S iron-sulfur cluster binding domain. The 2Fe-2S ferredoxin family have a general core structure consisting of beta(2)-alpha-beta(2) which abeta-grasp type fold. The domain is around one hundred amino acids with four conserved cysteine residues to which the 2Fe-2S cluster is ligated. |	0	frdB	fumarate reductase (anaerobic), Fe-S subunit
yqcC	-0.0166823	3.20355	-0.0352696	0.973409	0.994587	-4.69993	1016	248	56	21	137	86	132	78	39	102	106	-0.344029	6.18679	0.392835	0.859897	1031748	1032077	+	330	-	yqcC	DUF446 family protein						330	21	yqcC	yqcC	ST131v2_01016	YP_008851471	S	S Function unknown	POORLY CHARACTERIZED	Amelogenin [Shigella dysenteriae 1617]	COG3098	1	Uncharacterized conserved protein YqcC, DUF446 family [Function unknown]. |	0	yqcC	DUF446 family protein
ST131v2_02517							2517	494	120	88	310	205	256	166	144	231	250	-0.343781	7.34709	0.180663	0.718823	2517373	2517553	-	181	-	-	-								#N/A	#N/A	#N/A	#N/A	#N/A	#N/A	#N/A	#N/A	#N/A	#N/A	#N/A	#N/A	#N/A	#N/A
pldB	-0.0831256	6.29601	-0.686803	0.526739	0.899087	-4.72592	4890	553	215	150	473	281	283	294	242	352	342	-0.343192	7.86771	0.0284312	0.369832	4824772	4825794	-	1023	-	pldB	lysophospholipase L2						1023	120	pldB	pldB	ST131v2_04890	YP_026266	I	I Lipid transport and metabolism	METABOLISM	lysophospholipase L2 [Escherichia coli str. K-12 substr. MG1655]	PRK10749 ,COG2267	2	lysophospholipase L2; Provisional | Lysophospholipase, alpha-beta hydrolase superfamily [Lipid transport and metabolism]. |	0	pldB	lysophospholipase L2
tus	-0.00199455	5.61866	-0.010906	0.991776	0.997275	-4.8259	2356	282	110	111	279	153	144	152	177	208	187	-0.343091	7.06909	0.0641898	0.508487	2340918	2341847	-	930	-	tus	inhibitor of replication at Ter, DNA-binding protein						930	28	tus	tus	ST131v2_02356	0	0	0	0	0	PRK02951	1	DNA replication terminus site-binding protein; Provisional |	0	tus	inhibitor of replication at Ter, DNA-binding protein
hpf	0.233307	9.53682	2.10981	0.0962833	0.751948	-4.21919	510	61	30	22	68	30	31	42	37	52	38	-0.341348	4.99289	0.269767	0.796218	513300	513587	-	288	-	hpf	ribosome hibernation promoting factor HPF; stabilizes 100S dimers						288	13	hpf	hpf	ST131v2_00510	YP_008851928	J	J Translation, ribosomal structure and biogenesis	INFORMATION STORAGE AND PROCESSING	Ribosome-associated factor Y [Shigella dysenteriae 1617]	PRK10470	1	ribosome hibernation promoting factor HPF; Provisional |	0	hpf	ribosome hibernation promoting factor HPF; stabilizes 100S dimers
pmrD	0.269317	4.65493	1.4079	0.2258	0.786763	-4.49829	1511	88	16	30	54	50	46	25	48	40	61	-0.341216	5.13848	0.273978	0.800734	1521563	1521829	+	267	-	pmrD	inactive two-component system connector protein						267	12	pmrD	pmrD	ST131v2_01511	0	0	0	0	0	PRK15450	1	signal transduction protein PmrD; Provisional |	0	pmrD	inactive two-component system connector protein
ynjB	-0.37472	5.62358	-2.69041	0.0494666	0.751948	-4.21165	2204	289	79	25	176	102	152	109	46	132	125	-0.34111	6.47865	0.391799	0.859135	2195533	2196699	-	1167	-	ynjB	putative ABC transporter periplasmic binding protein						1167	22	ynjB	ynjB	ST131v2_02204	NP_416268	R	R General function prediction only	POORLY CHARACTERIZED	conserved protein [Escherichia coli str. K-12 substr. MG1655]	PRK11622	1	hypothetical protein; Provisional |	0	ynjB	putative ABC transporter periplasmic binding protein
ST131v2_01879							1879	301	90	40	217	108	157	124	69	162	133	-0.33931	6.66475	0.283454	0.803888	1922236	1922410	+	175	-	-	-								#N/A	#N/A	#N/A	#N/A	#N/A	#N/A	#N/A	#N/A	#N/A	#N/A	#N/A	#N/A	#N/A	#N/A
nanA_2	-0.143791	4.08414	-0.756804	0.48772	0.885954	-4.73414	5173	200	102	69	213	110	101	139	112	159	135	-0.338934	6.65122	0.119563	0.632667	5085804	5086721	-	918	-	nanA_2	N-acetylneuraminate lyase						918	52	nanA_2	nanA	ST131v2_05173	NP_462249	EM	E Amino acid transport and metabolism; M Cell wall/membrane/envelope biogenesis	CELLULAR PROCESSES AND SIGNALING; METABOLISM	N-acetylneuraminate lyase [Salmonella enterica subsp. enterica serovar Typhimurium str. LT2]	PRK04147	1	N-acetylneuraminate lyase; Provisional |	0	nanA	N-acetylneuraminate lyase
cbtA_1	0.0319812	-0.606265	0.169288	0.87308	0.988191	-4.69666	1773	270	109	75	225	147	138	150	122	168	180	-0.338647	6.87716	0.0544124	0.478659	1813360	1813734	-	375	-	cbtA_1	CP4-44 prophage; toxin of the YeeV-YeeU toxin- antitoxin system						375	42	cbtA_1	cbtA	ST131v2_01773	0	0	0	0	0	cl06013	1	0	0	cbtA	CP4-44 prophage; toxin of the YeeV-YeeU toxin-antitoxin system
ST131v2_04188	0.311743	4.50445	1.74298	0.149817	0.771371	-4.39385	4188	90	21	4	53	28	49	30	11	40	35	-0.338314	4.80125	0.444999	0.877047	4142957	4143259	-	303	-	-	protein of unknown function (DUF4415)						303	13	ST131v2_04188	ST131v2_04188	ST131v2_04188	NP_463388	S	S Function unknown	POORLY CHARACTERIZED	hypothetical protein STM4529 [Salmonella enterica subsp. enterica serovar Typhimurium str. LT2]	COG3514	1	Uncharacterized conserved protein, DUF4415 family [Function unknown]. |	0	0	0
tatC	0.0614339	5.022	0.177351	0.867111	0.986984	-4.78703	4858	525	244	171	488	306	268	333	274	363	373	-0.338159	7.9548	0.0425533	0.435591	4792042	4792818	-	777	-	tatC	TatABCE protein translocation system subunit						777	102	tatC	tatC	ST131v2_04858	NP_418282	U	U Intracellular trafficking, secretion, and vesicular transport	CELLULAR PROCESSES AND SIGNALING	TatABCE protein translocation system subunit [Escherichia coli str. K-12 substr. MG1655]	PRK10921	1	twin-arginine protein translocation system subunit TatC; Provisional |	0	tatC	TatABCE protein translocation system subunit
yfaZ	0.117286	1.81955	0.455371	0.670441	0.94047	-4.69678	1521	277	102	74	240	132	142	140	120	179	162	-0.337726	6.85535	0.0521172	0.46669	1530826	1531368	+	543	-	yfaZ	outer membrane protein, putative porin						543	27	yfaZ	yfaZ	ST131v2_01521	0	0	0	0	0	cl20053	1	0	0	yfaZ	outer membrane protein, putative porin
rhlB	-0.0810063	8.3346	-0.541574	0.614408	0.925421	-4.78352	4943	484	251	183	485	311	246	343	293	361	379	-0.337705	7.96192	0.0759021	0.540068	4871764	4873029	+	1266	-	rhlB	ATP-dependent RNA helicase						1266	126	rhlB	rhlB	ST131v2_04943	NP_418227	L	L Replication, recombination and repair	INFORMATION STORAGE AND PROCESSING	ATP-dependent RNA helicase [Escherichia coli str. K-12 substr. MG1655]	cd00268 ,PRK04837 ,cd00079	3	DEAD-box helicases. A diverse family of proteins involved in ATP-dependent RNA unwinding, needed in a variety of cellular processes including splicing, ribosome biogenesis and RNA degradation. The name derives from the sequence of the Walker B motif (motif II). This domain contains the ATP- binding region. | ATP-dependent RNA helicase RhlB; Provisional | Helicase superfamily c-terminal domain; as…	0	rhlB	ATP-dependent RNA helicase
yeiG	0.362005	5.61989	1.45512	0.213118	0.786763	-4.48957	1619	338	121	60	232	164	175	166	100	173	200	-0.337029	6.98419	0.187327	0.726208	1645365	1646201	-	837	-	yeiG	S-formylglutathione hydrolase						837	37	yeiG	yeiG	ST131v2_01619	NP_416659	V	V Defense mechanisms	CELLULAR PROCESSES AND SIGNALING	S-formylglutathione hydrolase [Escherichia coli str. K-12 substr. MG1655]	cl21494 ,COG0627	2	alpha/beta hydrolases. This family consists of several chlorophyllase and chlorophyllase-2 (EC:3.1.1.14) enzymes. Chlorophyllase (Chlase) is the first enzyme involved in chlorophyll (Chl) degradation and catalyzes the hydrolysis of an ester bond to yield chlorophyllide and phytol. The family includes both plant and Amphioxus members. | S-formylglutathione hydrolase FrmB [Defense mechanisms]. |	0	yeiG	S-formylglutathione hydrolase
waaO	-0.100627	7.49624	-0.671125	0.535774	0.902385	-4.767	58	176	105	73	172	135	88	143	118	128	165	-0.335742	6.63041	0.192422	0.730135	64683	65702	+	1020	-	waaO	UDP-D-galactose:(glucosyl)lipopolysaccharide- alpha-1,3-D-galactosyltransferase						1020	96	waaO	waaO	ST131v2_00058	NP_418084	M	M Cell wall/membrane/envelope biogenesis	CELLULAR PROCESSES AND SIGNALING	UDP-D-galactose:(glucosyl)lipopolysaccharide-alpha-1,3-D-galactosyltransferase [Escherichia coli str. K-12 substr. MG1655]	PRK15171 ,pfam01501 ,pfam08437	3	lipopolysaccharide 1,3-galactosyltransferase; Provisional | Glycosyl transferase family 8. This family includes enzymes that transfer sugar residues to donor molecules. Members of this family are involved in lipopolysaccharide biosynthesis and glycogen synthesis. This family includes Lipopolysaccharide galactosyltransferase, lipopolysaccharide glucosyltransferase 1, and glycogenin glucosyltransfe…	0	waaO	UDP-D-galactose:(glucosyl)lipopolysaccharide-alpha-1,3-D-galactosyltransferase
pgpC	0.147647	5.58501	0.705871	0.515897	0.896417	-4.70246	1232	259	107	73	248	121	133	147	119	186	149	-0.335717	6.83223	0.0881551	0.580825	1221760	1222395	+	636	-	pgpC	phosphatidylglycerophosphatase C, membrane bound						636	24	pgpC	pgpC	ST131v2_01232	YP_008851137	E	E Amino acid transport and metabolism	METABOLISM	Hypothetical protein Asd1617_03703 [Shigella dysenteriae 1617]	PRK11590	1	hypothetical protein; Provisional |	0	pgpC	phosphatidylglycerophosphatase C, membrane bound
ST131v2_01920	-0.139815	4.83541	-1.04643	0.349462	0.845411	-4.61479	1920	361	144	94	302	186	185	197	153	225	227	-0.335677	7.25645	0.0553632	0.482406	1951927	1952208	+	282	-	-	hypothetical protein						282	30	ST131v2_01920	ST131v2_01920	ST131v2_01920	0	0	0	0	0	0	0	0	0	0	0
pmrR							4502	18	11	9	22	11	9	16	15	17	15	-0.335295	3.60932	0.558069	0.920286	4461219	4461308	-	90	-	pmrR	putative membrane-bound BasS regulator						90	4	pmrR	pmrR	ST131v2_04502	0	0	0	0	0	0	0	0	0	0	0
usg	-0.305482	5.51138	-1.20443	0.289247	0.817519	-4.56517	1455	189	95	58	192	101	96	130	95	144	124	-0.334481	6.5179	0.132437	0.656933	1463125	1464138	+	1014	-	usg	putative semialdehyde dehydrogenase						1014	26	usg	usg	ST131v2_01455	NP_416822	E	E Amino acid transport and metabolism	METABOLISM	predicted semialdehyde dehydrogenase [Escherichia coli str. K-12 substr. MG1655]	PRK08040 ,pfam01118 ,pfam02774	3	putative semialdehyde dehydrogenase; Provisional | Semialdehyde dehydrogenase, NAD binding domain. This Pfam entry contains the following members: N-acetyl-glutamine semialdehyde dehydrogenase (AgrC) Aspartate-semialdehyde dehydrogenase | Semialdehyde dehydrogenase, dimerization domain. This Pfam entry contains the following members: N-acetyl-glutamine semialdehyde dehydrogenase (AgrC) Aspartate-…	0	usg	putative semialdehyde dehydrogenase
ispD	-0.0666043	4.21402	-0.271207	0.798499	0.969744	-4.71677	1059	99	41	21	59	65	51	57	37	44	79	-0.334021	5.40183	0.256883	0.784409	1078670	1079380	+	711	-	ispD	4-diphosphocytidyl-2C-methyl-D-erythritol synthase						711	20	ispD	ispD	ST131v2_01059	YP_008851386	I	I Lipid transport and metabolism	METABOLISM	2-C-methyl-D-erythritol 4-phosphate cytidylyltransferase [Shigella dysenteriae 1617]	PRK00155	1	2-C-methyl-D-erythritol 4-phosphate cytidylyltransferase; Reviewed |	0	ispD	4-diphosphocytidyl-2C-methyl-D-erythritol synthase
metF	0.0159429	5.37071	0.146584	0.889942	0.992068	-4.82328	4739	425	167	171	413	239	217	230	272	308	292	-0.333747	7.66561	0.0526447	0.4686	4686665	4687555	-	891	-	metF	5,10-methylenetetrahydrofolate reductase						891	98	metF	metF	ST131v2_04739	NP_418376	E	E Amino acid transport and metabolism	METABOLISM	5,10-methylenetetrahydrofolate reductase [Escherichia coli str. K-12 substr. MG1655]	PRK09432	1	5,10-methylenetetrahydrofolate reductase; Provisional |	0	metF	5,10-methylenetetrahydrofolate reductase
narJ	0.067275	5.25376	0.400244	0.707677	0.947425	-4.80709	2706	230	125	80	250	131	116	170	130	187	161	-0.333718	6.88681	0.137828	0.663932	2689067	2689777	-	711	-	narJ	molybdenum-cofactor-assembly chaperone delta subunit of nitrate reductase 1						711	18	narJ	narJ	ST131v2_02706	NP_415744	CPO	C Energy production and conversion; O Post-translational modification, protein turnover, and chaperones; P Inorganic ion transport and metabolism	CELLULAR PROCESSES AND SIGNALING; METABOLISM	molybdenum-cofactor-assembly chaperone subunit (delta subunit) of nitrate reductase 1 [Escherichia coli str. K-12 substr. MG1655]	cl00958	1	Nitrate reductase delta subunit. Type II members of the DMSO reductase family are heterotrimeric proteins with bis(molybdopterin guanine dinucleotide)Mo, iron-sulfur, and heme b prosthetic groups bound by the alpha, beta, and gamma subunits respectively. Members of this protein family are not part of the mature protein, although they are the product of a fourth clustered gene. Proteins in this fa…	0	narJ	molybdenum-cofactor-assembly chaperone delta subunit of nitrate reductase 1
ST131v2_03151	0.12466	7.74903	0.329055	0.757205	0.962384	-4.84028	3151	522	163	155	432	248	268	225	248	322	302	-0.332963	7.72002	0.0311972	0.373703	3105981	3106172	-	192	-	-	hypothetical protein						192	28	ST131v2_03151	ST131v2_03151	ST131v2_03151	0	0	0	0	0	0	0	0	0	0	0
ST131v2_01995	-0.066339	3.33454	-0.247024	0.816005	0.977052	-4.76156	1995	202	78	88	238	92	103	108	140	179	114	-0.332626	6.6441	0.219431	0.750636	2007756	2008325	-	570	-	-	Siphovirus Gp157						570	16	ST131v2_01995	ST131v2_01995	ST131v2_01995	0	0	0	0	0	pfam05565	1	Siphovirus Gp157. This family contains both viral and bacterial proteins which are related to the Gp157 protein of the Streptococcus thermophilus SFi bacteriophages. It is thought that bacteria possessing the gene coding for this protein have an increased resistance to the bacteriophage. |	0	0	0
ygdR	0.358711	6.36583	0.643981	0.551666	0.910619	-4.74497	935	183	63	49	168	76	95	87	80	126	94	-0.332514	6.24446	0.120706	0.633969	937100	937318	-	219	-	ygdR	DUF903 family verified lipoprotein						219	17	ygdR	ygdR	ST131v2_00935	0	0	0	0	0	pfam06004	1	Bacterial protein of unknown function (DUF903). This family consists of several small bacterial proteins several of which are classified as putative lipoproteins. The function of this family is unknown. |	0	ygdR	DUF903 family verified lipoprotein
ycgH_1	-0.00616841	1.39327	-0.0367295	0.972309	0.994587	-4.72822	2803	286	86	79	236	128	148	119	128	176	157	-0.331382	6.82511	0.0650857	0.508487	2779280	2779651	-	372	-	ycgH_1	hypothetical protein						372	24	ycgH_1	ycgH	ST131v2_02803	YP_001452019	MU	M Cell wall/membrane/envelope biogenesis; U Intracellular trafficking, secretion, and vesicular transport	CELLULAR PROCESSES AND SIGNALING	hypothetical protein CKO_00426 [Citrobacter koseri ATCC BAA-895]	0	0	0	0	ycgH	pseudo
serA_1	-0.502607	8.48405	-3.38549	0.0238892	0.740905	-3.90578	870	118	43	26	90	60	61	60	44	67	74	-0.331202	5.6055	0.140654	0.665446	862971	864203	+	1233	-	serA_1	D-3-phosphoglycerate dehydrogenase						1233	34	serA_1	serA	ST131v2_00870	NP_417388	HR	H Coenzyme transport and metabolism; R General function prediction only	METABOLISM; POORLY CHARACTERIZED	D-3-phosphoglycerate dehydrogenase [Escherichia coli str. K-12 substr. MG1655]	cd04901 ,PRK11790 ,cd12176	3	C-terminal ACT (regulatory) domain of D-3-Phosphoglycerate Dehydrogenase (3PGDH) found in fungi and bacteria. The C-terminal ACT (regulatory) domain of D-3-Phosphoglycerate Dehydrogenase (3PGDH) found in fungi and bacteria. 3PGDH is an enzyme that belongs to the D-isomer specific, 2-hydroxyacid dehydrogenase family and catalyzes the oxidation of D-3-phosphoglycerate to 3- phosphohydroxypyruvate, …	0	serA	D-3-phosphoglycerate dehydrogenase
yegK	-0.0800605	2.17865	-0.513627	0.632266	0.929566	-4.72518	1704	176	95	19	154	80	91	128	36	115	99	-0.331104	6.20885	0.438156	0.874538	1740779	1741540	+	762	-	yegK	ser/thr phosphatase-related protein						762	18	yegK	yegK	ST131v2_01704	YP_008090507	T	T Signal transduction mechanisms	CELLULAR PROCESSES AND SIGNALING	Serine/threonine protein phosphatase [Chthonomonas calidirosea T49]	pfam13672	1	Protein phosphatase 2C. Protein phosphatase 2C is a Mn++ or Mg++ dependent protein serine/threonine phosphatase. |	0	yegK	ser/thr phosphatase-related protein
ST131v2_04797	0.55425	4.68025	2.58977	0.055321	0.751948	-4.16594	4797	135	36	20	100	47	72	51	36	75	59	-0.330682	5.55688	0.243214	0.773066	4742398	4742688	-	291	-	-	putative transcriptional regulator						291	22	ST131v2_04797	ST131v2_04797	ST131v2_04797	NP_462913	K	K Transcription	INFORMATION STORAGE AND PROCESSING	regulatory protein [Salmonella enterica subsp. enterica serovar Typhimurium str. LT2]	0	0	0	0	0	0
ST131v2_04870	0.0453539	4.49449	0.414191	0.698159	0.946983	-4.7912	4870	887	350	247	781	437	454	478	396	581	532	-0.32937	8.55298	0.0301889	0.373703	4802387	4803877	+	1491	-	-	Tripartite tricarboxylate transporter TctA family						1491	162	ST131v2_04870	ST131v2_04870	ST131v2_04870	YP_005032970	R	R General function prediction only	POORLY CHARACTERIZED	conserved membrane protein of unknown function [Azospirillum brasilense Sp245]	cl00772	1	Tripartite tricarboxylate transporter TctA family. This family, formerly known as DUF112, is a family of bacterial and archaeal tripartite tricarboxylate transporters of the extracytoplasmic solute binding receptor-dependent transporter group of families, distinct from the ABC and TRAP-T families. TctA is part of the tripartite TctABC system which, as characterized in S. typhimurium, is a seconda…	0	0	0
bsmA	0.454143	5.91082	2.55497	0.0575243	0.751948	-4.06927	4409	353	132	117	314	184	181	182	188	234	225	-0.328377	7.28528	0.0319228	0.377376	4363484	4363813	+	330	-	bsmA	bioflm peroxide resistance protein						330	43	bsmA	bsmA	ST131v2_04409	NP_463240	S	S Function unknown	POORLY CHARACTERIZED	biofilm stress and motility protein A [Salmonella enterica subsp. enterica serovar Typhimurium str. LT2]	PRK14864	1	putative biofilm stress and motility protein A; Provisional |	0	bsmA	bioflm peroxide resistance protein
insK_4	0.088566	4.24165	0.636776	0.555937	0.911826	-4.70432	2099	71	11	14	43	30	39	17	25	32	37	-0.327766	4.64093	0.246151	0.777707	2093759	2094361	+	603	-	insK_4	IS150 transposase B						603	42	insK_4	insK	ST131v2_02099	YP_001098845	X	X phage-derived proteins	PHAGE PROTEINS	transposase [Herminiimonas arsenicoxydans]	pfam00665 ,pfam13333	2	Integrase core domain. Integrase mediates integration of a DNA copy of the viral genome into the host chromosome. Integrase is composed of three domains. The amino-terminal domain is a zinc binding domain pfam02022. This domain is the central catalytic domain. The carboxyl terminal domain that is a non-specific DNA binding domain pfam00552. The catalytic domain acts as an endonuclease when two nu…	0	insK	IS150 transposase B
intS_2	-0.0308576	7.78237	-0.207589	0.844819	0.98353	-4.85008	1426	1460	462	455	1232	695	747	633	725	916	845	-0.327114	9.21355	0.0218191	0.324569	1433749	1434924	-	1176	-	intS_2	CPS-53 (KpLE1) prophage; putative prophage CPS- 53 integrase						1176	133	intS_2	intS	ST131v2_01426	NP_308316	LX	L Replication, recombination and repair; X phage-derived proteins	INFORMATION STORAGE AND PROCESSING; PHAGE PROTEINS	integrase [Escherichia coli O157:H7 str. Sakai]	PRK09692 ,cd00801 ,pfam13356	3	integrase; Provisional | Bacteriophage P4 integrase, C-terminal catalytic domain. P4-like integrases are found in temperate bacteriophages, integrative plasmids, pathogenicity and symbiosis islands, and other mobile genetic elements. The P4 integrase mediates integrative and excisive site-specific recombination between two sites, called attachment sites, located on the phage genome and the bacter…	0	intS	CPS-53 (KpLE1) prophage; putative prophage CPS-53 integrase
mntS	0.70537	5.63207	2.05481	0.102795	0.751948	-4.2648	3279	21	8	12	22	13	11	12	19	17	17	-0.327086	3.6888	0.574443	0.925376	3228167	3228295	+	129	-	mntS	Mn(2)-response protein, MntR-repressed						129	6	mntS	mntS	ST131v2_03279	0	0	0	0	0	0	0	0	0	0	0
ydcY	-0.00815515	9.36969	-0.0370239	0.972087	0.994587	-4.87945	2460	108	31	11	66	44	58	44	22	50	55	-0.324645	5.20824	0.303246	0.813865	2451563	2451796	-	234	-	ydcY	DUF2526 family protein						234	6	ydcY	ydcY	ST131v2_02460	0	0	0	0	0	pfam10735	1	Protein of unknown function (DUF2526). This family of proteins with unknown function is restricted to Enterobacteriaceae. The family has a highly conserved sequence. |	0	ydcY	DUF2526 family protein
nlpC	0.55867	5.74191	1.41082	0.224996	0.786763	-4.49601	2250	376	128	105	347	155	193	176	169	259	190	-0.324045	7.26082	0.0994647	0.60435	2237911	2238375	+	465	-	nlpC	putative C40 clan peptidase lipoprotein						465	22	nlpC	nlpC	ST131v2_02250	NP_310442	M	M Cell wall/membrane/envelope biogenesis	CELLULAR PROCESSES AND SIGNALING	lipoprotein [Escherichia coli O157:H7 str. Sakai]	pfam00877	1	NlpC/P60 family. The function of this domain is unknown. It is found in several lipoproteins. |	0	nlpC	putative C40 clan peptidase lipoprotein
higA_2	0.00621811	4.89969	0.0340268	0.974346	0.995005	-4.80387	1093	234	77	55	174	114	121	106	91	130	139	-0.323571	6.52047	0.0879033	0.580825	1111325	1111744	+	420	-	higA_2	antitoxinof the HigB-HigA toxin-antitoxin system						420	34	higA_2	higA	ST131v2_01093	YP_001454600	V	V Defense mechanisms	CELLULAR PROCESSES AND SIGNALING	hypothetical protein CKO_03073 [Citrobacter koseri ATCC BAA-895]	cl22854	1	N/A. YdaS_antitoxin is a family of putative bacterial antitoxins, neutralizing the toxin YdaT, family pfam06254. |	0	higA	antitoxinof the HigB-HigA toxin-antitoxin system
yafJ	-0.496155	4.94949	-2.14584	0.0922598	0.751948	-4.31594	3880	219	95	54	169	125	112	130	89	126	153	-0.323409	6.56912	0.13699	0.66131	3829237	3830004	-	768	-	yafJ	type 2 glutamine amidotransferase family protein						768	39	yafJ	yafJ	ST131v2_03880	NP_414758	R	R General function prediction only	POORLY CHARACTERIZED	predicted amidotransfease [Escherichia coli str. K-12 substr. MG1655]	pfam13230	1	Glutamine amidotransferases class-II. This family captures members that are not found in pfam00310. |	0	yafJ	type 2 glutamine amidotransferase family protein
ST131v2_04916	-0.282277	4.5504	-1.5598	0.187455	0.786763	-4.43618	4916	2046	859	733	1923	1142	1044	1173	1168	1429	1388	-0.323094	9.89306	0.00929889	0.230111	4850235	4850825	+	591	-	-	hypothetical protein						591	186	ST131v2_04916	ST131v2_04916	ST131v2_04916	0	0	0	0	0	0	0	0	0	0	0
tnaB	-0.184415	1.79357	-1.79861	0.14	0.771371	-4.35021	5023	2944	1178	1006	2595	1644	1503	1609	1602	1928	1997	-0.322118	10.3706	0.00274446	0.111739	4944948	4946195	-	1248	-	tnaB	tryptophan transporter of low affinity						1248	326	tnaB	tnaB	ST131v2_05023	NP_418165	E	E Amino acid transport and metabolism	METABOLISM	tryptophan transporter of low affinity [Escherichia coli str. K-12 substr. MG1655]	PRK09664 ,COG0814	2	tryptophan permease TnaB; Provisional | Amino acid permease [Amino acid transport and metabolism]. |	0	tnaB	tryptophan transporter of low affinity
yigG	-0.0852193	3.18795	-0.628182	0.561061	0.913748	-4.74588	4898	28	8	10	23	15	15	13	17	18	19	-0.32137	3.7925	0.404776	0.865859	4832759	4833139	+	381	-	yigG	PRK11371 family inner membrane protein						381	12	yigG	yigG	ST131v2_04898	0	0	0	0	0	cl08173	1	0	0	yigG	PRK11371 family inner membrane protein
ST131v2_00795	0.108428	3.82353	0.640293	0.553849	0.910658	-4.69603	795	36	26	10	44	19	18	35	18	34	25	-0.320648	4.40839	0.459877	0.881002	797574	797900	+	327	-	-	Insertion element IS6110 uncharacterized 12.0 kDa protein						327	29	ST131v2_00795	ST131v2_00795	ST131v2_00795	NP_313270	X	X phage-derived proteins	PHAGE PROTEINS	transposase [Escherichia coli O157:H7 str. Sakai]	0	0	0	0	0	0
yebV	0.459401	7.75907	2.50471	0.0608814	0.751948	-4.12345	2127	60	30	9	57	25	31	41	18	43	32	-0.320353	4.76048	0.355634	0.840387	2116737	2116973	-	237	-	yebV	uncharacterized protein						237	3	yebV	yebV	ST131v2_02127	0	0	0	0	0	pfam07351	1	Protein of unknown function (DUF1480). This family consists of several hypothetical Enterobacterial proteins of around 80 residues in length. The function of this family is unknown. |	0	yebV	uncharacterized protein
yidF	0.635557	3.29189	3.45353	0.0223399	0.740905	-3.97455	5054	364	142	89	290	184	187	194	145	216	225	-0.319782	7.22754	0.0813675	0.561224	4976810	4977307	+	498	-	yidF	putative Cys-type oxidative YidJ-maturating enzyme						498	46	yidF	yidF	ST131v2_05054	YP_008852868	O	O Post-translational modification, protein turnover, and chaperones	CELLULAR PROCESSES AND SIGNALING	Transcriptional regulator [Shigella dysenteriae 1617]	COG0641	1	Sulfatase maturation enzyme AslB, radical SAM superfamily [Posttranslational modification, protein turnover, chaperones]. |	0	yidF	putative Cys-type oxidative YidJ-maturating enzyme
ST131v2_03167	-0.22066	3.74156	-1.73493	0.151295	0.771371	-4.39083	3167	62	15	31	71	24	32	23	48	54	31	-0.319768	4.92604	0.424345	0.87335	3113862	3114704	-	843	-	-	hypothetical protein						843	12	ST131v2_03167	ST131v2_03167	ST131v2_03167	0	0	0	0	0	0	0	0	0	0	0
udk	0.0147195	5.23365	0.0522239	0.960639	0.99394	-4.7869	1709	266	58	40	174	90	140	82	68	130	111	-0.319472	6.39098	0.283274	0.803888	1749566	1750207	+	642	-	udk	uridine/cytidine kinase						642	15	udk	udk	ST131v2_01709	NP_416570	F	F Nucleotide transport and metabolism	METABOLISM	uridine/cytidine kinase [Escherichia coli str. K-12 substr. MG1655]	COG0572 ,PRK05480	2	Uridine kinase [Nucleotide transport and metabolism]. | uridine/cytidine kinase; Provisional |	0	udk	uridine/cytidine kinase
bdm	0.212218	6.13124	1.16928	0.301767	0.826547	-4.5778	2432	785	334	184	670	380	402	456	297	499	463	-0.31929	8.34843	0.132975	0.657432	2422063	2422278	+	216	-	bdm	biofilm-dependent modulation protein						216	42	bdm	bdm	ST131v2_02432	0	0	0	0	0	PRK11436	1	biofilm-dependent modulation protein; Provisional |	0	bdm	biofilm-dependent modulation protein
yeaL	-0.272051	3.8288	-1.12768	0.317224	0.82826	-4.58384	2170	36	23	59	105	32	16	34	88	80	41	-0.319168	5.32907	0.629642	0.934294	2158393	2158839	-	447	-	yeaL	UPF0756 family putative inner membrane protein						447	6	yeaL	yeaL	ST131v2_02170	NP_416303	S	S Function unknown	POORLY CHARACTERIZED	predicted inner membrane protein, UPF0756 family [Escherichia coli str. K-12 substr. MG1655]	COG2707	1	Uncharacterized membrane protein, DUF441 family [Function unknown]. |	0	yeaL	UPF0756 family putative inner membrane protein
ST131v2_00222	0.0892512	2.91494	0.163147	0.877633	0.98874	-4.74464	222	56	25	35	59	42	28	36	55	44	52	-0.318704	5.07282	0.37764	0.852342	246749	246844	+	96	-	-	hypothetical protein						96	17	ST131v2_00222	ST131v2_00222	ST131v2_00222	0	0	0	0	0	0	0	0	0	0	0
yehE	0.048587	6.71725	0.323793	0.760924	0.962384	-4.81936	1662	1075	405	315	935	527	550	554	504	696	641	-0.318538	8.82176	0.0152267	0.274318	1701491	1701772	+	282	-	yehE	DUF2574 family protein						282	58	yehE	yehE	ST131v2_01662	0	0	0	0	0	pfam10836	1	Protein of unknown function (DUF2574). This family of proteins appears to be restricted to Enterobacteriaceae. Members of the family are annotated as yehE however currently no function is known. |	0	yehE	DUF2574 family protein
yhhL	-0.151983	3.41136	-0.375674	0.724596	0.95397	-4.7329	238	117	51	33	115	53	60	70	55	87	66	-0.317673	5.73896	0.199403	0.739796	260638	260907	-	270	-	yhhL	DUF1145 family protein						270	26	yhhL	yhhL	ST131v2_00238	NP_312342	S	S Function unknown	POORLY CHARACTERIZED	hypothetical protein ECs4315 [Escherichia coli O157:H7 str. Sakai]	PRK10910	1	hypothetical protein; Provisional |	0	yhhL	DUF1145 family protein
yafV	-0.464893	6.13041	-4.20683	0.0111479	0.740905	-3.87092	3884	238	63	40	138	108	125	88	68	103	132	-0.317067	6.33885	0.225404	0.755154	3834141	3834911	+	771	-	yafV	putative NAD(P)-binding C-N hydrolase family amidase						771	34	yafV	yafV	ST131v2_03884	NP_308273	R	R General function prediction only	POORLY CHARACTERIZED	hypothetical protein ECs0246 [Escherichia coli O157:H7 str. Sakai]	PRK10438	1	C-N hydrolase family amidase; Provisional |	0	yafV	putative NAD(P)-binding C-N hydrolase family amidase
yeeO	0.053191	5.38312	0.217039	0.837886	0.982286	-4.83669	1834	1477	499	271	1091	614	757	682	437	811	747	-0.317023	9.04479	0.2034	0.74433	1869716	1871170	+	1455	-	yeeO	putative multdrug exporter, MATE family						1455	93	yeeO	yeeO	ST131v2_01834	NP_416491	V	V Defense mechanisms	CELLULAR PROCESSES AND SIGNALING	predicted multdrug exporter, MATE family [Escherichia coli str. K-12 substr. MG1655]	PRK10189 ,cd13137	2	MATE family multidrug exporter; Provisional | Subfamily of the multidrug and toxic compound extrusion (MATE)-like proteins similar to Thermotoga marina NorM. The integral membrane proteins from the MATE family are involved in exporting metabolites across the cell membrane and are responsible for multidrug resistance (MDR) in many bacteria and animals. A number of family members are involved in th…	0	yeeO	putative multdrug exporter, MATE family
potF	-0.113584	6.13717	-0.438652	0.681624	0.944674	-4.80595	3241	261	96	63	204	129	135	132	104	152	158	-0.315957	6.72668	0.0895243	0.584373	3187729	3188841	-	1113	-	potF	putrescine ABC transporter periplasmic binding protein						1113	26	potF	potF	ST131v2_03241	NP_415375	E	E Amino acid transport and metabolism	METABOLISM	putrescine transporter subunit: periplasmic-binding component of ABC superfamily [Escherichia coli str. K-12 substr. MG1655]	COG0687 ,PRK10682	2	Spermidine/putrescine-binding periplasmic protein [Amino acid transport and metabolism]. | putrescine transporter subunit: periplasmic-binding component of ABC superfamily; Provisional |	0	potF	putrescine ABC transporter periplasmic binding protein
yohO	-0.162288	1.39667	-0.413097	0.698904	0.946983	-4.64442	1645	43	33	18	44	37	21	45	30	33	46	-0.314429	4.78765	0.398332	0.861158	1674346	1674453	-	108	-	yohO	putative membrane protein						108	6	yohO	yohO	ST131v2_01645	0	0	0	0	0	0	0	0	0	0	0
ST131v2_04795	-0.162288	3.72236	-0.491731	0.646467	0.93405	-4.7647	4795	1469	616	483	1349	782	750	841	771	1003	951	-0.314029	9.37116	0.0134759	0.257184	4741761	4742039	-	279	-	-	hypothetical protein						279	100	ST131v2_04795	ST131v2_04795	ST131v2_04795	0	0	0	0	0	0	0	0	0	0	0
glnE	-0.255155	7.64458	-2.20347	0.0862002	0.751948	-4.18469	664	657	274	179	561	337	336	374	288	418	410	-0.313001	8.13624	0.0615985	0.500794	656416	659256	+	2841	-	glnE	fused deadenylyltransferase/adenylyltransferase for glutamine synthetase						2841	171	glnE	glnE	ST131v2_00664	NP_417525	O	O Post-translational modification, protein turnover, and chaperones	CELLULAR PROCESSES AND SIGNALING	fused deadenylyltransferase/adenylyltransferase for glutamine synthetase [Escherichia coli str. K-12 substr. MG1655]	pfam08335 ,PRK11072 ,cd05401	3	GlnD PII-uridylyltransferase. This is a family of bifunctional uridylyl-removing enzymes/uridylyltransferases (UR/UTases, GlnD) that are responsible for the modification (EC:2.7.7.59) of the regulatory protein P-II, or GlnB (pfam00543). In response to nitrogen limitation, these transferases catalyze the uridylylation of the PII protein, which in turn stimulates deadenylylation of glutamine synthe…	0	glnE	fused deadenylyltransferase/adenylyltransferase for glutamine synthetase
ST131v2_03095	0.116056	5.30152	0.542479	0.613835	0.925421	-4.77101	3095	404	113	114	324	175	208	157	183	242	214	-0.312848	7.28214	0.0906015	0.58492	3057364	3058284	-	921	-	-	hypothetical protein						921	26	ST131v2_03095	ST131v2_03095	ST131v2_03095	0	0	0	0	0	0	0	0	0	0	0
mtnA	0.168115	4.16009	1.05147	0.347381	0.845411	-4.62495	4253	952	358	246	768	466	487	489	395	571	567	-0.312139	8.59286	0.0478166	0.460183	4208933	4210048	-	1116	-	mtnA	Methylthioribose-1-phosphate isomerase						1116	142	mtnA	mtnA	ST131v2_04253	YP_007506537	E	E Amino acid transport and metabolism	METABOLISM	Methylthioribose-1-phosphate isomerase [Morganella morganii subsp. morganii KT]	pfam01008 ,PRK05720	2	Initiation factor 2 subunit family. This family includes initiation factor 2B alpha, beta and delta subunits from eukaryotes, initiation factor 2B subunits 1 and 2 from archaebacteria and some proteins of unknown function from prokaryotes. Initiation factor 2 binds to Met-tRNA, GTP and the small ribosomal subunit. Members of this family have also been characterized as 5-methylthioribose- 1-phosph…	0	0	0
yqaA	-0.550779	6.86296	-3.89508	0.0147127	0.740905	-3.91706	1126	187	51	32	113	85	98	71	55	84	104	-0.312132	6.02745	0.205853	0.746759	1134009	1134437	+	429	-	yqaA	COG1238 family inner membrane protein						429	14	yqaA	yqaA	ST131v2_01126	NP_417174	S	S Function unknown	POORLY CHARACTERIZED	inner membrane protein, COG1238 family [Escherichia coli str. K-12 substr. MG1655]	COG1238	1	Uncharacterized membrane protein YqaA, SNARE-associated domain [Function unknown]. |	0	yqaA	COG1238 family inner membrane protein
ST131v2_00052							52	52	28	5	46	23	27	38	12	35	29	-0.312105	4.54868	0.433856	0.873924	59531	59569	+	39	-	-	-								#N/A	#N/A	#N/A	#N/A	#N/A	#N/A	#N/A	#N/A	#N/A	#N/A	#N/A	#N/A	#N/A	#N/A
ydfD_1	-0.476669	-0.913984	-2.73388	0.047157	0.751948	-4.34818	1864	151	92	59	129	123	76	125	96	96	150	-0.311434	6.38722	0.290768	0.809405	1916223	1916414	-	192	-	ydfD_1	Qin prophage; uncharacterized protein						192	26	ydfD_1	ydfD	ST131v2_01864	0	0	0	0	0	cl06412	1	0	0	ydfD	Qin prophage; uncharacterized protein
ogt	0.045279	4.96808	0.261314	0.805645	0.971739	-4.78558	2518	91	50	36	103	50	46	69	59	78	62	-0.311069	5.61923	0.267122	0.791964	2517903	2518418	+	516	-	ogt	O-6-alkylguanine-DNA:cysteine-protein methyltransferase						516	10	ogt	ogt	ST131v2_02518	NP_415851	L	L Replication, recombination and repair	INFORMATION STORAGE AND PROCESSING	O-6-alkylguanine-DNA:cysteine-protein methyltransferase [Escherichia coli str. K-12 substr. MG1655]	PRK10286 ,TIGR00589 ,pfam02870	3	O-6-alkylguanine-DNA:cysteine-protein methyltransferase; Provisional | O-6-methylguanine DNA methyltransferase. All proteins in this family for which functions are known are involved alkyl-DNA transferases which remove alkyl groups from DNA as part of alkylation DNA repair. Some of the proteins in this family are also transcription regulators and have a distinct transcription regulatory domain. T…	0	ogt	O-6-alkylguanine-DNA:cysteine-protein methyltransferase
yggI	-0.522788	2.34087	-2.8362	0.0421878	0.751948	-4.29385	835	190	81	47	158	98	98	111	78	118	120	-0.311018	6.35798	0.136014	0.66131	830248	830703	-	456	-	yggI	Zn-dependent metalloprotease-related protein						456	27	yggI	yggI	ST131v2_00835	NP_417419	R	R General function prediction only	POORLY CHARACTERIZED	conserved protein [Escherichia coli str. K-12 substr. MG1655]	PRK04860	1	hypothetical protein; Provisional |	0	yggI	Zn-dependent metalloprotease-related protein
znuB_3	0.0928751	7.6605	0.736338	0.498904	0.889334	-4.74489	2818	401	199	125	453	180	204	271	202	338	221	-0.310541	7.57856	0.215673	0.750636	2791953	2792810	+	858	-	znuB_3	zinc ABC transporter permease						858	41	znuB_3	znuB	ST131v2_02818	YP_008849361	P	P Inorganic ion transport and metabolism	METABOLISM	Iron ABC transporter, membrane protein SitD [Shigella dysenteriae 1617]	pfam00950 ,COG1108	2	ABC 3 transport family. | ABC-type Mn2+/Zn2+ transport system, permease component [Inorganic ion transport and metabolism]. |	0	znuB	zinc ABC transporter permease
htpX	0.457089	7.49294	2.72787	0.0474687	0.751948	-4.05676	2134	102	44	57	107	69	51	62	89	80	85	-0.310531	5.83591	0.28434	0.804438	2126176	2127057	+	882	-	htpX	putative endopeptidase						882	12	htpX	htpX	ST131v2_02134	YP_008850096	O	O Post-translational modification, protein turnover, and chaperones	CELLULAR PROCESSES AND SIGNALING	Endopeptidase htpX [Shigella dysenteriae 1617]	PRK05457 ,COG0501	2	heat shock protein HtpX; Provisional | Zn-dependent protease with chaperone function [Posttranslational modification, protein turnover, chaperones]. |	0	htpX	putative endopeptidase
fliD_1	-0.12043	3.94117	-0.47112	0.659997	0.937473	-4.78194	1973	602	217	165	475	304	309	297	265	353	370	-0.309418	7.94204	0.033109	0.383496	1993136	1994551	-	1416	-	fliD_1	flagellar filament capping protein						1416	42	fliD_1	fliD	ST131v2_01973	YP_008848840	N	N Cell motility	CELLULAR PROCESSES AND SIGNALING	Flagellar capping protein FliD [Shigella dysenteriae 1617]	pfam07195 ,pfam02465 ,PRK08032	3	Flagellar hook-associated protein 2 C-terminus. The flagellar hook-associated protein 2 (HAP2 or FliD) forms the distal end of the flagella, and plays a role in mucin specific adhesion of the bacteria. This alignment covers the C-terminal region of this family of proteins. | Flagellar hook-associated protein 2 N-terminus. The flagellar hook-associated protein 2 (HAP2 or FliD) forms the distal end…	0	fliD	flagellar filament capping protein
hha_1	-0.000244252	5.92401	-0.000573902	0.999567	0.999622	-4.81402	3641	115	50	27	105	52	59	69	46	79	65	-0.308498	5.65559	0.207868	0.747094	3582459	3582677	+	219	-	hha_1	modulator of gene expression, with H-NS						219	21	hha_1	hha	ST131v2_03641	0	0	0	0	0	PRK10945	1	gene expression modulator; Provisional |	0	hha	modulator of gene expression, with H-NS
pgpA	0.0661402	4.13501	0.374057	0.725716	0.95397	-4.76336	3685	34	10	16	15	31	17	15	26	11	38	-0.307547	4.11692	0.469458	0.884539	3625561	3626079	-	519	-	pgpA	phosphatidylglycerophosphatase A						519	10	pgpA	pgpA	ST131v2_03685	NP_414952	I	I Lipid transport and metabolism	METABOLISM	phosphatidylglycerophosphatase A [Escherichia coli str. K-12 substr. MG1655]	PRK11068	1	phosphatidylglycerophosphatase A; Provisional |	0	pgpA	phosphatidylglycerophosphatase A
yciI	-0.136547	6.98946	-0.351577	0.741371	0.957742	-4.80372	2675	303	93	87	273	119	156	129	140	204	146	-0.307467	6.91742	0.148857	0.672854	2659080	2659376	+	297	-	yciI	putative DGPF domain-containing enzyme						297	18	yciI	yciI	ST131v2_02675	NP_415767	R	R General function prediction only	POORLY CHARACTERIZED	predicted enzyme [Escherichia coli str. K-12 substr. MG1655]	PRK11370	1	YciI-like protein; Reviewed |	0	yciI	putative DGPF domain-containing enzyme
ST131v2_05120	0.0717805	3.90434	0.227495	0.830235	0.980201	-4.79253	5120	283	121	112	256	172	144	166	179	191	210	-0.307	7.10163	0.0943424	0.594276	5038792	5039292	+	501	-	-	Protein of unknown function (DUF3279)						501	84	ST131v2_05120	ST131v2_05120	ST131v2_05120	0	0	0	0	0	cl20095	1	0	0	0	0
oweS_3	-0.228885	3.53045	-1.01602	0.362243	0.849217	-4.62893	2857	537	245	111	504	226	275	334	182	376	276	-0.306935	7.80172	0.276691	0.801424	2826793	2827797	-	1005	-	oweS_3	hypothetical protein						1005	52	oweS_3	oweS	ST131v2_02857	0	0	0	0	0	pfam04492	1	Bacteriophage replication protein O. Replication protein O is necessary for the initiation of bacteriophage DNA replication. Protein O interacts with the lambda replication origin, and also with replication protein P to form an oligomer. It is speculated that the N-terminal half interacts with the replication origin while the C terminal half mediates protein-protein interaction. |	0	oweS	pseudo
ftnB	0.252676	4.26511	2.0894	0.0986458	0.751948	-4.22319	2058	458	183	149	373	263	234	251	239	277	320	-0.306935	7.67014	0.0452471	0.445084	2052973	2053476	-	504	-	ftnB	ferritin B, putative ferrous iron reservoir						504	35	ftnB	ftnB	ST131v2_02058	NP_416415	P	P Inorganic ion transport and metabolism	METABOLISM	ferritin B, probable ferrous iron reservoir [Escherichia coli str. K-12 substr. MG1655]	PRK15022 ,pfam00210	2	ferritin-like protein; Provisional | Ferritin-like domain. This family contains ferritins and other ferritin-like proteins such as members of the DPS family and bacterioferritins. |	0	ftnB	ferritin B, putative ferrous iron reservoir
safA	-0.162288	-1.51922	-0.991212	0.372966	0.851853	-4.61958	2422	37	2	2	4	18	22	5	6	3	22	-0.306428	3.40392	0.647129	0.942039	2407982	2408179	+	198	-	safA	two-component system connector membrane protein, EvgSA to PhoQP						198	3	safA	safA	ST131v2_02422	0	0	0	0	0	cl25305	1	0	0	0	0
hipA	-0.210525	5.73072	-1.92197	0.120561	0.762003	-4.31174	2413	318	148	47	213	171	164	201	81	158	208	-0.306189	6.97942	0.386519	0.855049	2396521	2397843	+	1323	-	hipA	inactivating GltX kinase facilitating persister formation; toxin of HipAB TA pair; autokinase						1323	28	hipA	hipA	ST131v2_02413	NP_416024	T	T Signal transduction mechanisms	CELLULAR PROCESSES AND SIGNALING	EF-Tu kinase; serine protein kinase required for persister formation; toxin of HipAB TA pair [Escherichia coli str. K-12 substr. MG1655]	pfam07804 ,COG3550 ,pfam07805 ,TIGR03071	4	HipA-like C-terminal domain. The members of this family are similar to a region close to the C-terminus of the HipA protein expressed by various bacterial species. This protein is known to be involved in high-frequency persistence to the lethal effects of inhibition of either DNA or peptidoglycan synthesis. When expressed alone, it is toxic to bacterial cells, but it is usually tightly associated…	0	hipA	inactivating GltX kinase facilitating persister formation; toxin of HipAB TA pair; autokinase
ysgA	0.249766	6.72982	1.73429	0.151413	0.771371	-4.38122	4872	416	180	156	398	231	212	247	249	297	282	-0.305384	7.63108	0.0606747	0.496871	4804938	4805747	+	810	-	ysgA	putative carboxymethylenebutenolidase						810	78	ysgA	ysgA	ST131v2_04872	YP_008852570	Q	Q Secondary metabolites biosynthesis, transport, and catabolism	METABOLISM	Carboxymethylenebutenolidase [Shigella dysenteriae 1617]	pfam01738	1	Dienelactone hydrolase family. |	0	ysgA	putative carboxymethylenebutenolidase
yfjQ_3	0.128803	0.426696	0.934482	0.398496	0.866056	-4.63581	5081	294	128	92	263	158	150	175	149	196	193	-0.30536	7.06255	0.0754564	0.539684	5000925	5001743	-	819	-	yfjQ_3	CP4-57 prophage; uncharacterized protein						819	98	yfjQ_3	yfjQ	ST131v2_05081	0	0	0	0	0	pfam06067	1	Domain of unknown function (DUF932). Family of prokaryotic proteins with unknown function. Contains a number of highly conserved polar residues that could suggest an enzymatic activity. |	0	yfjQ	CP4-57 prophage; uncharacterized protein
yidG	0.0123169	3.53088	0.104132	0.921646	0.993392	-4.7961	5053	237	58	50	165	95	124	81	83	123	117	-0.305335	6.37584	0.171416	0.701231	4976451	4976813	+	363	-	yidG	inner membrane protein						363	37	yidG	yidG	ST131v2_05053	0	0	0	0	0	0	0	0	0	yidG	inner membrane protein
ymgG	0.111036	5.12889	0.50715	0.636448	0.930514	-4.69157	2801	479	132	113	343	207	247	182	183	256	253	-0.304968	7.44017	0.110666	0.615355	2778598	2778882	+	285	-	ymgG	UPF0757 family protein						285	30	ymgG	ymgG	ST131v2_02801	0	0	0	0	0	0	0	0	0	ymgG	UPF0757 family protein
ST131v2_05208	-0.32741	6.77738	-1.7911	0.141285	0.771371	-4.36127	5208	362	152	161	336	231	184	209	256	250	281	-0.304909	7.50503	0.131469	0.656356	5120886	5122913	+	2028	-	-	Capsule polysaccharide biosynthesis protein						2028	86	ST131v2_05208	ST131v2_05208	ST131v2_05208	YP_004212110	M	M Cell wall/membrane/envelope biogenesis	CELLULAR PROCESSES AND SIGNALING	capsular polysaccharide biosynthesis protein [Rahnella sp. Y9602]	cl21625 ,COG3563	2	Capsule polysaccharide biosynthesis protein. This family includes export proteins involved in capsule polysaccharide biosynthesis, such as KpsS and LipB. | Capsule polysaccharide export protein KpsC/LpsZ [Cell wall/membrane/envelope biogenesis]. |	0	0	0
aroE	0.0718598	6.66983	0.679501	0.530934	0.902054	-4.74214	419	59	74	59	109	84	27	100	93	81	103	-0.304894	5.94908	0.536946	0.914331	430807	431625	+	819	-	aroE	dehydroshikimate reductase, NAD(P)-binding						819	60	aroE	aroE	ST131v2_00419	NP_312174	E	E Amino acid transport and metabolism	METABOLISM	shikimate 5-dehydrogenase [Escherichia coli O157:H7 str. Sakai]	TIGR00507 ,cd01065 ,pfam08501	3	shikimate dehydrogenase. This model finds proteins from prokaryotes and functionally equivalent domains from larger, multifunctional proteins of fungi and plants. Below the trusted cutoff of 180, but above the noise cutoff of 20, are the putative shikimate dehydrogenases of Thermotoga maritima and Mycobacterium tuberculosis, and uncharacterized paralogs of shikimate dehydrogenase from E. coli and…	0	aroE	dehydroshikimate reductase, NAD(P)-binding
cytR_2	-0.0957605	6.36489	-0.888526	0.42022	0.872395	-4.67377	4584	531	223	136	447	266	272	305	220	333	324	-0.304863	7.80948	0.099975	0.605065	4548590	4549624	-	1035	-	cytR_2	Anti-activator for CytR-CRP nucleoside utilization regulon						1035	86	cytR_2	cytR	ST131v2_04584	YP_998084	K	K Transcription	INFORMATION STORAGE AND PROCESSING	periplasmic-binding protein/LacI transcriptional regulator [Verminephrobacter eiseniae EF01-2]	cd06289 ,COG1609 ,smart00354	3	Ligand-binding domain of MalI, a transcription regulator of the maltose system of Escherichia coli and its close homologs from other bacteria. This group includes the ligand-binding domain of MalI, a transcription regulator of the maltose system of Escherichia coli and its close homologs from other bacteria. They are members of the LacI-GalR family of repressor proteins which are composed of two …	0	cytR	Anti-activator for CytR-CRP nucleoside utilization regulon
atoC_1	0.0170726	4.48655	0.112816	0.915145	0.993392	-4.84028	1550	806	354	197	682	404	412	483	318	507	492	-0.304201	8.41152	0.142414	0.668157	1571581	1572966	-	1386	-	atoC_1	fused response regulator of ato operon, in two- component system with AtoS: response regulator/sigma54 interaction protein						1386	62	atoC_1	atoC	ST131v2_01550	NP_416724	T	T Signal transduction mechanisms	CELLULAR PROCESSES AND SIGNALING	fused response regulator of ato operon, in two-component system with AtoS: response regulator/sigma54 interaction protein [Escherichia coli str. K-12 substr. MG1655]	pfam02954 ,pfam00158 ,PRK11361 ,cd00156	4	Bacterial regulatory protein, Fis family. | Sigma-54 interaction domain. | acetoacetate metabolism regulatory protein AtoC; Provisional | Signal receiver domain; originally thought to be unique to bacteria (CheY, OmpR, NtrC, and PhoB), now recently identified in eukaroytes ETR1 Arabidopsis thaliana; this domain receives the signal from the sensor partner in a two-component systems; contains a pho…	0	atoC	fused response regulator of ato operon, in two-component system with AtoS: response regulator/sigma54 interaction protein
adeQ	-0.00738268	4.00108	-0.0244417	0.98157	0.996157	-4.83851	5064	2829	1262	1070	2749	1613	1444	1723	1704	2043	1960	-0.304155	10.4089	0.0317269	0.377039	4989434	4990768	+	1335	-	adeQ	adenine permease, high affinity; adenine:H+ symporter						1335	392	adeQ	adeQ	ST131v2_05064	NP_418120	F	F Nucleotide transport and metabolism	METABOLISM	putative adenine permease [Escherichia coli str. K-12 substr. MG1655]	COG2252 ,pfam00860	2	Xanthine/uracil/vitamin C permease, AzgA family [Nucleotide transport and metabolism]. | Permease family. This family includes permeases for diverse substrates such as xanthine, uracil and vitamin C. However many members of this family are functionally uncharacterized and may transport other substrates. Members of this family have ten predicted transmembrane helices. |	0	adeQ	adenine permease, high affinity; adenine:H+ symporter
yehA_1	-0.229663	1.85753	-1.80848	0.13833	0.769374	-4.36852	1666	521	185	135	357	285	267	254	218	265	347	-0.304074	7.70318	0.105821	0.613409	1705874	1706500	+	627	-	yehA_1	putative fimbrial-like adhesin protein						627	56	yehA_1	yehA	ST131v2_01666	NP_416611	N	N Cell motility	CELLULAR PROCESSES AND SIGNALING	predicted fimbrial-like adhesin protein [Escherichia coli str. K-12 substr. MG1655]	cl01416	1	Fimbrial protein. FimA is a family of Gram-negative fimbrial component A proteins that form part of the pili. There are usually up to 1000 copies of this subunit in one pilus that form a helically wound rod onto which the tip fibrillum (FimF.FimG, FimH) is attached. Pilus subunits are translocated from the cytoplasm to the periplasm via the general secretory pathway SecYEG. |	0	yehA	putative fimbrial-like adhesin protein
aaaE_1	0.0362852	3.92242	0.19282	0.855687	0.986984	-4.8122	1898	681	278	288	572	452	347	381	458	425	549	-0.303234	8.37329	0.132121	0.656933	1931114	1932871	+	1758	-	aaaE_1	hypothetical protein						1758	53	aaaE_1	aaaE	ST131v2_01898	YP_004118101	X	X phage-derived proteins	PHAGE PROTEINS	Terminase [Pantoea sp. At-9b]	COG4626	1	Phage terminase-like protein, large subunit, contains N-terminal HTH domain [Mobilome: prophages, transposons]. |	0	0	0
ST131v2_05097	0.175396	8.39554	1.67159	0.163467	0.778698	-4.38104	5097	456	215	165	449	255	232	294	264	334	311	-0.302658	7.78883	0.0780676	0.548544	5018952	5019749	+	798	-	-	transposase/IS protein						798	100	ST131v2_05097	ST131v2_05097	ST131v2_05097	YP_006766944	L	L Replication, recombination and repair	INFORMATION STORAGE AND PROCESSING	IstB-like ATP-binding protein [Leptospirillum ferriphilum ML-04]	PRK09183 ,cl21455	2	transposase/IS protein; Provisional | P-loop containing Nucleoside Triphosphate Hydrolases. MMR_HSR1_Xtn is the C-terminal region of some members of the MMR_HSR1 family. |	0	0	0
ST131v2_01905	-0.369979	1.80327	-1.53104	0.194182	0.786763	-4.50332	1905	152	37	23	96	59	81	52	41	72	73	-0.302653	5.6724	0.253681	0.784201	1936810	1937256	+	447	-	-	Bacteriophage HK97-gp10, putative tail- component						447	10	ST131v2_01905	ST131v2_01905	ST131v2_01905	0	0	0	0	0	TIGR01725	1	phage protein, HK97 gp10 family. This model represents an uncharacterized, highly divergent bacteriophage family. The family includes gp10 from HK022 and HK97. It appears related to TIGR01635, a phage morphogenesis family believed to be involved in tail completion. [Mobile and extrachromosomal element functions, Prophage functions] |	0	0	0
kch	-0.0905668	6.82772	-0.466259	0.663211	0.937986	-4.79641	2676	784	241	251	656	364	401	331	400	488	443	-0.301926	8.3125	0.059589	0.495156	2659676	2660929	+	1254	-	kch	voltage-gated potassium channel						1254	63	kch	kch	ST131v2_02676	NP_309777	P	P Inorganic ion transport and metabolism	METABOLISM	voltage-gated potassium channel [Escherichia coli O157:H7 str. Sakai]	pfam07885 ,pfam02254 ,PRK10537	3	Ion channel. This family includes the two membrane helix type ion channels found in bacteria. | TrkA-N domain. This domain is found in a wide variety of proteins. These protein include potassium channels, phosphoesterases, and various other transporters. This domain binds to NAD. | voltage-gated potassium channel; Provisional |	0	kch	voltage-gated potassium channel
yedS	0.0357253	3.12008	0.269594	0.799663	0.969833	-4.78295	1932	920	347	281	800	452	470	475	449	595	550	-0.301864	8.60936	0.0182308	0.297505	1962523	1963638	-	1116	-	yedS	hypothetical protein						1116	58	yedS	yedS	ST131v2_01932	YP_007872765	M	M Cell wall/membrane/envelope biogenesis	CELLULAR PROCESSES AND SIGNALING	outer membrane protein F [Raoultella ornithinolytica B6]	cl21487	1	N/A. This family includes proteins annotated as TonB dependent receptors. But it is also likely to contain other membrane beta barrel proteins of other functions. |	0	yedS	pseudo
tufB_2	-0.297694	8.78219	-2.35031	0.0726427	0.751948	-4.18028	4681	56	26	31	69	30	28	37	49	52	38	-0.301476	5.01799	0.394279	0.860631	4640855	4642039	-	1185	-	tufB_2	translation elongation factor EF-Tu 2						1185	58	tufB_2	tufB	ST131v2_04681	NP_418407	J	J Translation, ribosomal structure and biogenesis	INFORMATION STORAGE AND PROCESSING	protein chain elongation factor EF-Tu (duplicate of tufA) [Escherichia coli str. K-12 substr. MG1655]	cd03707 ,cd03697 ,PRK00049 ,cd01884	4	Domain III of Elongation Factor (EF) Tu. EF-Tu consists of three structural domains, designated I, II, and III. Domain III adopts a beta barrel structure. Domain III is involved in binding to both charged tRNA and to elongation factor Ts (EF-Ts). EF-Ts is the guanine-nucleotide-exchange factor for EF-Tu. EF-Tu and EF-G participate in the elongation phase during protein biosynthesis on the ribosom…	0	0	0
insI1_2	-0.150684	6.70772	-1.17409	0.300024	0.826547	-4.58278	5150	200	68	67	153	113	103	95	108	114	138	-0.301435	6.43723	0.110345	0.614591	5065946	5067097	+	1152	-	insI1_2	IS30 transposase						1152	56	insI1_2	insI1	ST131v2_05150	NP_418704	X	X phage-derived proteins	PHAGE PROTEINS	IS30 transposase [Escherichia coli str. K-12 substr. MG1655]	pfam00665 ,pfam13936 ,COG2826	3	Integrase core domain. Integrase mediates integration of a DNA copy of the viral genome into the host chromosome. Integrase is composed of three domains. The amino-terminal domain is a zinc binding domain pfam02022. This domain is the central catalytic domain. The carboxyl terminal domain that is a non-specific DNA binding domain pfam00552. The catalytic domain acts as an endonuclease when two nu…	0	0	0
cbpA	0.203685	10.194	1.62728	0.172579	0.785748	-4.40111	3001	315	191	105	236	255	160	260	170	175	310	-0.301352	7.36662	0.336377	0.827617	2962839	2963759	+	921	-	cbpA	DnaK co-chaperone; curved DNA-binding protein						921	34	cbpA	cbpA	ST131v2_03001	NP_415520	O	O Post-translational modification, protein turnover, and chaperones	CELLULAR PROCESSES AND SIGNALING	curved DNA-binding protein, DnaJ homologue that functions as a co-chaperone of DnaK [Escherichia coli str. K-12 substr. MG1655]	pfam00226 ,cd10747 ,PRK10266	3	DnaJ domain. DnaJ domains (J-domains) are associated with hsp70 heat-shock system and it is thought that this domain mediates the interaction. DnaJ-domain is therefore part of a chaperone (protein folding) system. The T-antigens, although not in Prosite are confirmed as DnaJ containing domains from literature. | C-terminal substrate binding domain of DnaJ and HSP40. The C-terminal region of the D…	0	cbpA	DnaK co-chaperone; curved DNA-binding protein
yniD	-0.214189	2.91943	-1.1341	0.314791	0.82826	-4.5825	2236	114	40	34	114	42	59	56	56	86	53	-0.3013	5.62404	0.273938	0.800734	2226246	2226353	-	108	-	yniD	uncharacterized protein						108	6	yniD	yniD	ST131v2_02236	0	0	0	0	0	0	0	0	0	0	0
cysA_1	-0.434908	2.55882	-1.44346	0.216184	0.786763	-4.52629	853	190	58	44	163	69	99	81	73	123	86	-0.300925	6.18392	0.203229	0.74433	849457	850134	-	678	-	cysA_1	sulfate/thiosulfate transporter subunit						678	36	cysA_1	cysA	ST131v2_00853	NP_311829	PR	P Inorganic ion transport and metabolism; R General function prediction only	METABOLISM; POORLY CHARACTERIZED	ABC transporter ATP-binding protein [Escherichia coli O157:H7 str. Sakai]	COG1122 ,cd03225	2	Energy-coupling factor transporter ATP-binding protein EcfA2 [Inorganic ion transport and metabolism, General function prediction only]. | First domain of the ATP-binding cassette component of cobalt transport system. Domain I of the ABC component of a cobalt transport family found in bacteria, archaea, and eukaryota. The transition metal cobalt is an essential component of many enzymes and must …	0	cysA	sulfate/thiosulfate transporter subunit
nemR_1	-0.0990014	3.88865	-0.513758	0.632182	0.929566	-4.70316	2315	163	56	59	138	87	84	78	95	103	107	-0.300837	6.18592	0.138676	0.664117	2299459	2300058	-	600	-	nemR_1	transcriptional repressor for the nemRA-gloA operon, quinone-, glyoxal-, and HOCl-activated						600	15	nemR_1	nemR	ST131v2_02315	NP_416166	K	K Transcription	INFORMATION STORAGE AND PROCESSING	transcriptional repressor for the nemRA-gloA operon, quinone-, glyoxal-, and HOCl-activated [Escherichia coli str. K-12 substr. MG1655]	COG1309	1	DNA-binding transcriptional regulator, AcrR family [Transcription]. |	0	nemR	transcriptional repressor for the nemRA-gloA operon, quinone-, glyoxal-, and HOCl-activated
sbcB	-0.163418	7.02616	-1.56626	0.185975	0.786763	-4.43094	1767	519	191	235	517	288	264	263	372	385	351	-0.300527	7.97548	0.161395	0.691814	1807120	1808547	-	1428	-	sbcB	exodeoxyribonuclease I; exonuclease I						1428	47	sbcB	sbcB	ST131v2_01767	NP_416515	L	L Replication, recombination and repair	INFORMATION STORAGE AND PROCESSING	exonuclease I [Escherichia coli str. K-12 substr. MG1655]	pfam08411 ,cd06138 ,PRK11779	3	Exonuclease C-terminal. This bacterial domain is found at the C-terminus of Exodeoxyribonuclease I/Exonuclease I (pfam00929), which is a single-strand specific DNA nuclease affecting recombination and expression pathways. The exonuclease I protein in E. coli is associated with DNA deoxyribophosphodiesterase (dRPase). | N-terminal DEDDh 3'-5' exonuclease domain of Escherichia coli exonuclease I an…	0	sbcB	exodeoxyribonuclease I; exonuclease I
yjaA	0.319503	1.35182	1.96709	0.114185	0.76014	-4.38796	4636	22	2	7	16	9	12	5	12	13	12	-0.299945	3.29617	0.461693	0.881877	4605425	4605808	-	384	-	yjaA	stress-induced protein						384	8	yjaA	yjaA	ST131v2_04636	0	0	0	0	0	PRK10039	1	hypothetical protein; Provisional |	0	yjaA	stress-induced protein
insK_5	-0.384457	5.44998	-2.80921	0.0434381	0.751948	-4.09069	5116	184	108	93	194	141	92	148	148	144	172	-0.29993	6.76162	0.254673	0.784394	5035669	5036148	+	480	-	insK_5	IS150 transposase B						480	71	insK_5	insK	ST131v2_05116	NP_310663	X	X phage-derived proteins	PHAGE PROTEINS	transposase [Escherichia coli O157:H7 str. Sakai]	pfam13276	1	HTH-like domain. This domain contains a predicted helix-turn-helix suggesting a DNA-binding function. |	0	insK	IS150 transposase B
sdhC	-0.0259317	2.0486	-0.131856	0.900917	0.993392	-4.76918	3383	77	19	13	43	38	41	28	24	32	47	-0.299464	4.81022	0.252978	0.782918	3326291	3326695	-	405	-	sdhC	succinate dehydrogenase, membrane subunit, binds cytochrome b556						405	10	sdhC	sdhC	ST131v2_03383	YP_008848268	C	C Energy production and conversion	METABOLISM	Succinate dehydrogenase cytochrome b556 subunit [Shigella dysenteriae 1617]	PRK09487	1	succinate dehydrogenase cytochrome b556 large membrane subunit; Provisional |	0	sdhC	succinate dehydrogenase, membrane subunit, binds cytochrome b556
ST131v2_02738	0.113347	2.61961	0.439066	0.681346	0.944674	-4.71363	2738	227	51	77	200	86	117	73	122	150	106	-0.298727	6.47773	0.285508	0.805215	2720715	2720912	-	198	-	-	hypothetical protein						198	10	ST131v2_02738	ST131v2_02738	ST131v2_02738	0	0	0	0	0	0	0	0	0	0	0
tdk	-0.175941	4.63722	-1.43733	0.217812	0.786763	-4.49111	2689	1074	361	250	827	471	550	494	402	615	573	-0.298185	8.66343	0.0964222	0.594527	2674758	2675375	-	618	-	tdk	thymidine kinase/deoxyuridine kinase						618	68	tdk	tdk	ST131v2_02689	NP_309767	F	F Nucleotide transport and metabolism	METABOLISM	thymidine kinase [Escherichia coli O157:H7 str. Sakai]	PRK04296	1	thymidine kinase; Provisional |	0	tdk	thymidine kinase/deoxyuridine kinase
ST131v2_02625	0.245531	3.09334	0.7873	0.471402	0.879667	-4.6893	2625	233	67	47	133	118	121	93	78	99	144	-0.29798	6.38858	0.224289	0.753879	2624541	2624867	-	327	-	-	Phage gp6-like head-tail connector protein						327	18	ST131v2_02625	ST131v2_02625	ST131v2_02625	0	0	0	0	0	cd08054	1	Head-Tail Connector Protein gp6 of Bacteriophage HK97 and similar proteins. The bacteriophage HK97 gp6 protein is critical in the assembly of the connector, a specialized structure that serves as an interface for head and tail attachment, as well as a point at which DNA exits the head during infection by the bacteriophage. It forms a dodecameric ring structure that comprises the middle ring of th…	0	0	0
yjaG	-0.256246	6.27381	-2.17873	0.0887469	0.751948	-4.26046	4660	241	83	68	206	108	124	115	110	154	133	-0.297372	6.63225	0.102479	0.612176	4618930	4619520	-	591	-	yjaG	DUF416 domain protein						591	40	yjaG	yjaG	ST131v2_04660	NP_418427	S	S Function unknown	POORLY CHARACTERIZED	conserved protein [Escherichia coli str. K-12 substr. MG1655]	COG3068	1	Uncharacterized protein YjaG, DUF416 family [Function unknown]. |	0	yjaG	DUF416 domain protein
yiiS	0.00828814	10.3324	0.047639	0.964091	0.994042	-4.87119	4761	1601	668	557	1529	824	817	913	888	1137	1002	-0.297361	9.51108	0.0298849	0.373703	4709630	4709929	-	300	-	yiiS	UPF0381 family protein						300	122	yiiS	yiiS	ST131v2_04761	NP_312874	S	S Function unknown	POORLY CHARACTERIZED	hypothetical protein ECs4847 [Escherichia coli O157:H7 str. Sakai]	PRK09981	1	hypothetical protein; Provisional |	0	yiiS	UPF0381 family protein
potC	0.244338	4.62543	1.64135	0.169631	0.785748	-4.46391	2882	164	39	51	75	105	85	56	82	55	127	-0.297329	5.98288	0.387806	0.856214	2847963	2848757	+	795	-	potC	spermidine/putrescine ABC transporter permease						795	14	potC	potC	ST131v2_02882	NP_415642	E	E Amino acid transport and metabolism	METABOLISM	polyamine transporter subunit [Escherichia coli str. K-12 substr. MG1655]	PRK09500 ,cl00427	2	spermidine/putrescine ABC transporter membrane protein; Reviewed | N/A. The alignments cover the most conserved region of the proteins, which is thought to be located in a cytoplasmic loop between two transmembrane domains. The members of this family have a variable number of transmembrane helices. |	0	potC	spermidine/putrescine ABC transporter permease
fepB_1	-0.23925	5.15972	-2.08193	0.0995258	0.751948	-4.28393	695	441	159	101	332	209	227	218	165	247	255	-0.297214	7.427	0.115854	0.627106	690046	690993	+	948	-	fepB_1	ferrienterobactin ABC transporter periplasmic binding protein						948	58	fepB_1	fepB	ST131v2_00695	NP_311940	P	P Inorganic ion transport and metabolism	METABOLISM	ferrichrome-binding protein [Escherichia coli O157:H7 str. Sakai]	COG0614 ,cd01146	2	ABC-type Fe3+-hydroxamate transport system, periplasmic component [Inorganic ion transport and metabolism]. | Fe3+-siderophore binding domain FhuD. These proteins have been shown to function as initial receptors in ABC transport of Fe3+-siderophores in many eubacterial species. They belong to the TroA-like superfamily of helical backbone metal receptor proteins that share a distinct fold and liga…	0	fepB	ferrienterobactin ABC transporter periplasmic binding protein
yqjK	0.245531	5.31805	2.05235	0.103098	0.751948	-4.30749	614	51	33	22	39	48	25	45	36	29	59	-0.297209	4.92678	0.426923	0.873924	604669	604968	-	300	-	yqjK	uncharacterized protein						300	20	yqjK	yqjK	ST131v2_00614	0	0	0	0	0	pfam13997	1	YqjK-like protein. The YqjK-like protein family includes the E. coli YqjK protein, which is functionally uncharacterized. This family of proteins is found in bacteria. Proteins in this family are approximately 100 amino acids in length. There is a single completely conserved residue R that may be functionally important. |	0	yqjK	uncharacterized protein
adiY	0.0760099	7.93862	0.333372	0.754159	0.961974	-4.82614	4496	1559	636	589	1468	850	796	869	938	1091	1033	-0.296391	9.5019	0.0311631	0.373703	4455495	4456256	+	762	-	adiY	adi system transcriptional activator						762	172	adiY	adiY	ST131v2_04496	NP_313125	K	K Transcription	INFORMATION STORAGE AND PROCESSING	AraC family transcriptional regulator [Escherichia coli O157:H7 str. Sakai]	smart00342	1	helix_turn_helix, arabinose operon control protein. |	0	adiY	adi system transcriptional activator
yjdC	0.0567621	7.89754	0.360806	0.734926	0.957145	-4.82126	4467	192	77	62	167	101	98	106	100	125	124	-0.296347	6.42983	0.107453	0.614037	4416274	4416849	+	576	-	yjdC	putative transcriptional regulator						576	34	yjdC	yjdC	ST131v2_04467	NP_418558	K	K Transcription	INFORMATION STORAGE AND PROCESSING	predicted transcriptional regulator [Escherichia coli str. K-12 substr. MG1655]	PRK11640	1	putative transcriptional regulator; Provisional |	0	yjdC	putative transcriptional regulator
flhC	0.147162	3.40653	0.902254	0.413632	0.869346	-4.63301	2066	105	41	31	96	48	54	57	51	72	60	-0.296082	5.54607	0.20871	0.747094	2061779	2062357	+	579	-	flhC	flagellar class II regulon transcriptional activator, with FlhD						579	12	flhC	flhC	ST131v2_02066	0	0	0	0	0	PRK12722	1	transcriptional activator FlhC; Provisional |	0	flhC	flagellar class II regulon transcriptional activator, with FlhD
rhtB	0.00565703	4.40747	0.0494442	0.962732	0.99394	-4.82568	4891	605	238	189	517	314	309	326	303	385	382	-0.29595	8.03694	0.0274903	0.365757	4825905	4826525	+	621	-	rhtB	homoserine, homoserine lactone and S-methyl- methionine efflux pump						621	118	rhtB	rhtB	ST131v2_04891	YP_008852576	E	E Amino acid transport and metabolism	METABOLISM	Homoserine/homoserine lactone efflux protein [Shigella dysenteriae 1617]	PRK10520	1	homoserine/homoserine lactone efflux protein; Provisional |	0	rhtB	homoserine, homoserine lactone and S-methyl-methionine efflux pump
ycgN	-0.0117467	5.48954	-0.0790665	0.940451	0.993392	-4.81379	2792	849	256	162	647	310	437	351	263	482	378	-0.295905	8.20488	0.228661	0.759372	2772258	2772704	-	447	-	ycgN	UPF0153 family cysteine cluster protein						447	45	ycgN	ycgN	ST131v2_02792	NP_415699	S	S Function unknown	POORLY CHARACTERIZED	UPF0153 family cysteine cluster protein, function unknown [Escherichia coli str. K-12 substr. MG1655]	PRK05170	1	hypothetical protein; Provisional |	0	ycgN	UPF0153 family cysteine cluster protein
yaaI	-0.305375	0.362124	-1.58643	0.181436	0.786005	-4.44287	4123	300	115	104	262	159	153	158	167	195	194	-0.295785	7.06967	0.0695433	0.52094	4077755	4078159	+	405	-	yaaI	UPF0412 family protein						405	36	yaaI	yaaI	ST131v2_04123	0	0	0	0	0	PRK10154	1	hypothetical protein; Provisional |	0	yaaI	UPF0412 family protein
ylaB	0.0284579	6.33286	0.204524	0.847071	0.983633	-4.84149	3644	950	367	210	702	465	487	501	339	522	566	-0.295604	8.53729	0.15825	0.688654	3584152	3585702	+	1551	-	ylaB	putative membrane-anchored cyclic-di-GMP phosphodiesterase						1551	116	ylaB	ylaB	ST131v2_03644	NP_414990	T	T Signal transduction mechanisms	CELLULAR PROCESSES AND SIGNALING	predicted membrane-anchored cyclic-di-GMP phosphodiesterase [Escherichia coli str. K-12 substr. MG1655]	pfam12792 ,smart00052 ,COG4943	3	CSS motif domain associated with EAL. This family with its characteristic highly conserved CSS sequence motif is found N-terminal to the EAL, pfam00563, domain in many cyclic diguanylate phosphodiesterases. | Putative diguanylate phosphodiesterase. Putative diguanylate phosphodiesterase, present in a variety of bacteria. | Environmental sensor c-di-GMP phosphodiesterase, contains periplasmic CSS-…	0	ylaB	putative membrane-anchored cyclic-di-GMP phosphodiesterase
yecM	-0.271999	4.85667	-1.99817	0.110002	0.756897	-4.3481	2082	229	50	43	110	110	120	71	72	81	134	-0.295438	6.23191	0.322899	0.82098	2077657	2078223	+	567	-	yecM	putative metal-binding enzyme						567	12	yecM	yecM	ST131v2_02082	YP_008848962	R	R General function prediction only	POORLY CHARACTERIZED	Hypothetical protein Asd1617_01528 [Shigella dysenteriae 1617]	PRK11700	1	hypothetical protein; Provisional |	0	yecM	putative metal-binding enzyme
ST131v2_04304	-0.0803205	6.39798	-0.733391	0.50053	0.890743	-4.7342	4304	1933	717	512	1609	892	988	979	818	1196	1084	-0.295176	9.60273	0.0520281	0.46669	4258980	4260257	+	1278	-	-	putative membrane protein (DUF2254)						1278	195	ST131v2_04304	ST131v2_04304	ST131v2_04304	YP_001414546	S	S Function unknown	POORLY CHARACTERIZED	hypothetical protein Plav_3284 [Parvibaculum lavamentivorans DS-1]	cl18779 ,pfam10011	2	Predicted membrane protein (DUF2254). Members of this family of bacterial proteins comprises various hypothetical and putative membrane proteins. Their exact function, has not, as yet, been defined. |	0	0	0
yjfI	-0.141404	2.41598	-1.25477	0.272145	0.812587	-4.54913	4417	516	212	146	440	261	264	290	235	328	318	-0.294669	7.79036	0.0643509	0.508487	4369719	4370120	-	402	-	yjfI	DUF2170 family protein						402	64	yjfI	yjfI	ST131v2_04417	NP_418602	S	S Function unknown	POORLY CHARACTERIZED	conserved protein, DUF2170 family [Escherichia coli str. K-12 substr. MG1655]	cl01551	1	Uncharacterized protein conserved in bacteria (DUF2170). This domain, found in various hypothetical prokaryotic proteins, has no known function. |	0	yjfI	DUF2170 family protein
ST131v2_02813	-0.0573181	4.30422	-0.332198	0.754987	0.962063	-4.75655	2813	484	162	141	402	223	248	223	226	300	272	-0.29446	7.61594	0.050345	0.464461	2787626	2787781	-	156	-	-	hypothetical protein						156	30	ST131v2_02813	ST131v2_02813	ST131v2_02813	0	0	0	0	0	0	0	0	0	0	0
yhbY	-0.221483	5.95094	-0.604868	0.575117	0.915858	-4.73132	534	92	33	21	56	55	48	46	36	42	67	-0.294117	5.24985	0.244461	0.775934	531537	531830	-	294	-	yhbY	RNA binding protein associated with pre-50S ribosomal subunits						294	21	yhbY	yhbY	ST131v2_00534	NP_417647	J	J Translation, ribosomal structure and biogenesis	INFORMATION STORAGE AND PROCESSING	RNA binding protein associated with pre-50S ribosomal subunits [Escherichia coli str. K-12 substr. MG1655]	PRK10343	1	RNA-binding protein YhbY; Provisional |	0	yhbY	RNA binding protein associated with pre-50S ribosomal subunits
galE	0.107016	5.98967	0.627507	0.561464	0.913907	-4.75624	3337	206	91	60	163	121	105	125	98	121	148	-0.293793	6.53594	0.147452	0.67151	3288330	3289346	+	1017	-	galE	UDP-galactose-4-epimerase						1017	32	galE	galE	ST131v2_03337	NP_308814	M	M Cell wall/membrane/envelope biogenesis	CELLULAR PROCESSES AND SIGNALING	UDP-galactose-4-epimerase [Escherichia coli O157:H7 str. Sakai]	TIGR01179 ,PRK10675	2	UDP-glucose-4-epimerase GalE. Alternate name: UDPgalactose 4-epimerase This enzyme interconverts UDP-glucose and UDP-galactose. A set of related proteins, some of which are tentatively identified as UDP-glucose-4-epimerase in Thermotoga maritima, Bacillus halodurans, and several archaea, but deeply branched from this set and lacking experimental evidence, are excluded from this model and describe…	0	galE	UDP-galactose-4-epimerase
bioH	-0.100668	3.88595	-0.441308	0.679841	0.943491	-4.72459	291	50	56	63	92	78	22	77	97	68	95	-0.293647	5.78004	0.576467	0.925902	321011	321781	+	771	-	bioH	pimeloyl-ACP methyl ester carboxylesterase						771	57	bioH	bioH	ST131v2_00291	NP_417871	HR	H Coenzyme transport and metabolism; R General function prediction only	METABOLISM; POORLY CHARACTERIZED	pimeloyl-ACP methyl ester carboxylesterase [Escherichia coli str. K-12 substr. MG1655]	TIGR01738 ,PRK10349	2	pimelyl-[acyl-carrier protein] methyl ester esterase. This CoA-binding enzyme is required for the production of pimeloyl-coenzyme A, the substrate of the BioF protein early in the biosynthesis of biotin. Its exact function is unknown, but is proposed in ref 2. This enzyme belongs to the alpha/beta hydrolase fold family (pfam00561). Members of this family are restricted to the Proteobacteria. [Bio…	0	bioH	pimeloyl-ACP methyl ester carboxylesterase
emrE_1	0.000752864	5.77108	0.00395979	0.997014	0.999376	-4.83626	1961	929	395	306	810	512	474	540	489	602	623	-0.292458	8.71099	0.0302455	0.373703	1985331	1985663	+	333	-	emrE_1	DLP12 prophage; multidrug resistance protein						333	42	emrE_1	emrE	ST131v2_01961	NP_309641	V	V Defense mechanisms	CELLULAR PROCESSES AND SIGNALING	multidrug efflux protein [Escherichia coli O157:H7 str. Sakai]	PRK09541	1	multidrug efflux protein; Reviewed |	0	emrE	DLP12 prophage; multidrug resistance protein
yicL	-0.0171543	6.19973	-0.0359633	0.972887	0.994587	-4.84509	5071	3502	1512	1354	3275	2029	1787	2064	2155	2434	2465	-0.292284	10.706	0.03575	0.401541	4994851	4995774	-	924	-	yicL	EamA family inner membrane putative transporter						924	310	yicL	yicL	ST131v2_05071	NP_418116	GER	E Amino acid transport and metabolism; G Carbohydrate transport and metabolism; R General function prediction only	METABOLISM; POORLY CHARACTERIZED	predicted inner membrane protein [Escherichia coli str. K-12 substr. MG1655]	pfam00892 ,TIGR00950	2	EamA-like transporter family. This family includes many hypothetical membrane proteins of unknown function. Many of the proteins contain two copies of the aligned region. The family used to be known as DUF6. Members of this family usually carry 5+5 transmembrane domains, and this domain attempts to model five of these. | Carboxylate/Amino Acid/Amine Transporter. [Transport and binding proteins, A…	0	yicL	EamA family inner membrane putative transporter
icd_1	0.0630047	0.776825	0.151666	0.886161	0.992047	-4.67431	2812	124	39	53	101	73	63	55	84	75	90	-0.291529	5.84543	0.242095	0.77201	2787280	2787432	-	153	-	icd_1	isocitrate dehydrogenase; e14 prophage attachment site; tellurite reductase						153	18	icd_1	icd	ST131v2_02812	NP_309635	C	C Energy production and conversion	METABOLISM	isocitrate dehydrogenase [Escherichia coli O157:H7 str. Sakai]	cl00445	1	Isocitrate/isopropylmalate dehydrogenase. Tartrate dehydrogenase catalyzes the oxidation of both meso- and (+)-tartrate as well as a D-malate. These enzymes are closely related to the 3-isopropylmalate and isohomocitrate dehydrogenases found in TIGR00169 and TIGR02088, respectively. [Energy metabolism, Other] |	0	icd	isocitrate dehydrogenase; e14 prophage attachment site; tellurite reductase
ST131v2_05199	0.036701	7.20272	0.270691	0.798872	0.969744	-4.81789	5199	273	91	97	247	128	140	126	155	185	157	-0.291024	6.88718	0.124503	0.643406	5111088	5111483	+	396	-	-	hypothetical protein						396	51	ST131v2_05199	ST131v2_05199	ST131v2_05199	0	0	0	0	0	0	0	0	0	0	0
ydiB	-0.157208	4.99237	-0.604669	0.575238	0.915858	-4.7301	2266	546	188	108	355	264	281	257	177	264	321	-0.290868	7.65136	0.211947	0.749592	2255991	2256857	-	867	-	ydiB	quinate/shikimate 5-dehydrogenase, NAD(P)- binding						867	41	ydiB	ydiB	ST131v2_02266	NP_416207	E	E Amino acid transport and metabolism	METABOLISM	quinate/shikimate 5-dehydrogenase, NAD(P)-binding [Escherichia coli str. K-12 substr. MG1655]	pfam08501 ,PRK12749 ,cd01065	3	Shikimate dehydrogenase substrate binding domain. This domain is the substrate binding domain of shikimate dehydrogenase. | quinate/shikimate dehydrogenase; Reviewed | NAD(P) binding domain of Shikimate dehydrogenase. Shikimate dehydrogenase (DH) is an amino acid DH family member. Shikimate pathway links metabolism of carbohydrates to de novo biosynthesis of aromatic amino acids, quinones and fol…	0	ydiB	quinate/shikimate 5-dehydrogenase, NAD(P)-binding
emrB_2	-0.200507	4.22805	-0.704376	0.516741	0.896417	-4.74595	2514	1438	434	446	1190	641	736	595	711	885	780	-0.290374	9.1529	0.0718561	0.53043	2513909	2515420	-	1512	-	emrB_2	multidrug efflux system protein						1512	87	emrB_2	emrB	ST131v2_02514	YP_004118594	GEPR	E Amino acid transport and metabolism; G Carbohydrate transport and metabolism; P Inorganic ion transport and metabolism; R General function prediction only	METABOLISM; POORLY CHARACTERIZED	drug resistance transporter, EmrB/QacA subfamily [Pantoea sp. At-9b]	cd06174 ,TIGR00711	2	The Major Facilitator Superfamily (MFS) is a large and diverse group of secondary transporters that includes uniporters, symporters, and antiporters. MFS proteins facilitate the transport across cytoplasmic or internal membranes of a variety of substrates including ions, sugar phosphates, drugs, neurotransmitters, nucleosides, amino acids, and peptides. They do so using the electrochemical potent…	0	emrB	multidrug efflux system protein
ydhP	-0.0208796	3.2928	-0.111721	0.915964	0.993392	-4.77486	2308	294	88	98	231	147	151	122	157	172	180	-0.290063	6.92261	0.111694	0.619546	2293182	2294351	+	1170	-	ydhP	putative MFS transporter, inner membrane protein						1170	24	ydhP	ydhP	ST131v2_02308	YP_008849965	G	G Carbohydrate transport and metabolism	METABOLISM	Transporter, MFS family protein [Shigella dysenteriae 1617]	cd06174 ,COG2814	2	The Major Facilitator Superfamily (MFS) is a large and diverse group of secondary transporters that includes uniporters, symporters, and antiporters. MFS proteins facilitate the transport across cytoplasmic or internal membranes of a variety of substrates including ions, sugar phosphates, drugs, neurotransmitters, nucleosides, amino acids, and peptides. They do so using the electrochemical potent…	0	ydhP	putative MFS transporter, inner membrane protein
glsB	-0.0615936	4.48854	-0.264422	0.803398	0.971115	-4.7393	2406	356	150	109	338	167	182	205	176	252	204	-0.289714	7.30261	0.113459	0.623435	2389554	2390480	+	927	-	glsB	glutaminase 2						927	23	glsB	glsB	ST131v2_02406	NP_416041	E	E Amino acid transport and metabolism	METABOLISM	glutaminase 2 [Escherichia coli str. K-12 substr. MG1655]	PRK00971	1	glutaminase; Provisional |	0	glsB	glutaminase 2
pabB	-0.211266	5.37432	-1.55149	0.189374	0.786763	-4.45251	2151	423	259	185	473	286	214	353	296	352	348	-0.289133	7.90824	0.224162	0.753879	2142587	2143948	-	1362	-	pabB	aminodeoxychorismate synthase, subunit I						1362	38	pabB	pabB	ST131v2_02151	YP_008849727	EH	E Amino acid transport and metabolism; H Coenzyme transport and metabolism	METABOLISM	Para-aminobenzoate synthetase component I [Shigella dysenteriae 1617]	PRK15465 ,pfam04715 ,TIGR00553	3	aminodeoxychorismate synthase subunit I; Provisional | Anthranilate synthase component I, N terminal region. Anthranilate synthase (EC:4.1.3.27) catalyzes the first step in the biosynthesis of tryptophan. Component I catalyzes the formation of anthranilate using ammonia and chorismate. The catalytic site lies in the adjacent region, described in the chorismate binding enzyme family (pfam00425). T…	0	pabB	aminodeoxychorismate synthase, subunit I
ST131v2_04394	-0.00761981	6.30378	-0.0700848	0.947201	0.993887	-4.8466	4394	405	155	126	357	196	207	213	202	266	239	-0.28885	7.44608	0.0582286	0.492048	4352804	4353295	-	492	-	-	anaerobic benzoate catabolism transcriptional regulator						492	58	ST131v2_04394	ST131v2_04394	ST131v2_04394	YP_004163249	K	K Transcription	INFORMATION STORAGE AND PROCESSING	hypothetical protein [Cellulophaga algicola DSM 14237]	0	0	0	0	0	0
yecC	0.00908081	4.70004	0.0628641	0.952631	0.99394	-4.77047	1980	229	51	87	169	116	118	73	137	126	142	-0.288554	6.5363	0.296169	0.811764	1999987	2000739	+	753	-	yecC	putative ABC transporter ATPase						753	18	yecC	yecC	ST131v2_01980	NP_416427	E	E Amino acid transport and metabolism	METABOLISM	predicted transporter subunit: ATP-binding component of ABC superfamily [Escherichia coli str. K-12 substr. MG1655]	cd03262 ,PRK11264	2	ATP-binding cassette domain of the histidine and glutamine transporters. HisP and GlnQ are the ATP-binding components of the bacterial periplasmic histidine and glutamine permeases, respectively. Histidine permease is a multi-subunit complex containing the HisQ and HisM integral membrane subunits and two copies of HisP. HisP has properties intermediate between those of integral and peripheral mem…	0	yecC	putative ABC transporter ATPase
ydeA	-0.134099	5.36571	-1.08496	0.333832	0.839537	-4.60787	2403	521	248	177	483	296	265	339	284	360	361	-0.288168	7.95138	0.0913632	0.588698	2385591	2386781	-	1191	-	ydeA	arabinose efflux transporter, arabinose- inducible						1191	45	ydeA	ydeA	ST131v2_02403	NP_416045	G	G Carbohydrate transport and metabolism	METABOLISM	arabinose efflux transporter, arabinose-inducible [Escherichia coli str. K-12 substr. MG1655]	TIGR00880 ,PRK03545	2	Multidrug resistance protein. | putative arabinose transporter; Provisional |	0	ydeA	arabinose efflux transporter, arabinose-inducible
bglH	-0.0464687	2.28517	-0.376071	0.724321	0.95397	-4.82071	5012	4694	1801	1597	4067	2463	2397	2459	2542	3022	2992	-0.287038	11.0045	0.00333578	0.126255	4934211	4935827	+	1617	-	bglH	carbohydrate-specific outer membrane porin, cryptic						1617	472	bglH	bglH	ST131v2_05012	NP_418176	G	G Carbohydrate transport and metabolism	METABOLISM	carbohydrate-specific outer membrane porin, cryptic [Escherichia coli str. K-12 substr. MG1655]	COG4580 ,PRK09360	2	Maltoporin (phage lambda and maltose receptor) [Carbohydrate transport and metabolism]. | maltoporin; Provisional |	0	bglH	carbohydrate-specific outer membrane porin, cryptic
speD	-0.123568	7.5468	-1.22622	0.281724	0.813896	-4.56152	4001	501	188	122	417	221	257	257	198	311	270	-0.287037	7.64358	0.124998	0.644154	3940752	3941546	+	795	-	speD	S-adenosylmethionine decarboxylase						795	69	speD	speD	ST131v2_04001	NP_414662	E	E Amino acid transport and metabolism	METABOLISM	S-adenosylmethionine decarboxylase [Escherichia coli str. K-12 substr. MG1655]	PRK05462	1	S-adenosylmethionine decarboxylase; Provisional |	0	speD	S-adenosylmethionine decarboxylase
yecS	-0.22491	5.1579	-0.866138	0.431144	0.875323	-4.66409	1979	310	122	87	298	127	159	167	141	223	156	-0.286981	7.03964	0.181524	0.719666	1999322	1999990	+	669	-	yecS	ABC family putative inner membrane permease						669	18	yecS	yecS	ST131v2_01979	NP_416428	E	E Amino acid transport and metabolism	METABOLISM	inner membrane protein, predicted transporter subunit: membrane component of ABC superfamily [Escherichia coli str. K-12 substr. MG1655]	PRK15100 ,cl00427	2	amino acid ABC transporter permease; Provisional | N/A. The alignments cover the most conserved region of the proteins, which is thought to be located in a cytoplasmic loop between two transmembrane domains. The members of this family have a variable number of transmembrane helices. |	0	yecS	ABC family putative inner membrane permease
ST131v2_04192	0.0586256	5.79495	0.415315	0.697395	0.946983	-4.81211	4192	1208	424	301	941	551	618	580	482	700	670	-0.286547	8.87359	0.0745044	0.537154	4146569	4147873	+	1305	-	-	Type I restriction modification DNA specificity domain						1305	158	ST131v2_04192	ST131v2_04192	ST131v2_04192	YP_004237122	V	V Defense mechanisms	CELLULAR PROCESSES AND SIGNALING	restriction modification system DNA specificity domain-containing protein [Acidovorax avenae subsp. avenae ATCC 19860]	COG0732 ,cl08323	2	Restriction endonuclease S subunit [Defense mechanisms]. |	0	0	0
ydhZ	0.28595	5.25624	1.21454	0.285734	0.816061	-4.56268	2285	353	104	164	348	175	180	145	259	260	214	-0.285581	7.35164	0.292628	0.810324	2275329	2275538	+	210	-	ydhZ	uncharacterized protein						210	21	ydhZ	ydhZ	ST131v2_02285	0	0	0	0	0	PRK10292	1	hypothetical protein; Provisional |	0	ydhZ	uncharacterized protein
yeaH	0.571439	7.20842	5.68428	0.00354051	0.740905	-3.59231	2174	489	188	107	362	236	251	257	175	269	288	-0.285559	7.58292	0.172343	0.703992	2162953	2164236	-	1284	-	yeaH	UPF0229 family protein						1284	36	yeaH	yeaH	ST131v2_02174	NP_310520	R	R General function prediction only	POORLY CHARACTERIZED	hypothetical protein ECs2493 [Escherichia coli O157:H7 str. Sakai]	pfam04285	1	Protein of unknown function (DUF444). Bacterial protein of unknown function. One family member is predicted to contain a von Willebrand factor (vWF) type A domain. |	0	yeaH	UPF0229 family protein
yebG	-0.00821587	7.69835	-0.0298833	0.977469	0.995889	-4.87166	2112	31	5	20	34	14	16	9	31	26	19	-0.285427	4.06528	0.596339	0.931008	2108007	2108297	+	291	-	yebG	DNA damage-inducible protein regulated by LexA						291	2	yebG	yebG	ST131v2_02112	YP_008848899	L	L Replication, recombination and repair	INFORMATION STORAGE AND PROCESSING	Hypothetical protein Asd1617_01465 [Shigella dysenteriae 1617]	PRK10061	1	DNA damage-inducible protein YebG; Provisional |	0	yebG	DNA damage-inducible protein regulated by LexA
fliR_1	-0.303269	0.164554	-1.03716	0.353316	0.845411	-4.61639	1947	333	121	69	226	165	172	166	114	168	201	-0.28468	6.99484	0.198199	0.739355	1974008	1974793	-	786	-	fliR_1	flagellar export pore protein						786	30	fliR_1	fliR	ST131v2_01947	NP_310716	N	N Cell motility	CELLULAR PROCESSES AND SIGNALING	flagellar biosynthesis protein FliR [Escherichia coli O157:H7 str. Sakai]	PRK05701	1	flagellar biosynthesis protein FliR; Reviewed |	0	fliR	flagellar export pore protein
yfbK	-0.109842	4.73948	-0.855772	0.436278	0.876007	-4.69451	1501	1448	492	544	1159	813	740	674	865	861	988	-0.284033	9.30644	0.0949389	0.594527	1510713	1512455	+	1743	-	yfbK	Von Willebrand factor domain putative lipoprotein						1743	125	yfbK	yfbK	ST131v2_01501	NP_416773	R	R General function prediction only	POORLY CHARACTERIZED	conserved protein [Escherichia coli str. K-12 substr. MG1655]	pfam12450 ,pfam12034 ,COG2304 ,cd01465	4	von Willebrand factor. This domain family is found in bacteria, and is approximately 100 amino acids in length. The family is found in association with pfam00092. There are two conserved sequence motifs: STF and DVD. There are two completely conserved residues (E and N) that may be functionally important. In hemostasis, platelet adhesion to the damaged vessel wall is mediated by several proteins,…	0	yfbK	Von Willebrand factor domain putative lipoprotein
ubiC	0.0900741	5.5838	0.784047	0.473122	0.879667	-4.69591	4599	84	24	37	63	52	43	35	58	47	64	-0.283589	5.28734	0.326514	0.821116	4565358	4565855	-	498	-	ubiC	chorismate--pyruvate lyase						498	22	ubiC	ubiC	ST131v2_04599	YP_008853398	H	H Coenzyme transport and metabolism	METABOLISM	Chorismate--pyruvate lyase [Shigella dysenteriae 1617]	PRK11655	1	chorismate pyruvate lyase; Provisional |	0	ubiC	chorismate--pyruvate lyase
ydeO	-0.275056	2.39042	-2.33822	0.073665	0.751948	-4.1902	2423	315	75	98	268	117	163	105	156	201	144	-0.283416	6.90533	0.269395	0.795982	2408254	2409015	+	762	-	ydeO	UV-inducible global regulator, EvgA-, GadE- dependent						762	30	ydeO	ydeO	ST131v2_02423	NP_310131	K	K Transcription	INFORMATION STORAGE AND PROCESSING	transcriptional regulator YdeO [Escherichia coli O157:H7 str. Sakai]	PRK09940	1	transcriptional regulator YdeO; Provisional |	0	ydeO	UV-inducible global regulator, EvgA-, GadE-dependent
yihD	0.235664	7.31053	0.310737	0.770187	0.963171	-4.81254	4830	42	7	4	27	13	24	11	9	21	17	-0.283382	3.86686	0.37896	0.852541	4773671	4773940	-	270	-	yihD	DUF1040 protein YihD						270	6	yihD	yihD	ST131v2_04830	YP_008852548	S	S Function unknown	POORLY CHARACTERIZED	Hypothetical protein Asd1617_05114 [Shigella dysenteriae 1617]	pfam06288	1	Protein of unknown function (DUF1040). This family consists of several bacterial YihD proteins of unknown function. |	0	yihD	DUF1040 protein YihD
ykgO	-0.105332	-1.19157	-0.254551	0.810543	0.975153	-4.70723	3799	112	39	42	100	56	57	55	67	75	69	-0.283294	5.67457	0.225461	0.755154	3753533	3753673	+	141	-	ykgO	RpmJ-like protein						141	12	ykgO	ykgO	ST131v2_03799	YP_588437	J	J Translation, ribosomal structure and biogenesis	INFORMATION STORAGE AND PROCESSING	RpmJ-like protein [Escherichia coli str. K-12 substr. MG1655]	PRK00831	1	50S ribosomal protein L36; Validated |	0	ykgO	RpmJ-like protein
dtd	0.0431117	5.99038	0.236054	0.823989	0.979825	-4.79158	4801	175	74	41	141	87	90	101	69	105	107	-0.282558	6.2098	0.199333	0.739796	4745187	4745624	-	438	-	dtd	D-tyr-tRNA(Tyr) deacylase						438	38	dtd	dtd	ST131v2_04801	NP_418323	J	J Translation, ribosomal structure and biogenesis	INFORMATION STORAGE AND PROCESSING	D-tyr-tRNA(Tyr) deacylase [Escherichia coli str. K-12 substr. MG1655]	PRK05273	1	D-tyrosyl-tRNA(Tyr) deacylase; Provisional |	0	dtd	D-tyr-tRNA(Tyr) deacylase
murR	-0.0641629	4.0825	-0.525585	0.624588	0.929566	-4.76948	4882	816	356	281	755	435	416	486	449	562	530	-0.281981	8.55238	0.0499108	0.464461	4814400	4815245	+	846	-	murR	repressor for murPQ, MurNAc 6-P inducible						846	140	murR	murR	ST131v2_04882	YP_002772213	K	K Transcription	INFORMATION STORAGE AND PROCESSING	transcriptional regulator [Brevibacillus brevis NBRC 100599]	COG1737 ,cl15975 ,cd05013	3	DNA-binding transcriptional regulator, MurR/RpiR family, contains HTH and SIS domains [Transcription]. | RpiR-like protein. RpiR contains a SIS (Sugar ISomerase) domain, which is found in many phosphosugar isomerases and phosphosugar binding proteins. In E. coli, rpiR negatively regulates the expression of rpiB gene. Both rpiB and rpiA are ribose phosphate isomerases that catalyze the reversible …	0	murR	repressor for murPQ, MurNAc 6-P inducible
yajQ	0.0759558	7.43281	0.360601	0.735069	0.957145	-4.80457	3677	106	18	36	65	54	56	28	57	48	66	-0.281938	5.34608	0.365153	0.844899	3617619	3618110	-	492	-	yajQ	phage Phi6 host factor, ATP/GTP binding protein						492	16	yajQ	yajQ	ST131v2_03677	NP_414960	S	S Function unknown	POORLY CHARACTERIZED	phage Phi6 host factor, ATP/GTP binding protein [Escherichia coli str. K-12 substr. MG1655]	pfam04461	1	Protein of unknown function (DUF520). Family of uncharacterized proteins. |	0	yajQ	phage Phi6 host factor, ATP/GTP binding protein
prpB	0.202753	1.328	1.63371	0.171225	0.785748	-4.44203	3756	227	66	63	182	96	117	92	102	136	118	-0.281848	6.46883	0.146444	0.67151	3702225	3703115	-	891	-	prpB	2-methylisocitrate lyase						891	36	prpB	prpB	ST131v2_03756	NP_414865	G	G Carbohydrate transport and metabolism	METABOLISM	2-methylisocitrate lyase [Escherichia coli str. K-12 substr. MG1655]	PRK11320	1	2-methylisocitrate lyase; Provisional |	0	prpB	2-methylisocitrate lyase
shiA_2	-0.189845	3.60287	-1.77344	0.144356	0.771371	-4.35418	4805	2607	1080	847	2354	1327	1331	1475	1350	1750	1613	-0.280988	10.1704	0.0234539	0.333238	4748104	4749453	-	1350	-	shiA_2	shikimate transporter						1350	295	shiA_2	shiA	ST131v2_04805	YP_644361	GEPR	E Amino acid transport and metabolism; G Carbohydrate transport and metabolism; P Inorganic ion transport and metabolism; R General function prediction only	METABOLISM; POORLY CHARACTERIZED	major facilitator transporter [Rubrobacter xylanophilus DSM 9941]	PRK09952 ,cd06174	2	shikimate transporter; Provisional | The Major Facilitator Superfamily (MFS) is a large and diverse group of secondary transporters that includes uniporters, symporters, and antiporters. MFS proteins facilitate the transport across cytoplasmic or internal membranes of a variety of substrates including ions, sugar phosphates, drugs, neurotransmitters, nucleosides, amino acids, and peptides. They d…	0	shiA	shikimate transporter
ygbI_1	0.128983	5.02599	1.20533	0.288931	0.817519	-4.56683	1073	221	124	65	189	142	112	168	107	141	173	-0.280915	6.76215	0.267375	0.791964	1091966	1092733	+	768	-	ygbI_1	DeoR family putative transcriptional regulator						768	34	ygbI_1	ygbI	ST131v2_01073	NP_417215	KG	G Carbohydrate transport and metabolism; K Transcription	INFORMATION STORAGE AND PROCESSING; METABOLISM	predicted transcriptional regulator, DeoR family [Escherichia coli str. K-12 substr. MG1655]	smart00420 ,pfam00455 ,COG1349	3	helix_turn_helix, Deoxyribose operon repressor. | DeoR C terminal sensor domain. The sensor domains of the DeoR are catalytically inactive versions of the ISOCOT fold, but retain the substrate binding site. DeorC senses diverse sugar derivatives such as deoxyribose nucleoside (DeoR), tagatose phosphate (LacR), galactosamine (AgaR), myo-inositol (Bacillus IolR) and L-ascorbate (UlaR). | DNA-bindin…	0	ygbI	DeoR family putative transcriptional regulator
ucpA	0.0981151	6.87017	0.980117	0.377848	0.85352	-4.66121	1348	492	157	108	358	212	254	216	176	267	259	-0.280296	7.50215	0.14328	0.670129	1358612	1359403	+	792	-	ucpA	furfural resistance protein, putative short- chain oxidoreductase						792	38	ucpA	ucpA	ST131v2_01348	NP_416921	IQR	I Lipid transport and metabolism; Q Secondary metabolites biosynthesis, transport, and catabolism; R General function prediction only	METABOLISM; POORLY CHARACTERIZED	furfural resistance protein, predicted short-chain oxidoreductase [Escherichia coli str. K-12 substr. MG1655]	PRK08226 ,cd05368	2	short chain dehydrogenase; Provisional | human DHRS6-like, classical (c) SDRs. Human DHRS6, and similar proteins. These proteins are classical SDRs, with a canonical active site tetrad and a close match to the typical Gly-rich NAD-binding motif. Human DHRS6 is a cytosolic type 2 (R)-hydroxybutyrate dehydrogenase, which catalyses the conversion of (R)-hydroxybutyrate to acetoacetate. Also included…	0	ucpA	furfural resistance protein, putative short-chain oxidoreductase
ppx	0.265519	6.8736	2.4414	0.0654265	0.751948	-4.1642	1293	674	244	144	516	293	346	334	234	384	357	-0.280222	7.99702	0.177935	0.713449	1299431	1300972	-	1542	-	ppx	exopolyphosphatase						1542	68	ppx	ppx	ST131v2_01293	NP_416997	FTP	F Nucleotide transport and metabolism; P Inorganic ion transport and metabolism; T Signal transduction mechanisms	CELLULAR PROCESSES AND SIGNALING; METABOLISM	exopolyphosphatase [Escherichia coli str. K-12 substr. MG1655]	PRK10854 ,pfam02541	2	exopolyphosphatase; Provisional | Ppx/GppA phosphatase family. This family consists of the N-terminal region of exopolyphosphatase (Ppx) EC:3.6.1.11 and guanosine pentaphosphate phospho-hydrolase (GppA) EC:3.6.1.40. |	0	ppx	exopolyphosphatase
sfsB_1	0.0483571	3.47492	0.185899	0.860793	0.986984	-4.74193	525	82	24	35	68	45	42	35	56	51	56	-0.280209	5.24566	0.313637	0.820508	524573	524851	-	279	-	sfsB_1	malPQ operon transcriptional activator						279	23	sfsB_1	sfsB	ST131v2_00525	NP_417655	K	K Transcription	INFORMATION STORAGE AND PROCESSING	DNA-binding transcriptional activator of maltose metabolism [Escherichia coli str. K-12 substr. MG1655]	PRK10344	1	DNA-binding transcriptional regulator Nlp; Provisional |	0	sfsB	malPQ operon transcriptional activator
rluD	-0.00612961	7.21092	-0.0452055	0.965924	0.994587	-4.84942	1185	304	131	95	286	146	155	179	153	214	179	-0.278939	7.09223	0.133871	0.65825	1184542	1185522	+	981	-	rluD	23S rRNA pseudouridine(1911,1915,1917) synthase						981	51	rluD	rluD	ST131v2_01185	NP_417085	J	J Translation, ribosomal structure and biogenesis	INFORMATION STORAGE AND PROCESSING	23S rRNA pseudouridine(1911,1915,1917) synthase [Escherichia coli str. K-12 substr. MG1655]	cd00165 ,PRK11180 ,cd02869	3	S4/Hsp/ tRNA synthetase RNA-binding domain; The domain surface is populated by conserved, charged residues that define a likely RNA-binding site; Found in stress proteins, ribosomal proteins and tRNA synthetases; This may imply a hitherto unrecognized functional similarity between these three protein classes. | 23S rRNA pseudouridine synthase D; Provisional | Pseudouridine synthase, RsuA/RluD fam…	0	rluD	23S rRNA pseudouridine(1911,1915,1917) synthase
manX_2	-0.619495	-0.292586	-0.892378	0.418363	0.87109	-4.61225	4620	133	70	65	130	95	66	96	103	97	116	-0.278884	6.21324	0.285419	0.805215	4586341	4586748	+	408	-	manX_2	fused mannose-specific PTS enzymes: IIA component/IIB component						408	28	manX_2	manX	ST131v2_04620	NP_313029	G	G Carbohydrate transport and metabolism	METABOLISM	sorbose-permease PTS system IIA component [Escherichia coli O157:H7 str. Sakai]	cl00025	1	N/A. phosphotransferase mannnose-specific family component IIA; Provisional |	0	manX	fused mannose-specific PTS enzymes: IIA component/IIB component
fhuE	-0.0625931	5.95728	-0.569208	0.597054	0.921249	-4.77328	2904	1011	435	376	911	576	516	595	599	677	700	-0.27849	8.88837	0.0487379	0.462167	2870046	2872235	+	2190	-	fhuE	ferric-rhodotorulic acid outer membrane transporter						2190	78	fhuE	fhuE	ST131v2_02904	NP_309507	P	P Inorganic ion transport and metabolism	METABOLISM	ferric-rhodotorulic acid outer membrane transporter [Escherichia coli O157:H7 str. Sakai]	PRK10003 ,cd01347	2	ferric-rhodotorulic acid outer membrane transporter; Provisional | TonB dependent/Ligand-Gated channels are created by a monomeric 22 strand (22,24) anti-parallel beta-barrel. Ligands apparently bind to the large extracellular loops. The N-terminal 150-200 residues form a plug from the periplasmic end of barrel. Energy (proton-motive force) and TonB-dependent conformational alteration of channel …	0	fhuE	ferric-rhodotorulic acid outer membrane transporter
yjiK	-0.175955	3.95755	-0.961114	0.386335	0.859404	-4.65534	4204	641	224	164	530	274	329	307	264	395	334	-0.278425	7.97409	0.105116	0.613409	4160051	4161022	+	972	-	yjiK	SdiA-regulated family putative membrane-anchored protein; putative phytase-like esterase						972	92	yjiK	yjiK	ST131v2_04204	NP_418753	S	S Function unknown	POORLY CHARACTERIZED	conserved protein [Escherichia coli str. K-12 substr. MG1655]	pfam06977 ,COG3204	2	SdiA-regulated. This family represents a conserved region approximately within a number of hypothetical bacterial proteins that may be regulated by SdiA, a member of the LuxR family of transcriptional regulators. Some family members contain the pfam01436 repeat. | Uncharacterized protein YjiK [Function unknown]. |	0	yjiK	SdiA-regulated family putative membrane-anchored protein; putative phytase-like esterase
asmA	-0.206964	8.00924	-1.82794	0.135097	0.766626	-4.31947	1711	634	264	240	548	372	323	361	383	408	453	-0.278161	8.2107	0.0726057	0.532068	1750902	1752755	+	1854	-	asmA	suppressor of OmpF assembly mutants; putative outer membrane protein assembly factor; inner membrane- anchored periplasmic protein						1854	49	asmA	asmA	ST131v2_01711	NP_416568	M	M Cell wall/membrane/envelope biogenesis	CELLULAR PROCESSES AND SIGNALING	predicted assembly protein [Escherichia coli str. K-12 substr. MG1655]	pfam13502 ,PRK10833	2	AsmA-like C-terminal region. This family is similar to the C-terminal of the AsmA protein of E. coli. | putative assembly protein; Provisional |	0	asmA	suppressor of OmpF assembly mutants; putative outer membrane protein assembly factor; inner membrane-anchored periplasmic protein
dedA	-0.2231	4.70896	-0.962273	0.385812	0.859404	-4.63595	1457	216	73	44	152	99	112	101	74	113	121	-0.278042	6.35329	0.189266	0.727971	1465033	1465692	+	660	-	dedA	DedA family inner membrane protein						660	15	dedA	dedA	ST131v2_01457	YP_008850823	S	S Function unknown	POORLY CHARACTERIZED	DedA family protein [Shigella dysenteriae 1617]	COG0586 ,PRK10847	2	Uncharacterized membrane protein DedA, SNARE-associated domain [Function unknown]. | hypothetical protein; Provisional |	0	dedA	DedA family inner membrane protein
cusF	-0.367788	0.563098	-2.8584	0.04119	0.751948	-4.16585	3554	861	333	264	706	445	440	455	422	525	541	-0.277987	8.51809	0.0272505	0.365287	3491214	3491546	-	333	-	cusF	periplasmic copper- and silver-binding protein						333	66	cusF	cusF	ST131v2_03554	NP_415105	P	P Inorganic ion transport and metabolism	METABOLISM	periplasmic copper- and silver-binding protein [Escherichia coli str. K-12 substr. MG1655]	COG5569 ,PRK09838	2	Periplasmic Cu and Ag efflux protein CusF [Inorganic ion transport and metabolism]. | periplasmic copper-binding protein; Provisional |	0	cusF	periplasmic copper- and silver-binding protein
ST131v2_00009	0.106796	6.14261	0.418287	0.695376	0.946983	-4.7728	9	94	38	22	79	43	49	53	38	60	54	-0.277964	5.33321	0.275232	0.801424	13942	14547	-	606	-	-	Putative inner membrane protein (DUF1819)						606	45	ST131v2_00009	ST131v2_00009	ST131v2_00009	0	0	0	0	0	pfam08849	1	Putative inner membrane protein (DUF1819). These proteins are functionally uncharacterized. Several are annotated as putative inner membrane proteins. |	0	0	0
pbpG	0.0520469	6.00748	0.466712	0.662912	0.937986	-4.78079	1638	414	130	156	347	211	212	180	248	259	257	-0.277191	7.4788	0.143829	0.67047	1665260	1666192	+	933	-	pbpG	D-alanyl-D-alanine endopeptidase						933	34	pbpG	pbpG	ST131v2_01638	YP_008850352	M	M Cell wall/membrane/envelope biogenesis	CELLULAR PROCESSES AND SIGNALING	D-alanyl-D-alanine-endopeptidase [Shigella dysenteriae 1617]	PRK11669 ,COG1686	2	D-alanyl-D-alanine endopeptidase; Provisional | D-alanyl-D-alanine carboxypeptidase [Cell wall/membrane/envelope biogenesis]. |	0	pbpG	D-alanyl-D-alanine endopeptidase
rsmG	0.0905189	4.95287	0.531549	0.620779	0.92744	-4.7545	4991	436	140	159	395	200	223	193	253	295	244	-0.277151	7.54464	0.148824	0.672854	4912848	4913471	+	624	-	rsmG	16S rRNA m(7)G527 methyltransferase, SAM- dependent; glucose-inhibited cell-division protein						624	72	rsmG	rsmG	ST131v2_04991	NP_418196	J	J Translation, ribosomal structure and biogenesis	INFORMATION STORAGE AND PROCESSING	16S rRNA m(7)G527 methyltransferase, SAM-dependent; glucose-inhibited cell-division protein [Escherichia coli str. K-12 substr. MG1655]	PRK00107	1	16S rRNA methyltransferase GidB; Reviewed |	0	rsmG	16S rRNA m(7)G527 methyltransferase, SAM-dependent; glucose-inhibited cell-division protein
yneJ	-0.130509	3.80928	-0.834337	0.447048	0.878301	-4.66689	2404	360	130	80	256	174	185	178	131	191	212	-0.277012	7.12212	0.162498	0.692431	2387120	2388001	-	882	-	yneJ	putative DNA-binding transcriptional regulator						882	23	yneJ	yneJ	ST131v2_02404	NP_416043	K	K Transcription	INFORMATION STORAGE AND PROCESSING	predicted DNA-binding transcriptional regulator [Escherichia coli str. K-12 substr. MG1655]	cd08442 ,COG0583 ,pfam00126	3	The C-terminal substrate binding domain of LysR-type transcriptional regulators, YofA and SoxR, contains the type 2 periplasmic binding fold. YofA is a LysR-like transcriptional regulator of cell growth in Bacillus subtillis. YofA controls cell viability and the formation of constrictions during cell division. YofaA positively regulates expression of the cell division gene ftsW, and thus is essen…	0	yneJ	putative DNA-binding transcriptional regulator
ST131v2_00791	-0.119311	7.19105	-0.625536	0.562644	0.914275	-4.76394	791	2092	692	566	1598	967	1070	946	903	1188	1175	-0.276881	9.66268	0.0403982	0.425461	794674	795234	-	561	-	-	Bacterial regulatory proteins, tetR family						561	142	ST131v2_00791	ST131v2_00791	ST131v2_00791	YP_001698467	K	K Transcription	INFORMATION STORAGE AND PROCESSING	TetR/AcrR family transcriptional regulator [Lysinibacillus sphaericus C3-41]	0	0	0	0	0	0
ygiN	0.872628	8.84807	3.56235	0.0200985	0.740905	-3.83301	697	71	32	14	52	39	37	44	25	39	48	-0.276187	4.96207	0.333335	0.826709	691922	692236	-	315	-	ygiN	quinol monooxygenase						315	20	ygiN	ygiN	ST131v2_00697	NP_417501	C	C Energy production and conversion	METABOLISM	quinol monooxygenase [Escherichia coli str. K-12 substr. MG1655]	COG1359	1	Quinol monooxygenase YgiN [Energy production and conversion]. |	0	ygiN	quinol monooxygenase
grxA	-0.226308	4.57235	-1.19164	0.293746	0.821365	-4.56906	3246	243	87	83	203	125	124	120	133	152	153	-0.275604	6.72729	0.108271	0.614037	3191871	3192128	+	258	-	grxA	glutaredoxin 1, redox coenzyme for ribonucleotide reductase (RNR1a)						258	14	grxA	grxA	ST131v2_03246	YP_008848367	O	O Post-translational modification, protein turnover, and chaperones	CELLULAR PROCESSES AND SIGNALING	Glutaredoxin [Shigella dysenteriae 1617]	PRK11200	1	glutaredoxin 1; Provisional |	0	grxA	glutaredoxin 1, redox coenzyme for ribonucleotide reductase (RNR1a)
ST131v2_02586	-0.299259	3.83115	-1.97552	0.113033	0.76014	-4.27925	2586	363	141	142	343	187	185	194	226	256	229	-0.275422	7.39404	0.121625	0.635188	2588520	2589542	-	1023	-	-	hypothetical protein						1023	32	ST131v2_02586	ST131v2_02586	ST131v2_02586	0	0	0	0	0	0	0	0	0	0	0
yeiP	0.123412	5.67384	0.517267	0.629923	0.929566	-4.75673	1602	224	87	28	172	82	117	119	50	129	101	-0.275341	6.34647	0.425862	0.873742	1625250	1625822	-	573	-	yeiP	elongation factor P-like protein						573	24	yeiP	yeiP	ST131v2_01602	NP_416676	J	J Translation, ribosomal structure and biogenesis	INFORMATION STORAGE AND PROCESSING	elongation factor P-like protein [Escherichia coli str. K-12 substr. MG1655]	pfam08207 ,PRK04542 ,cd04470 ,pfam09285	4	Elongation factor P (EF-P) KOW-like domain. | elongation factor P; Provisional | S1_EF-P_repeat_1: Translation elongation factor P (EF-P), S1-like RNA-binding domain, repeat 1. EF-P stimulates the peptidyltransferase activity in the prokaryotic 70S ribosome. EF-P enhances the synthesis of certain dipeptides with N-formylmethionyl-tRNA and puromycine in vitro. EF-P binds to both the 30S and 50S ri…	0	yeiP	elongation factor P-like protein
ychE	-0.376198	3.89777	-1.5335	0.193596	0.786763	-4.46681	2686	330	116	107	240	187	169	160	172	178	228	-0.275196	7.13118	0.119664	0.632667	2669501	2670148	-	648	-	ychE	UPF0056 family inner membrane protein						648	32	ychE	ychE	ST131v2_02686	NP_415758	E	E Amino acid transport and metabolism	METABOLISM	predicted inner membrane protein [Escherichia coli str. K-12 substr. MG1655]	PRK11111	1	hypothetical protein; Provisional |	0	ychE	UPF0056 family inner membrane protein
zapB	0.168918	8.80275	1.45875	0.212172	0.786763	-4.46782	4755	116	62	50	117	73	58	85	80	88	90	-0.27501	5.96423	0.271498	0.798558	4704100	4704339	-	240	-	zapB	FtsZ stabilizer, septal ring assembly factor, cell division stimulator						240	24	zapB	zapB	ST131v2_04755	NP_418363	D	D Cell cycle control, cell division, chromosome partitioning	CELLULAR PROCESSES AND SIGNALING	FtsZ stabilizer; septal ring assembly factor, stimulates cell division [Escherichia coli str. K-12 substr. MG1655]	PRK15422	1	septal ring assembly protein ZapB; Provisional |	0	zapB	FtsZ stabilizer, septal ring assembly factor, cell division stimulator
fhuA_2	-0.24322	5.54698	-1.19416	0.292855	0.820972	-4.57262	1794	803	341	296	688	471	410	466	472	511	573	-0.274269	8.54507	0.0669438	0.509612	1829297	1831462	+	2166	-	fhuA_2	ferrichrome outer membrane transporter						2166	74	fhuA_2	fhuA	ST131v2_01794	YP_001453943	P	P Inorganic ion transport and metabolism	METABOLISM	hypothetical protein CKO_02385 [Citrobacter koseri ATCC BAA-895]	TIGR01783 ,cd01347	2	TonB-dependent siderophore receptor. This subfamily model encompasses a wide variety of TonB-dependent outer membrane siderophore receptors. It has no overlap with TonB receptors known to transport other substances, but is likely incomplete due to lack of characterizations. It is likely that genuine siderophore receptors will be identified which score below the noise cutoff to this model at which…	0	fhuA	ferrichrome outer membrane transporter
trmA	-0.180011	5.18607	-1.24768	0.274495	0.813187	-4.55151	4713	641	334	211	597	376	326	455	339	444	458	-0.27416	8.28008	0.167195	0.695977	4654555	4655655	+	1101	-	trmA	tRNA m(5)U54 methyltransferase, SAM-dependent; tmRNA m(5)U341 methyltransferase						1101	120	trmA	trmA	ST131v2_04713	NP_312923	J	J Translation, ribosomal structure and biogenesis	INFORMATION STORAGE AND PROCESSING	tRNA (uracil-5-)-methyltransferase [Escherichia coli O157:H7 str. Sakai]	PRK05031 ,pfam05958	2	tRNA (uracil-5-)-methyltransferase; Validated | tRNA (Uracil-5-)-methyltransferase. This family consists of (Uracil-5-)-methyltransferases EC:2.1.1.35 from bacteria, archaea and eukaryotes. A 5-methyluridine (m(5)U) residue at position 54 is a conserved feature of bacterial and eukaryotic tRNAs. The methylation of U54 is catalyzed by the tRNA(m5U54)methyltransferase, which in Saccharomyces cerevi…	0	trmA	tRNA m(5)U54 methyltransferase, SAM-dependent; tmRNA m(5)U341 methyltransferase
potD	-0.0457164	7.46391	-0.437424	0.682449	0.945477	-4.79797	2883	251	82	68	170	133	129	114	111	126	162	-0.273859	6.64226	0.149725	0.674394	2848754	2849800	+	1047	-	potD	spermidine/putrescine ABC transporter periplasmic binding protein						1047	27	potD	potD	ST131v2_02883	YP_008850164	E	E Amino acid transport and metabolism	METABOLISM	Spermidine/putrescine-binding protein [Shigella dysenteriae 1617]	COG0687 ,PRK09501	2	Spermidine/putrescine-binding periplasmic protein [Amino acid transport and metabolism]. | spermidine/putrescine ABC transporter periplasmic substrate-binding protein; Reviewed |	0	potD	spermidine/putrescine ABC transporter periplasmic binding protein
ST131v2_04103	-0.262341	3.65103	-1.77167	0.144667	0.771371	-4.39161	4103	145	44	32	99	68	76	62	54	74	84	-0.27354	5.78706	0.190733	0.729253	4055700	4056065	-	366	-	-	Protein of unknown function (DUF805)						366	24	ST131v2_04103	ST131v2_04103	ST131v2_04103	YP_002240515	S	S Function unknown	POORLY CHARACTERIZED	hypothetical protein KPK_4724 [Klebsiella pneumoniae 342]	pfam05656	1	Protein of unknown function (DUF805). This family consists of several bacterial proteins of unknown function. |	0	0	0
yihF_2	-0.16728	0.0641727	-1.39457	0.229513	0.786763	-4.50595	4827	613	312	220	606	348	312	426	352	451	424	-0.273492	8.23876	0.141946	0.667356	4771680	4771811	-	132	-	yihF_2	DUF945 family protein						132	44	yihF_2	yihF	ST131v2_04827	NP_418298	S	S Function unknown	POORLY CHARACTERIZED	conserved protein, DUF945 family [Escherichia coli str. K-12 substr. MG1655]	cl19471	1	Bacterial protein of unknown function (DUF945). hypothetical protein; Provisional |	0	yihF	DUF945 family protein
yejE	-0.284171	4.06337	-0.873299	0.427626	0.873321	-4.65201	1594	229	85	66	203	100	118	117	107	152	123	-0.27344	6.58921	0.153943	0.6791	1614974	1615999	-	1026	-	yejE	microcin C ABC transporter permease						1026	23	yejE	yejE	ST131v2_01594	NP_311098	Q	Q Secondary metabolites biosynthesis, transport, and catabolism	METABOLISM	transport system permease [Escherichia coli O157:H7 str. Sakai]	pfam00528 ,PRK15021	2	Binding-protein-dependent transport system inner membrane component. The alignments cover the most conserved region of the proteins, which is thought to be located in a cytoplasmic loop between two transmembrane domains. The members of this family have a variable number of transmembrane helices. | microcin C ABC transporter permease; Provisional |	0	yejE	microcin C ABC transporter permease
uspD	0.199775	9.17496	1.17004	0.301491	0.826547	-4.58573	4760	1725	641	567	1448	877	881	876	904	1076	1066	-0.273147	9.52525	0.00986649	0.235125	4709175	4709603	-	429	-	uspD	stress-induced protein						429	146	uspD	uspD	ST131v2_04760	YP_008852454	T	T Signal transduction mechanisms	CELLULAR PROCESSES AND SIGNALING	Universal stress protein A [Shigella dysenteriae 1617]	PRK09982	1	universal stress protein UspD; Provisional |	0	uspD	stress-induced protein
yiaC	0.249027	3.84432	1.75671	0.147329	0.771371	-4.42188	136	132	47	46	112	67	68	66	74	84	83	-0.272493	5.87622	0.199891	0.740872	150938	151378	-	441	-	yiaC	GNAT family putative N-acetyltransferase						441	40	yiaC	yiaC	ST131v2_00136	NP_418006	J	J Translation, ribosomal structure and biogenesis	INFORMATION STORAGE AND PROCESSING	predicted acyltransferase with acyl-CoA N-acyltransferase domain [Escherichia coli str. K-12 substr. MG1655]	pfam13673 ,PRK10562	2	Acetyltransferase (GNAT) domain. This family contains proteins with N-acetyltransferase functions such as Elp3-related proteins. | putative acetyltransferase; Provisional |	0	yiaC	GNAT family putative N-acetyltransferase
macA	-0.324742	5.6095	-2.61346	0.0538759	0.751948	-4.14172	3217	286	78	82	235	112	148	109	132	176	138	-0.272098	6.77531	0.196932	0.738884	3162600	3163715	-	1116	-	macA	macrolide transporter membrane fusion protein (MFP) component						1116	32	macA	macA	ST131v2_03217	NP_308991	MV	M Cell wall/membrane/envelope biogenesis; V Defense mechanisms	CELLULAR PROCESSES AND SIGNALING	macrolide transporter subunit MacA [Escherichia coli O157:H7 str. Sakai]	pfam13437 ,PRK11578	2	HlyD family secretion protein. This is a family of largely bacterial haemolysin translocator HlyD proteins. | macrolide transporter subunit MacA; Provisional |	0	macA	macrolide transporter membrane fusion protein (MFP) component
ST131v2_03726	0.152586	0.221445	0.318696	0.764535	0.962803	-4.6494	3726	54	31	14	61	22	27	42	25	47	28	-0.271642	4.78437	0.47324	0.88592	3666116	3666217	+	102	-	-	hypothetical protein						102	8	ST131v2_03726	ST131v2_03726	ST131v2_03726	0	0	0	0	0	0	0	0	0	0	0
nuoH	-0.168709	5.80339	-0.879173	0.424756	0.873321	-4.67771	1492	71	29	42	84	39	35	41	65	64	49	-0.271428	5.32557	0.472016	0.885783	1501537	1502514	+	978	-	nuoH	NADH:ubiquinone oxidoreductase, membrane subunit H						978	10	nuoH	nuoH	ST131v2_01492	YP_008850778	C	C Energy production and conversion	METABOLISM	NADH-quinone oxidoreductase chain H [Shigella dysenteriae 1617]	PRK06076	1	NADH:ubiquinone oxidoreductase subunit H; Provisional |	0	nuoH	NADH:ubiquinone oxidoreductase, membrane subunit H
sra	0.176763	9.68967	1.42424	0.221329	0.786763	-4.48268	2433	39	29	24	29	47	18	40	38	21	57	-0.271288	4.76612	0.567199	0.924013	2422380	2422517	+	138	-	sra	stationary-phase-induced ribosome-associated protein						138	4	sra	sra	ST131v2_02433	0	0	0	0	0	PRK10057	1	30S ribosomal subunit S22; Reviewed |	0	sra	stationary-phase-induced ribosome-associated protein
agp_1	0.522465	7.9016	4.91594	0.0062264	0.740905	-3.66437	3000	880	270	195	643	360	452	370	314	479	439	-0.271251	8.30655	0.160553	0.690012	2961063	2962304	-	1242	-	agp_1	glucose-1-phosphatase/inositol phosphatase						1242	67	agp_1	agp	ST131v2_03000	0	0	0	0	0	PRK10173	1	glucose-1-phosphatase/inositol phosphatase; Provisional |	0	agp	glucose-1-phosphatase/inositol phosphatase
ybhM	-0.216416	2.03756	-1.10132	0.327381	0.835167	-4.60044	3308	387	125	83	249	186	200	172	136	185	227	-0.271197	7.15639	0.191493	0.730045	3259123	3259836	-	714	-	ybhM	BAX Inhibitor-1 family inner membrane protein						714	46	ybhM	ybhM	ST131v2_03308	NP_415308	R	R General function prediction only	POORLY CHARACTERIZED	inner membrane protein, UPF0005 family [Escherichia coli str. K-12 substr. MG1655]	cd10432	1	Bacterial BAX inhibitor (BI)-1/YccA-like proteins. This family is comprised of bacterial relatives of the mammalian members of the BAX inhibitor (BI)-1 like family of small transmembrane proteins, which have been shown to have an antiapoptotic effect either by stimulating the antiapoptotic function of Bcl-2, a well-characterized oncogene, or by inhibiting the proapoptotic effect of Bax, another m…	0	ybhM	BAX Inhibitor-1 family inner membrane protein
leuE	0.0377131	5.71034	0.0973867	0.926701	0.993392	-4.82073	2161	684	308	313	735	384	348	422	497	547	468	-0.270701	8.45316	0.187353	0.726208	2152432	2153070	+	639	-	leuE	leucine efflux protein						639	40	leuE	leuE	ST131v2_02161	NP_416312	E	E Amino acid transport and metabolism	METABOLISM	neutral amino-acid efflux system [Escherichia coli str. K-12 substr. MG1655]	PRK10958	1	leucine export protein LeuE; Provisional |	0	leuE	leucine efflux protein
uxaB	0.0395425	5.25624	0.343178	0.747259	0.960046	-4.80255	2409	492	157	65	300	198	255	215	110	223	241	-0.270654	7.3433	0.400528	0.862322	2392623	2394074	+	1452	-	uxaB	altronate oxidoreductase, NAD-dependent						1452	24	uxaB	uxaB	ST131v2_02409	YP_025302	G	G Carbohydrate transport and metabolism	METABOLISM	altronate oxidoreductase, NAD-dependent [Escherichia coli str. K-12 substr. MG1655]	pfam01232 ,PRK03643 ,pfam08125	3	Mannitol dehydrogenase Rossmann domain. | altronate oxidoreductase; Provisional | Mannitol dehydrogenase C-terminal domain. |	0	uxaB	altronate oxidoreductase, NAD-dependent
bluR	-0.0443585	6.13016	-0.250885	0.813202	0.976575	-4.82082	2810	404	217	116	414	200	206	295	188	309	245	-0.27	7.58428	0.277478	0.80167	2785662	2786393	+	732	-	bluR	repressor of blue light-responsive genes						732	53	bluR	bluR	ST131v2_02810	NP_415680	K	K Transcription	INFORMATION STORAGE AND PROCESSING	repressor of blue light-responsive genes [Escherichia coli str. K-12 substr. MG1655]	PRK15043 ,cd01104	2	transcriptional regulator MirA; Provisional | Helix-Turn-Helix DNA binding domain of the transcription regulators MlrA and CarA. Helix-turn-helix (HTH) transcription regulator MlrA (merR-like regulator A), N-terminal domain. The MlrA protein, also known as YehV, has been shown to control cell-cell aggregation by co-regulating the expression of curli and extracellular matrix production in Escheric…	0	bluR	repressor of blue light-responsive genes
ycfL	0.0569306	6.35658	0.296697	0.780197	0.966708	-4.78872	2902	149	48	56	137	67	76	68	89	103	83	-0.269272	6.039	0.256746	0.784409	2868973	2869350	-	378	-	ycfL	uncharacterized protein						378	14	ycfL	ycfL	ST131v2_02902	NP_309509	S	S Function unknown	POORLY CHARACTERIZED	hypothetical protein ECs1482 [Escherichia coli O157:H7 str. Sakai]	COG5633	1	Uncharacterized conserved protein YcfL [Function unknown]. |	0	ycfL	uncharacterized protein
ST131v2_02046	-0.363495	-0.756597	-2.12248	0.0948465	0.751948	-4.40296	2046	167	70	104	154	133	84	98	162	114	162	-0.26832	6.57662	0.413425	0.868056	2043845	2044126	+	282	-	-	Mu-like prophage FluMu protein gp41						282	25	ST131v2_02046	ST131v2_02046	ST131v2_02046	0	0	0	0	0	pfam10109	1	Phage tail assembly chaperone proteins, E, or 41 or 14. This is family of various Myoviridae bacteriophage tail assembly chaperone, or TAC, proteins. |	0	0	0
ST131v2_02842	0.00789689	6.83454	0.0493241	0.962822	0.99394	-4.84856	2842	313	117	116	313	138	160	161	185	234	169	-0.267881	7.13886	0.207431	0.747094	2814806	2815159	+	354	-	-	hypothetical protein						354	22	ST131v2_02842	ST131v2_02842	ST131v2_02842	0	0	0	0	0	0	0	0	0	0	0
yieE	0.202938	6.26187	1.19712	0.29181	0.82043	-4.56922	5020	359	183	171	379	229	182	251	272	282	279	-0.267826	7.6047	0.220529	0.751332	4941801	4942550	-	750	-	yieE	phosphopantetheinyl transferase superfamily protein						750	80	yieE	yieE	ST131v2_05020	YP_008852931	H	H Coenzyme transport and metabolism	METABOLISM	Hypothetical protein Asd1617_05497 [Shigella dysenteriae 1617]	COG2091	1	Phosphopantetheinyl transferase [Coenzyme transport and metabolism]. |	0	yieE	phosphopantetheinyl transferase superfamily protein
cirA_6	-0.175798	9.16594	-1.00639	0.366375	0.851251	-4.64627	5159	342	159	116	326	178	174	217	187	243	218	-0.267823	7.32635	0.14134	0.665954	5073851	5075941	-	2091	-	cirA_6	colicin IA outer membrane receptor and translocator; ferric iron-catecholate transporter						2091	84	cirA_6	cirA	ST131v2_05159	NP_309387	P	P Inorganic ion transport and metabolism	METABOLISM	bifunctional enterobactin receptor/adhesin protein [Escherichia coli O157:H7 str. Sakai]	PRK13486 ,cd01347	2	bifunctional enterobactin receptor/adhesin protein; Provisional | TonB dependent/Ligand-Gated channels are created by a monomeric 22 strand (22,24) anti-parallel beta-barrel. Ligands apparently bind to the large extracellular loops. The N-terminal 150-200 residues form a plug from the periplasmic end of barrel. Energy (proton-motive force) and TonB-dependent conformational alteration of channel (…	0	cirA	colicin IA outer membrane receptor and translocator; ferric iron-catecholate transporter
yghE	-0.202834	1.98576	-1.56855	0.185454	0.786763	-4.46112	776	351	129	110	304	164	180	177	177	227	201	-0.267602	7.21804	0.0976276	0.594527	775902	777080	+	1179	-	yghE	hypothetical protein						1179	56	yghE	yghE	ST131v2_00776	YP_008851578	U	U Intracellular trafficking, secretion, and vesicular transport	CELLULAR PROCESSES AND SIGNALING	General secretion pathway protein L [Shigella dysenteriae 1617]	PRK09662 ,TIGR01709	2	GspL-like protein; Provisional | type II secretion system protein L. This model represents GspL, protein L of the main terminal branch of the general secretion pathway, also called type II secretion. It transports folded proteins across the bacterial outer membrane and is widely distributed in Gram-negative pathogens. [Protein fate, Protein and peptide secretion and trafficking] |	0	yghE	pseudo
waaY	0.0859652	6.65894	0.466562	0.663011	0.937986	-4.80755	60	140	64	68	126	97	70	89	108	94	119	-0.267355	6.21322	0.307155	0.814055	66776	67474	+	699	-	waaY	lipopolysaccharide core biosynthesis protein						699	49	waaY	waaY	ST131v2_00060	NP_418082	J	J Translation, ribosomal structure and biogenesis	INFORMATION STORAGE AND PROCESSING	lipopolysaccharide core biosynthesis protein [Escherichia coli str. K-12 substr. MG1655]	pfam06176	1	Lipopolysaccharide core biosynthesis protein (WaaY). This family consists of several bacterial lipopolysaccharide core biosynthesis proteins (WaaY or RfaY). The waaY, waaQ, and waaP genes are located in the central operon of the waa (formerly rfa) locus on the chromosome of Escherichia coli. This locus contains genes whose products are involved in the assembly of the core region of the lipopolysa…	0	waaY	lipopolysaccharide core biosynthesis protein
ST131v2_00752	-0.00219429	1.42734	-0.0119937	0.990956	0.997275	-4.78403	752	500	190	169	427	255	256	261	270	318	311	-0.26686	7.76931	0.0591319	0.495037	746725	746973	-	249	-	-	acyl carrier protein						249	52	ST131v2_00752	ST131v2_00752	ST131v2_00752	0	0	0	0	0	0	0	0	0	0	0
ppdB	-0.193789	3.25876	-0.603641	0.575863	0.915858	-4.72087	944	204	80	32	171	72	106	109	56	129	89	-0.266707	6.27005	0.401691	0.863313	944874	945437	+	564	-	ppdB	putative prepilin peptidase-dependent protein						564	28	ppdB	ppdB	ST131v2_00944	YP_008851508	U	U Intracellular trafficking, secretion, and vesicular transport	CELLULAR PROCESSES AND SIGNALING	Prepilin peptidase dependent protein B precursor [Shigella dysenteriae 1617]	PRK10557	1	hypothetical protein; Provisional |	0	ppdB	putative prepilin peptidase-dependent protein
argR	0.131688	6.49256	0.892367	0.418368	0.87109	-4.68511	483	56	37	26	56	43	27	51	42	42	53	-0.266703	5.08165	0.435351	0.873931	484599	485069	-	471	-	argR	l-arginine-responsive arginine metabolism regulon transcriptional regulator						471	26	argR	argR	ST131v2_00483	YP_008851965	K	K Transcription	INFORMATION STORAGE AND PROCESSING	Arginine repressor, argR [Shigella dysenteriae 1617]	PRK05066 ,pfam02863 ,pfam01316	3	arginine repressor; Provisional | Arginine repressor, C-terminal domain. | Arginine repressor, DNA binding domain. |	0	argR	l-arginine-responsive arginine metabolism regulon transcriptional regulator
yeaQ	0.267419	10.953	1.06034	0.343748	0.842845	-4.62568	2164	575	188	137	430	250	296	258	221	320	305	-0.266692	7.75757	0.126418	0.647217	2153936	2154184	+	249	-	yeaQ	UPF0410 family protein						249	26	yeaQ	yeaQ	ST131v2_02164	YP_008849709	R	R General function prediction only	POORLY CHARACTERIZED	Transglycosylase associated protein [Shigella dysenteriae 1617]	PRK10457	1	hypothetical protein; Provisional |	0	yeaQ	UPF0410 family protein
uspE	0.375343	10.364	3.27883	0.0265764	0.740905	-3.93134	2520	267	81	47	177	110	139	112	79	132	135	-0.266195	6.54829	0.262729	0.788362	2519517	2520467	+	951	-	uspE	stress-induced protein						951	24	uspE	uspE	ST131v2_02520	NP_415849	T	T Signal transduction mechanisms	CELLULAR PROCESSES AND SIGNALING	stress-induced protein [Escherichia coli str. K-12 substr. MG1655]	PRK11175 ,COG0589 ,pfam00582	3	universal stress protein UspE; Provisional | Nucleotide-binding universal stress protein, UspA family [Signal transduction mechanisms]. | Universal stress protein family. The universal stress protein UspA is a small cytoplasmic bacterial protein whose expression is enhanced when the cell is exposed to stress agents. UspA enhances the rate of cell survival during prolonged exposure to such conditi…	0	uspE	stress-induced protein
ydeN_1	0.239	4.6945	2.39183	0.0692491	0.751948	-4.11928	2424	2040	856	582	1662	1056	1042	1168	929	1235	1283	-0.266117	9.76114	0.0791776	0.551184	2409417	2411099	+	1683	-	ydeN_1	putative Ser-type periplasmic non-aryl sulfatase						1683	130	ydeN_1	ydeN	ST131v2_02424	NP_310130	P	P Inorganic ion transport and metabolism	METABOLISM	sulfatase [Escherichia coli O157:H7 str. Sakai]	COG3119 ,cl23718	2	Arylsulfatase A or related enzyme [Inorganic ion transport and metabolism]. | alkaline phosphatases and sulfatases. ARSK is a lysosomal sulfatase which exhibits an acidic pH optimum for catalytic activity against arylsulfate substrates. Other names for ARSK include arylsulfatase K and TSULF. Sulfatases catalyze the hydrolysis of sulfate esters from wide range of substrates, including steroids, ca…	0	ydeN	putative Ser-type periplasmic non-aryl sulfatase
ydgC	0.359139	2.8381	1.28501	0.262329	0.809121	-4.55113	2359	80	25	20	61	36	42	36	34	46	45	-0.265894	5.03125	0.28361	0.803888	2344076	2344411	+	336	-	ydgC	GlpM family inner membrane protein						336	9	ydgC	ydgC	ST131v2_02359	NP_416124	S	S Function unknown	POORLY CHARACTERIZED	inner membrane protein, GlpM family [Escherichia coli str. K-12 substr. MG1655]	pfam06942	1	GlpM protein. This family consists of several bacterial GlpM membrane proteins. GlpM is a hydrophobic protein containing 109 amino acids. It is thought that GlpM may play a role in alginate biosynthesis in Pseudomonas aeruginosa. |	0	ydgC	GlpM family inner membrane protein
epd	0.0296556	8.04664	0.245407	0.817181	0.977558	-4.83392	857	276	129	90	247	151	141	176	145	184	185	-0.265755	7.00696	0.152742	0.675786	852234	853253	+	1020	-	epd	D-erythrose 4-phosphate dehydrogenase						1020	38	epd	epd	ST131v2_00857	NP_417402	G	G Carbohydrate transport and metabolism	METABOLISM	D-erythrose 4-phosphate dehydrogenase [Escherichia coli str. K-12 substr. MG1655]	pfam00044 ,pfam02800 ,PRK13535	3	Glyceraldehyde 3-phosphate dehydrogenase, NAD binding domain. GAPDH is a tetrameric NAD-binding enzyme involved in glycolysis and glyconeogenesis. N-terminal domain is a Rossmann NAD(P) binding fold. | Glyceraldehyde 3-phosphate dehydrogenase, C-terminal domain. GAPDH is a tetrameric NAD-binding enzyme involved in glycolysis and glyconeogenesis. C-terminal domain is a mixed alpha/antiparallel bet…	0	epd	D-erythrose 4-phosphate dehydrogenase
ST131v2_01743	0.0781359	7.87196	0.782513	0.473935	0.879667	-4.73261	1743	419	167	174	414	216	213	230	277	309	264	-0.265593	7.63766	0.167917	0.695992	1786817	1788034	+	1218	-	-	hypothetical protein						1218	38	ST131v2_01743	ST131v2_01743	ST131v2_01743	0	0	0	0	0	0	0	0	0	0	0
nudF	-0.323733	6.86497	-2.72567	0.0475838	0.751948	-4.10995	686	140	51	36	104	71	72	71	60	78	87	-0.265553	5.85651	0.197599	0.73919	680215	680844	+	630	-	nudF	ADP-ribose pyrophosphatase						630	30	nudF	nudF	ST131v2_00686	YP_008851716	V	V Defense mechanisms	CELLULAR PROCESSES AND SIGNALING	ADP-ribose pyrophosphatase [Shigella dysenteriae 1617]	cd03424 ,PRK10729	2	ADP-ribose pyrophosphatase (ADPRase) catalyzes the hydrolysis of ADP-ribose and a variety of additional ADP-sugar conjugates to AMP and ribose-5-phosphate. Like other members of the Nudix hydrolase superfamily, it requires a divalent cation, such as Mg2+, for its activity. It also contains a highly conserved 23-residue Nudix motif (GX5EX7REUXEEXGU, where U = I, L or V) which functions as a metal …	0	nudF	ADP-ribose pyrophosphatase
intS_1	-0.120198	6.12344	-1.03676	0.353482	0.845411	-4.63535	17	1286	488	437	1111	649	657	667	697	826	789	-0.265168	9.12456	0.0243617	0.339706	23933	25117	-	1185	-	intS_1	CPS-53 (KpLE1) prophage; putative prophage CPS- 53 integrase						1185	252	intS_1	intS	ST131v2_00017	NP_312561	LX	L Replication, recombination and repair; X phage-derived proteins	INFORMATION STORAGE AND PROCESSING; PHAGE PROTEINS	integrase [Escherichia coli O157:H7 str. Sakai]	pfam13356 ,cd00801 ,PRK09692	3	Domain of unknown function (DUF4102). This presumed domain is found at the N-terminus of a wide variety of phage integrase proteins. | Bacteriophage P4 integrase, C-terminal catalytic domain. P4-like integrases are found in temperate bacteriophages, integrative plasmids, pathogenicity and symbiosis islands, and other mobile genetic elements. The P4 integrase mediates integrative and excisive site…	0	intS	CPS-53 (KpLE1) prophage; putative prophage CPS-53 integrase
exuT_1	-0.0746289	3.54273	-0.742951	0.49527	0.887055	-4.7359	14	1821	744	603	1618	923	930	1016	961	1203	1122	-0.265084	9.64831	0.0280764	0.368677	19448	20749	-	1302	-	exuT_1	hexuronate transporter						1302	390	exuT_1	exuT	ST131v2_00014	YP_001453854	G	G Carbohydrate transport and metabolism	METABOLISM	hypothetical protein CKO_02296 [Citrobacter koseri ATCC BAA-895]	TIGR00893 ,cd06174	2	D-galactonate transporter. [Transport and binding proteins, Carbohydrates, organic alcohols, and acids] | The Major Facilitator Superfamily (MFS) is a large and diverse group of secondary transporters that includes uniporters, symporters, and antiporters. MFS proteins facilitate the transport across cytoplasmic or internal membranes of a variety of substrates including ions, sugar phosphates, dru…	0	exuT	hexuronate transporter
gcvA	-0.0333155	5.82781	-0.198043	0.851839	0.986013	-4.80421	999	267	75	68	152	142	138	104	111	113	173	-0.264829	6.63489	0.255457	0.784394	1013244	1014161	+	918	-	gcvA	glycine cleavage system transcriptional activator; autorepressor						918	40	gcvA	gcvA	ST131v2_00999	NP_417288	K	K Transcription	INFORMATION STORAGE AND PROCESSING	DNA-binding transcriptional dual regulator [Escherichia coli str. K-12 substr. MG1655]	cd08432 ,PRK11139 ,pfam00126	3	The C-terminal substrate domain of LysR-type GcdR, TrPI, HvR and beta-lactamase regulators, and that of other closely related homologs; contains the type 2 periplasmic binding fold. This CD includes the C-terminal substrate domain of LysR-type transcriptional regulators involved in controlling the expression of glutaryl-CoA dehydrogenase (GcdH), S-adenosyl-L-homocysteine hydrolase, cell division …	0	gcvA	glycine cleavage system transcriptional activator; autorepressor
ST131v2_02762	-0.123283	7.85813	-0.620616	0.565597	0.914861	-4.7768	2762	2753	945	864	2188	1349	1407	1291	1376	1626	1639	-0.264317	10.1359	0.0160602	0.282558	2739044	2740171	-	1128	-	-	hypothetical protein						1128	162	ST131v2_02762	ST131v2_02762	ST131v2_02762	0	0	0	0	0	0	0	0	0	0	0
nlpI	-0.0962624	9.05425	-0.458859	0.66812	0.940166	-4.82573	556	90	46	37	86	55	45	63	60	65	68	-0.263726	5.55965	0.321409	0.820508	550694	551578	+	885	-	nlpI	lipoprotein involved in osmotic sensitivity and filamentation						885	30	nlpI	nlpI	ST131v2_00556	NP_417632	M	M Cell wall/membrane/envelope biogenesis	CELLULAR PROCESSES AND SIGNALING	lipoprotein involved in osmotic sensitivity and filamentation [Escherichia coli str. K-12 substr. MG1655]	PRK11189	1	lipoprotein NlpI; Provisional |	0	nlpI	lipoprotein involved in osmotic sensitivity and filamentation
hinT	0.28687	6.52937	2.3707	0.0709535	0.751948	-4.2094	2903	75	48	31	63	62	37	65	51	47	76	-0.263606	5.42612	0.424368	0.87335	2869353	2869712	-	360	-	hinT	purine nucleoside phosphoramidase, dadA activator protein						360	12	hinT	hinT	ST131v2_02903	NP_415621	FGR	F Nucleotide transport and metabolism; G Carbohydrate transport and metabolism; R General function prediction only	METABOLISM; POORLY CHARACTERIZED	purine nucleoside phosphoramidase, dadA activator protein [Escherichia coli str. K-12 substr. MG1655]	PRK10687	1	purine nucleoside phosphoramidase; Provisional |	0	hinT	purine nucleoside phosphoramidase, dadA activator protein
ST131v2_04083	0.0604958	4.76872	0.217473	0.837568	0.982286	-4.79123	4083	81	43	39	77	57	40	59	62	58	70	-0.263571	5.49988	0.368105	0.847127	4033258	4033491	-	234	-	-	plasmid maintenance protein CcdA						234	20	ST131v2_04083	ST131v2_04083	ST131v2_04083	NP_308079	X	X phage-derived proteins	PHAGE PROTEINS	CcdA-like protein [Escherichia coli O157:H7 str. Sakai]	COG5302	1	Post-segregation antitoxin (ccd killing mechanism protein) encoded by the F plasmid [Mobilome: prophages, transposons]. |	0	0	0
yegL	-0.455371	0.238117	-2.79564	0.0440828	0.751948	-4.21435	1703	204	79	108	190	134	103	110	170	142	164	-0.262868	6.73024	0.33474	0.82718	1740123	1740782	+	660	-	yegL	VMA domain protein						660	24	yegL	yegL	ST131v2_01703	NP_310908	S	S Function unknown	POORLY CHARACTERIZED	hypothetical protein ECs2881 [Escherichia coli O157:H7 str. Sakai]	COG4245	1	Uncharacterized conserved protein YegL, contains vWA domain of TerY type [Function unknown]. |	0	yegL	VMA domain protein
nhaB	-0.0395101	5.81476	-0.134502	0.898943	0.993007	-4.81438	2786	493	178	129	340	259	253	244	208	253	315	-0.262675	7.61854	0.138751	0.664117	2767516	2769057	+	1542	-	nhaB	sodium:proton antiporter						1542	42	nhaB	nhaB	ST131v2_02786	YP_008849035	CP	C Energy production and conversion; P Inorganic ion transport and metabolism	METABOLISM	Na+/H+ antiporter nhaB [Shigella dysenteriae 1617]	PRK09547	1	sodium/proton antiporter; Reviewed |	0	nhaB	sodium:proton antiporter
yidL	-0.0856239	5.43525	-0.756309	0.487988	0.885954	-4.72085	5048	3511	1547	1307	3343	1888	1792	2112	2081	2484	2294	-0.261999	10.6872	0.0615334	0.500794	4971815	4972681	-	867	-	yidL	AraC family putative transcriptional regulator						867	245	yidL	yidL	ST131v2_05048	NP_418136	K	K Transcription	INFORMATION STORAGE AND PROCESSING	predicted transcriptional regulator, AraC family [Escherichia coli str. K-12 substr. MG1655]	smart00342	1	helix_turn_helix, arabinose operon control protein. |	0	yidL	AraC family putative transcriptional regulator
yqjG	-0.0478376	6.42119	-0.16685	0.874887	0.988388	-4.8331	612	268	96	65	226	108	138	132	107	169	133	-0.261835	6.72734	0.20511	0.746759	603034	604020	-	987	-	yqjG	putative S-transferase						987	52	yqjG	yqjG	ST131v2_00612	YP_008851825	C	C Energy production and conversion	METABOLISM	Glutathione S-transferase family protein [Shigella dysenteriae 1617]	cd03190 ,COG0435	2	C-terminal, alpha helical domain of Class Omega-like Glutathione S-transferases. Glutathione S-transferase (GST) C-terminal domain family, Saccharomyces cerevisiae Omega-like subfamily; composed of three Saccharomyces cerevisiae GST omega-like (Gto) proteins, Gto1p, Gto2p (also known as Extracellular mutant protein 4 or ECM4p), and Gto3p, as well as similar uncharacterized proteins from fungi and…	0	yqjG	putative S-transferase
ibpB	0.169286	5.01142	0.384006	0.718837	0.953318	-4.79187	5046	325	157	146	330	196	165	215	232	246	239	-0.261835	7.40086	0.209861	0.748379	4969438	4969866	+	429	-	ibpB	heat shock chaperone						429	60	ibpB	ibpB	ST131v2_05046	YP_008852888	O	O Post-translational modification, protein turnover, and chaperones	CELLULAR PROCESSES AND SIGNALING	Small heat shock protein [Shigella dysenteriae 1617]	PRK11597 ,COG0071	2	heat shock chaperone IbpB; Provisional | Molecular chaperone IbpA, HSP20 family [Posttranslational modification, protein turnover, chaperones]. |	0	ibpB	heat shock chaperone
yggM	-0.117853	1.51108	-0.76727	0.482073	0.883722	-4.70854	820	1212	454	385	1011	600	619	621	614	752	730	-0.261599	9.00092	0.0207253	0.317506	817953	818960	+	1008	-	yggM	DUF1202 family putative secreted protein						1008	130	yggM	yggM	ST131v2_00820	0	0	0	0	0	cl05986	1	0	0	yggM	DUF1202 family putative secreted protein
flgB_2	-0.465534	-0.17049	-3.06188	0.0331994	0.751948	-4.25655	3852	153	48	37	95	81	80	67	62	71	99	-0.261358	5.89319	0.221401	0.751435	3804682	3805017	-	336	-	flgB_2	flagellar component of cell-proximal portion of basal-body rod						336	14	flgB_2	flgB	ST131v2_03852	YP_001454424	N	N Cell motility	CELLULAR PROCESSES AND SIGNALING	hypothetical protein CKO_02882 [Citrobacter koseri ATCC BAA-895]	cl19173 ,PRK05680	2	N/A. flagellar basal body rod protein FlgB; Reviewed | flagellar basal body rod protein FlgB; Reviewed |	0	flgB	flagellar component of cell-proximal portion of basal-body rod
cyaA	-0.391887	9.2232	-3.20274	0.0287087	0.751598	-3.90133	4911	235	129	62	235	115	120	175	103	176	141	-0.261059	6.79457	0.33287	0.826487	4843154	4845700	-	2547	-	cyaA	adenylate cyclase						2547	60	cyaA	cyaA	ST131v2_04911	NP_312763	F	F Nucleotide transport and metabolism	METABOLISM	adenylate cyclase [Escherichia coli O157:H7 str. Sakai]	pfam12633 ,pfam01295 ,COG3072	3	Adenylate cyclase NT domain. | Adenylate cyclase, class-I. | Adenylate cyclase [Nucleotide transport and metabolism]. |	0	cyaA	adenylate cyclase
ST131v2_00792	-0.135352	6.59771	-0.564417	0.600041	0.922948	-4.7553	792	515	240	162	488	257	263	328	260	364	314	-0.260841	7.87954	0.154762	0.682041	795276	795536	-	261	-	-	hypothetical protein						261	58	ST131v2_00792	ST131v2_00792	ST131v2_00792	0	0	0	0	0	0	0	0	0	0	0
ytjB	0.164457	3.98433	1.0377	0.35309	0.845411	-4.60806	4150	327	136	77	247	165	168	186	126	184	201	-0.260796	7.06832	0.211274	0.749592	4106047	4106691	+	645	-	ytjB	SMP_2 family putative membrane-anchored periplasmic protein						645	38	ytjB	ytjB	ST131v2_04150	NP_418804	S	S Function unknown	POORLY CHARACTERIZED	conserved membrane protein [Escherichia coli str. K-12 substr. MG1655]	PRK11246	1	hypothetical protein; Provisional |	0	ytjB	SMP_2 family putative membrane-anchored periplasmic protein
yheO	-0.184431	7.39382	-1.58118	0.182607	0.786005	-4.43017	353	234	79	46	186	87	121	109	77	139	107	-0.26078	6.44428	0.275897	0.801424	385193	385915	+	723	-	yheO	putative PAS domain-containing DNA-binding transcriptional regulator						723	42	yheO	yheO	ST131v2_00353	NP_417805	K	K Transcription	INFORMATION STORAGE AND PROCESSING	conserved protein [Escherichia coli str. K-12 substr. MG1655]	pfam13309 ,pfam08348 ,COG2964	3	HTH domain. This domain is a helix-turn-helix domain that is likely to act as a DNA-binding domain. | YheO-like PAS domain. This family contains various hypothetical bacterial proteins that are similar to the E. coli protein YheO. Their function is unknown, but are likely to be involved in signalling based on the presence of this PAS domain. | Predicted transcriptional regulator YheO, contains PA…	0	yheO	putative PAS domain-containing DNA-binding transcriptional regulator
ynjA	-0.193482	4.64279	-1.23717	0.278014	0.813187	-4.5602	2205	65	51	14	87	28	32	68	26	66	36	-0.260754	5.19495	0.581373	0.925902	2196709	2197257	-	549	-	ynjA	carboxymuconolactone decarboxylase family protein						549	10	ynjA	ynjA	ST131v2_02205	NP_310486	P	P Inorganic ion transport and metabolism	METABOLISM	hypothetical protein ECs2459 [Escherichia coli O157:H7 str. Sakai]	COG2128	1	Alkylhydroperoxidase family enzyme, contains CxxC motif [Inorganic ion transport and metabolism]. |	0	ynjA	carboxymuconolactone decarboxylase family protein
hdhA	0.0149932	7.01209	0.138021	0.896319	0.992493	-4.83201	2345	989	394	342	853	519	505	539	545	634	631	-0.260713	8.77639	0.0352903	0.400371	2328240	2329007	+	768	-	hdhA	7-alpha-hydroxysteroid dehydrogenase, NAD- dependent						768	64	hdhA	hdhA	ST131v2_02345	NP_416136	IQR	I Lipid transport and metabolism; Q Secondary metabolites biosynthesis, transport, and catabolism; R General function prediction only	METABOLISM; POORLY CHARACTERIZED	7-alpha-hydroxysteroid dehydrogenase, NAD-dependent [Escherichia coli str. K-12 substr. MG1655]	PRK06113 ,PRK07231	2	7-alpha-hydroxysteroid dehydrogenase; Validated | 3-ketoacyl-(acyl-carrier-protein) reductase; Provisional |	0	hdhA	7-alpha-hydroxysteroid dehydrogenase, NAD-dependent
pspF	0.0357368	4.51585	0.282145	0.790626	0.96726	-4.77324	2550	516	147	87	302	218	267	202	143	225	266	-0.260673	7.41901	0.317796	0.820508	2549631	2550608	+	978	-	pspF	psp operon transcriptional activator						978	28	pspF	pspF	ST131v2_02550	NP_309907	K	K Transcription	INFORMATION STORAGE AND PROCESSING	phage shock protein operon transcriptional activator [Escherichia coli O157:H7 str. Sakai]	PRK11608 ,pfam00158	2	phage shock protein operon transcriptional activator; Provisional | Sigma-54 interaction domain. |	0	pspF	psp operon transcriptional activator
dgcZ	-0.125789	4.98349	-1.01923	0.360874	0.848684	-4.63159	2394	2005	830	569	1521	1087	1024	1133	909	1130	1321	-0.260492	9.72443	0.109308	0.614037	2379958	2380848	+	891	-	dgcZ	diguanylate cyclase, zinc-sensing						891	102	dgcZ	dgcZ	ST131v2_02394	NP_416052	TK	K Transcription; T Signal transduction mechanisms	CELLULAR PROCESSES AND SIGNALING; INFORMATION STORAGE AND PROCESSING	diguanylate cyclase, required for pgaD induction [Escherichia coli str. K-12 substr. MG1655]	PRK09894 ,pfam00990	2	diguanylate cyclase; Provisional | Diguanylate cyclase, GGDEF domain. This domain is found linked to a wide range of non-homologous domains in a variety of bacteria. It has been shown to be homologous to the adenylyl cyclase catalytic domain and has diguanylate cyclase activity. This observation correlates with the functional information available on two GGDEF-containing proteins, namely diguanyl…	0	dgcZ	diguanylate cyclase, zinc-sensing
ST131v2_05096	-0.0859233	8.64201	-0.688919	0.525529	0.897987	-4.76299	5096	655	260	218	501	377	335	356	348	372	458	-0.260246	8.16744	0.100576	0.606417	5017780	5018952	+	1173	-	-	Integrase core domain						1173	142	ST131v2_05096	ST131v2_05096	ST131v2_05096	NP_395226	X	X phage-derived proteins	PHAGE PROTEINS	putative transposase [Yersinia pestis CO92]	pfam00665 ,COG4584	2	Integrase core domain. Integrase mediates integration of a DNA copy of the viral genome into the host chromosome. Integrase is composed of three domains. The amino-terminal domain is a zinc binding domain pfam02022. This domain is the central catalytic domain. The carboxyl terminal domain that is a non-specific DNA binding domain pfam00552. The catalytic domain acts as an endonuclease when two nu…	0	0	0
yoeD_7	-0.293532	-0.249436	-0.60527	0.574873	0.915858	-4.6408	5112	149	46	57	129	71	76	65	91	97	88	-0.260177	6.02821	0.255887	0.784394	5034609	5034794	-	186	-	yoeD_7	hypothetical protein						186	26	yoeD_7	yoeD	ST131v2_05112	0	0	0	0	0	pfam13817	1	IS66 C-terminal element. |	0	0	0
ydaM	0.23322	6.04679	1.03287	0.355113	0.845411	-4.62638	2512	1018	316	258	737	451	522	433	413	548	549	-0.259588	8.56767	0.101795	0.610415	2511898	2513130	+	1233	-	ydaM	diguanylate cyclase, csgD regulator						1233	62	ydaM	ydaM	ST131v2_02512	NP_309952	TK	K Transcription; T Signal transduction mechanisms	CELLULAR PROCESSES AND SIGNALING; INFORMATION STORAGE AND PROCESSING	hypothetical protein ECs1925 [Escherichia coli O157:H7 str. Sakai]	pfam00990 ,TIGR00229	2	Diguanylate cyclase, GGDEF domain. This domain is found linked to a wide range of non-homologous domains in a variety of bacteria. It has been shown to be homologous to the adenylyl cyclase catalytic domain and has diguanylate cyclase activity. This observation correlates with the functional information available on two GGDEF-containing proteins, namely diguanylate cyclase and phosphodiesterase A…	0	ydaM	diguanylate cyclase, csgD regulator
ST131v2_04612							4612	44	11	5	27	18	24	17	11	21	23	-0.259383	4.03471	0.369975	0.847592	4578937	4579086	+	150	-	-	-								#N/A	#N/A	#N/A	#N/A	#N/A	#N/A	#N/A	#N/A	#N/A	#N/A	#N/A	#N/A	#N/A	#N/A
ST131v2_01424	-0.0265997	8.40959	-0.121699	0.908502	0.993392	-4.85856	1424	78	27	24	53	46	40	38	40	40	57	-0.259354	5.09516	0.308606	0.816185	1431916	1432797	+	882	-	-	hypothetical protein						882	10	ST131v2_01424	ST131v2_01424	ST131v2_01424	0	0	0	0	0	0	0	0	0	0	0
ypdA	-0.198688	5.49892	-1.33187	0.247779	0.795975	-4.52294	1397	604	215	119	401	280	311	294	194	298	341	-0.258936	7.79549	0.264038	0.789779	1400270	1401967	-	1698	-	ypdA	sensor kinase regulating yhjX; pyruvate- responsive YpdAB two-component system						1698	60	ypdA	ypdA	ST131v2_01397	NP_416881	T	T Signal transduction mechanisms	CELLULAR PROCESSES AND SIGNALING	sensor kinase regulating yhjX; pyruvate-responsive YpdAB two-component system [Escherichia coli str. K-12 substr. MG1655]	smart00387 ,COG3275 ,pfam06580	3	Histidine kinase-like ATPases. Histidine kinase-, DNA gyrase B-, phytochrome-like ATPases. | Sensor histidine kinase, LytS/YehU family [Signal transduction mechanisms]. | Histidine kinase. This family represents a region within bacterial histidine kinase enzymes. Two-component signal transduction systems such as those mediated by histidine kinase are integral parts of bacterial cellular regulator…	0	ypdA	sensor kinase regulating yhjX; pyruvate-responsive YpdAB two-component system
rsfS	0.0970044	4.46845	0.585344	0.587063	0.917429	-4.68845	3475	101	15	34	73	40	53	24	54	55	50	-0.258923	5.24633	0.439424	0.87456	3411471	3411788	+	318	-	rsfS	ribosomal silencing factor						318	10	rsfS	rsfS	ST131v2_03475	NP_415170	J	J Translation, ribosomal structure and biogenesis	INFORMATION STORAGE AND PROCESSING	ribosomal silencing factor [Escherichia coli str. K-12 substr. MG1655]	PRK11538	1	ribosome-associated protein; Provisional |	0	rsfS	ribosomal silencing factor
grxC	-0.0260711	7.81408	-0.223157	0.833407	0.980201	-4.84112	74	31	11	9	23	17	16	16	16	18	22	-0.258755	3.89165	0.520207	0.904095	82074	82325	+	252	-	grxC	glutaredoxin 3						252	15	grxC	grxC	ST131v2_00074	YP_008852727	O	O Post-translational modification, protein turnover, and chaperones	CELLULAR PROCESSES AND SIGNALING	Glutaredoxin [Shigella dysenteriae 1617]	PRK10638	1	glutaredoxin 3; Provisional |	0	grxC	glutaredoxin 3
yfdC	0.07895	6.03102	0.520808	0.627648	0.929566	-4.7703	1429	758	249	128	488	318	390	341	209	363	387	-0.25869	8.02851	0.328995	0.822762	1435235	1436167	-	933	-	yfdC	putative inner membrane protein						933	48	yfdC	yfdC	ST131v2_01429	YP_008850866	P	P Inorganic ion transport and metabolism	METABOLISM	Transporter [Shigella dysenteriae 1617]	COG2116	1	Formate/nitrite transporter FocA, FNT family [Inorganic ion transport and metabolism]. |	0	yfdC	putative inner membrane protein
bolA	0.563021	8.54261	4.75265	0.00708021	0.740905	-3.67817	3668	196	61	30	129	78	103	84	52	97	96	-0.258459	6.09428	0.321182	0.820508	3608004	3608318	-	315	-	bolA	stationary-phase morphogene, transcriptional repressor for mreB; also regulator for dacA, dacC,and ampC						315	20	bolA	bolA	ST131v2_03668	NP_414969	T	T Signal transduction mechanisms	CELLULAR PROCESSES AND SIGNALING	stationary-phase morphogene, transcriptional repressor for mreB; also regulator for dacA, dacC, and ampC [Escherichia coli str. K-12 substr. MG1655]	PRK11628	1	transcriptional regulator BolA; Provisional |	0	bolA	stationary-phase morphogene, transcriptional repressor for mreB; also regulator for dacA, dacC, and ampC
ST131v2_05179	-0.0138423	-0.185329	-0.0934022	0.929689	0.993392	-4.73677	5179	43	14	7	24	24	23	20	14	18	30	-0.258118	4.14011	0.363554	0.844081	5091041	5091424	-	384	-	-	Protein of unknown function (DUF3279)						384	56	ST131v2_05179	ST131v2_05179	ST131v2_05179	0	0	0	0	0	cl20095	1	0	0	0	0
ST131v2_02585	-0.00907268	2.41515	-0.0416859	0.968575	0.994587	-4.77499	2585	588	226	209	468	332	300	310	333	348	404	-0.257913	8.02694	0.0932803	0.593831	2588202	2588510	-	309	-	-	hypothetical protein						309	27	ST131v2_02585	ST131v2_02585	ST131v2_02585	0	0	0	0	0	0	0	0	0	0	0
nanS_4	-0.101144	7.39586	-0.579496	0.590672	0.918575	-4.7865	5162	946	316	285	758	437	484	433	455	564	532	-0.257677	8.56855	0.0512471	0.46669	5077821	5078807	-	987	-	nanS_4	9-O-acetyl N-acetylneuraminic acid esterase						987	136	nanS_4	nanS	ST131v2_05162	0	0	0	0	0	0	0	0	0	nanS	9-O-acetyl N-acetylneuraminic acid esterase
nlpE	0.00682893	6.20324	0.0582626	0.956094	0.99394	-4.80644	3923	196	68	49	143	95	101	94	81	107	116	-0.257514	6.28827	0.172942	0.704273	3856220	3856930	-	711	-	nlpE	lipoprotein involved with copper homeostasis and adhesion						711	36	nlpE	nlpE	ST131v2_03923	NP_308221	MV	M Cell wall/membrane/envelope biogenesis; V Defense mechanisms	CELLULAR PROCESSES AND SIGNALING	lipoprotein involved with copper homeostasis and adhesion [Escherichia coli O157:H7 str. Sakai]	COG3015 ,PRK10523	2	Uncharacterized lipoprotein NlpE involved in copper resistance [Cell wall/membrane/envelope biogenesis, Defense mechanisms]. | lipoprotein involved with copper homeostasis and adhesion; Provisional |	0	nlpE	lipoprotein involved with copper homeostasis and adhesion
gadB	0.484766	11.6103	2.30657	0.0764179	0.751948	-4.1711	2427	142	18	7	53	43	78	27	16	40	53	-0.257253	5.15647	0.603468	0.931008	2413593	2414993	+	1401	-	gadB	glutamate decarboxylase B, PLP-dependent						1401	168	gadB	gadB	ST131v2_02427	NP_416010	E	E Amino acid transport and metabolism	METABOLISM	glutamate decarboxylase B, PLP-dependent [Escherichia coli str. K-12 substr. MG1655]	TIGR01788	1	glutamate decarboxylase. This model represents the pyridoxal phosphate-dependent glutamate (alpha) decarboxylase found in bacteria (low and hi-GC gram positive, proteobacteria and cyanobacteria), plants, fungi and at least one archaon (Methanosarcina). The product of the enzyme is gamma-aminobutyrate (GABA). |	0	gadB	glutamate decarboxylase B, PLP-dependent
higB	-0.242458	2.80643	-1.76138	0.146492	0.771371	-4.42215	631	177	51	42	113	86	92	71	69	84	105	-0.25686	6.05402	0.225096	0.755154	620515	620829	+	315	-	higB	mRNA interferase toxin of the HigB-HigA toxin- antitoxin system						315	34	higB	higB	ST131v2_00631	NP_417554	J	J Translation, ribosomal structure and biogenesis	INFORMATION STORAGE AND PROCESSING	mRNA interferase toxin of the HigB-HigA toxin-antitoxin system [Escherichia coli str. K-12 substr. MG1655]	COG4680	1	mRNA-degrading endonuclease (mRNA interferase) HigB, toxic component of the HigAB toxin-antitoxin module [Translation, ribosomal structure and biogenesis]. |	0	higB	mRNA interferase toxin of the HigB-HigA toxin-antitoxin system
yjgN	-0.199954	2.74845	-1.82566	0.135472	0.766626	-4.34309	4336	774	312	242	676	376	395	427	387	503	458	-0.256613	8.38332	0.0657681	0.509117	4291812	4293008	-	1197	-	yjgN	DUF898 family inner membrane protein						1197	106	yjgN	yjgN	ST131v2_04336	NP_313261	S	S Function unknown	POORLY CHARACTERIZED	hypothetical protein ECs5234 [Escherichia coli O157:H7 str. Sakai]	COG4269	1	Uncharacterized membrane protein YjgN, DUF898 family [Function unknown]. |	0	yjgN	DUF898 family inner membrane protein
yjcC	-0.0680556	5.83044	-0.271315	0.798422	0.969744	-4.83952	4563	2931	1150	936	2454	1486	1497	1570	1491	1824	1805	-0.256595	10.2933	0.0118287	0.246124	4521621	4523207	-	1587	-	yjcC	putative membrane-anchored cyclic-di-GMP phosphodiesterase						1587	319	yjcC	yjcC	ST131v2_04563	NP_418485	T	T Signal transduction mechanisms	CELLULAR PROCESSES AND SIGNALING	predicted membrane-anchored cyclic-di-GMP phosphodiesterase [Escherichia coli str. K-12 substr. MG1655]	pfam12792 ,smart00052 ,COG4943	3	CSS motif domain associated with EAL. This family with its characteristic highly conserved CSS sequence motif is found N-terminal to the EAL, pfam00563, domain in many cyclic diguanylate phosphodiesterases. | Putative diguanylate phosphodiesterase. Putative diguanylate phosphodiesterase, present in a variety of bacteria. | Environmental sensor c-di-GMP phosphodiesterase, contains periplasmic CSS-…	0	yjcC	putative membrane-anchored cyclic-di-GMP phosphodiesterase
aspA	0.665065	9.35637	3.90002	0.0146465	0.740905	-3.83113	4463	375	130	97	268	185	193	179	157	199	226	-0.255867	7.20701	0.127902	0.648729	4411255	4412691	+	1437	-	aspA	aspartate ammonia-lyase						1437	87	aspA	aspA	ST131v2_04463	NP_418562	E	E Amino acid transport and metabolism	METABOLISM	aspartate ammonia-lyase [Escherichia coli str. K-12 substr. MG1655]	PRK12273 ,cd01357	2	aspartate ammonia-lyase; Provisional | Aspartase. This subgroup contains Escherichia coli aspartase (L-aspartate ammonia-lyase), Bacillus aspartase and related proteins. It is a member of the Lyase class I family, which includes both aspartase (L-aspartate ammonia-lyase) and fumarase class II enzymes. Members of this family for the most part catalyze similar beta-elimination reactions in which a …	0	aspA	aspartate ammonia-lyase
rusA_1	0.539489	0.832293	2.72548	0.0475936	0.751948	-4.37521	1882	66	30	15	60	28	34	42	27	46	36	-0.255859	4.8931	0.421755	0.873335	1924061	1924423	+	363	-	rusA_1	DLP12 prophage; endonuclease RUS						363	13	rusA_1	rusA	ST131v2_01882	YP_008849333	L	L Replication, recombination and repair	INFORMATION STORAGE AND PROCESSING	Crossover junction endodeoxyribonuclease rusA [Shigella dysenteriae 1617]	COG4570	1	Holliday junction resolvase RusA (prophage-encoded endonuclease) [Replication, recombination and repair]. |	0	rusA	DLP12 prophage; endonuclease RUS
ST131v2_00018							18	19	5	5	16	7	10	8	10	13	10	-0.255737	3.21706	0.573918	0.925352	25417	25511	-	95	-	-	tRNA-Sec								#N/A	#N/A	#N/A	#N/A	#N/A	#N/A	#N/A	#N/A	#N/A	#N/A	#N/A	#N/A	#N/A	#N/A
nanT_2	-0.0456506	4.04137	-0.298454	0.778942	0.966708	-4.84644	5170	979	380	294	837	462	500	520	470	623	562	-0.255589	8.684	0.0599049	0.495156	5083374	5084846	-	1473	-	nanT_2	sialic acid transporter						1473	182	nanT_2	nanT	ST131v2_05170	YP_008851945	G	G Carbohydrate transport and metabolism	METABOLISM	Sialic acid transporter [Shigella dysenteriae 1617]	PRK03893 ,cd06174	2	putative sialic acid transporter; Provisional | The Major Facilitator Superfamily (MFS) is a large and diverse group of secondary transporters that includes uniporters, symporters, and antiporters. MFS proteins facilitate the transport across cytoplasmic or internal membranes of a variety of substrates including ions, sugar phosphates, drugs, neurotransmitters, nucleosides, amino acids, and pepti…	0	nanT	sialic acid transporter
anmK	0.140587	5.06547	1.13508	0.314423	0.82826	-4.58776	2324	392	127	139	342	179	201	176	221	255	219	-0.255293	7.37273	0.161434	0.691814	2306479	2307588	+	1110	-	anmK	anhydro-N-acetylmuramic acid kinase						1110	30	anmK	anmK	ST131v2_02324	YP_008849937	M	M Cell wall/membrane/envelope biogenesis	CELLULAR PROCESSES AND SIGNALING	Anhydro-N-acetylmuramic acid kinase [Shigella dysenteriae 1617]	pfam03702	1	uncharacterized protein family (UPF0075). The proteins is this family are about 370 amino acids long and have no known function. |	0	anmK	anhydro-N-acetylmuramic acid kinase
nadR_1	-0.12977	7.35166	-1.3233	0.250383	0.800154	-4.52366	4147	960	346	307	768	483	491	474	490	571	588	-0.255266	8.64968	0.0331433	0.383496	4102289	4103521	-	1233	-	nadR_1	trifunctional protein: nicotinamide mononucleotide adenylyltransferase, ribosylnicotinamide kinase, transcriptional repressor						1233	108	nadR_1	nadR	ST131v2_04147	NP_418807	H	H Coenzyme transport and metabolism	METABOLISM	trifunctional protein: nicotinamide mononucleotide adenylyltransferase, ribosylnicotinamide kinase, transcriptional repressor [Escherichia coli str. K-12 substr. MG1655]	PRK08099 ,COG3172 ,cd02167	3	bifunctional DNA-binding transcriptional repressor/ NMN adenylyltransferase; Provisional | Nicotinamide riboside kinase [Coenzyme transport and metabolism]. | Nicotinamide/nicotinate mononucleotide adenylyltransferase of bifunctional NadR-like proteins. NMNAT domain of NadR protein. The NadR protein (NadR) is a bifunctional enzyme possessing both NMN adenylytransferase (NMNAT) and ribosylnicotina…	0	nadR	trifunctional protein: nicotinamide mononucleotide adenylyltransferase, ribosylnicotinamide kinase, transcriptional repressor
diaA	0.13762	6.12016	0.982266	0.376898	0.85347	-4.639	570	179	69	58	161	82	92	95	94	121	101	-0.255152	6.29594	0.208675	0.747094	563218	563808	-	591	-	diaA	DnaA initiator-associating factor for replication initiation						591	42	diaA	diaA	ST131v2_00570	YP_008851870	G	G Carbohydrate transport and metabolism	METABOLISM	Phosphoheptose isomerase [Shigella dysenteriae 1617]	PRK10886	1	DnaA initiator-associating protein DiaA; Provisional |	0	diaA	DnaA initiator-associating factor for replication initiation
ybiI_1	0.320043	8.10719	0.483296	0.651985	0.934525	-4.8176	3292	85	41	9	72	32	44	56	19	55	40	-0.254516	5.11912	0.499114	0.898143	3242565	3242831	+	267	-	ybiI_1	DksA-type zinc finger protein						267	9	ybiI_1	ybiI	ST131v2_03292	YP_008848435	J	J Translation, ribosomal structure and biogenesis	INFORMATION STORAGE AND PROCESSING	Zinc finger protein [Shigella dysenteriae 1617]	PRK11019	1	hypothetical protein; Provisional |	0	ybiI	DksA-type zinc finger protein
ybiA	-0.245946	1.71531	-1.07273	0.338722	0.840486	-4.59102	3297	57	9	20	31	32	30	15	32	23	39	-0.254136	4.51422	0.436036	0.873931	3247966	3248163	+	198	-	ybiA	DUF1768 family protein						198	6	ybiA	ybiA	ST131v2_03297	NP_415319	O	O Post-translational modification, protein turnover, and chaperones	CELLULAR PROCESSES AND SIGNALING	conserved protein, DUF1768 family [Escherichia coli str. K-12 substr. MG1655]	cl21532	1	Escherichia coli swarming motility protein YbiA and related proteins. This is a domain of unknown function. It is alpha helical in structure. The GO annotation for this protein suggests it is involved in nematode larval development and has a positive regulation on growth rate. |	0	ybiA	DUF1768 family protein
cytR_1	0.0118213	3.66147	0.0796071	0.940045	0.993392	-4.8695	15	3334	1220	1105	2708	1699	1703	1666	1760	2012	2064	-0.253707	10.462	0.0120439	0.248206	21011	22081	+	1071	-	cytR_1	Anti-activator for CytR-CRP nucleoside utilization regulon						1071	430	cytR_1	cytR	ST131v2_00015	YP_001453853	K	K Transcription	INFORMATION STORAGE AND PROCESSING	hypothetical protein CKO_02295 [Citrobacter koseri ATCC BAA-895]	COG1609 ,cd06267	2	DNA-binding transcriptional regulator, LacI/PurR family [Transcription]. | Ligand binding domain of the LacI tanscriptional regulator family belonging to the type I periplasmic-binding fold protein superfamily. Ligand binding domain of the LacI tanscriptional regulator family belonging to the type I periplasmic-binding fold protein superfamily. In most cases, ligands are monosaccharide including …	0	cytR	Anti-activator for CytR-CRP nucleoside utilization regulon
yehP	-0.246434	0.915588	-1.21074	0.287048	0.817135	-4.56316	1652	552	165	89	381	196	285	226	147	284	240	-0.253501	7.52104	0.357487	0.841653	1681011	1682147	-	1137	-	yehP	VMA domain putative YehL ATPase stimulator						1137	36	yehP	yehP	ST131v2_01652	NP_416625	S	S Function unknown	POORLY CHARACTERIZED	conserved protein [Escherichia coli str. K-12 substr. MG1655]	pfam05762	1	VWA domain containing CoxE-like protein. This family is annotated by SMART as containing a VWA (von Willebrand factor type A) domain. The exact function of this family is unknown. It is found as part of a CO oxidizing (Cox) system operon is several bacteria. |	0	yehP	VMA domain putative YehL ATPase stimulator
ST131v2_00503							503	25	10	5	16	15	13	15	10	12	19	-0.253093	3.58946	0.519609	0.904095	509077	509184	-	108	-	-	-								#N/A	#N/A	#N/A	#N/A	#N/A	#N/A	#N/A	#N/A	#N/A	#N/A	#N/A	#N/A	#N/A	#N/A
ST131v2_04792	-0.208602	2.66037	-1.71933	0.154203	0.771472	-4.37594	4792	547	214	229	522	288	279	294	364	389	351	-0.252895	8.01069	0.173661	0.705291	4739348	4740196	+	849	-	-	hypothetical protein						849	99	ST131v2_04792	ST131v2_04792	ST131v2_04792	0	0	0	0	0	0	0	0	0	0	0
srmB	-0.12681	6.3851	-1.03992	0.352165	0.845411	-4.62373	1214	224	66	92	183	117	115	93	146	137	143	-0.252594	6.61751	0.271801	0.798558	1206080	1207414	-	1335	-	srmB	ATP-dependent RNA helicase						1335	40	srmB	srmB	ST131v2_01214	NP_311469	L	L Replication, recombination and repair	INFORMATION STORAGE AND PROCESSING	ATP-dependent RNA helicase SrmB [Escherichia coli O157:H7 str. Sakai]	PRK11192 ,cd00268 ,cd00079	3	ATP-dependent RNA helicase SrmB; Provisional | DEAD-box helicases. A diverse family of proteins involved in ATP-dependent RNA unwinding, needed in a variety of cellular processes including splicing, ribosome biogenesis and RNA degradation. The name derives from the sequence of the Walker B motif (motif II). This domain contains the ATP- binding region. | Helicase superfamily c-terminal domain; as…	0	srmB	ATP-dependent RNA helicase
ST131v2_01094	0.0102312	5.66428	0.0632002	0.952379	0.99394	-4.86518	1094	255	114	88	256	118	130	156	142	192	145	-0.252424	6.8899	0.232592	0.763554	1111836	1112273	-	438	-	-	hypothetical protein						438	31	ST131v2_01094	ST131v2_01094	ST131v2_01094	0	0	0	0	0	0	0	0	0	0	0
cueR	0.025767	6.29056	0.0915756	0.931059	0.993392	-4.82504	3609	111	48	47	108	59	56	67	75	81	73	-0.252379	5.78536	0.328899	0.822762	3547243	3547650	-	408	-	cueR	copper-responsive regulon transcriptional regulator						408	20	cueR	cueR	ST131v2_03609	NP_308572	K	K Transcription	INFORMATION STORAGE AND PROCESSING	DNA-binding transcriptional regulator CueR [Escherichia coli O157:H7 str. Sakai]	cd01108 ,PRK10227	2	Helix-Turn-Helix DNA binding domain of CueR-like transcription regulators. Helix-turn-helix (HTH) transcription regulators CueR and ActP, copper efflux regulators. In Bacillus subtilis, copper induced CueR regulates the copZA operon, preventing copper toxicity. In Rhizobium leguminosarum, ActP controls copper homeostasis; it detects cytoplasmic copper stress and activates transcription in respons…	0	cueR	copper-responsive regulon transcriptional regulator
slyX	0.0700751	3.2438	0.152957	0.885201	0.99141	-4.69365	351	66	33	21	70	28	34	46	35	53	36	-0.252279	5.02884	0.462606	0.882124	383775	383993	-	219	-	slyX	phi X174 lysis protein						219	19	slyX	slyX	ST131v2_00351	YP_008852065	S	S Function unknown	POORLY CHARACTERIZED	SlyX protein [Shigella dysenteriae 1617]	PRK02793	1	phi X174 lysis protein; Provisional |	0	slyX	phi X174 lysis protein
yeeP_1	-0.347071	-1.53345	-1.58036	0.182789	0.786005	-4.49254	1793	148	41	18	69	68	79	57	33	51	83	-0.25208	5.59834	0.438303	0.874538	1828434	1828868	-	435	-	yeeP_1	hypothetical protein						435	72	yeeP_1	yeeP	ST131v2_01793	NP_309422	R	R General function prediction only	POORLY CHARACTERIZED	hypothetical protein ECs1395 [Escherichia coli O157:H7 str. Sakai]	cl21455 ,COG3596	2	P-loop containing Nucleoside Triphosphate Hydrolases. MMR_HSR1_Xtn is the C-terminal region of some members of the MMR_HSR1 family. | Predicted GTPase [General function prediction only]. |	0	0	0
rzpR_1	-0.268416	1.46987	-1.223	0.282826	0.814166	-4.56584	1894	168	58	27	132	58	88	80	47	99	72	-0.251977	5.94179	0.383011	0.853874	1928822	1929283	+	462	-	rzpR_1	hypothetical protein						462	58	rzpR_1	rzpR	ST131v2_01894	0	0	0	0	0	pfam03245	1	Bacteriophage Rz lysis protein. This protein is involved in host lysis. This family is not considered to be a peptidase according to the MEROPs database. This family Rz and the Rz1 protein (pfam06085) represent a unique example of two genes located in different reading frames in the same nucleotide sequence, which encode different proteins that are both required in the same physiological pathway.…	0	rzpR	pseudo
csgE	0.210631	2.54439	1.91315	0.121851	0.762003	-4.32053	2968	589	272	243	613	311	300	372	387	457	379	-0.251905	8.1865	0.188485	0.726208	2929055	2929444	+	390	-	csgE	curlin secretion specificity factor						390	45	csgE	csgE	ST131v2_02968	0	0	0	0	0	PRK10386	1	curli assembly protein CsgE; Provisional |	0	csgE	curlin secretion specificity factor
ST131v2_04479	-0.285897	-0.845717	-1.12463	0.318383	0.828676	-4.58561	4479	252	83	98	236	113	129	115	156	177	139	-0.251756	6.79609	0.257699	0.784759	4432498	4432677	+	180	-	-	hypothetical protein						180	40	ST131v2_04479	ST131v2_04479	ST131v2_04479	0	0	0	0	0	0	0	0	0	0	0
nanC_2	-0.0394667	3.10089	-0.23465	0.825013	0.979825	-4.83162	5168	212	92	63	179	109	108	126	103	134	134	-0.251706	6.55516	0.191836	0.730045	5081784	5082494	-	711	-	nanC_2	N-acetylnuraminic acid outer membrane channel protein						711	42	nanC_2	nanC	ST131v2_05168	YP_002240829	M	M Cell wall/membrane/envelope biogenesis	CELLULAR PROCESSES AND SIGNALING	oligogalacturonate-specific porin protein KdgM [Klebsiella pneumoniae 342]	cl11629	1	Oligogalacturonate-specific porin protein (KdgM). outer membrane porin L; Provisional |	0	nanC	N-acetylnuraminic acid outer membrane channel protein
fimC_3	-0.157569	2.39936	-0.989717	0.373621	0.851853	-4.64057	4222	1162	467	413	1051	586	593	639	658	782	713	-0.251681	9.02119	0.0594221	0.495063	4178622	4179347	-	726	-	fimC_3	periplasmic chaperone						726	130	fimC_3	fimC	ST131v2_04222	NP_418736	W	W Extracellular structures	CELLULAR PROCESSES AND SIGNALING	periplasmic chaperone [Escherichia coli str. K-12 substr. MG1655]	pfam00345 ,pfam02753 ,PRK15195	3	Pili and flagellar-assembly chaperone, PapD N-terminal domain. C2 domain-like beta-sandwich fold. This domain is the n-terminal part of the PapD chaperone protein for pilus and flagellar assembly. | Pili assembly chaperone PapD, C-terminal domain. Ig-like beta-sandwich fold. This domain is the C-terminal part of the pilus and flagellar-assembly chaperone protein PapD. | fimbrial chaperone protein…	0	fimC	periplasmic chaperone
glnD	-0.308209	7.57267	-1.60007	0.178428	0.786005	-4.41172	3951	102	23	14	56	41	55	33	26	42	51	-0.251363	5.07637	0.358039	0.841653	3883283	3885955	+	2673	-	glnD	uridylyltransferase						2673	16	glnD	glnD	ST131v2_03951	NP_414709	OT	O Post-translational modification, protein turnover, and chaperones; T Signal transduction mechanisms	CELLULAR PROCESSES AND SIGNALING	uridylyltransferase [Escherichia coli str. K-12 substr. MG1655]	PRK05007 ,cd04899 ,pfam08335 ,cd05401 ,cd04900	5	PII uridylyl-transferase; Provisional | C-terminal ACT domains of the bacterial signal-transducing uridylyltransferase /uridylyl-removing (UUR) enzyme, GlnD and related domains. This ACT domain family, ACT_ACR-UUR-like_2, includes the second of two C-terminal ACT domains of the bacterial signal-transducing uridylyltransferase /uridylyl-removing (UUR) enzyme, GlnD; including those enzymes similar …	0	glnD	uridylyltransferase
ST131v2_03169	0.021617	6.68968	0.0610683	0.953982	0.99394	-4.83522	3169	459	118	132	327	200	236	164	211	244	244	-0.251308	7.4111	0.197353	0.738884	3115965	3116489	+	525	-	-	hypothetical protein						525	42	ST131v2_03169	ST131v2_03169	ST131v2_03169	0	0	0	0	0	0	0	0	0	0	0
wbbJ	0.0169527	7.50236	0.130371	0.902025	0.993392	-4.87302	1744	274	163	117	307	166	138	222	187	229	203	-0.251193	7.23891	0.302271	0.813865	1788105	1788710	+	606	-	wbbJ	putative lipopolysaccharide biosynthesis O- acetyl transferase						606	27	wbbJ	wbbJ	ST131v2_01744	NP_416537	R	R General function prediction only	POORLY CHARACTERIZED	predicted lipopolysaccharide biosynthesis O-acetyl transferase [Escherichia coli str. K-12 substr. MG1655]	PRK09677 ,cd04647	2	putative lipopolysaccharide biosynthesis O-acetyl transferase WbbJ; Provisional | Maltose O-acyltransferase (MAT)-like: This family is composed of maltose O-acetyltransferase, galactoside O-acetyltransferase (GAT), xenobiotic acyltransferase (XAT) and similar proteins. MAT and GAT catalyze the CoA-dependent acetylation of the 6-hydroxyl group of their respective sugar substrates. MAT acetylates m…	0	wbbJ	putative lipopolysaccharide biosynthesis O-acetyl transferase
cusC_1	-0.24078	3.85168	-1.11652	0.321489	0.829559	-4.59044	2558	442	177	106	343	209	227	242	173	256	255	-0.250863	7.47693	0.190376	0.728508	2558093	2559466	-	1374	-	cusC_1	copper/silver efflux system, outer membrane component						1374	28	cusC_1	cusC	ST131v2_02558	NP_309892	M	M Cell wall/membrane/envelope biogenesis	CELLULAR PROCESSES AND SIGNALING	outer membrane channel protein [Escherichia coli O157:H7 str. Sakai]	pfam02321 ,COG1538	2	Outer membrane efflux protein. The OEP family (Outer membrane efflux protein) form trimeric channels that allow export of a variety of substrates in Gram negative bacteria. Each member of this family is composed of two repeats. The trimeric channel is composed of a 12 stranded all beta sheet barrel that spans the outer membrane, and a long all helical barrel that spans the periplasm. | Outer memb…	0	cusC	copper/silver efflux system, outer membrane component
yjeO	-0.237007	1.08667	-1.78664	0.142054	0.771371	-4.41862	4443	199	99	73	184	115	101	135	118	137	141	-0.250534	6.6143	0.230858	0.761748	4394142	4394444	-	303	-	yjeO	inner membrane protein						303	30	yjeO	yjeO	ST131v2_04443	0	0	0	0	0	pfam10840	1	Protein of unknown function (DUF2645). This family of proteins appear to be restricted to Enterobacteriaceae. Some members in the family are annotated as YjeO however no function for this protein is currently known. |	0	yjeO	inner membrane protein
ST131v2_03806							3806	860	276	254	743	342	440	379	406	554	417	-0.249728	8.40162	0.173097	0.704273	3762228	3762428	-	201	-	-	-								#N/A	#N/A	#N/A	#N/A	#N/A	#N/A	#N/A	#N/A	#N/A	#N/A	#N/A	#N/A	#N/A	#N/A
yidA	-0.115111	6.67107	-0.998055	0.369982	0.851853	-4.63676	5034	747	270	215	598	350	382	370	345	445	426	-0.249584	8.24336	0.0633454	0.508487	4959382	4960194	+	813	-	yidA	sugar phosphate phosphatase						813	106	yidA	yidA	ST131v2_05034	NP_418152	HR	H Coenzyme transport and metabolism; R General function prediction only	METABOLISM; POORLY CHARACTERIZED	sugar phosphate phosphatase; substrates include erythrose 4-P and mannose 1-P phosphatase [Escherichia coli str. K-12 substr. MG1655]	PRK10513 ,cd01427	2	sugar phosphate phosphatase; Provisional | Haloacid dehalogenase-like hydrolases. The haloacid dehalogenase-like (HAD) superfamily includes L-2-haloacid dehalogenase, epoxide hydrolase, phosphoserine phosphatase, phosphomannomutase, phosphoglycolate phosphatase, P-type ATPase, and many others, all of which use a nucleophilic aspartate in their phosphoryl transfer reaction. All members possess a h…	0	yidA	sugar phosphate phosphatase
ygjH	-0.0844605	2.14513	-0.681339	0.529876	0.901713	-4.70289	642	96	41	11	67	42	50	56	22	50	52	-0.248825	5.21988	0.449358	0.878732	634958	635290	+	333	-	ygjH	putative tRNA binding protein; putative tRNA corner chaperone						333	16	ygjH	ygjH	ST131v2_00642	NP_311983	J	J Translation, ribosomal structure and biogenesis	INFORMATION STORAGE AND PROCESSING	hypothetical protein ECs3956 [Escherichia coli O157:H7 str. Sakai]	PRK10089	1	tRNA-binding protein; Provisional |	0	ygjH	putative tRNA binding protein; putative tRNA corner chaperone
zapA	0.45255	8.35722	2.03178	0.105662	0.751948	-4.25732	874	192	75	45	144	93	99	103	75	108	114	-0.248764	6.28629	0.220975	0.751435	865440	865769	-	330	-	zapA	FtsZ stabilizer						330	22	zapA	zapA	ST131v2_00874	NP_417386	D	D Cell cycle control, cell division, chromosome partitioning	CELLULAR PROCESSES AND SIGNALING	FtsZ stabilizer [Escherichia coli str. K-12 substr. MG1655]	PRK10972	1	Z-ring-associated protein; Provisional |	0	zapA	FtsZ stabilizer
ST131v2_02004	0.237177	1.86783	1.08315	0.334549	0.839537	-4.59205	2004	123	20	22	93	27	66	30	38	71	35	-0.248184	5.29552	0.515194	0.902618	2015637	2016047	+	411	-	-	hypothetical protein						411	11	ST131v2_02004	ST131v2_02004	ST131v2_02004	0	0	0	0	0	0	0	0	0	0	0
hflC_1	-0.110589	2.3222	-0.745753	0.493736	0.88676	-4.69946	845	652	231	163	499	291	334	316	263	372	355	-0.24772	7.98276	0.129628	0.650163	842174	843082	-	909	-	hflC_1	HflB protease modulator specific for phage lambda cII repressor						909	68	hflC_1	hflC	ST131v2_00845	NP_716082	O	O Post-translational modification, protein turnover, and chaperones	CELLULAR PROCESSES AND SIGNALING	putative negative regulator of univalent cation permeability [Shewanella oneidensis MR-1]	smart00244 ,cd03401	2	prohibitin homologues. prohibitin homologues | Prohibitin family; SPFH (stomatin, prohibitin, flotillin, and HflK/C) superfamily. This model characterizes proteins similar to prohibitin (a lipid raft-associated integral membrane protein). Individual proteins of the SPFH (band 7) domain superfamily may cluster to form membrane microdomains which may in turn recruit multiprotein complexes. These mi…	0	hflC	HflB protease modulator specific for phage lambda cII repressor
yeaO	0.0975562	5.4147	0.609439	0.572343	0.915858	-4.73981	2167	185	74	37	123	95	96	101	63	92	116	-0.24766	6.1954	0.306716	0.814054	2155935	2156282	-	348	-	yeaO	DUF488 family protein						348	11	yeaO	yeaO	ST131v2_02167	NP_310528	S	S Function unknown	POORLY CHARACTERIZED	hypothetical protein ECs2501 [Escherichia coli O157:H7 str. Sakai]	COG3189	1	Uncharacterized conserved protein YeaO, DUF488 family [Function unknown]. |	0	yeaO	DUF488 family protein
dsbE	-0.540135	3.31803	-2.96058	0.036931	0.751948	-4.26794	1577	84	35	39	73	53	42	49	62	55	65	-0.24701	5.42278	0.381702	0.853194	1601321	1601878	+	558	-	dsbE	periplasmic thioredoxin of cytochrome c-type biogenesis						558	10	dsbE	dsbE	ST131v2_01577	NP_416699	O	O Post-translational modification, protein turnover, and chaperones	CELLULAR PROCESSES AND SIGNALING	periplasmic thioredoxin of cytochrome c-type biogenesis [Escherichia coli str. K-12 substr. MG1655]	PRK15412 ,pfam00578	2	thiol:disulfide interchange protein DsbE; Provisional | AhpC/TSA family. This family contains proteins related to alkyl hydroperoxide reductase (AhpC) and thiol specific antioxidant (TSA). |	0	dsbE	periplasmic thioredoxin of cytochrome c-type biogenesis
ST131v2_01861	-0.175529	4.80896	-1.47115	0.208972	0.786763	-4.46698	1861	1546	621	413	1304	698	790	848	661	970	849	-0.246718	9.30427	0.144432	0.670783	1912372	1913397	-	1026	-	-	site-specific tyrosine recombinase XerC						1026	78	ST131v2_01861	ST131v2_01861	ST131v2_01861	NP_310800	LX	L Replication, recombination and repair; X phage-derived proteins	INFORMATION STORAGE AND PROCESSING; PHAGE PROTEINS	integrase [Escherichia coli O157:H7 str. Sakai]	cd00800	1	C-terminal catalytic domain of Lambda integrase, a tyrosine-based site-specific recombinase. Lambda-type integrases catalyze site-specific integration and excision of temperate bacteriophages and other mobile genetic elements to and from the bacterial host chromosome. They are tyrosine-based site-specific recombinase and belong to the superfamily of DNA breaking-rejoining enzymes, which share the…	0	0	0
purR	0.102824	5.88115	0.374634	0.725317	0.95397	-4.75038	2305	239	72	41	141	106	125	100	70	105	130	-0.246698	6.3741	0.314961	0.820508	2291603	2292628	-	1026	-	purR	transcriptional repressor, hypoxanthine-binding						1026	12	purR	purR	ST131v2_02305	NP_416175	K	K Transcription	INFORMATION STORAGE AND PROCESSING	DNA-binding transcriptional repressor, hypoxanthine-binding [Escherichia coli str. K-12 substr. MG1655]	cd06275 ,PRK10703 ,smart00354	3	Ligand-binding domain of purine repressor, PurR, which functions as the master regulatory protein of de novo purine nucleotide biosynthesis in Escherichia coli. Ligand-binding domain of purine repressor, PurR, which functions as the master regulatory protein of de novo purine nucleotide biosynthesis in Escherichia coli. This dimeric PurR belongs to the LacI-GalR family of transcription regulators…	0	purR	transcriptional repressor, hypoxanthine-binding
amtB	-0.044746	6.15704	-0.324559	0.760383	0.962384	-4.81386	3650	296	97	106	261	133	152	135	169	195	163	-0.24605	6.9788	0.205728	0.746759	3588517	3589803	-	1287	-	amtB	ammonium transporter						1287	38	amtB	amtB	ST131v2_03650	NP_414985	P	P Inorganic ion transport and metabolism	METABOLISM	ammonium transporter [Escherichia coli str. K-12 substr. MG1655]	PRK10666	1	ammonium transporter; Provisional |	0	amtB	ammonium transporter
fliK	0.105239	2.09239	0.324063	0.760733	0.962384	-4.77535	1954	348	196	134	383	190	176	267	215	286	232	-0.246045	7.50294	0.294776	0.810445	1978174	1979301	-	1128	-	fliK	flagellar hook-length control protein						1128	26	fliK	fliK	ST131v2_01954	NP_416453	N	N Cell motility	CELLULAR PROCESSES AND SIGNALING	flagellar hook-length control protein [Escherichia coli str. K-12 substr. MG1655]	pfam02120 ,PRK10118	2	Flagellar hook-length control protein FliK. This is the C terminal domain of FliK. FliK controls the length of the flagellar hook by directly measuring the hook length as a molecular ruler. This family also includes YscP of the Yersinia type III secretion system, and equivalent proteins in other pathogenic bacterial type III secretion systems. | flagellar hook-length control protein; Provisional |	0	fliK	flagellar hook-length control protein
rbsK_5	0.130003	5.54672	1.11397	0.32247	0.830049	-4.59492	4979	539	198	149	419	257	276	271	240	312	313	-0.245753	7.7681	0.0955829	0.594527	4898305	4899234	-	930	-	rbsK_5	ribokinase						930	102	rbsK_5	rbsK	ST131v2_04979	NP_418208	G	G Carbohydrate transport and metabolism	METABOLISM	ribokinase [Escherichia coli str. K-12 substr. MG1655]	PRK11142	1	ribokinase; Provisional |	0	rbsK	ribokinase
gltS	0.293544	5.87152	1.02869	0.356871	0.847196	-4.62698	32	228	80	68	171	116	117	111	110	128	142	-0.24573	6.56248	0.162188	0.692431	40297	41502	+	1206	-	gltS	glutamate transporter						1206	88	gltS	gltS	ST131v2_00032	NP_312556	E	E Amino acid transport and metabolism	METABOLISM	glutamate transport protein [Escherichia coli O157:H7 str. Sakai]	cl19414	1	Sodium/glutamate symporter. [Transport and binding proteins, Amino acids, peptides and amines] |	0	gltS	glutamate transporter
yicI_1	-0.102176	6.3592	-0.851777	0.43827	0.876742	-4.70883	13	7224	2714	2442	6056	3633	3689	3705	3887	4500	4412	-0.245511	11.5944	0.0102695	0.235991	17052	19433	-	2382	-	yicI_1	putative alpha-glucosidase						2382	864	yicI_1	yicI	ST131v2_00013	YP_003613387	G	G Carbohydrate transport and metabolism	METABOLISM	glucan 1,3-alpha-glucosidase [Enterobacter cloacae subsp. cloacae ATCC 13047]	cd06599 ,cd14752 ,COG1501	3	E.coli Aec37-like. Glycosyl hydrolase family 31 (GH31) domain of a bacterial protein family represented by Escherichia coli protein Aec37. The gene encoding Aec37 (aec-37) is located within a genomic island (AGI-3) isolated from the extraintestinal avian pathogenic Escherichia coli strain BEN2908. The function of Aec37 and its orthologs is unknown; however, deletion of a region of the genome that…	0	yicI	putative alpha-glucosidase
queD	0.0449886	3.22185	0.250479	0.813496	0.976575	-4.73851	1046	79	46	35	80	51	39	63	57	60	63	-0.245302	5.46515	0.412955	0.868056	1068000	1068365	-	366	-	queD	6-pyruvoyl tetrahydrobiopterin synthase (PTPS)						366	19	queD	queD	ST131v2_01046	YP_008851408	H	H Coenzyme transport and metabolism	METABOLISM	6-pyruvoyl tetrahydropterin synthase [Shigella dysenteriae 1617]	pfam01242 ,cl00263	2	6-pyruvoyl tetrahydropterin synthase. 6-Pyruvoyl tetrahydrobiopterin synthase catalyzes the conversion of dihydroneopterin triphosphate to 6-pyruvoyl tetrahydropterin, the second of three enzymatic steps in the synthesis of tetrahydrobiopterin from GTP. The functional enzyme is a hexamer of identical subunits. | N/A. The QueF monomer is made up of two ferredoxin-like domains aligned together with…	0	queD	6-pyruvoyl tetrahydrobiopterin synthase (PTPS)
dosP	-0.113731	5.41702	-0.767764	0.481808	0.883722	-4.71052	2430	888	339	142	675	333	456	462	232	503	406	-0.245221	8.31219	0.425745	0.873742	2418700	2421099	+	2400	-	dosP	oxygen sensor, c-di-GMP phosphodiesterase, heme- regulated; cold- and stationary phase-induced bioflim regulator						2400	67	dosP	dosP	ST131v2_02430	NP_416006	T	T Signal transduction mechanisms	CELLULAR PROCESSES AND SIGNALING	oxygen sensor, c-di-GMP phosphodiesterase, heme-regulated; cold- and stationary phase-induced bioflim regulator [Escherichia coli str. K-12 substr. MG1655]	PRK11359 ,smart00267 ,cd00130 ,smart00052	4	cyclic-di-GMP phosphodiesterase; Provisional | diguanylate cyclase. Diguanylate cyclase, present in a variety of bacteria. | PAS domain; PAS motifs appear in archaea, eubacteria and eukarya. Probably the most surprising identification of a PAS domain was that in EAG-like K+-channels. PAS domains have been found to bind ligands, and to act as sensors for light and oxygen in signal transduction. | …	0	dosP	oxygen sensor, c-di-GMP phosphodiesterase, heme-regulated; cold- and stationary phase-induced bioflim regulator
ypfG	-0.214082	4.56252	-1.68484	0.160842	0.777857	-4.43278	1319	440	143	131	346	200	226	197	210	258	244	-0.245087	7.45569	0.108508	0.614037	1329552	1330550	+	999	-	ypfG	DUF1176 family protein						999	47	ypfG	ypfG	ST131v2_01319	YP_004213968	R	R General function prediction only	POORLY CHARACTERIZED	hypothetical protein Rahaq_3247 [Rahnella sp. Y9602]	pfam06674	1	Protein of unknown function (DUF1176). This family consists of several hypothetical bacterial proteins of around 340 residues in length. Members of this family contain six highly conserved cysteine residues. The function of this family is unknown. |	0	ypfG	DUF1176 family protein
waaL	-0.0944317	6.85765	-0.627312	0.561581	0.913907	-4.77301	63	483	228	184	445	277	246	312	294	331	338	-0.244989	7.86961	0.152692	0.675786	69527	70792	-	1266	-	waaL	O-antigen ligase						1266	154	waaL	waaL	ST131v2_00063	NP_418079	M	M Cell wall/membrane/envelope biogenesis	CELLULAR PROCESSES AND SIGNALING	O-antigen ligase [Escherichia coli str. K-12 substr. MG1655]	COG3307	1	O-antigen ligase [Cell wall/membrane/envelope biogenesis]. |	0	waaL	O-antigen ligase
yoeG_2	-0.113473	6.25072	-0.921542	0.404518	0.868559	-4.66585	5111	290	122	103	260	149	148	168	165	194	182	-0.244891	7.05045	0.153078	0.676606	5033950	5034582	+	633	-	yoeG_2	hypothetical protein						633	56	yoeG_2	yoeG	ST131v2_05111	YP_558605	S	S Function unknown	POORLY CHARACTERIZED	IS66 family transposase [Burkholderia xenovorans LB400]	pfam13005 ,cl24150 ,COG3436	3	zinc-finger binding domain of transposase IS66. This is a zinc-finger region of the N-terminus of the insertion element IS66 transposase. | Transposase [Mobilome: prophages, transposons]. |	0	0	0
pliG	-0.0661296	7.15066	-0.494543	0.644633	0.933137	-4.78776	2795	827	329	275	758	384	422	450	439	564	468	-0.244599	8.49372	0.109664	0.614037	2774061	2774462	+	402	-	pliG	periplasmic inhibitor of g-type lysozyme						402	52	pliG	pliG	ST131v2_02795	0	0	0	0	0	0	0	0	0	pliG	periplasmic inhibitor of g-type lysozyme
mppA	-0.0679239	5.72343	-0.586542	0.586325	0.917429	-4.76438	2523	1591	575	347	1125	715	814	785	557	836	869	-0.244513	9.2125	0.228189	0.75931	2522100	2523713	-	1614	-	mppA	murein tripeptide (L-ala-gamma-D-glutamyl-meso- DAP) transporter subunit						1614	106	mppA	mppA	ST131v2_02523	NP_415845	E	E Amino acid transport and metabolism	METABOLISM	murein tripeptide (L-ala-gamma-D-glutamyl-meso-DAP) transporter subunit [Escherichia coli str. K-12 substr. MG1655]	cd08504 ,PRK15104	2	The substrate-binding component of an ABC-type oligopetide import system contains the type 2 periplasmic binding fold. This family represents the periplasmic substrate-binding component of an ATP-binding cassette (ABC)-type oligopeptide transport system comprised of 5 subunits. The transport system OppABCDEF contains two homologous integral membrane proteins OppB and OppF that form the translocat…	0	mppA	murein tripeptide (L-ala-gamma-D-glutamyl-meso-DAP) transporter subunit
yidH	0.210587	3.35457	0.501114	0.640359	0.932933	-4.70874	5052	157	83	61	169	81	79	114	98	127	100	-0.244307	6.33248	0.334418	0.827139	4976114	4976461	+	348	-	yidH	DUF202 family inner membrane protein						348	33	yidH	yidH	ST131v2_05052	YP_008852870	S	S Function unknown	POORLY CHARACTERIZED	Integral membrane protein [Shigella dysenteriae 1617]	COG2149	1	Uncharacterized membrane protein YidH, DUF202 family [Function unknown]. |	0	yidH	DUF202 family inner membrane protein
ST131v2_00930							930	76	27	33	87	27	39	39	53	66	35	-0.244157	5.20707	0.518029	0.903821	932203	932284	+	82	-	-	-								#N/A	#N/A	#N/A	#N/A	#N/A	#N/A	#N/A	#N/A	#N/A	#N/A	#N/A	#N/A	#N/A	#N/A
ST131v2_04483	-0.116256	4.12333	-0.989027	0.373923	0.851853	-4.63876	4483	953	410	355	886	499	486	560	566	659	607	-0.242988	8.78798	0.0995621	0.60435	4438739	4439263	+	525	-	-	hypothetical protein						525	112	ST131v2_04483	ST131v2_04483	ST131v2_04483	0	0	0	0	0	0	0	0	0	0	0
yeeW_4	-0.351217	0.634533	-2.26498	0.0802087	0.751948	-4.33082	5196	91	40	31	77	50	46	56	51	58	62	-0.24267	5.42602	0.325932	0.82098	5109387	5109875	+	489	-	yeeW_4	hypothetical protein						489	62	yeeW_4	yeeW	ST131v2_05196	0	0	0	0	0	0	0	0	0	yeeW	pseudo
hisQ	-0.180603	5.70573	-0.87912	0.424782	0.873321	-4.68413	1466	303	119	78	211	162	156	163	127	157	197	-0.242155	6.95482	0.218191	0.750636	1474040	1474726	+	687	-	hisQ	histidine ABC transporter permease						687	34	hisQ	hisQ	ST131v2_01466	YP_008850813	E	E Amino acid transport and metabolism	METABOLISM	Histidine transport system permease protein hisQ [Shigella dysenteriae 1617]	COG4215 ,PRK15135	2	ABC-type arginine transport system, permease component [Amino acid transport and metabolism]. | histidine/lysine/arginine/ornithine ABC transporter permease HisQ; Provisional |	0	hisQ	histidine ABC transporter permease
ST131v2_01992	-0.156329	4.78271	-1.20536	0.288922	0.817519	-4.56799	1992	464	149	129	308	237	238	205	207	229	288	-0.241863	7.49557	0.168126	0.695992	2006116	2007132	-	1017	-	-	Phage integrase family						1017	31	ST131v2_01992	ST131v2_01992	ST131v2_01992	YP_006218224	LX	L Replication, recombination and repair; X phage-derived proteins	INFORMATION STORAGE AND PROCESSING; PHAGE PROTEINS	phage integrase family site specific recombinase [Providencia stuartii MRSN 2154]	cl00213	1	DNA breaking-rejoining enzymes, C-terminal catalytic domain. catalyzes cleavage and ligation of DNA. |	0	0	0
bglG_2	-0.0142557	1.50348	-0.0854976	0.935621	0.993392	-4.82969	5009	1637	702	622	1499	884	835	959	990	1114	1075	-0.241578	9.57479	0.0851055	0.572967	4929869	4930561	+	693	-	bglG_2	transcriptional antiterminator of the bgl operon						693	170	bglG_2	bglG	ST131v2_05009	NP_418179	K	K Transcription	INFORMATION STORAGE AND PROCESSING	transcriptional antiterminator of the bgl operon [Escherichia coli str. K-12 substr. MG1655]	pfam00874 ,pfam03123	2	PRD domain. The PRD domain (for PTS Regulation Domain), is the phosphorylatable regulatory domain found in bacterial transcriptional antiterminator such as BglG, SacY and LicT, as well as in activators such as MtlR and LevR. The PRD is phosphorylated on one or two conserved histidine residues. PRD-containing proteins are involved in the regulation of catabolic operons in Gram+ and Gram- bacteria …	0	bglG	transcriptional antiterminator of the bgl operon
ST131v2_00973	-0.175693	6.39938	-1.1287	0.316835	0.82826	-4.60147	973	2276	836	639	1751	1088	1163	1142	1020	1301	1322	-0.240946	9.8333	0.0545843	0.479235	986832	988700	-	1869	-	-	Uncharacterized alpha/beta hydrolase domain (DUF2235)						1869	202	ST131v2_00973	ST131v2_00973	ST131v2_00973	0	0	0	0	0	0	0	0	0	0	0
rlmN	-0.218021	5.32521	-1.73747	0.150827	0.771371	-4.41076	1273	302	151	119	271	188	153	206	190	202	229	-0.240646	7.24017	0.228148	0.75931	1270153	1271307	+	1155	-	rlmN	dual specificity 23S rRNA m(2)A2503, tRNA m(2)A37 methyltransferase, SAM-dependent						1155	51	rlmN	rlmN	ST131v2_01273	YP_008851088	J	J Translation, ribosomal structure and biogenesis	INFORMATION STORAGE AND PROCESSING	23S rRNA (adenine(2503)-C(2))-methyltransferase [Shigella dysenteriae 1617]	TIGR00048 ,PRK11194	2	23S rRNA (adenine(2503)-C(2))-methyltransferase. Members of this family are RlmN, a 23S rRNA m2A2503 methyltransferase in the radical SAM enzyme family. Closely related is Cfr, a Staphylococcus sciuri plasmid-borne homolog to this family, Cfr, has been identified as essential to transferrable resistance to chloramphenicol and florfenicol. Cfr methylates 23S RNA at a different site. [Protein synth…	0	rlmN	dual specificity 23S rRNA m(2)A2503, tRNA m(2)A37 methyltransferase, SAM-dependent
ST131v2_00180	-0.0363652	4.13736	-0.144362	0.891596	0.992068	-4.76122	180	309	144	97	265	167	158	197	157	198	204	-0.240322	7.14036	0.187047	0.726208	202059	202340	+	282	-	-	hypothetical protein						282	54	ST131v2_00180	ST131v2_00180	ST131v2_00180	0	0	0	0	0	0	0	0	0	0	0
pykA	0.0769522	9.02344	0.806957	0.461103	0.878301	-4.72471	2105	362	181	99	328	181	185	247	161	245	221	-0.23973	7.35404	0.284108	0.804438	2099663	2101105	-	1443	-	pykA	pyruvate kinase II						1443	35	pykA	pykA	ST131v2_02105	NP_416368	G	G Carbohydrate transport and metabolism	METABOLISM	pyruvate kinase II [Escherichia coli str. K-12 substr. MG1655]	PRK05826 ,cd00288	2	pyruvate kinase; Provisional | Pyruvate kinase (PK): Large allosteric enzyme that regulates glycolysis through binding of the substrate, phosphoenolpyruvate, and one or more allosteric effectors. Like other allosteric enzymes, PK has a high substrate affinity R state and a low affinity T state. PK exists as several different isozymes, depending on organism and tissue type. In mammals, there are f…	0	pykA	pyruvate kinase II
ycgH_2	-0.215508	1.56272	-1.31755	0.252141	0.804254	-4.53123	2804	159	82	82	157	110	80	113	130	117	135	-0.239631	6.46932	0.361256	0.841747	2779953	2780315	-	363	-	ycgH_2	hypothetical protein						363	20	ycgH_2	ycgH	ST131v2_02804	0	0	0	0	0	0	0	0	0	ycgH	pseudo
rfbC	-0.0410165	6.65093	-0.341155	0.74868	0.960275	-4.8378	1739	835	284	319	713	418	426	390	507	531	509	-0.23917	8.50437	0.160439	0.690012	1782861	1783403	+	543	-	rfbC	dTDP-4-deoxyrhamnose-3,5-epimerase						543	43	rfbC	rfbC	ST131v2_01739	YP_008850425	M	M Cell wall/membrane/envelope biogenesis	CELLULAR PROCESSES AND SIGNALING	DTDP-4-dehydrorhamnose 3,5-epimerase [Shigella dysenteriae 1617]	pfam00908	1	dTDP-4-dehydrorhamnose 3,5-epimerase. This family catalyze the isomerization of dTDP-4-dehydro-6-deoxy -D-glucose with dTDP-4-dehydro-6-deoxy-L-mannose. The EC number of this enzyme is 5.1.3.13. |	0	rfbC	dTDP-4-deoxyrhamnose-3,5-epimerase
ychN	0.389785	6.23813	3.65524	0.018391	0.740905	-3.87926	2714	42	18	12	34	22	22	26	21	26	28	-0.23908	4.32637	0.452966	0.880427	2701194	2701547	+	354	-	ychN	putative sulfur relay protein						354	6	ychN	ychN	ST131v2_02714	YP_008849100	P	P Inorganic ion transport and metabolism	METABOLISM	Intracellular sulfur reduction protein [Shigella dysenteriae 1617]	COG1553	1	Sulfur relay (sulfurtransferase) complex TusBCD TusD component, DsrE family [Inorganic ion transport and metabolism]. |	0	ychN	putative sulfur relay protein
ST131v2_00747	-0.18698	2.78465	-1.07156	0.339196	0.840486	-4.60979	747	490	212	113	399	224	251	289	184	297	273	-0.239016	7.64503	0.279402	0.803888	741945	742769	+	825	-	-	hypothetical protein						825	74	ST131v2_00747	ST131v2_00747	ST131v2_00747	0	0	0	0	0	0	0	0	0	0	0
dkgA_2	-0.0245886	7.52088	-0.232606	0.826503	0.979825	-4.85393	3788	2456	950	755	2057	1171	1255	1297	1204	1529	1423	-0.238215	10.0062	0.0386276	0.418218	3739110	3739979	-	870	-	dkgA_2	2,5-diketo-D-gluconate reductase A						870	148	dkgA_2	dkgA	ST131v2_03788	NP_308365	Q	Q Secondary metabolites biosynthesis, transport, and catabolism	METABOLISM	reductase [Escherichia coli O157:H7 str. Sakai]	COG0656 ,COG0667	2	Aldo/keto reductase, related to diketogulonate reductase [Secondary metabolites biosynthesis, transport and catabolism]. | Predicted oxidoreductase (related to aryl-alcohol dehydrogenase) [General function prediction only]. |	0	dkgA	2,5-diketo-D-gluconate reductase A
ST131v2_03087	-0.0763875	2.69179	-0.37852	0.722626	0.95397	-4.70298	3087	70	27	14	50	34	37	38	25	38	42	-0.238114	4.86365	0.366227	0.846324	3052388	3052684	-	297	-	-	hypothetical protein						297	12	ST131v2_03087	ST131v2_03087	ST131v2_03087	0	0	0	0	0	cl16941	1	Nucleoside Triphosphate Pyrophosphohydrolase (EC 3.6.1.8) MazG-like domain superfamily. This family of short proteins are distantly related to the MazG enzyme. This suggests that these proteins are enzymes that catalyze a related reaction. |	0	0	0
[truncated: 4,714 more rows]
[truncated: 5 more columns]

## Sheet: pH7_vs_pH5.5_aerobic
Gene	logFC.x	AveExpr	t	P.Value	adj.P.Val	B	X	real_1_pH7_a.x	real_2_pH7_a.x	real_3_pH7_a.x	real_4_pH5.5_a.x	real_5_pH5.5_a.x	real_6_pH5.5_a.x	real_1_pH7_a.y	real_2_pH7_a.y	real_3_pH7_a.y	real_4_pH5.5_a.y	real_5_pH5.5_a.y	real_6_pH5.5_a.y	logFC.y	logCPM	PValue	FDR.x	Start	Stop	Strand	Length	PID	Gene	Product	FDR.y	logFC	red	blue	green	gene.length	mean_insertions	COG_protein_id_(blast_of_COG_proteins,_E-value_<=_1e-20)	COG_class	class_description	Class_text	Protein_Function	CDD_domains,_<_1e-10_E-value	No._CDD_domains	CDD_descriptions_|_delimited	Infernal_cmscan_|_delimited	symbol	gene_name	gene_id
[truncated: 5,450 more rows]
[truncated: 4 more columns]

[truncated: 14 more sheets: aerobic_v_Anaerobic_pH5.5, aerobic_v_Anaerobic_pH7, AceticAcid_Aerobic_pH5.5, PropionicAcid_Aerobic_pH7, PropionicAcid_ANaerobic_pH7, AceticAcid_ANaerobic_pH5.5, ButyricAcid_ANaerobic_pH5.5, PropionicAcid_ANaerobic_pH5.5, AceticAcid_Aerobic_pH7, AceticAcid_ANaerobic_pH7, ButyricAcid_Aerobic_pH5.5, ButyricAcid_Aerobic_pH7, ButyricAcid_ANaerobic_pH7, PropionicAcid_Aerobic_pH5.5]
