# Supplementary material for: Mapping the Transcriptional and Fitness Landscapes of a Pathogenic E. coli Strain: The Effects of Organic Acid Stress under Aerobic and Anaerobic Conditions
Source: Genes (Basel). 2020 Dec 31;12(1):53. doi: 10.3390/genes12010053 (PMC7824302; doi:10.3390/genes12010053)
Supplement: Supplementary file 1 [file genes-12-00053-s001.zip › genes-1011081 supplementary/Table_S3.xlsx]

## Sheet: _xltb_storage_
XL Toolbox Settings
	export_preset	<?xml version="1.0" encoding="utf-16"?>_x000D_ <Preset xmlns:xsd="http://www.w3.org/2001/XMLSchema" xmlns:xsi="http://www.w3.org/2001/XMLSchema-instance">_x000D_ <Name>Png, 1200 dpi, RGB, Transparent canvas</Name>_x000D_ <Dpi>1200</Dpi>_x000D_ <FileType>Png</FileType>_x000D_ <ColorSpace>Rgb</ColorSpace>_x000D_ <Transparency>TransparentCanvas</Transparency>_x000D_ <UseColorProfile>false</UseColorP…
	export_path	C:\Users\herberjm\Bioinformatics2\Tradis\Results\OrganicAcidPaper\TRADIS_expectedGenes.png

## Sheet: Key
This table contains KEGG GSEA summary results of all differential gene expression signatures. October 10th 2020.
One sheet each for RNAseq and TraDIS results, which have the following format:
Contrast	Differential gene expression contrast name. E.g. Acet_v_aero_7 = Acetic acid aerobic versus pH7 aerobic control.
KEGG pathway id	KEGG pathway accession id
KEGG Top level	KEGG pathway hierarchy top level class of pathway
KEGG Sub level	KEGG pathway hierarchy sub level class of pathway
Pathway description	Description of the KEGG pathway
Pos/Neg	Whether GSEA enrichment was positive or negative. E.g. For the Acet_v_aero_7 (Acetic acid aerobic versus pH7 aerobic control) contrast, if positive then the given KEGG pathway was enriched (up-regulated) in the Acetic acid sample. If negative, then the KEGG pathway up-regulated in the control sample.
FDR	FDR reported from GSEA analysis
NES	Normalised enrichment scores from GSEA
Core enriched genes	Where reported by GSEA for each enrichment, these are the core genes contributing to the enrichment scores. Note only the 20 most significant pathway enrichments include core genes when running the BROAD institutes GSEA software, thus some are not shown.
# of core enriched genes	The number of core enriched genes.
RNAseq contrast	Description of log2 FC contrast	TraDIS contrast	Description of log2 FC contrast
Acet_v_aero_5	Acetic acid pH5.5 vs. pH5.5 aerobic control	Acet_A_5	pH5.5 aerobic control vs. Acetic acid pH5.5
Acet_v_aero_7	Acetic acid pH7 vs. pH7 aerobic control	Acet_7_A	pH7 aerobic control vs. Acetic acid pH7
Acet_v_AN_5	Acetic acid pH5.5 vs. pH5.5 Anaerobic control	Acet_AN_5	pH5.5 Anaerobic control vs. Acetic acid pH5.5
Acet_v_AN_7	Acetic acid pH7 vs. pH7 Anaerobic control	Acet_7_AN	pH7 Anaerobic control vs. Acetic acid pH7
Aero_5_v_7	pH5.5 vs. pH7 aerobic	pH7_pH5_A	pH7 aerobic vs. pH5.5
AN_5_v_7	pH5.5 vs. pH7 Anaerobic	pH7_pH5_AN	pH7 Anaerobic vs. pH5.5
AN_v_aero_5	Anaerobic vs. aerobic pH5.5	A_AN_5	aerobic pH5.5 vs. Anaerobic
AN_v_aero_7	Anaerobic vs. aerobic pH7	A_AN_7	aerobic pH7 vs. Anaerobic
But_v_aero_5	Butyric acid pH5.5 vs. pH5.5 aerobic control	But_5_A	pH5.5 aerobic control vs. Butyric acid pH5.5
But_v_aero_7	Butyric acid pH7 vs. pH7 aerobic control	But_7_A	pH7 aerobic control vs. Butyric acid pH7
But_v_AN_5	Butyric acid pH5.5 vs. pH5.5 Anaerobic control	But_AN_5	pH5.5 Anaerobic control vs. Butyric acid pH5.5
But_v_AN_7	Butyric acid pH7 vs. pH7 Anaerobic control	But_7_AN	pH7 Anaerobic control vs. Butyric acid pH7
Prop_v_aero_5	Propionic acid pH5.5 vs. pH5.5 aerobic control	Prop_5_A	pH5.5 aerobic control vs. Propionic acid pH5.5
Prop_v_aero_7	Propionic acid pH7 vs. pH7 aerobic control	Prop_A_7	pH7 aerobic control vs. Propionic acid pH7
Prop_v_AN_5	Propionic acid pH5.5 vs. pH5.5 Anaerobic control	Prop_AN_5	pH5.5 Anaerobic control vs. Propionic acid pH5.5
Prop_v_AN_7	Propionic acid pH7 vs. pH7 Anaerobic control	Prop_AN_7	pH7 Anaerobic control vs. Propionic acid pH7

## Sheet: RNAseq
Sample	KEGG pathway id	KEGG Top level	KEGG Sub level	Pathway description	Pos/Neg	FDR	NES	Core enriched genes	# of core enriched genes
Acet_v_AN_5	ECO00970	2. Genetic Information Processing	2.2 Translation	Aminoacyl-tRNA biosynthesis	pos	0	2.64609	leuS pheS gltX pheT glnS thrS selA serS metG ileS lysU tyrS aspS alaS proS valS hisS glyS lysS glyQ argS trpS	22
Prop_v_AN_7	ECO00970	2. Genetic Information Processing	2.2 Translation	Aminoacyl-tRNA biosynthesis	pos	0	2.60278	valS glyQ glyS lysS hisS argS trpS fmt alaS aspS tyrS proS ileS lysU leuS asnS gltX glnS cysS thrS	20
Prop_v_AN_5	ECO02040	4. Cellular Processes	4.5 Cell motility	Flagellar assembly	pos	0.000580022	2.31355	fliC fliO motB flgA fliA flgM flgH fliN motA fliG fliD fliR fliT flgG fliM flgF flgI fliI fliP fliJ flgN flhB fliS flhA flgE flhC	26
Prop_v_AN_7	ECO00400	1. Metabolism	1.5 Amino acid metabolism	Phenylalanine, tyrosine and tryptophan biosynthesis	pos	0.00012014	2.24232	aroH aroK aroG aspC aroC aroL aroA trpB	8
But_v_AN_5	ECO00970	2. Genetic Information Processing	2.2 Translation	Aminoacyl-tRNA biosynthesis	pos	0	2.15054	proS alaS aspS tyrS fmt trpS argS lysS glyS glyQ hisS valS thrS glnS cysS gltX pheS leuS asnS	19
Acet_v_AN_5	ECO01230	1. Metabolism	1.0 Global and overview maps	Biosynthesis of amino acids	pos	0.00023768	2.12731	pfkB trpE rpe serC fbaB glnA aroG serA asnA aroB alaA talA rpiA aroE argI tyrA acnA ilvI metK proB ilvC tktA luxS prs argE leuA hisA proA gpmM dapF proC tktB metC dapA eno argG aroK metB pfkA fbaA argC asnB acnB tpiA pgk ltaE argA trpB aroH cysK trpA gpmA glyA serB gapA metA cysE metE aroL pykF argB argD	62
Prop_v_AN_7	ECO00780	1. Metabolism	1.8 Metabolism of cofactors and vitamins	Biotin metabolism	pos	0.000951639	2.12162	bioF fabB fabF bioC fabI bioB bioD bioA fabG	9
Prop_v_AN_7	ECO00230	1. Metabolism	1.4 Nucleotide metabolism	Purine metabolism	pos	0.00111715	2.1006	purA nudE purB prs apt hpt purD pykF purT purC gpt purF gpp spoT purH apaH purE guaA cyaA purM rdgB guaC purL pgm purK adk guaB ppx gmk purN	30
AN_v_aero_7	ECO02060	3. Environmental Information Processing	3.1 Membrane transport	Phosphotransferase system (PTS)	pos	4.32432e-05	2.07995	cmtA gatB agaB chbC malX srlB agaD ulaA treB sgcC fruA sgcB manZ ulaB nagE bglF agaC srlE agaV manY ptsG manX gatA srlA cmtB mngA	26
Prop_v_AN_7	ECO03440	2. Genetic Information Processing	2.4 Replication and repair	Homologous recombination	pos	0.0013597	2.06634	holE holD ruvB holA ruvA recR dnaT recF recO dnaQ dnaE recG ruvC dnaN recB dnaX holB recJ	18
Prop_v_AN_7	ECO03060	2. Genetic Information Processing	2.3 Folding, sorting and degradation	Protein export	pos	0.00121426	2.055	lspA tatC secE secD secB secM tatB ftsY secA yajC secG yidC	12
Prop_v_AN_7	ECO03010	2. Genetic Information Processing	2.2 Translation	Ribosome	pos	0.00110934	2.05045	rplN rpmA rplK rpsG rpsA rplL rplE rpsU rplQ rplX rplY rplU rpsK rpmB rplJ rpsM rpmH rpsT rpsJ rpsL rplA rpmF	22
AN_v_aero_5	ECO02060	3. Environmental Information Processing	3.1 Membrane transport	Phosphotransferase system (PTS)	pos	4.67532e-05	2.04023	ulaA treB fruA sgcC sgcB mtlA agaB gatB cmtA srlB malX chbC agaD ptsG manX srlA ptsH gatA mngA cmtB nagE ulaB manZ bglF agaC agaV srlE manY fruB	29
Prop_v_AN_7	ECO00061	1. Metabolism	1.3 Lipid metabolism	Fatty acid biosynthesis	pos	0.00154251	2.01964	fabH accD fabI fabG accB accC fabD fabB fabF fabA accA	11
AN_v_aero_7	ECO02040	4. Cellular Processes	4.5 Cell motility	Flagellar assembly	pos	0.000104662	2.00986	fliC flgC flgB motB flgA fliO fliQ flgD fliA flgH fliK fliE flgG fliT fliD fliR fliG motA fliN fliM fliJ fliP fliI fliS flgE flhB fliF	27
Prop_v_AN_7	ECO03430	2. Genetic Information Processing	2.4 Replication and repair	Mismatch repair	pos	0.00161587	2.0077	dnaN holE holD holA dam exoX dnaQ dnaE xseA dnaX xseB holB recJ	13
Prop_v_AN_7	ECO00750	1. Metabolism	1.8 Metabolism of cofactors and vitamins	Vitamin B6 metabolism	pos	0.00167412	1.99655	pdxY pdxJ serC pdxH pdxB pdxA epd	7
Acet_v_AN_7	ECO00010	1. Metabolism	1.1 Carbohydrate metabolism	Glycolysis / Gluconeogenesis	pos	0.00324665	1.99617	gpmM pykF gapA pgi aceF gpmA yeaD fbp pgm lpd fbaA pgk tpiA ahr aceE adhE crr pfkB eno pykA	20
But_v_AN_5	ECO00230	1. Metabolism	1.4 Nucleotide metabolism	Purine metabolism	pos	0.00059484	1.99537	purH gsk apaH guaA cyaA purE purM rdgB guaC purL pgm adk guaB purK yjjX purN purA purB prs nudF apt hpt purD pykF purT purC yjjG gpt purF gpp spoT	31
Acet_v_aero_7	ECO02040	4. Cellular Processes	4.5 Cell motility	Flagellar assembly	pos	4.02439e-05	1.99475	fliE flgH fliA fliK fliN motA fliG fliT flgG fliD fliR flgC flgB fliC flgD fliQ fliO motB flgA flhB fliS flgE fliF fliM flgF fliI flgI fliP fliJ	29
AN_v_aero_5	ECO02040	4. Cellular Processes	4.5 Cell motility	Flagellar assembly	pos	0.00033769	1.99059	flgD fliQ fliO motB flgC flgB fliC fliN motA fliG fliT flgG fliR fliD fliE flgH fliA fliK fliI flgI fliP fliJ fliH fliM fliF flgL flhB flgE fliS	29
Acet_v_AN_7	ECO00970	2. Genetic Information Processing	2.2 Translation	Aminoacyl-tRNA biosynthesis	pos	0.00196132	1.98847	argS ileS trpS lysU glyQ lysS proS glnS thrS tyrS gltX alaS	12
But_v_AN_7	ECO00760	1. Metabolism	1.8 Metabolism of cofactors and vitamins	Nicotinate and nicotinamide metabolism	pos	0.0290111	1.97179	nadB nadD cobB pncC nadC nadK sad mazG nudC umpG nadE sthA yrfG gabD pncB pntA pntB yjjG	18
Acet_v_aero_5	ECO02040	4. Cellular Processes	4.5 Cell motility	Flagellar assembly	pos	0.000266986	1.96638	fliP fliJ fliI flgI fliH fliM fliF fliS flgE flhB flgA motB fliQ fliO flgD fliC flgB flgC fliT fliR fliD fliG motA fliN fliK flgH fliA fliE	28
But_v_AN_7	ECO00230	1. Metabolism	1.4 Nucleotide metabolism	Purine metabolism	pos	0.0160456	1.96504	apaH purE cyaA purM nrdE guaB purK purN mazG prs nrdF hpt nrdB purC gpt gpp spoT purH guaA rdgB pgm purL ppx gmk adk ndk nudE purB apt yrfG nudF pykF purD purT purF yjjG	36
AN_v_aero_7	ECO00052	1. Metabolism	1.1 Carbohydrate metabolism	Galactose metabolism	pos	0.000268576	1.9646	gatA dgoA gatZ kbaZ gatD agaV gatY agaI dgoK agaC sgcC sgcB kbaY dgoD lacZ agaD gatB agaB ebgA ebgC	20
Acet_v_aero_5	ECO02060	3. Environmental Information Processing	3.1 Membrane transport	Phosphotransferase system (PTS)	pos	0.000133493	1.96245	manX ptsG cmtB mngA gatA srlA ptsH bglF agaC manZ ulaB fruB manY agaV srlE ulaA sgcB sgcC treB fruA cmtA gatB agaB agaD chbC malX srlB	27
Prop_v_AN_7	ECO00030	1. Metabolism	1.1 Carbohydrate metabolism	Pentose phosphate pathway	pos	0.00275186	1.95781	fbaA talA pgi rpiA pgm talB pgl rpe pfkB ghrB tktA pfkA prs	13
But_v_AN_5	ECO03010	2. Genetic Information Processing	2.2 Translation	Ribosome	pos	0.000981193	1.95295	rpsA rpsG rplK rplW rplN rpsP rpmG rpsO rplE rplL rpsU rplJ rpmB rpsN rplU rpsL rplA rpsJ rpsT rplC rpmH rpsM rplB	23
Prop_v_aero_5	ECO02060	3. Environmental Information Processing	3.1 Membrane transport	Phosphotransferase system (PTS)	pos	0.000371382	1.95041	manZ bglF agaV srlE manY ptsG manX gatA srlA ptsH cmtB mngA cmtA agaB gatB malX chbC sgcB fruA	19
Prop_v_AN_7	ECO00680	1. Metabolism	1.2 Energy metabolism	Methane metabolism	pos	0.00279311	1.94982	pfkB serC eno pta yeiG serA glyA pfkA ackA fbaA gpmM	11
Prop_v_aero_7	ECO02040	4. Cellular Processes	4.5 Cell motility	Flagellar assembly	pos	0.000424614	1.94115	flgA motB fliO fliQ flgD fliC flgB flgC fliD fliT flgG fliR fliG motA fliN flgH fliA fliK fliE fliJ fliP flgI fliI fliM fliH fliF flgE fliS flhB	29
Prop_v_aero_5	ECO00052	1. Metabolism	1.1 Carbohydrate metabolism	Galactose metabolism	pos	0.000249337	1.92988	ebgA ebgC agaB gatB sgcB kbaY lacZ dgoD agaV gatD gatY dgoK agaI agaC gatA dgoA kbaZ gatZ	18
But_v_AN_7	ECO01503	6. Human Diseases	6.11 Drug resistance: antimicrobial	Cationic antimicrobial peptide (CAMP) resistance	pos	0.0179606	1.92863	tolC phoQ phoP pagP ppiA marA acrA arnE arnC cpxA arnD arnB amiA degP arnA nlpE	16
Acet_v_AN_7	ECO00230	1. Metabolism	1.4 Nucleotide metabolism	Purine metabolism	pos	0.00455932	1.9281	purC purT nrdB pykF purD gpp spoT purF prs purB purA yrfG nudF guaB adk purK pgm purL guaC purN apaH purH purM pykA cyaA purE guaA	27
But_v_AN_7	ECO00030	1. Metabolism	1.1 Carbohydrate metabolism	Pentose phosphate pathway	pos	0.0138127	1.92716	rpiA tktB gcd pgl fbaA talA pgi tktA prs pfkB fbaB	11
Acet_v_aero_7	ECO00051	1. Metabolism	1.1 Carbohydrate metabolism	Fructose and mannose metabolism	pos	0.000224215	1.91848	fruA rhaA fucK yggP fucI cpsB cmtA srlB gmd yggF rhaB alsK manX srlA cpsG fucA mak cmtB rhaD manZ rhmD srlE manY	23
Prop_v_AN_7	ECO00760	1. Metabolism	1.8 Metabolism of cofactors and vitamins	Nicotinate and nicotinamide metabolism	pos	0.00397099	1.9171	nadD nadB pncC cobB nadC umpG nadE nadK pncB mazG nudC pntB pntA yjjG	14
AN_v_aero_5	ECO00052	1. Metabolism	1.1 Carbohydrate metabolism	Galactose metabolism	pos	0.00113767	1.91503	agaV gatD agaI gatY dgoK dgoA gatA kbaZ gatZ ebgA ebgC gatB agaB sgcB sgcC kbaY lacZ dgoD	18
But_v_aero_5	ECO00360	1. Metabolism	1.5 Amino acid metabolism	Phenylalanine metabolism	pos	0.000317206	1.91036	paaF mhpF mhpC mhpB mhpE mhpA mhpD	7
Acet_v_AN_5	ECO00220	1. Metabolism	1.5 Amino acid metabolism	Arginine biosynthesis	pos	0.0110194	1.91005	argG gdhA glnA argE glsA glsB aspC alaA argC argD argA argB argI	13
But_v_AN_5	ECO00030	1. Metabolism	1.1 Carbohydrate metabolism	Pentose phosphate pathway	pos	0.00212641	1.902	pgm rpiA tktB pgl fbaA talA pgi tktA pfkA prs rpe pfkB ghrB fbaB	14
But_v_AN_7	ECO00400	1. Metabolism	1.5 Amino acid metabolism	Phenylalanine, tyrosine and tryptophan biosynthesis	pos	0.0154742	1.89993	aroE trpC trpB tyrA aroA aroL aroC aroG aspC trpA trpE aroH aroK	13
But_v_AN_5	ECO00750	1. Metabolism	1.8 Metabolism of cofactors and vitamins	Vitamin B6 metabolism	pos	0.00178428	1.89932	pdxY pdxJ pdxH serC pdxB pdxA epd	7
Prop_v_AN_7	ECO01110	1. Metabolism	1.0 Global and overview maps	Biosynthesis of secondary metabolites	pos	0.00463557	1.89726	glyA gapA yigB menB purT metC dapB ispE ispF purH fbaA acnB katE menF talB plsY ilvI galU proB hpt ribB hemX acpP suhB purE purM aceE menC aroG asnA purK ribC gpsA ispB yjjG cysE ispU pykF entC panD ghrB cdsA pfkA menD aroA ltaE pgm lpd panB metK ispA gadA psd prs panC gpmM avtA fabI serC pykA menH aroC manA lysC thrA ubiG gltX hemF ispH plsX fabG purF gph purD ribE dapA aroK accC adhE thrC menE …	130
Prop_v_AN_7	ECO03030	2. Genetic Information Processing	2.4 Replication and repair	DNA replication	pos	0.00436603	1.89616	dnaX holB rnhB dnaQ dnaB dnaE rnhA holE holD holA dnaN	11
Acet_v_AN_7	ECO00030	1. Metabolism	1.1 Carbohydrate metabolism	Pentose phosphate pathway	pos	0.00621672	1.89014	pgi zwf tktB kdgK fbp tktA prs fbaA talA pgm rpiA talB pgl pfkB rpe fbaB pfkA	17
But_v_AN_7	ECO00010	1. Metabolism	1.1 Carbohydrate metabolism	Glycolysis / Gluconeogenesis	pos	0.0160366	1.88094	adhE ahr aceE pfkB eno fbaB adhP lpd fbaA tpiA pgk yahK aceF yeaD pykF gapA pgi	17
But_v_aero_7	ECO02060	3. Environmental Information Processing	3.1 Membrane transport	Phosphotransferase system (PTS)	pos	0.000478098	1.87543	ulaA sgcC fruA treB sgcB agaB gatB cmtA srlB malX chbC agaD ptsG manX srlA ptsH gatA mngA cmtB manZ ulaB bglF agaC agaV srlE manY fruB	27
Acet_v_aero_7	ECO02060	3. Environmental Information Processing	3.1 Membrane transport	Phosphotransferase system (PTS)	pos	0.000603797	1.87273	agaD chbC malX srlB cmtA agaB gatB sgcC sgcB treB fruA ulaA manY agaV srlE bglF agaC ulaB manZ cmtB mngA gatA ptsH srlA manX	25
Prop_v_AN_5	ECO02030	4. Cellular Processes	4.5 Cell motility	Bacterial chemotaxis	pos	0.0662093	1.86816	tar cheR malE motB fliM fliN cheB motA dppA fliG	10
Prop_v_AN_7	ECO00860	1. Metabolism	1.8 Metabolism of cofactors and vitamins	Porphyrin and chlorophyll metabolism	pos	0.00598127	1.86664	hemA cobS gltX hemL hemN hemF cyoE hemX hemD hemE hemG hemB hemC cobC	14
But_v_AN_5	ECO01503	6. Human Diseases	6.11 Drug resistance: antimicrobial	Cationic antimicrobial peptide (CAMP) resistance	pos	0.00353171	1.85749	lpxA mgrR arnC arnE acrA cpxA tolC phoQ phoP ppiA pagP amiA sapA degP arnA dsbA nlpE amiB basR cpxR arnD arnB	22
Acet_v_aero_7	ECO00052	1. Metabolism	1.1 Carbohydrate metabolism	Galactose metabolism	pos	0.000642105	1.85524	sgcC sgcB kbaY lacZ dgoD agaD ebgC ebgA agaB gatB gatA dgoA kbaZ gatZ agaV gatD agaC agaI dgoK gatY	20
Prop_v_aero_7	ECO02060	3. Environmental Information Processing	3.1 Membrane transport	Phosphotransferase system (PTS)	pos	0.00116038	1.85507	manX mngA cmtB gatA ptsH srlA bglF agaC ulaB manZ manY agaV srlE ulaA sgcB sgcC treB fruA cmtA agaB gatB agaD malX chbC srlB	25
But_v_AN_7	ECO00900	1. Metabolism	1.9 Metabolism of terpenoids and polyketides	Terpenoid backbone biosynthesis	pos	0.0195267	1.84907	ispD dxs ispU ispH ispA dxr ispF ispB ispE	9
But_v_aero_5	ECO02060	3. Environmental Information Processing	3.1 Membrane transport	Phosphotransferase system (PTS)	pos	0.000767844	1.84495	gatA srlA ptsH cmtB mngA ptsG manX agaV srlE manY manZ ulaB agaC bglF sgcC treB sgcB fruA ulaA malX chbC srlB agaD cmtA agaB gatB	26
But_v_AN_7	ECO00680	1. Metabolism	1.2 Energy metabolism	Methane metabolism	pos	0.0177255	1.84399	ackA serA eno frmA fbaB serC pfkB mdh fdoG fdoH fbaA glyA gpmA yeiG pta fdoI	16
Acet_v_AN_5	ECO00760	1. Metabolism	1.8 Metabolism of cofactors and vitamins	Nicotinate and nicotinamide metabolism	pos	0.02245	1.83944	nadR yrfG nadA nadE sthA pntA yjjG pncB gabD nadK nadC nadB pncC cobB mazG nudC sad	17
Prop_v_AN_7	ECO02024	4. Cellular Processes	4.4 Cellular community - prokaryotes	Quorum sensing	pos	0.00841093	1.8345	gadA aroH secB oppD ftsY glrK yajC oppB secG oppF trpE secE glrR oppC aroG gadB secA yidC oppA	19
Prop_v_aero_5	ECO02040	4. Cellular Processes	4.5 Cell motility	Flagellar assembly	pos	0.00169709	1.83267	fliM flgI fliI fliP fliJ flhB fliS flgE fliF flgL flgB flgC fliC flgD fliQ fliO flgA motB flgH fliA fliK fliN motA fliG flgG fliR fliT fliD	28
But_v_aero_7	ECO02040	4. Cellular Processes	4.5 Cell motility	Flagellar assembly	pos	0.00067076	1.83218	flgH fliK fliA fliE fliG flgG fliR fliT fliD fliN motA fliC flgC flgB fliO fliQ flgA motB flgD flhB flgE fliS fliF fliM fliH fliJ fliP fliI flgI	29
Acet_v_AN_5	ECO01503	6. Human Diseases	6.11 Drug resistance: antimicrobial	Cationic antimicrobial peptide (CAMP) resistance	pos	0.0202341	1.82918	nlpE arnC acrA cpxA amiA dsbA degP arnB pagP phoP cpxR tolC phoQ	13
But_v_aero_5	ECO02040	4. Cellular Processes	4.5 Cell motility	Flagellar assembly	pos	0.00107227	1.81673	flgD flgK fliQ fliO flgA flgC fliN flgG fliR flgI fliI fliP flgF fliF flhB flgE fliS motB flgB fliC motA fliG fliD fliT fliE fliA flgH fliK fliJ fliM fliH flgL	32
Acet_v_AN_7	ECO00680	1. Metabolism	1.2 Energy metabolism	Methane metabolism	pos	0.0155633	1.81307	gpmM fbaA gpmA ackA glyA yeiG eno pta pfkB serC	10
But_v_aero_5	ECO00052	1. Metabolism	1.1 Carbohydrate metabolism	Galactose metabolism	pos	0.000896388	1.81071	agaB gatB ebgA ebgC dgoD lacZ sgcB kbaY agaC gatY agaI gatD agaV gatZ kbaZ dgoA gatA	17
Prop_v_AN_7	ECO00740	1. Metabolism	1.8 Metabolism of cofactors and vitamins	Riboflavin metabolism	pos	0.0104952	1.81037	ribF yigB appA ribE ribB ribC	6
Prop_v_aero_7	ECO00052	1. Metabolism	1.1 Carbohydrate metabolism	Galactose metabolism	pos	0.00239278	1.80554	sgcB kbaY dgoD lacZ gatB agaB ebgA ebgC gatA dgoA gatZ kbaZ gatD agaV agaC gatY agaI	17
Acet_v_AN_7	ECO01200	1. Metabolism	1.0 Global and overview maps	Carbon metabolism	pos	0.0175959	1.79128	pykF cysE gapA accB glyA gpmA yeiG pta talB lpd pgl pgk tpiA katE acnB fbaA ackA accC eno tktB gpmM pgi prs aceF tktA rpiA talA maeA aceE pykA serC pfkB	32
But_v_AN_7	ECO00750	1. Metabolism	1.8 Metabolism of cofactors and vitamins	Vitamin B6 metabolism	pos	0.0286037	1.78992	pdxA epd pdxB serC pdxH pdxY	6
Acet_v_AN_5	ECO03440	2. Genetic Information Processing	2.4 Replication and repair	Homologous recombination	pos	0.0310339	1.78447	dnaN holB holC recJ priC ruvA holD holE recA ruvB dnaQ priA dnaE recF dnaT recR recO	17
But_v_AN_5	ECO00680	1. Metabolism	1.2 Energy metabolism	Methane metabolism	pos	0.00992973	1.78212	gpmM fbaA serA yeiG glyA serB pfkA ackA serC pfkB pta eno fbaB	13
Prop_v_AN_7	ECO00900	1. Metabolism	1.9 Metabolism of terpenoids and polyketides	Terpenoid backbone biosynthesis	pos	0.0140633	1.77882	ispH ispA dxr ispE ispF ispB ispD dxs ispU	9
But_v_AN_5	ECO00900	1. Metabolism	1.9 Metabolism of terpenoids and polyketides	Terpenoid backbone biosynthesis	pos	0.00963513	1.77609	ispD dxs ispU ispH ispF ispB ispE ispA dxr	9
Acet_v_AN_5	ECO03060	2. Genetic Information Processing	2.3 Folding, sorting and degradation	Protein export	pos	0.0308457	1.77141	secB secM secD secE lspA secG yajC ffh secA ftsY	10
But_v_aero_7	ECO00052	1. Metabolism	1.1 Carbohydrate metabolism	Galactose metabolism	pos	0.00229641	1.76579	agaC dgoK gatY agaI gatD agaV gatZ kbaZ gatA dgoA gatB agaB ebgC ebgA dgoD lacZ sgcB kbaY	18
Prop_v_AN_7	ECO01501	6. Human Diseases	6.11 Drug resistance: antimicrobial	beta-Lactam resistance	pos	0.0152598	1.76449	tolC oppD oppB oppA ampG oppF nagZ acrA oppC	9
Acet_v_aero_5	ECO00052	1. Metabolism	1.1 Carbohydrate metabolism	Galactose metabolism	pos	0.00679082	1.76168	dgoA gatA gatZ kbaZ gatD agaV agaC dgoK gatY agaI sgcB kbaY dgoD lacZ agaB gatB ebgC ebgA	18
But_v_AN_7	ECO01200	1. Metabolism	1.0 Global and overview maps	Carbon metabolism	pos	0.03442	1.76075	lpd pgl fdoG mdh rpiA fdoH katE acnB talA tpiA pgk fbaA mqo serA aceE eno fbaB pfkB serC tktB pykF gapA accB pgi glyA yeiG tktA aceF cysK acnA icd	31
But_v_aero_5	ECO00051	1. Metabolism	1.1 Carbohydrate metabolism	Fructose and mannose metabolism	pos	0.00238151	1.76063	fucK rhaA fruA cmtA yggP fucI cpsB yggF srlB gmd manX rhaB cmtB fucA mak srlA cpsG rhmD rhaD manZ manY srlE	22
Acet_v_aero_7	ECO00440	1. Metabolism	1.6 Metabolism of other amino acids	Phosphonate and phosphinate metabolism	pos	0.00352742	1.75768	phnH phnL phnI phnM phnJ phnG	6
Acet_v_AN_7	ECO00640	1. Metabolism	1.1 Carbohydrate metabolism	Propanoate metabolism	pos	0.0255969	1.75311	pflB lpd accB acnB yqhD gabT ackA accC pta	9
But_v_AN_5	ECO00760	1. Metabolism	1.8 Metabolism of cofactors and vitamins	Nicotinate and nicotinamide metabolism	pos	0.0130433	1.74924	nudC pntA yjjG gabD pncB nadE nadA nadB nadD pncC cobB nadC	12
Prop_v_AN_7	ECO01230	1. Metabolism	1.0 Global and overview maps	Biosynthesis of amino acids	pos	0.0172556	1.74757	The 39 core genes are not in the report	39
Prop_v_AN_7	ECO04122	2. Genetic Information Processing	2.3 Folding, sorting and degradation	Sulfur relay system	pos	0.0174351	1.74134	The 12 core genes are not in the report	12
Acet_v_AN_7	ECO00750	1. Metabolism	1.8 Metabolism of cofactors and vitamins	Vitamin B6 metabolism	pos	0.0262504	1.74125	pdxY serC pdxB epd pdxA pdxK pdxJ thrC pdxH	9
Prop_v_aero_7	ECO00360	1. Metabolism	1.5 Amino acid metabolism	Phenylalanine metabolism	pos	0.00612492	1.7399	mhpE mhpB mhpC paaF dadA mhpD mhpA	7
Acet_v_aero_5	ECO00362	1. Metabolism	1.11 Xenobiotics biodegradation and metabolism	Benzoate degradation	pos	0.00742175	1.73929	yqeF fadI mhpF fadB mhpD atoB mhpE paaF fadA	9
AN_v_aero_5	ECO00362	1. Metabolism	1.11 Xenobiotics biodegradation and metabolism	Benzoate degradation	pos	0.0182279	1.73467	fadA atoB mhpE paaF fadB mhpD yqeF fadI mhpF	9
Acet_v_AN_7	ECO01120	1. Metabolism	1.0 Global and overview maps	Microbial metabolism in diverse environments	pos	0.025363	1.73363	rpiA gadB talA ahr aceE hchA glnA hemX aceF gabT cadA yeaD fbp talB pgl fbaA pdxH acnB tpiA pgk hyaB adhE hyaA accC ackA dapA nirD gabD gapA gpmA glyA gltX gdhA hemD lysC pfkB serC pykA lhgO gpmM pflB tktB ldcC pgi tktA prs acnA gadA pgm ltaE lpd hemB fruA eno dld nfsB pykF ldhA accB cysE yeiG hemA nirB pta	64
Acet_v_AN_7	ECO00620	1. Metabolism	1.1 Carbohydrate metabolism	Pyruvate metabolism	pos	0.0240138	1.72903	lpd maeA poxB adhE aceE accC ackA pykA dld hchA pykF pflB ldhA accB gloA aceF pta	17
But_v_AN_7	ECO03440	2. Genetic Information Processing	2.4 Replication and repair	Homologous recombination	pos	0.0425035	1.72766	ruvA recA holA holE holD dnaE dnaQ recO recR dnaT recF dnaN recB ruvC recG recJ dnaX holB	18
Prop_v_aero_5	ECO00051	1. Metabolism	1.1 Carbohydrate metabolism	Fructose and mannose metabolism	pos	0.0118459	1.72698	fruA rhaA fucK gmd yggF yggP cpsB cmtA srlA cpsG mak cmtB rhaB manX srlE manY rhaD manZ rhmD	19
But_v_AN_7	ECO03030	2. Genetic Information Processing	2.4 Replication and repair	DNA replication	pos	0.040169	1.72465	dnaX rnhB holC holB dnaQ dnaB dnaE rnhA holE holD holA dnaN	12
Acet_v_aero_5	ECO00040	1. Metabolism	1.1 Carbohydrate metabolism	Pentose and glucuronate interconversions	pos	0.00765325	1.72425	uidA sgbE lyxK rhaB kduI araA rspB araB rhaD sgbU uxaA yiaK xylB sgbH yagE kduD araD yjhH rspA	19
Prop_v_AN_7	ECO00130	1. Metabolism	1.8 Metabolism of cofactors and vitamins	Ubiquinone and other terpenoid-quinone biosynthesis	pos	0.0206604	1.71923	The 9 core genes are not in the report	9
But_v_aero_7	ECO00051	1. Metabolism	1.1 Carbohydrate metabolism	Fructose and mannose metabolism	pos	0.00463541	1.71898	cmtB mak fucA srlA cpsG manX alsK rhaB manY srlE rhmD rhaD manZ fucK fruA rhaA yggF srlB gmd cmtA yggP fucI cpsB	23
Prop_v_AN_7	ECO00270	1. Metabolism	1.5 Amino acid metabolism	Cysteine and methionine metabolism	pos	0.0202736	1.71658	The 15 core genes are not in the report	15
But_v_aero_5	ECO01220	1. Metabolism	1.0 Global and overview maps	Degradation of aromatic compounds	pos	0.00492556	1.71641	mhpB yiaY mhpE mhpF mhpC mhpD mhpA	7
Acet_v_aero_7	ECO01220	1. Metabolism	1.0 Global and overview maps	Degradation of aromatic compounds	pos	0.00613426	1.71615	mhpD mhpA mhpF mhpC mhpB mhpE yiaY	7
Acet_v_aero_5	ECO01220	1. Metabolism	1.0 Global and overview maps	Degradation of aromatic compounds	pos	0.00739653	1.71532	mhpF mhpC yiaY mhpE mhpB mhpD mhpA	7
But_v_AN_5	ECO03060	2. Genetic Information Processing	2.3 Folding, sorting and degradation	Protein export	pos	0.0195399	1.71331	yajC yidC secG ftsY secA secM secD secB tatB tatC lspA lepB tatE secE	14
AN_v_aero_5	ECO00051	1. Metabolism	1.1 Carbohydrate metabolism	Fructose and mannose metabolism	pos	0.0201399	1.71217	cmtA cpsB yggP mtlA fucI yggF gmd srlB fucK rhaA fruA rhmD manZ rhaD manY srlE manX rhaB alsK cmtB mak fucA cpsG srlA	24
AN_v_aero_5	ECO00040	1. Metabolism	1.1 Carbohydrate metabolism	Pentose and glucuronate interconversions	pos	0.0184194	1.70599	rhaD xylA araB uxuB araA kduI rspB yjhG rhaB lyxK sgbE uxaC uidA uxuA yjhH rspA kduD araD sgbH yagE yiaK sgbU uxaA xylB	24
Acet_v_aero_5	ECO00440	1. Metabolism	1.6 Metabolism of other amino acids	Phosphonate and phosphinate metabolism	pos	0.0076119	1.70526	phnG phnJ phnI phnL phnM phnH	6
AN_v_aero_7	ECO00360	1. Metabolism	1.5 Amino acid metabolism	Phenylalanine metabolism	pos	0.022657	1.69822	mhpB mhpE paaF mhpC mhpF mhpA mhpD	7
But_v_AN_5	ECO00400	1. Metabolism	1.5 Amino acid metabolism	Phenylalanine, tyrosine and tryptophan biosynthesis	pos	0.0219169	1.6981	aroA aroL trpB trpE aroH aroK aroC aroG aspC aroB	10
But_v_aero_5	ECO00040	1. Metabolism	1.1 Carbohydrate metabolism	Pentose and glucuronate interconversions	pos	0.00650506	1.69654	rspA yjhH araD kduD yagE sgbH xylB sgbU yiaK uxaA rhaD araB rspB kduI araA lyxK rhaB sgbE uidA	19
Prop_v_aero_5	ECO00360	1. Metabolism	1.5 Amino acid metabolism	Phenylalanine metabolism	pos	0.0166425	1.69585	mhpB mhpE paaF mhpC mhpF mhpD mhpA	7
But_v_aero_7	ECO00360	1. Metabolism	1.5 Amino acid metabolism	Phenylalanine metabolism	pos	0.00559239	1.69537	mhpB mhpE paaF mhpC mhpF mhpD mhpA	7
But_v_AN_5	ECO00010	1. Metabolism	1.1 Carbohydrate metabolism	Glycolysis / Gluconeogenesis	pos	0.0209221	1.69457	pgi gapA gpmM pykF yeaD yahK tpiA pgk fbaA eno fbaB pfkB pfkA aceE ahr adhE	16
Acet_v_aero_5	ECO00051	1. Metabolism	1.1 Carbohydrate metabolism	Fructose and mannose metabolism	pos	0.00808419	1.69254	yggF gmd srlB cmtA cpsB yggP fucI fucK rhaA fruA manY srlE rhmD manZ rhaD fucA cmtB mak cpsG srlA manX alsK rhaB	23
Prop_v_aero_5	ECO00040	1. Metabolism	1.1 Carbohydrate metabolism	Pentose and glucuronate interconversions	pos	0.015111	1.69046	rspB kduI araA rhaD araB uidA rhaB lyxK kduD rspA yjhH yagE sgbH xylB sgbU uxaA yiaK	17
But_v_AN_5	ECO01053	1. Metabolism	1.9 Metabolism of terpenoids and polyketides	Biosynthesis of siderophore group nonribosomal peptides	pos	0.0205696	1.6895	entB entH entA menF entC entE entD	7
AN_v_aero_7	ECO00040	1. Metabolism	1.1 Carbohydrate metabolism	Pentose and glucuronate interconversions	pos	0.0204999	1.68947	rhaB lyxK yjhG uidA sgbE uxaC uxuB araB xylA rhaD rspB araA kduI xylB yiaK sgbU uxaA yagE sgbH rspA yjhH uxuA araD kduD	24
Prop_v_aero_7	ECO00051	1. Metabolism	1.1 Carbohydrate metabolism	Fructose and mannose metabolism	pos	0.0121669	1.68947	fucK rhaA fruA yggF gmd cmtA yggP cpsB mak cmtB fucA srlA cpsG manX rhaB manY srlE rhmD rhaD manZ	20
But_v_AN_7	ECO00310	1. Metabolism	1.5 Amino acid metabolism	Lysine degradation	pos	0.0508871	1.68877	gabT lpd gabD lhgO csiD patA	6
Acet_v_AN_7	ECO01503	6. Human Diseases	6.11 Drug resistance: antimicrobial	Cationic antimicrobial peptide (CAMP) resistance	pos	0.0374009	1.68509	cpxA acrA arnE arnC marA pagP phoP phoQ tolC amiB nlpE dsbA arnA degP amiA arnB cpxR arnD	18
Prop_v_AN_7	ECO00670	1. Metabolism	1.8 Metabolism of cofactors and vitamins	One carbon pool by folate	pos	0.0262756	1.68245	The 7 core genes are not in the report	7
But_v_AN_5	ECO00430	1. Metabolism	1.6 Metabolism of other amino acids	Taurine and hypotaurine metabolism	pos	0.0216703	1.67887	gadA pta ggt ackA	4
Acet_v_AN_5	ECO02024	4. Cellular Processes	4.4 Cellular community - prokaryotes	Quorum sensing	pos	0.073147	1.67796	oppA ffh secA ddpA oppC aroG glrR oppF trpE secE secG yajC glrK ddpC oppD ftsY ribD luxS secB ydcZ gadA aroH	22
Acet_v_aero_7	ECO00040	1. Metabolism	1.1 Carbohydrate metabolism	Pentose and glucuronate interconversions	pos	0.0102282	1.67501	uidA sgbE rhaB lyxK kduI araA rspB araB uxuB rhaD xylA sgbU uxaA yiaK xylB sgbH yagE kduD araD yjhH rspA uxuA	22
Acet_v_AN_7	ECO00760	1. Metabolism	1.8 Metabolism of cofactors and vitamins	Nicotinate and nicotinamide metabolism	pos	0.0418577	1.66669	umpG nadC deoD pncC nadD nadB yrfG sthA nadE pncB gabD pntB pntA nudC	14
But_v_AN_5	ECO00730	1. Metabolism	1.8 Metabolism of cofactors and vitamins	Thiamine metabolism	pos	0.0242381	1.66405	adk dxs thiK thiL rsgA thiM thiD thiI	8
Acet_v_AN_7	ECO00900	1. Metabolism	1.9 Metabolism of terpenoids and polyketides	Terpenoid backbone biosynthesis	pos	0.040068	1.66316	ispE ispF dxr ispA ispH ispU dxs ispD	8
Acet_v_aero_5	ECO00360	1. Metabolism	1.5 Amino acid metabolism	Phenylalanine metabolism	pos	0.0115145	1.66087	mhpE mhpB mhpC mhpF paaF mhpD mhpA	7
But_v_AN_7	ECO00860	1. Metabolism	1.8 Metabolism of cofactors and vitamins	Porphyrin and chlorophyll metabolism	pos	0.0602499	1.66053	cyoE hemX hemD hemE hemG hemB bfr cobC hemA cobS gltX hemN hemF	13
Prop_v_AN_7	ECO00010	1. Metabolism	1.1 Carbohydrate metabolism	Glycolysis / Gluconeogenesis	pos	0.0310852	1.65934	The 12 core genes are not in the report	12
Acet_v_aero_7	ECO00362	1. Metabolism	1.11 Xenobiotics biodegradation and metabolism	Benzoate degradation	pos	0.0113705	1.65868	paaF atoB mhpE fadA fadI mhpF yqeF mhpD fadB	9
But_v_AN_5	ECO03440	2. Genetic Information Processing	2.4 Replication and repair	Homologous recombination	pos	0.0245941	1.65798	dnaX holB holC recJ dnaN recB ruvC recG dnaE recR dnaT recF recO holE holD ruvB holA recA	18
Acet_v_aero_5	ECO00627	1. Metabolism	1.11 Xenobiotics biodegradation and metabolism	Aminobenzoate degradation	pos	0.0110531	1.65557	atoA ydiF paaF atoD	4
Prop_v_AN_7	ECO01100	1. Metabolism	1.0 Global and overview maps	Metabolic pathways	pos	0.0312955	1.65406	The 249 core genes are not in the report	249
Prop_v_AN_7	ECO01200	1. Metabolism	1.0 Global and overview maps	Carbon metabolism	pos	0.0301991	1.65396	The 36 core genes are not in the report	36
AN_v_aero_7	ECO00051	1. Metabolism	1.1 Carbohydrate metabolism	Fructose and mannose metabolism	pos	0.0286241	1.65118	yggF gmd srlB cmtA cpsB fucI yggP fucK rhaA fruA manY srlE rhmD manZ rhaD fucA mak cmtB cpsG srlA manX rhaB alsK	23
But_v_AN_5	ECO00061	1. Metabolism	1.3 Lipid metabolism	Fatty acid biosynthesis	pos	0.0264248	1.64808	fabA accC fabD fabF accB fabI accD fabH	8
AN_v_aero_7	ECO00362	1. Metabolism	1.11 Xenobiotics biodegradation and metabolism	Benzoate degradation	pos	0.0256651	1.64753	fadB mhpD yqeF mhpF fadI fadA mhpE paaF	8
Acet_v_aero_7	ECO00627	1. Metabolism	1.11 Xenobiotics biodegradation and metabolism	Aminobenzoate degradation	pos	0.0125007	1.64435	atoD paaF ydiF atoA	4
Acet_v_aero_7	ECO00360	1. Metabolism	1.5 Amino acid metabolism	Phenylalanine metabolism	pos	0.0113157	1.64398	mhpD mhpA mhpF mhpC paaF mhpE mhpB	7
Acet_v_AN_7	ECO00430	1. Metabolism	1.6 Metabolism of other amino acids	Taurine and hypotaurine metabolism	pos	0.0465979	1.64183	gadB pta gadA ackA	4
But_v_AN_7	ECO01110	1. Metabolism	1.0 Global and overview maps	Biosynthesis of secondary metabolites	pos	0.0652838	1.64182	dapA frmA ispF ispE aroK glpE adhE accC purH mqo fbaA acnB katE putA pgk tpiA menF pgl talB gltX hemF cysK ispH gpmA glyA purF gapA cyoE gph ribE purD purT dxr purE fbaB purM aroG ahr aceE serA asnA treF alaA purN talA gadB rpiA otsA purK tyrA guaB galU yeaD proB ilvC aceF gpt hemX dapF purC suhB eno panD aspC rffH cdsA menD sdhA aroA hemB hemE ndk purL adhP ltaE lpd mdh adk gcd gpsA yrfG aroH is…	119
Prop_v_AN_7	ECO00430	1. Metabolism	1.6 Metabolism of other amino acids	Taurine and hypotaurine metabolism	pos	0.0340423	1.63523	The 3 core genes are not in the report	3
AN_v_aero_5	ECO00360	1. Metabolism	1.5 Amino acid metabolism	Phenylalanine metabolism	pos	0.0393382	1.6319	mhpB mhpE paaF mhpC mhpF mhpA mhpD	7
Prop_v_AN_7	ECO01503	6. Human Diseases	6.11 Drug resistance: antimicrobial	Cationic antimicrobial peptide (CAMP) resistance	pos	0.0341632	1.63036	The 19 core genes are not in the report	19
Prop_v_aero_5	ECO00440	1. Metabolism	1.6 Metabolism of other amino acids	Phosphonate and phosphinate metabolism	pos	0.0327718	1.62967	phnH phnM phnI phnL phnJ phnG	6
Acet_v_AN_7	ECO01053	1. Metabolism	1.9 Metabolism of terpenoids and polyketides	Biosynthesis of siderophore group nonribosomal peptides	pos	0.0513081	1.62534	entD entC menF entA entF entH entE entB	8
AN_v_aero_5	ECO00627	1. Metabolism	1.11 Xenobiotics biodegradation and metabolism	Aminobenzoate degradation	pos	0.0385	1.62233	atoD atoA ydiF paaF	4
But_v_aero_5	ECO00440	1. Metabolism	1.6 Metabolism of other amino acids	Phosphonate and phosphinate metabolism	pos	0.019847	1.62156	phnJ phnG phnH phnM phnL phnI	6
Prop_v_AN_7	ECO00540	1. Metabolism	1.7 Glycan biosynthesis and metabolism	Lipopolysaccharide biosynthesis	pos	0.0361729	1.61895	The 15 core genes are not in the report	15
AN_v_aero_5	ECO00053	1. Metabolism	1.1 Carbohydrate metabolism	Ascorbate and aldarate metabolism	pos	0.0357825	1.61838	sgbE garL yiaK sgbU garD sgbH ulaA lyxK araD ulaG ulaB lgoD	12
Prop_v_AN_7	ECO00471	1. Metabolism	1.6 Metabolism of other amino acids	D-Glutamine and D-glutamate metabolism	pos	0.036185	1.61508	The 3 core genes are not in the report	3
Acet_v_aero_5	ECO00310	1. Metabolism	1.5 Amino acid metabolism	Lysine degradation	pos	0.0184882	1.60852	paaF atoA lpd atoB yqeF sucB atoD fadB	8
But_v_AN_5	ECO01110	1. Metabolism	1.0 Global and overview maps	Biosynthesis of secondary metabolites	pos	0.039507	1.60676	ribE purD yigB purT menB purF gph gapA glyA plsX ispH gltX menF plsY pgl trpB menE fbaA pgk tpiA katE accC purH adhE dapA aroK ispE ispF dapF suhB purC gpt hemX yeaD galU ilvI proB hpt otsA rpiA guaB purK purN alaA talA menC hemN aceE serA ahr aroG rffG fabD aroB purE dxr purM fbaB ispD pykF entC otsB yjjG cysE aroL accB ispU serB purB gpsA ispB hemA aroH ltaE pgm ribF purL adk hemE hemB aroA asp…	116
Prop_v_aero_7	ECO00040	1. Metabolism	1.1 Carbohydrate metabolism	Pentose and glucuronate interconversions	pos	0.0330819	1.6062	sgbU yiaK uxaA xylB sgbH yagE kduD araD yjhH rspA uidA sgbE lyxK rhaB araA kduI rspB araB uxuB rhaD	20
AN_v_aero_5	ECO00440	1. Metabolism	1.6 Metabolism of other amino acids	Phosphonate and phosphinate metabolism	pos	0.0369783	1.60592	phnM phnI phnL phnH phnG phnJ	6
But_v_aero_5	ECO00220	1. Metabolism	1.5 Amino acid metabolism	Arginine biosynthesis	pos	0.0258113	1.59758	argC argD argB argA argI argG yahI yqeA argH argE ybcF	11
Acet_v_AN_7	ECO00860	1. Metabolism	1.8 Metabolism of cofactors and vitamins	Porphyrin and chlorophyll metabolism	pos	0.0638517	1.59568	hemF hemN hemA gltX hemX hemD hemB hemE	8
Acet_v_aero_7	ECO00053	1. Metabolism	1.1 Carbohydrate metabolism	Ascorbate and aldarate metabolism	pos	0.0200572	1.59432	ulaG ulaB ulaD lgoD araD lyxK ulaC ulaA sgbH garD sgbU garL yiaK sgbE ulaE	15
Prop_v_aero_5	ECO01220	1. Metabolism	1.0 Global and overview maps	Degradation of aromatic compounds	pos	0.0506091	1.58822	mhpC mhpE adhP mhpB mhpF yiaY mhpA mhpD	8
Acet_v_AN_7	ECO03010	2. Genetic Information Processing	2.2 Translation	Ribosome	pos	0.066171	1.58599	rpsN rplU rpmB rplJ rpsK rpmH rpsM rplA rpsL rpsT rpmA rplK rplN rpsD rpsA rpsG rplQ rplL rpsU rpmJ rplX	21
Acet_v_AN_7	ECO00400	1. Metabolism	1.5 Amino acid metabolism	Phenylalanine, tyrosine and tryptophan biosynthesis	pos	0.0629129	1.5853	trpA aroG aspC aroC aroH aroK trpE trpB pheA trpC aroL aroA	12
Acet_v_aero_7	ECO00310	1. Metabolism	1.5 Amino acid metabolism	Lysine degradation	pos	0.0206514	1.58504	lhgO atoB lpd atoA gabD paaF fadB csiD atoD sucB yqeF gabT cadA	13
Acet_v_AN_7	ECO01110	1. Metabolism	1.0 Global and overview maps	Biosynthesis of secondary metabolites	pos	0.0626946	1.57936	glyA ispH trpA gpmA hemF gltX entB menB purT purD gph gapA purF purH accC adhE ispE ispF metC dapA talB trpB pgl menF pgk tpiA katE acnB fbaA menE cadA aceF ilvC fbp yeaD ilvI galU purC hemX ribB rffG fabD ahr hemN menC aceE aroG purM purE dxr guaB purK otsA rpiA talA gadB purN alaA purB hemA aroH yrfG gpsA entC otsB pykF ispD cysE aroL ispU accB metB menD rffH aspC eno adk lpd ltaE ribF pgm purL…	112
But_v_AN_5	ECO00860	1. Metabolism	1.8 Metabolism of cofactors and vitamins	Porphyrin and chlorophyll metabolism	pos	0.0518878	1.57608	gltX hemA cobS hemN hemF cysG hemG hemE hemB hemX hemD cobC	12
Prop_v_aero_7	ECO00440	1. Metabolism	1.6 Metabolism of other amino acids	Phosphonate and phosphinate metabolism	pos	0.0416978	1.57569	phnH phnL phnI phnM phnJ phnG	6
But_v_aero_5	ECO00362	1. Metabolism	1.11 Xenobiotics biodegradation and metabolism	Benzoate degradation	pos	0.0318945	1.57559	mhpD fadB mhpF fadI yqeF fadA paaF mhpE atoB	9
Prop_v_aero_7	ECO00310	1. Metabolism	1.5 Amino acid metabolism	Lysine degradation	pos	0.0375835	1.57309	lhgO atoB lpd atoA gabD paaF sucB yqeF gabT cadA csiD fadB patA atoD	14
But_v_aero_5	ECO00520	1. Metabolism	1.1 Carbohydrate metabolism	Amino sugar and nucleotide sugar metabolism	pos	0.0311907	1.57021	manY gmd malX manZ nanK mak nanA cpsG manX ptsG	10
Acet_v_AN_7	ECO00310	1. Metabolism	1.5 Amino acid metabolism	Lysine degradation	pos	0.065527	1.56913	ldcC lhgO cadA gabD lpd gabT	6
But_v_aero_7	ECO01220	1. Metabolism	1.0 Global and overview maps	Degradation of aromatic compounds	pos	0.0377056	1.56833	mhpA mhpD mhpC mhpF mhpE yiaY mhpB	7
But_v_AN_5	ECO00780	1. Metabolism	1.8 Metabolism of cofactors and vitamins	Biotin metabolism	pos	0.0539501	1.56659	bioA bioC fabF fabI bioF bioB	6
But_v_aero_7	ECO00040	1. Metabolism	1.1 Carbohydrate metabolism	Pentose and glucuronate interconversions	pos	0.0342266	1.56453	xylB uxaA sgbU yiaK yagE sgbH rspA yjhH uxuA araD kduD lyxK rhaB uidA sgbE uxuB araB xylA rhaD rspB kduI araA	22
Acet_v_aero_5	ECO00053	1. Metabolism	1.1 Carbohydrate metabolism	Ascorbate and aldarate metabolism	pos	0.0289768	1.56317	araD lgoD ulaG ulaB sgbE ulaA lyxK sgbH garD garL sgbU yiaK	12
AN_v_aero_7	ECO00053	1. Metabolism	1.1 Carbohydrate metabolism	Ascorbate and aldarate metabolism	pos	0.0598704	1.5618	ulaB ulaD ulaF lyxK sgbE ulaE lgoD ulaG araD ulaA ulaC sgbH garD garL sgbU yiaK	16
Prop_v_aero_7	ECO00362	1. Metabolism	1.11 Xenobiotics biodegradation and metabolism	Benzoate degradation	pos	0.038519	1.56138	mhpF fadI yqeF mhpD fadB paaF mhpE fadA	8
But_v_AN_5	ECO00130	1. Metabolism	1.8 Metabolism of cofactors and vitamins	Ubiquinone and other terpenoid-quinone biosynthesis	pos	0.0553074	1.55935	The 8 core genes are not in the report	8
But_v_aero_7	ECO00362	1. Metabolism	1.11 Xenobiotics biodegradation and metabolism	Benzoate degradation	pos	0.0330419	1.55731	mhpF fadI yqeF mhpD fadB paaF mhpE atoB fadA	9
AN_v_aero_5	ECO02030	4. Cellular Processes	4.5 Cell motility	Bacterial chemotaxis	pos	0.0559738	1.55631	tap motB tar cheR cheA fliM fliG fliN cheB motA rbsB mglB	12
But_v_AN_5	ECO03030	2. Genetic Information Processing	2.4 Replication and repair	DNA replication	pos	0.0544292	1.55627	The 11 core genes are not in the report	11
Prop_v_aero_5	ECO00362	1. Metabolism	1.11 Xenobiotics biodegradation and metabolism	Benzoate degradation	pos	0.0781518	1.54293	fadA paaF mhpE mhpD fadB mhpF fadI yqeF	8
Acet_v_AN_7	ECO00061	1. Metabolism	1.3 Lipid metabolism	Fatty acid biosynthesis	pos	0.078634	1.54231	The 7 core genes are not in the report	7
Acet_v_aero_5	ECO00280	1. Metabolism	1.5 Amino acid metabolism	Valine, leucine and isoleucine degradation	pos	0.0344716	1.54065	paaF lpd atoB fadA fadI yqeF scpA fadB	8
But_v_aero_7	ECO00440	1. Metabolism	1.6 Metabolism of other amino acids	Phosphonate and phosphinate metabolism	pos	0.0373974	1.53998	phnG phnJ phnM phnL phnI phnH	6
AN_v_aero_7	ECO00627	1. Metabolism	1.11 Xenobiotics biodegradation and metabolism	Aminobenzoate degradation	pos	0.0673955	1.53867	atoA ydiF paaF atoD	4
But_v_AN_5	ECO04122	2. Genetic Information Processing	2.3 Folding, sorting and degradation	Sulfur relay system	pos	0.0618159	1.53854	The 10 core genes are not in the report	10
Prop_v_aero_5	ECO00520	1. Metabolism	1.1 Carbohydrate metabolism	Amino sugar and nucleotide sugar metabolism	pos	0.0752488	1.53691	gmd malX manY manZ nanK cpsG nanA mak ptsG manX	10
Prop_v_aero_7	ECO01220	1. Metabolism	1.0 Global and overview maps	Degradation of aromatic compounds	pos	0.0461074	1.5368	mhpC mhpE yiaY mhpB mhpA mhpD	6
Acet_v_AN_7	ECO03410	2. Genetic Information Processing	2.4 Replication and repair	Base excision repair	pos	0.0790951	1.53605	The 6 core genes are not in the report	6
But_v_AN_5	ECO02024	4. Cellular Processes	4.4 Cellular community - prokaryotes	Quorum sensing	pos	0.0611705	1.53517	The 23 core genes are not in the report	23
Prop_v_aero_5	ECO02030	4. Cellular Processes	4.5 Cell motility	Bacterial chemotaxis	pos	0.0718297	1.5328	rbsB mglB fliG motA cheB fliN cheA fliM motB tar cheR	11
But_v_aero_5	ECO00640	1. Metabolism	1.1 Carbohydrate metabolism	Propanoate metabolism	pos	0.0475092	1.53232	yqeF scpA atoD ydjG fadB atoA paaF prpB prpC pflD sucD acs tdcE ydiF prpD lpd fucO atoB sucC ybiW prpE tdcD	22
AN_v_aero_7	ECO00281	1. Metabolism	1.9 Metabolism of terpenoids and polyketides	Geraniol degradation	pos	0.064911	1.53182	fadB fadA ahr paaF fadI	5
But_v_AN_5	ECO03430	2. Genetic Information Processing	2.4 Replication and repair	Mismatch repair	pos	0.061892	1.52924	The 16 core genes are not in the report	16
AN_v_aero_5	ECO01220	1. Metabolism	1.0 Global and overview maps	Degradation of aromatic compounds	pos	0.0668984	1.5284	mhpD mhpA mhpC mhpF mhpB mhpE yiaY	7
Prop_v_aero_5	ECO00280	1. Metabolism	1.5 Amino acid metabolism	Valine, leucine and isoleucine degradation	pos	0.0703138	1.52698	scpA yqeF gabT fadI fadB lpd paaF fadA	8
Prop_v_aero_5	ECO00220	1. Metabolism	1.5 Amino acid metabolism	Arginine biosynthesis	pos	0.0650872	1.52674	argC argD argB argA argI argG yahI yqeA argE argH glsA ybcF	12
But_v_AN_5	ECO01200	1. Metabolism	1.0 Global and overview maps	Carbon metabolism	pos	0.0637527	1.52159	The 28 core genes are not in the report	28
Prop_v_aero_7	ECO00627	1. Metabolism	1.11 Xenobiotics biodegradation and metabolism	Aminobenzoate degradation	pos	0.0506983	1.51937	atoD atoA paaF ydiF	4
Acet_v_AN_7	ECO01100	1. Metabolism	1.0 Global and overview maps	Metabolic pathways	pos	0.0895529	1.51579	The 213 core genes are not in the report	213
But_v_aero_5	ECO02030	4. Cellular Processes	4.5 Cell motility	Bacterial chemotaxis	pos	0.059386	1.5081	tap motB cheR tar cheA fliM fliG fliN cheB motA mglB rbsB	12
But_v_aero_7	ECO00627	1. Metabolism	1.11 Xenobiotics biodegradation and metabolism	Aminobenzoate degradation	pos	0.05196	1.50523	atoA paaF ydiF atoD	4
Prop_v_AN_7	ECO03410	2. Genetic Information Processing	2.4 Replication and repair	Base excision repair	pos	0.0789271	1.50466	The 6 core genes are not in the report	6
Prop_v_aero_5	ECO00071	1. Metabolism	1.3 Lipid metabolism	Fatty acid degradation	pos	0.0765113	1.50428	fadI yqeF yiaY fadD fadB paaF adhP fadA	8
AN_v_aero_7	ECO01220	1. Metabolism	1.0 Global and overview maps	Degradation of aromatic compounds	pos	0.0770286	1.50381	mhpC mhpF mhpB mhpE yiaY mhpD mhpA	7
But_v_aero_5	ECO00627	1. Metabolism	1.11 Xenobiotics biodegradation and metabolism	Aminobenzoate degradation	pos	0.0623077	1.4978	atoD paaF ydiF atoA	4
Acet_v_AN_7	ECO03440	2. Genetic Information Processing	2.4 Replication and repair	Homologous recombination	pos	0.0991749	1.49746	The 19 core genes are not in the report	19
Prop_v_aero_7	ECO00280	1. Metabolism	1.5 Amino acid metabolism	Valine, leucine and isoleucine degradation	pos	0.0587589	1.49729	paaF lpd fadA yqeF scpA fadI gabT fadB	8
But_v_aero_5	ECO00053	1. Metabolism	1.1 Carbohydrate metabolism	Ascorbate and aldarate metabolism	pos	0.0585489	1.49726	sgbE ulaE sgbH ulaC ulaA lyxK garL sgbU yiaK garD araD lgoD ulaD ulaG ulaB	15
Acet_v_aero_7	ECO00071	1. Metabolism	1.3 Lipid metabolism	Fatty acid degradation	pos	0.0538788	1.49691	fadI yiaY yqeF fadB fadD paaF atoB fadE fadA	9
Acet_v_aero_5	ECO02030	4. Cellular Processes	4.5 Cell motility	Bacterial chemotaxis	pos	0.0509673	1.49604	tap motB tar cheR cheA fliM fliG fliN cheB motA mglB rbsB	12
Acet_v_AN_7	ECO04122	2. Genetic Information Processing	2.3 Folding, sorting and degradation	Sulfur relay system	pos	0.0966211	1.49558	The 13 core genes are not in the report	13
Acet_v_AN_7	ECO03430	2. Genetic Information Processing	2.4 Replication and repair	Mismatch repair	pos	0.094031	1.49395	The 13 core genes are not in the report	13
AN_v_aero_7	ECO00440	1. Metabolism	1.6 Metabolism of other amino acids	Phosphonate and phosphinate metabolism	pos	0.0779811	1.4929	phnM phnI phnL phnH phnG phnJ	6
Prop_v_AN_7	ECO00480	1. Metabolism	1.6 Metabolism of other amino acids	Glutathione metabolism	pos	0.0844348	1.48961	The 15 core genes are not in the report	15
Acet_v_aero_5	ECO00071	1. Metabolism	1.3 Lipid metabolism	Fatty acid degradation	pos	0.0518396	1.48696	paaF fadE atoB fadA fadI yiaY yqeF fadB fadD	9
Prop_v_aero_5	ECO00630	1. Metabolism	1.1 Carbohydrate metabolism	Glyoxylate and dicarboxylate metabolism	pos	0.0869073	1.4857	glcE ttdB gcvT ttdA gcl fucO glxR gcvP hyi ybhJ glxK gcvH scpA oxc glcD	15
Prop_v_AN_7	ECO01120	1. Metabolism	1.0 Global and overview maps	Microbial metabolism in diverse environments	pos	0.0846709	1.48486	The 46 core genes are not in the report	46
But_v_aero_7	ECO02030	4. Cellular Processes	4.5 Cell motility	Bacterial chemotaxis	pos	0.0602297	1.48442	motB tar cheR cheA fliM fliG fliN motA cheB rbsB mglB	11
But_v_aero_7	ECO00640	1. Metabolism	1.1 Carbohydrate metabolism	Propanoate metabolism	pos	0.0563812	1.48271	ydjG atoD fadB scpA yqeF prpC prpB atoA paaF sucD tdcE acs pflD tdcD fucO lpd ydiF prpD sucC ybiW prpE atoB	22
But_v_AN_5	ECO01100	1. Metabolism	1.0 Global and overview maps	Metabolic pathways	pos	0.0895873	1.47751	The 258 core genes are not in the report	258
But_v_AN_5	ECO01212	1. Metabolism	1.0 Global and overview maps	Fatty acid metabolism	pos	0.0903463	1.47216	The 8 core genes are not in the report	8
But_v_AN_5	ECO00670	1. Metabolism	1.8 Metabolism of cofactors and vitamins	One carbon pool by folate	pos	0.0887595	1.47006	The 5 core genes are not in the report	5
Prop_v_AN_7	ECO00633	1. Metabolism	1.11 Xenobiotics biodegradation and metabolism	Nitrotoluene degradation	pos	0.0919509	1.46721	The 4 core genes are not in the report	4
Prop_v_AN_7	ECO01212	1. Metabolism	1.0 Global and overview maps	Fatty acid metabolism	pos	0.0895206	1.46712	The 10 core genes are not in the report	10
Acet_v_aero_5	ECO00281	1. Metabolism	1.9 Metabolism of terpenoids and polyketides	Geraniol degradation	pos	0.0594058	1.46593	paaF fadI ahr fadA fadB	5
Acet_v_aero_7	ECO00281	1. Metabolism	1.9 Metabolism of terpenoids and polyketides	Geraniol degradation	pos	0.0696067	1.46456	ahr paaF fadI fadB fadA	5
But_v_aero_5	ECO00380	1. Metabolism	1.5 Amino acid metabolism	Tryptophan metabolism	pos	0.0849226	1.45799	tnaA fadB lpd paaF atoB yqeF sucB	7
Prop_v_aero_7	ECO02030	4. Cellular Processes	4.5 Cell motility	Bacterial chemotaxis	pos	0.08008	1.45749	mglB rbsB cheB motA fliN fliG fliM cheA tar cheR motB	11
But_v_aero_7	ECO00310	1. Metabolism	1.5 Amino acid metabolism	Lysine degradation	pos	0.0737891	1.45102	sucB yqeF cadA fadB atoD atoB paaF atoA lpd	9
Prop_v_AN_7	ECO00350	1. Metabolism	1.5 Amino acid metabolism	Tyrosine metabolism	pos	0.0977429	1.44885	The 2 core genes are not in the report	2
Prop_v_aero_7	ECO00053	1. Metabolism	1.1 Carbohydrate metabolism	Ascorbate and aldarate metabolism	pos	0.0814451	1.44756	garL yiaK sgbU garD sgbH ulaA lyxK ulaE sgbE ulaG ulaD lgoD ulaB araD	14
Acet_v_aero_7	ECO00280	1. Metabolism	1.5 Amino acid metabolism	Valine, leucine and isoleucine degradation	pos	0.0781789	1.44548	atoB paaF lpd fadA yqeF scpA fadI gabT fadB	9
But_v_aero_5	ECO00280	1. Metabolism	1.5 Amino acid metabolism	Valine, leucine and isoleucine degradation	pos	0.0932107	1.44368	gabT fadI ilvE scpA yqeF fadB lpd paaF atoB fadA	10
But_v_aero_7	ECO00280	1. Metabolism	1.5 Amino acid metabolism	Valine, leucine and isoleucine degradation	pos	0.0844517	1.43128	atoB paaF lpd fadA yqeF scpA fadI fadB	8
But_v_aero_7	ECO00053	1. Metabolism	1.1 Carbohydrate metabolism	Ascorbate and aldarate metabolism	pos	0.0837796	1.42534	sgbE ulaE lyxK ulaD ulaB ulaF ulaC ulaA sgbH garD yiaK garL sgbU araD ulaG lgoD	16
Acet_v_aero_7	ECO00640	1. Metabolism	1.1 Carbohydrate metabolism	Propanoate metabolism	pos	0.093897	1.41821	yqeF scpA gabT fadB atoD ydjG paaF atoA prpB prpC pflD acs tdcE sucD atoB sucC ybiW prpE prpD ydiF lpd fucO tdcD	23
Acet_v_aero_5	ECO00640	1. Metabolism	1.1 Carbohydrate metabolism	Propanoate metabolism	pos	0.0869507	1.41523	tdcE acs sucD pflD tdcD prpE ybiW sucC atoB lpd fucO ydiF prpD fadB ydjG atoD scpA yqeF prpC prpB atoA paaF	22
Acet_v_aero_5	ECO00380	1. Metabolism	1.5 Amino acid metabolism	Tryptophan metabolism	pos	0.0825466	1.4146	atoB sucB yqeF paaF lpd fadB tnaA	7
Acet_v_aero_5	ECO00520	1. Metabolism	1.1 Carbohydrate metabolism	Amino sugar and nucleotide sugar metabolism	pos	0.0896678	1.39786	cpsB nanK manZ gmd malX manY ptsG manX cpsG nanA mak	11
AN_v_aero_5	ECO00780	1. Metabolism	1.8 Metabolism of cofactors and vitamins	Biotin metabolism	neg	0.0970477	-1.45375	The 8 core genes are not in the report	8
AN_v_aero_5	ECO00521	1. Metabolism	1.10 Biosynthesis of other secondary metabolites	Streptomycin biosynthesis	neg	0.0972268	-1.45853	The 6 core genes are not in the report	6
AN_v_aero_7	ECO01501	6. Human Diseases	6.11 Drug resistance: antimicrobial	beta-Lactam resistance	neg	0.0992101	-1.46063	The 8 core genes are not in the report	8
AN_v_aero_7	ECO03410	2. Genetic Information Processing	2.4 Replication and repair	Base excision repair	neg	0.0978325	-1.46897	The 6 core genes are not in the report	6
AN_v_aero_7	ECO00680	1. Metabolism	1.2 Energy metabolism	Methane metabolism	neg	0.093894	-1.48134	The 14 core genes are not in the report	14
AN_v_aero_7	ECO00620	1. Metabolism	1.1 Carbohydrate metabolism	Pyruvate metabolism	neg	0.0862695	-1.50286	The 17 core genes are not in the report	17
But_v_AN_7	ECO00052	1. Metabolism	1.1 Carbohydrate metabolism	Galactose metabolism	neg	0.0881272	-1.50517	gatB agaB ebgC agaD dgoD lacZ sgcC sgcB kbaY dgoK gatY galE sgcA gatZ kbaZ glk gatA dgoA	18
AN_v_aero_5	ECO00860	1. Metabolism	1.8 Metabolism of cofactors and vitamins	Porphyrin and chlorophyll metabolism	neg	0.0784213	-1.5057	The 13 core genes are not in the report	13
AN_v_aero_7	ECO00010	1. Metabolism	1.1 Carbohydrate metabolism	Glycolysis / Gluconeogenesis	neg	0.085018	-1.51037	The 15 core genes are not in the report	15
Acet_v_aero_7	ECO02024	4. Cellular Processes	4.4 Cellular community - prokaryotes	Quorum sensing	neg	0.0917439	-1.51377	The 22 core genes are not in the report	22
Acet_v_aero_7	ECO00620	1. Metabolism	1.1 Carbohydrate metabolism	Pyruvate metabolism	neg	0.0926399	-1.51714	The 18 core genes are not in the report	18
But_v_AN_7	ECO01230	1. Metabolism	1.0 Global and overview maps	Biosynthesis of amino acids	neg	0.0815125	-1.52467	cysM ilvM ilvD leuB argE ilvN hisC gltD argB argD leuC argG ilvE tdcB argH argC ilvB hisD leuD gltB argI argA	22
AN_v_aero_7	ECO01503	6. Human Diseases	6.11 Drug resistance: antimicrobial	Cationic antimicrobial peptide (CAMP) resistance	neg	0.0773655	-1.53336	The 13 core genes are not in the report	13
Acet_v_aero_5	ECO00900	1. Metabolism	1.9 Metabolism of terpenoids and polyketides	Terpenoid backbone biosynthesis	neg	0.0870345	-1.53927	The 9 core genes are not in the report	9
AN_v_aero_5	ECO01501	6. Human Diseases	6.11 Drug resistance: antimicrobial	beta-Lactam resistance	neg	0.0664999	-1.54022	The 8 core genes are not in the report	8
AN_v_aero_7	ECO00780	1. Metabolism	1.8 Metabolism of cofactors and vitamins	Biotin metabolism	neg	0.0755951	-1.54266	The 8 core genes are not in the report	8
AN_v_aero_5	ECO03018	2. Genetic Information Processing	2.3 Folding, sorting and degradation	RNA degradation	neg	0.0657208	-1.54673	The 13 core genes are not in the report	13
Acet_v_aero_7	ECO00523	1. Metabolism	1.9 Metabolism of terpenoids and polyketides	Polyketide sugar unit biosynthesis	neg	0.0819198	-1.54713	The 6 core genes are not in the report	6
But_v_aero_7	ECO00400	1. Metabolism	1.5 Amino acid metabolism	Phenylalanine, tyrosine and tryptophan biosynthesis	neg	0.099937	-1.55636	The 6 core genes are not in the report	6
AN_v_aero_5	ECO00540	1. Metabolism	1.7 Glycan biosynthesis and metabolism	Lipopolysaccharide biosynthesis	neg	0.0634004	-1.55822	The 18 core genes are not in the report	18
Prop_v_AN_5	ECO00250	1. Metabolism	1.5 Amino acid metabolism	Alanine, aspartate and glutamate metabolism	neg	0.0948711	-1.56161	purA glsA gabT iaaA gadA gdhA gabD aspC nadB argH argG aspA ansB asnB gadB yafV	16
But_v_AN_7	ECO00040	1. Metabolism	1.1 Carbohydrate metabolism	Pentose and glucuronate interconversions	neg	0.0650584	-1.564	rspA yjhH uxuA araD kduD xylB uxaA yiaK yagE uxuB araB ulaD xylA rspB araA rhaB lyxK yjhG uidA uxaC	20
Prop_v_AN_5	ECO00780	1. Metabolism	1.8 Metabolism of cofactors and vitamins	Biotin metabolism	neg	0.0972135	-1.5653	bioA fabG fabZ bioB fabI bisC ynfK bioH fabF fabB	10
Prop_v_aero_7	ECO00130	1. Metabolism	1.8 Metabolism of cofactors and vitamins	Ubiquinone and other terpenoid-quinone biosynthesis	neg	0.0817137	-1.56552	The 8 core genes are not in the report	8
But_v_aero_7	ECO00270	1. Metabolism	1.5 Amino acid metabolism	Cysteine and methionine metabolism	neg	0.0984264	-1.56627	The 18 core genes are not in the report	18
AN_v_aero_7	ECO00430	1. Metabolism	1.6 Metabolism of other amino acids	Taurine and hypotaurine metabolism	neg	0.0679522	-1.56701	The 3 core genes are not in the report	3
AN_v_aero_7	ECO00860	1. Metabolism	1.8 Metabolism of cofactors and vitamins	Porphyrin and chlorophyll metabolism	neg	0.067131	-1.57402	The 10 core genes are not in the report	10
Prop_v_AN_5	ECO03430	2. Genetic Information Processing	2.4 Replication and repair	Mismatch repair	neg	0.0920433	-1.58025	uvrD xseB dnaX mutS dnaN ssb holD dam exoX mutL	10
Prop_v_AN_5	ECO00300	1. Metabolism	1.5 Amino acid metabolism	Lysine biosynthesis	neg	0.0967993	-1.58141	murE dapA lysC murF dapD argD asd dapE	8
AN_v_aero_5	ECO00010	1. Metabolism	1.1 Carbohydrate metabolism	Glycolysis / Gluconeogenesis	neg	0.0559171	-1.58441	The 15 core genes are not in the report	15
AN_v_aero_5	ECO00680	1. Metabolism	1.2 Energy metabolism	Methane metabolism	neg	0.0556118	-1.58957	The 10 core genes are not in the report	10
Prop_v_AN_5	ECO00220	1. Metabolism	1.5 Amino acid metabolism	Arginine biosynthesis	neg	0.0965256	-1.58997	argD argA argB argI argC argH argE glsA aspC gdhA argG	11
AN_v_aero_5	ECO00620	1. Metabolism	1.1 Carbohydrate metabolism	Pyruvate metabolism	neg	0.0567362	-1.59126	The 15 core genes are not in the report	15
But_v_aero_7	ECO00460	1. Metabolism	1.6 Metabolism of other amino acids	Cyanoamino acid metabolism	neg	0.0925225	-1.59164	The 4 core genes are not in the report	4
Prop_v_aero_7	ECO00061	1. Metabolism	1.3 Lipid metabolism	Fatty acid biosynthesis	neg	0.0724812	-1.59176	The 9 core genes are not in the report	9
But_v_AN_5	ECO00660	1. Metabolism	1.1 Carbohydrate metabolism	C5-Branched dibasic acid metabolism	neg	0.0998453	-1.59194	leuC ilvN ilvB ilvM leuD sucD sucC	7
AN_v_aero_5	ECO00430	1. Metabolism	1.6 Metabolism of other amino acids	Taurine and hypotaurine metabolism	neg	0.0577212	-1.59331	The 3 core genes are not in the report	3
But_v_aero_5	ECO00521	1. Metabolism	1.10 Biosynthesis of other secondary metabolites	Streptomycin biosynthesis	neg	0.0864621	-1.59554	rffH rfbD rffG rfbB rfbC pgm suhB rfbA	8
But_v_AN_7	ECO00250	1. Metabolism	1.5 Amino acid metabolism	Alanine, aspartate and glutamate metabolism	neg	0.0531651	-1.59937	carA argH argG gltB aspA ansB carB gltD	8
AN_v_aero_7	ECO00261	1. Metabolism	1.10 Biosynthesis of other secondary metabolites	Monobactam biosynthesis	neg	0.0580879	-1.60259	The 5 core genes are not in the report	5
Acet_v_aero_7	ECO00750	1. Metabolism	1.8 Metabolism of cofactors and vitamins	Vitamin B6 metabolism	neg	0.0615423	-1.60319	The 7 core genes are not in the report	7
But_v_AN_7	ECO00340	1. Metabolism	1.5 Amino acid metabolism	Histidine metabolism	neg	0.0513139	-1.61347	hisB hisG hisH hisD hisF hisC	6
AN_v_aero_5	ECO03410	2. Genetic Information Processing	2.4 Replication and repair	Base excision repair	neg	0.0524647	-1.61351	The 7 core genes are not in the report	7
But_v_AN_7	ECO02040	4. Cellular Processes	4.5 Cell motility	Flagellar assembly	neg	0.0545675	-1.61665	flgF flgI fliI fliP flgN flhB flgE fliF flgC flgD flgK fliQ flgA fliN flgG fliR fliM fliJ flgL flgB fliC flhD motB fliE fliA flgH flgM fliK motA fliG fliD fliT	32
But_v_aero_7	ECO00340	1. Metabolism	1.5 Amino acid metabolism	Histidine metabolism	neg	0.0845428	-1.61698	The 8 core genes are not in the report	8
Prop_v_AN_7	ECO00040	1. Metabolism	1.1 Carbohydrate metabolism	Pentose and glucuronate interconversions	neg	0.0496972	-1.61969	yjhG rhaB lyxK uidA uxaC araB rhaD xylA araA kduI rspB yiaK uxaA xylB yagE yjhH rspA uxuA kduD araD	20
Acet_v_aero_5	ECO00680	1. Metabolism	1.2 Energy metabolism	Methane metabolism	neg	0.0553678	-1.62026	The 13 core genes are not in the report	13
AN_v_aero_5	ECO00030	1. Metabolism	1.1 Carbohydrate metabolism	Pentose phosphate pathway	neg	0.0519185	-1.62075	The 17 core genes are not in the report	17
AN_v_aero_5	ECO00130	1. Metabolism	1.8 Metabolism of cofactors and vitamins	Ubiquinone and other terpenoid-quinone biosynthesis	neg	0.0528798	-1.62414	The 13 core genes are not in the report	13
Prop_v_aero_7	ECO00340	1. Metabolism	1.5 Amino acid metabolism	Histidine metabolism	neg	0.0583734	-1.63	The 6 core genes are not in the report	6
Acet_v_aero_7	ECO00130	1. Metabolism	1.8 Metabolism of cofactors and vitamins	Ubiquinone and other terpenoid-quinone biosynthesis	neg	0.0536319	-1.63062	The 9 core genes are not in the report	9
But_v_aero_5	ECO00900	1. Metabolism	1.9 Metabolism of terpenoids and polyketides	Terpenoid backbone biosynthesis	neg	0.0741827	-1.6316	ispH ispE ispB ispF ispA dxr dxs ispD ispG idi ispU	11
Prop_v_aero_5	ECO00750	1. Metabolism	1.8 Metabolism of cofactors and vitamins	Vitamin B6 metabolism	neg	0.0786909	-1.63281	epd pdxA pdxB pdxH pdxJ pdxK serC pdxY	8
AN_v_aero_5	ECO00270	1. Metabolism	1.5 Amino acid metabolism	Cysteine and methionine metabolism	neg	0.0498782	-1.639	The 18 core genes are not in the report	18
Acet_v_aero_7	ECO00270	1. Metabolism	1.5 Amino acid metabolism	Cysteine and methionine metabolism	neg	0.0524149	-1.63998	The 22 core genes are not in the report	22
Acet_v_aero_5	ECO00030	1. Metabolism	1.1 Carbohydrate metabolism	Pentose phosphate pathway	neg	0.050554	-1.64032	The 15 core genes are not in the report	15
But_v_AN_7	ECO00770	1. Metabolism	1.8 Metabolism of cofactors and vitamins	Pantothenate and CoA biosynthesis	neg	0.0470019	-1.64409	ilvB ilvN ilvM preT preA ilvE ilvD	7
Prop_v_AN_5	ECO01230	1. Metabolism	1.0 Global and overview maps	Biosynthesis of amino acids	neg	0.0639099	-1.64588	gltB ltaE dapD argA ilvA ilvB argC tpiA hisD leuD asnB hisB tdcB aspC ilvE pfkA argH dapA argG aroK metH pykF dapE argD argB ilvN cysE ilvD gpmA leuB tyrB thrB ilvM cysM argI rpiA hisG hisH talA serA gltA lysC aroB mtn pfkB pykA fbaB trpC gpmM asd tktB proC leuA hisA proA hisC luxS argE prs sdaA ilvC proB	62
Prop_v_AN_7	ECO00020	1. Metabolism	1.1 Carbohydrate metabolism	Citrate cycle (TCA cycle)	neg	0.0438076	-1.64704	frdC frdD sucA frdB fumB fumC sdhD fumA sucC mdh sdhC ybhJ pck sucD frdA sucB sdhA	17
But_v_AN_5	ECO00290	1. Metabolism	1.5 Amino acid metabolism	Valine, leucine and isoleucine biosynthesis	neg	0.0764409	-1.64743	leuC ilvM tdcB ilvE ilvD ilvN ilvB ilvA leuD	9
Prop_v_AN_5	ECO00340	1. Metabolism	1.5 Amino acid metabolism	Histidine metabolism	neg	0.0676846	-1.6477	hisG hisB hisC hisD hisH hisA	6
AN_v_aero_7	ECO00270	1. Metabolism	1.5 Amino acid metabolism	Cysteine and methionine metabolism	neg	0.0428977	-1.65545	The 23 core genes are not in the report	23
Prop_v_aero_5	ECO03430	2. Genetic Information Processing	2.4 Replication and repair	Mismatch repair	neg	0.0713162	-1.65623	dnaN holD holA exoX mutH dnaQ xseA dnaE uvrD holB holC xseB sbcB recJ mutS	15
Acet_v_aero_5	ECO03030	2. Genetic Information Processing	2.4 Replication and repair	DNA replication	neg	0.0458737	-1.65922	The 13 core genes are not in the report	13
Acet_v_aero_7	ECO00770	1. Metabolism	1.8 Metabolism of cofactors and vitamins	Pantothenate and CoA biosynthesis	neg	0.0477171	-1.66059	The 9 core genes are not in the report	9
Prop_v_AN_5	ECO00410	1. Metabolism	1.6 Metabolism of other amino acids	beta-Alanine metabolism	neg	0.0641841	-1.6618	gadB panD preA gadA preT panC gabT	7
Prop_v_aero_7	ECO03030	2. Genetic Information Processing	2.4 Replication and repair	DNA replication	neg	0.0488309	-1.6629	The 13 core genes are not in the report	13
AN_v_aero_5	ECO01200	1. Metabolism	1.0 Global and overview maps	Carbon metabolism	neg	0.0446115	-1.66315	The 28 core genes are not in the report	28
Prop_v_AN_5	ECO01200	1. Metabolism	1.0 Global and overview maps	Carbon metabolism	neg	0.0644251	-1.67077	frdC pykF cysE gpmA gcvH ppc mdh gcvP pgl lpd sucC tpiA gcvT katE ilvA pfkA glpX sucB tdcB maeB tktB accD zwf gpmM glk eda pgi sdaA prs aceF fbp folD kdgK rpiA talA ppsA serA aceE gltA pck pykA fbaB	42
AN_v_aero_7	ECO00030	1. Metabolism	1.1 Carbohydrate metabolism	Pentose phosphate pathway	neg	0.0394407	-1.67264	The 17 core genes are not in the report	17
But_v_aero_5	ECO00130	1. Metabolism	1.8 Metabolism of cofactors and vitamins	Ubiquinone and other terpenoid-quinone biosynthesis	neg	0.0607649	-1.67501	menD ubiE ubiD ubiC menC menB entC ubiG menI menF ubiX ubiI	12
Prop_v_aero_5	ECO00521	1. Metabolism	1.10 Biosynthesis of other secondary metabolites	Streptomycin biosynthesis	neg	0.0669352	-1.67557	rfbD rfbC rffG suhB rfbA rfbB	6
AN_v_aero_5	ECO02024	4. Cellular Processes	4.4 Cellular community - prokaryotes	Quorum sensing	neg	0.0421354	-1.67752	The 14 core genes are not in the report	14
AN_v_aero_5	ECO00261	1. Metabolism	1.10 Biosynthesis of other secondary metabolites	Monobactam biosynthesis	neg	0.0437228	-1.67817	The 5 core genes are not in the report	5
But_v_AN_7	ECO00561	1. Metabolism	1.3 Lipid metabolism	Glycerolipid metabolism	neg	0.0382269	-1.67932	gldA glpK dhaK dhaL dhaM	5
AN_v_aero_7	ECO01200	1. Metabolism	1.0 Global and overview maps	Carbon metabolism	neg	0.038341	-1.68255	The 45 core genes are not in the report	45
But_v_AN_7	ECO00910	1. Metabolism	1.2 Energy metabolism	Nitrogen metabolism	neg	0.0416367	-1.68306	gltD nirB narH narI nrfA narG gltB	7
AN_v_aero_7	ECO01053	1. Metabolism	1.9 Metabolism of terpenoids and polyketides	Biosynthesis of siderophore group nonribosomal peptides	neg	0.0380771	-1.68918	The 7 core genes are not in the report	7
AN_v_aero_7	ECO03018	2. Genetic Information Processing	2.3 Folding, sorting and degradation	RNA degradation	neg	0.0377921	-1.696	The 10 core genes are not in the report	10
Acet_v_aero_5	ECO01053	1. Metabolism	1.9 Metabolism of terpenoids and polyketides	Biosynthesis of siderophore group nonribosomal peptides	neg	0.0365919	-1.69762	The 7 core genes are not in the report	7
Prop_v_aero_7	ECO00750	1. Metabolism	1.8 Metabolism of cofactors and vitamins	Vitamin B6 metabolism	neg	0.0381738	-1.70407	The 7 core genes are not in the report	7
AN_v_aero_7	ECO00760	1. Metabolism	1.8 Metabolism of cofactors and vitamins	Nicotinate and nicotinamide metabolism	neg	0.0371087	-1.70424	The 14 core genes are not in the report	14
AN_v_aero_5	ECO00480	1. Metabolism	1.6 Metabolism of other amino acids	Glutathione metabolism	neg	0.0382014	-1.70468	The 14 core genes are not in the report	14
Prop_v_AN_7	ECO00053	1. Metabolism	1.1 Carbohydrate metabolism	Ascorbate and aldarate metabolism	neg	0.0289853	-1.70782	lyxK ulaA ulaC garD yiaK garL sgbE ulaG lgoD ulaB ulaF araD	12
But_v_aero_7	ECO00130	1. Metabolism	1.8 Metabolism of cofactors and vitamins	Ubiquinone and other terpenoid-quinone biosynthesis	neg	0.0502809	-1.70965	The 8 core genes are not in the report	8
Acet_v_AN_7	ECO01230	1. Metabolism	1.0 Global and overview maps	Biosynthesis of amino acids	neg	0.0297098	-1.7099	argB argD ilvN leuA hisC gltD leuB ilvD sdaA argE cysM ilvM icd gltB argI argA argC ilvA ilvB rpiB hisD leuD ilvE tdcB argH leuC argG	27
Acet_v_aero_7	ECO00061	1. Metabolism	1.3 Lipid metabolism	Fatty acid biosynthesis	neg	0.0354132	-1.71009	The 10 core genes are not in the report	10
Acet_v_aero_5	ECO00521	1. Metabolism	1.10 Biosynthesis of other secondary metabolites	Streptomycin biosynthesis	neg	0.0347262	-1.71045	The 8 core genes are not in the report	8
But_v_aero_7	ECO00230	1. Metabolism	1.4 Nucleotide metabolism	Purine metabolism	neg	0.051024	-1.71505	The 32 core genes are not in the report	32
Prop_v_aero_5	ECO00250	1. Metabolism	1.5 Amino acid metabolism	Alanine, aspartate and glutamate metabolism	neg	0.054302	-1.71515	nadB asnA purB purA pyrB glsB glmS pyrI sad aspA gltB gltD asnB ansB alaA	15
AN_v_aero_5	ECO00760	1. Metabolism	1.8 Metabolism of cofactors and vitamins	Nicotinate and nicotinamide metabolism	neg	0.0368365	-1.71602	The 16 core genes are not in the report	16
Acet_v_aero_7	ECO00340	1. Metabolism	1.5 Amino acid metabolism	Histidine metabolism	neg	0.0350453	-1.71702	The 7 core genes are not in the report	7
Prop_v_AN_5	ECO00030	1. Metabolism	1.1 Carbohydrate metabolism	Pentose phosphate pathway	neg	0.0418654	-1.72444	rpiA pgm pgl deoC talA glpX pfkA fbaB zwf tktB pgi eda deoB prs kdgK fbp	16
Acet_v_aero_5	ECO01200	1. Metabolism	1.0 Global and overview maps	Carbon metabolism	neg	0.0326956	-1.72466	The 44 core genes are not in the report	44
Acet_v_aero_5	ECO00130	1. Metabolism	1.8 Metabolism of cofactors and vitamins	Ubiquinone and other terpenoid-quinone biosynthesis	neg	0.0331821	-1.72829	The 13 core genes are not in the report	13
Acet_v_aero_5	ECO00300	1. Metabolism	1.5 Amino acid metabolism	Lysine biosynthesis	neg	0.0343486	-1.72889	The 12 core genes are not in the report	12
Prop_v_AN_5	ECO00290	1. Metabolism	1.5 Amino acid metabolism	Valine, leucine and isoleucine biosynthesis	neg	0.0425859	-1.7332	ilvC ilvM leuB ilvD ilvE tdcB leuD ilvN ilvB ilvA leuA	11
Acet_v_aero_7	ECO03030	2. Genetic Information Processing	2.4 Replication and repair	DNA replication	neg	0.032346	-1.73553	The 14 core genes are not in the report	14
Acet_v_aero_7	ECO00261	1. Metabolism	1.10 Biosynthesis of other secondary metabolites	Monobactam biosynthesis	neg	0.0324423	-1.74181	The 8 core genes are not in the report	8
Acet_v_aero_7	ECO00521	1. Metabolism	1.10 Biosynthesis of other secondary metabolites	Streptomycin biosynthesis	neg	0.0336525	-1.74216	The 8 core genes are not in the report	8
AN_v_aero_5	ECO00190	1. Metabolism	1.2 Energy metabolism	Oxidative phosphorylation	neg	0.0310476	-1.74482	The 14 core genes are not in the report	14
But_v_aero_7	ECO00480	1. Metabolism	1.6 Metabolism of other amino acids	Glutathione metabolism	neg	0.0436458	-1.74485	pepB pepA gstA pepN gstB btuE chaC pepD speE gshA gnd ggt zwf gor yfcF icd	16
Prop_v_AN_7	ECO00362	1. Metabolism	1.11 Xenobiotics biodegradation and metabolism	Benzoate degradation	neg	0.0230922	-1.74532	paaF atoB fadJ fadA mhpF fadI yqeF mhpD fadB	9
AN_v_aero_5	ECO00250	1. Metabolism	1.5 Amino acid metabolism	Alanine, aspartate and glutamate metabolism	neg	0.0317525	-1.74926	pyrI gdhA gadA pyrB purA purB iaaA purF glnA glmS glsB aspC carA asnA alaA yafV asnB	17
Prop_v_AN_5	ECO01110	1. Metabolism	1.0 Global and overview maps	Biosynthesis of secondary metabolites	neg	0.0396118	-1.75042	ansB glgA hemD dxs argI gltA pgi ldcC accD proC ribD ilvB hemB hemE pssA gcvT asnB hisD ribF argA adk argG aspC hisB argH mak otsB tyrB ubiF cysN ilvD leuB glpD gadB ubiA talA rpiA otsA hisG aldB deoD serA ubiE leuA amyA proA asd zwf glpA galM fbp ilvC aceF leuD tpiA glgB pgl dapA frmA aroK sucB tdcB ilvN fabG glgP frdC ribE gltX ubiH gcvH ispH ppsA pykA pck glgC ribA lysC panC hisA panE hisC gpm…	142
Acet_v_aero_7	ECO03018	2. Genetic Information Processing	2.3 Folding, sorting and degradation	RNA degradation	neg	0.0317839	-1.75498	The 9 core genes are not in the report	9
AN_v_aero_5	ECO01503	6. Human Diseases	6.11 Drug resistance: antimicrobial	Cationic antimicrobial peptide (CAMP) resistance	neg	0.0308015	-1.75966	arnA degP sapA amiA amiB nlpE cpxR arnD basR arnB cpxA arnC acrA lpxA phoQ tolC amiC ppiA pagP phoP	20
Prop_v_aero_7	ECO00521	1. Metabolism	1.10 Biosynthesis of other secondary metabolites	Streptomycin biosynthesis	neg	0.0273441	-1.76038	The 7 core genes are not in the report	7
AN_v_aero_5	ECO00900	1. Metabolism	1.9 Metabolism of terpenoids and polyketides	Terpenoid backbone biosynthesis	neg	0.0321915	-1.76093	ispH ispA dxr ispF ispB ispE dxs ispD ispU	9
AN_5_v_7	ECO00230	1. Metabolism	1.4 Nucleotide metabolism	Purine metabolism	neg	0.0336076	-1.76109	allB gsk guaA yqeA xapA cpdA pgm purL yjjX allE ndk ybcF cysD cysN purB add guaD nudF relA purD purT purF amn cyaA purM nrdA nrdE guaB cysC prs dgt nrdF hpt xdhB gpp spoT	36
But_v_aero_5	ECO00230	1. Metabolism	1.4 Nucleotide metabolism	Purine metabolism	neg	0.0350311	-1.76632	purC spoT gpp gpt prs hpt guaB purK cysC mazG purN apaH pykA purM purE purT purD pykF yjjG purF purB cysN cysD purA nudE nudF yrfG apt adk gmk guaC purL ndk xdhC gsk purH guaA	37
AN_v_aero_5	ECO00670	1. Metabolism	1.8 Metabolism of cofactors and vitamins	One carbon pool by folate	neg	0.0315036	-1.77044	fmt thyA folD glyA purH fau folA purU purN folM purT	11
Prop_v_AN_5	ECO01210	1. Metabolism	1.0 Global and overview maps	2-Oxocarboxylic acid metabolism	neg	0.0351582	-1.77179	ilvN leuA argB argD asd ilvC acnA ilvM ilvD leuB argE leuD ilvB argC argA leuC lysC gltA ilvE aspC	20
Acet_v_AN_7	ECO00660	1. Metabolism	1.1 Carbohydrate metabolism	C5-Branched dibasic acid metabolism	neg	0.0177196	-1.77186	leuB leuC ilvB ilvM ilvN leuD	6
Prop_v_AN_7	ECO00052	1. Metabolism	1.1 Carbohydrate metabolism	Galactose metabolism	neg	0.019958	-1.77346	dgoD sgcB sgcC kbaY ebgA ebgC gatB agaB agaD kbaZ gatZ gatA dgoA agaC gatY dgoK gatD	17
Prop_v_aero_7	ECO02024	4. Cellular Processes	4.4 Cellular community - prokaryotes	Quorum sensing	neg	0.0260417	-1.77378	The 24 core genes are not in the report	24
AN_v_aero_7	ECO00900	1. Metabolism	1.9 Metabolism of terpenoids and polyketides	Terpenoid backbone biosynthesis	neg	0.0226638	-1.77924	The 8 core genes are not in the report	8
Prop_v_AN_5	ECO00730	1. Metabolism	1.8 Metabolism of cofactors and vitamins	Thiamine metabolism	neg	0.037332	-1.77945	thiH dxs adk thiG thiM iscS rsgA thiC thiF thiE	10
Aero_5_v_7	ECO00770	1. Metabolism	1.8 Metabolism of cofactors and vitamins	Pantothenate and CoA biosynthesis	neg	0.034081	-1.77969	ilvB ilvM ilvN coaE panD preA dfp	7
But_v_aero_5	ECO00730	1. Metabolism	1.8 Metabolism of cofactors and vitamins	Thiamine metabolism	neg	0.0339696	-1.77997	thiD thiI iscS rsgA thiM adk thiK dxs	8
Prop_v_aero_7	ECO01053	1. Metabolism	1.9 Metabolism of terpenoids and polyketides	Biosynthesis of siderophore group nonribosomal peptides	neg	0.025295	-1.78376	The 6 core genes are not in the report	6
AN_v_aero_7	ECO02024	4. Cellular Processes	4.4 Cellular community - prokaryotes	Quorum sensing	neg	0.0222489	-1.78699	The 24 core genes are not in the report	24
Acet_v_aero_5	ECO00430	1. Metabolism	1.6 Metabolism of other amino acids	Taurine and hypotaurine metabolism	neg	0.021713	-1.79659	The 2 core genes are not in the report	2
But_v_aero_7	ECO03018	2. Genetic Information Processing	2.3 Folding, sorting and degradation	RNA degradation	neg	0.0310839	-1.80083	pfkA hfq deaD rhlB eno rppH rnr pnp rne pcnB groL ppk	12
But_v_aero_7	ECO00670	1. Metabolism	1.8 Metabolism of cofactors and vitamins	One carbon pool by folate	neg	0.0327062	-1.80166	folD glyA folA purH gcvT purN folM purT	8
AN_5_v_7	ECO00920	1. Metabolism	1.2 Energy metabolism	Sulfur metabolism	neg	0.0231304	-1.80235	cysD cysN cysK cysU ydhU cysW cysP ssuC cysI cysH cysJ cysC sbp dmsB cysA	15
Acet_v_aero_7	ECO04122	2. Genetic Information Processing	2.3 Folding, sorting and degradation	Sulfur relay system	neg	0.0230373	-1.8038	The 5 core genes are not in the report	5
But_v_aero_5	ECO03030	2. Genetic Information Processing	2.4 Replication and repair	DNA replication	neg	0.0285811	-1.8087	rnhB holC dnaQ dnaG rnhA dnaE holE holD holA dnaN ssb	11
AN_v_aero_5	ECO00061	1. Metabolism	1.3 Lipid metabolism	Fatty acid biosynthesis	neg	0.0243349	-1.8107	accB fabZ accD fabI fabH accA fabA fabF fabD accC	10
AN_v_aero_7	ECO03030	2. Genetic Information Processing	2.4 Replication and repair	DNA replication	neg	0.0190993	-1.81151	The 11 core genes are not in the report	11
AN_v_aero_5	ECO00550	1. Metabolism	1.7 Glycan biosynthesis and metabolism	Peptidoglycan biosynthesis	neg	0.0254933	-1.81317	ybjG mrcA bacA dacA murB ispU murA mtgA dacB ftsI mrdA dacC murG mrcB ddlA	15
AN_v_aero_5	ECO03030	2. Genetic Information Processing	2.4 Replication and repair	DNA replication	neg	0.0269319	-1.81474	dnaQ dnaG rnhA dnaE rnhB holC holB dnaX dnaN holD holE holA	12
Acet_v_aero_5	ECO00261	1. Metabolism	1.10 Biosynthesis of other secondary metabolites	Monobactam biosynthesis	neg	0.0194548	-1.81539	The 6 core genes are not in the report	6
Acet_v_AN_7	ECO00340	1. Metabolism	1.5 Amino acid metabolism	Histidine metabolism	neg	0.0116738	-1.82008	hisG hisA hisH hisI hisD hisC hisB hisF	8
Aero_5_v_7	ECO00290	1. Metabolism	1.5 Amino acid metabolism	Valine, leucine and isoleucine biosynthesis	neg	0.0232573	-1.82152	leuB tdcB ilvM avtA leuA ilvB ilvA ilvN	8
AN_v_aero_7	ECO00480	1. Metabolism	1.6 Metabolism of other amino acids	Glutathione metabolism	neg	0.0182263	-1.82193	The 17 core genes are not in the report	17
AN_v_aero_7	ECO00300	1. Metabolism	1.5 Amino acid metabolism	Lysine biosynthesis	neg	0.0185343	-1.82609	The 10 core genes are not in the report	10
Prop_v_aero_5	ECO02024	4. Cellular Processes	4.4 Cellular community - prokaryotes	Quorum sensing	neg	0.0245952	-1.82762	secA ffh yidC oppA secE oppF flhD ribA glrR oppC oppD yajC flhC oppB secY livJ secG aroH zur ydcZ crp ribD livF	23
Acet_v_AN_7	ECO00564	1. Metabolism	1.3 Lipid metabolism	Glycerophospholipid metabolism	neg	0.0128287	-1.82798	glpC glpQ glpB glpA glpD	5
AN_v_aero_7	ECO00550	1. Metabolism	1.7 Glycan biosynthesis and metabolism	Peptidoglycan biosynthesis	neg	0.018988	-1.82945	dacC ftsI ddlA mrcB mrcA ispU dacB murA mtgA mrdA murG mraY ybjG murD bacA dacA murB	17
Acet_v_aero_7	ECO00400	1. Metabolism	1.5 Amino acid metabolism	Phenylalanine, tyrosine and tryptophan biosynthesis	neg	0.0198549	-1.83208	The 16 core genes are not in the report	16
Prop_v_aero_5	ECO00730	1. Metabolism	1.8 Metabolism of cofactors and vitamins	Thiamine metabolism	neg	0.0237889	-1.84152	thiE thiI thiD thiM thiF thiC rsgA iscS thiK dxs thiH thiG adk	13
But_v_AN_7	ECO00290	1. Metabolism	1.5 Amino acid metabolism	Valine, leucine and isoleucine biosynthesis	neg	0.00792412	-1.8438	ilvE tdcB leuB ilvD ilvM leuC ilvA ilvB ilvN leuD	10
Aero_5_v_7	ECO00660	1. Metabolism	1.1 Carbohydrate metabolism	C5-Branched dibasic acid metabolism	neg	0.0210856	-1.84475	leuB ilvB ilvM ilvN	4
Prop_v_aero_7	ECO00540	1. Metabolism	1.7 Glycan biosynthesis and metabolism	Lipopolysaccharide biosynthesis	neg	0.0151091	-1.85269	The 24 core genes are not in the report	24
Prop_v_AN_5	ECO00260	1. Metabolism	1.5 Amino acid metabolism	Glycine, serine and threonine metabolism	neg	0.0183982	-1.85374	ydfG tdh kbl gpmA sdaA lysC tdcB serA gcvH gcvT ilvA gcvP lpd ltaE	14
AN_v_aero_7	ECO00540	1. Metabolism	1.7 Glycan biosynthesis and metabolism	Lipopolysaccharide biosynthesis	neg	0.0160482	-1.85423	waaA waaC kdsC kdsD waaF gmhB lpxM eptC kdsA lpxD lpxK lpxA lpxB lpxL kdsB pagP	16
But_v_aero_5	ECO03018	2. Genetic Information Processing	2.3 Folding, sorting and degradation	RNA degradation	neg	0.0218912	-1.85457	pnp pcnB groL dnaK pfkA hfq rppH rhlB eno	9
AN_5_v_7	ECO03010	2. Genetic Information Processing	2.2 Translation	Ribosome	neg	0.0134023	-1.85712	rpsD rplW rplN rplV rpsG rpsB rplE rpmJ rpsP rpsN rplJ rpsH rpsS rplB rplC rpsL rplP	17
Prop_v_AN_7	ECO00660	1. Metabolism	1.1 Carbohydrate metabolism	C5-Branched dibasic acid metabolism	neg	0.00934807	-1.85953	leuB ilvB ilvN ilvM leuC sucD leuD	7
But_v_aero_5	ECO00190	1. Metabolism	1.2 Energy metabolism	Oxidative phosphorylation	neg	0.0225659	-1.86194	atpE atpD nuoG cydX atpA nuoA nuoF nuoH atpH frdA atpC cydB cydA nuoJ nuoC nuoB frdC nuoL nuoM nuoN atpB nuoE frdB ppa atpF	25
But_v_aero_5	ECO00550	1. Metabolism	1.7 Glycan biosynthesis and metabolism	Peptidoglycan biosynthesis	neg	0.0244473	-1.8645	ddlA mrcB dacC ftsI ispU mrcA murE mraY murG murA dacB mtgA murF mrdA dacA ddlB murB ybjG bacA	19
But_v_aero_5	ECO00670	1. Metabolism	1.8 Metabolism of cofactors and vitamins	One carbon pool by folate	neg	0.0256437	-1.87324	folA purH fau glyA purT folD purN	7
Prop_v_AN_5	ECO00010	1. Metabolism	1.1 Carbohydrate metabolism	Glycolysis / Gluconeogenesis	neg	0.017493	-1.8735	fbp gpmA agp yihX aceF pgi glk galM gpmM pykF pykA fbaB aldB pck crr pfkA glpX aceE tpiA ppsA lpd pgm adhP	23
Acet_v_aero_5	ECO00780	1. Metabolism	1.8 Metabolism of cofactors and vitamins	Biotin metabolism	neg	0.0120001	-1.87404	The 8 core genes are not in the report	8
Prop_v_AN_7	ECO02040	4. Cellular Processes	4.5 Cell motility	Flagellar assembly	neg	0.00869225	-1.87926	fliC flgB flhD motB fliA flgH fliK fliE fliG fliT fliD motA fliH fliM fliJ flgL flgC fliO fliQ flgA flgD flgK flgG fliR fliN fliP flgI fliI flhB fliS flgE flhA flhC fliF	34
Acet_v_aero_5	ECO00061	1. Metabolism	1.3 Lipid metabolism	Fatty acid biosynthesis	neg	0.0120104	-1.87952	The 10 core genes are not in the report	10
Acet_v_aero_7	ECO00540	1. Metabolism	1.7 Glycan biosynthesis and metabolism	Lipopolysaccharide biosynthesis	neg	0.0136178	-1.88325	The 23 core genes are not in the report	23
Acet_v_aero_5	ECO01501	6. Human Diseases	6.11 Drug resistance: antimicrobial	beta-Lactam resistance	neg	0.0118421	-1.88645	ompF oppF oppC acrA ftsI tolC oppD ompC oppA oppB	10
Prop_v_aero_7	ECO00261	1. Metabolism	1.10 Biosynthesis of other secondary metabolites	Monobactam biosynthesis	neg	0.0112433	-1.88895	The 5 core genes are not in the report	5
Prop_v_aero_5	ECO03018	2. Genetic Information Processing	2.3 Folding, sorting and degradation	RNA degradation	neg	0.0167276	-1.88958	pnp dnaK rne groL pcnB pfkA hfq deaD eno rhlB rppH recQ	12
AN_v_aero_7	ECO00730	1. Metabolism	1.8 Metabolism of cofactors and vitamins	Thiamine metabolism	neg	0.0117536	-1.89154	phoA adk thiG thiH dxs thiK thiD thiE thiI iscS rsgA thiC thiF thiM	14
Acet_v_aero_5	ECO00270	1. Metabolism	1.5 Amino acid metabolism	Cysteine and methionine metabolism	neg	0.0112819	-1.89791	serC mtn dcm msrC ilvE aspC speE lysC thrA cysM metK sseA luxS cysK speD gshA	16
Acet_v_aero_7	ECO00550	1. Metabolism	1.7 Glycan biosynthesis and metabolism	Peptidoglycan biosynthesis	neg	0.01273	-1.89947	murB dacA ddlB bacA ybjG murD murE murG mraY mrdA murA murF ispU mrcA ddlA mrcB dacC ftsI murC	19
But_v_AN_5	ECO00020	1. Metabolism	1.1 Carbohydrate metabolism	Citrate cycle (TCA cycle)	neg	0.00725588	-1.90068	sucC fumA frdC frdD mdh frdB icd sdhC sucD frdA pck sucB	12
AN_v_aero_7	ECO00061	1. Metabolism	1.3 Lipid metabolism	Fatty acid biosynthesis	neg	0.0109715	-1.90566	fabI accD fabH accB fabZ accC fabF fabD accA fabA	10
But_v_AN_7	ECO00660	1. Metabolism	1.1 Carbohydrate metabolism	C5-Branched dibasic acid metabolism	neg	0.00429593	-1.90579	leuB leuD ilvB ilvM ilvN leuC	6
Acet_v_aero_7	ECO00670	1. Metabolism	1.8 Metabolism of cofactors and vitamins	One carbon pool by folate	neg	0.0119219	-1.91241	glyA purH folA fmt thyA folD purT purU gcvT purN	10
But_v_aero_7	ECO00550	1. Metabolism	1.7 Glycan biosynthesis and metabolism	Peptidoglycan biosynthesis	neg	0.0116364	-1.92645	mrcA ispU murC dacC ftsI ddlA mrcB murD ybjG bacA dacA ddlB murB murA murF murE murG mraY	18
Acet_v_aero_5	ECO00550	1. Metabolism	1.7 Glycan biosynthesis and metabolism	Peptidoglycan biosynthesis	neg	0.00864104	-1.93032	ybjG murD dacA ispU murF murA ftsI mraY murG murE mrcB ddlA	12
Prop_v_aero_7	ECO00190	1. Metabolism	1.2 Energy metabolism	Oxidative phosphorylation	neg	0.00799924	-1.93297	atpH frdA cydB frdB atpB atpC atpF ppa atpE cydA atpG atpD atpA cydX frdC	15
Acet_v_AN_7	ECO00290	1. Metabolism	1.5 Amino acid metabolism	Valine, leucine and isoleucine biosynthesis	neg	0.00378602	-1.93563	leuD leuA ilvN ilvB ilvA leuB ilvD tdcB ilvE leuC ilvM	11
Prop_v_AN_7	ECO01210	1. Metabolism	1.0 Global and overview maps	2-Oxocarboxylic acid metabolism	neg	0.0047667	-1.939	argC ilvB ilvN leuD argD argA argB leuC ilvM argE leuB	11
Prop_v_aero_7	ECO00920	1. Metabolism	1.2 Energy metabolism	Sulfur metabolism	neg	0.00770304	-1.94509	cysA cysH cysJ sbp cysI cysP cysW cysD cysN cysU	10
But_v_AN_5	ECO00220	1. Metabolism	1.5 Amino acid metabolism	Arginine biosynthesis	neg	0.00553071	-1.94599	argG argC argB argA argH argD argI	7
Prop_v_aero_5	ECO01501	6. Human Diseases	6.11 Drug resistance: antimicrobial	beta-Lactam resistance	neg	0.00948357	-1.95278	oppC ftsI oppF ompF nagZ oppB mrcA ompC oppA oppD	10
AN_v_aero_7	ECO00190	1. Metabolism	1.2 Energy metabolism	Oxidative phosphorylation	neg	0.00679747	-1.961	nuoB atpA cydX atpG atpE cydA atpF ppa cydB atpB atpH ndh	12
Acet_v_aero_7	ECO00230	1. Metabolism	1.4 Nucleotide metabolism	Purine metabolism	neg	0.00791472	-1.96186	nrdE guaB purK cysC purN nrdD deoD pykA nrdA purM purE purC nrdB spoT gpt prs hpt ppx gmk adk pgm purL guaC gsk purH guaA purT purD purF purB cysD purA nudE cysN umpG relA apt nudF	38
Prop_v_aero_7	ECO03018	2. Genetic Information Processing	2.3 Folding, sorting and degradation	RNA degradation	neg	0.00701092	-1.96225	rne pcnB pnp rhlB eno recQ rppH pfkA deaD	9
Acet_v_aero_7	ECO00300	1. Metabolism	1.5 Amino acid metabolism	Lysine biosynthesis	neg	0.00826572	-1.96281	dapA murE dapB lysA murF metL lysC thrA dapF dapE asd argD dapD	13
AN_v_aero_7	ECO00250	1. Metabolism	1.5 Amino acid metabolism	Alanine, aspartate and glutamate metabolism	neg	0.00694875	-1.96497	purF iaaA purB purA glsA pyrB gadA pyrI gdhA asnB gadB yafV alaA asnA aspC carA glsB glnA glmS argG	20
Prop_v_aero_7	ECO04122	2. Genetic Information Processing	2.3 Folding, sorting and degradation	Sulfur relay system	neg	0.00691827	-1.96954	ynjE moaD moaE moaA mog iscS mnmA thiF moaC thiS tusA tusC tusB tusE moeB thiI sseA tusD	18
But_v_aero_7	ECO03430	2. Genetic Information Processing	2.4 Replication and repair	Mismatch repair	neg	0.00767672	-1.97148	xseB dnaX holB holC recJ uvrD exoX dnaN sbcB mutS dnaQ dnaE holE holD mutL ligA holA dam ssb	19
But_v_AN_7	ECO00564	1. Metabolism	1.3 Lipid metabolism	Glycerophospholipid metabolism	neg	0.00221607	-1.97169	glpA glpD glpB glpQ eutC glpC	6
But_v_aero_7	ECO00261	1. Metabolism	1.10 Biosynthesis of other secondary metabolites	Monobactam biosynthesis	neg	0.00811178	-1.9731	dapA cysD cysN	3
But_v_AN_5	ECO01210	1. Metabolism	1.0 Global and overview maps	2-Oxocarboxylic acid metabolism	neg	0.00495746	-1.9734	ilvE ilvD argE ilvM leuC argB argA argD ilvB argC ilvN leuD	12
Prop_v_aero_7	ECO00400	1. Metabolism	1.5 Amino acid metabolism	Phenylalanine, tyrosine and tryptophan biosynthesis	neg	0.00691993	-1.97417	tyrB trpE aroK aroD aroH aspC aroC aroB aroA ydiB trpC pheA trpB	13
Prop_v_aero_7	ECO00250	1. Metabolism	1.5 Amino acid metabolism	Alanine, aspartate and glutamate metabolism	neg	0.00728287	-1.97617	gltB aspA ansB alaA yafV asnB glsB aspC nadB ansA glnA glmS purF gltD pyrB purA purB iaaA gdhA pyrI	20
Prop_v_aero_7	ECO03430	2. Genetic Information Processing	2.4 Replication and repair	Mismatch repair	neg	0.00708563	-1.98222	dnaN exoX uvrD xseA holC holB dnaX xseB recJ ssb holD dam holA ligA mutL mutH dnaQ dnaE mutS sbcB	20
But_v_AN_7	ECO00920	1. Metabolism	1.2 Energy metabolism	Sulfur metabolism	neg	0.00212846	-1.98523	cysP cysW cysD cysN cysU cysA cysJ cysH cysC cysI	10
Prop_v_AN_7	ECO02060	3. Environmental Information Processing	3.1 Membrane transport	Phosphotransferase system (PTS)	neg	0.00275237	-1.99415	srlA gatA manX ptsG manY srlE bglF agaC nagE manZ sgcB sgcC treB fruA ulaA agaD srlB malX gatB agaB mtlA	21
AN_v_aero_7	ECO00130	1. Metabolism	1.8 Metabolism of cofactors and vitamins	Ubiquinone and other terpenoid-quinone biosynthesis	neg	0.00533956	-2.00116	entC menB menF ubiG ubiX menE menD ubiE menH ubiC menC	11
Prop_v_aero_7	ECO00300	1. Metabolism	1.5 Amino acid metabolism	Lysine biosynthesis	neg	0.00608196	-2.00564	murF lysC dapA murE lysA dapF dapE dapD thrA	9
AN_5_v_7	ECO00220	1. Metabolism	1.5 Amino acid metabolism	Arginine biosynthesis	neg	0.00120153	-2.01278	argA argB argD argC argH argE ybcF argG yqeA	9
But_v_aero_5	ECO00750	1. Metabolism	1.8 Metabolism of cofactors and vitamins	Vitamin B6 metabolism	neg	0.00893791	-2.01509	pdxB pdxA epd pdxY pdxH serC thrC	7
But_v_aero_7	ECO04122	2. Genetic Information Processing	2.3 Folding, sorting and degradation	Sulfur relay system	neg	0.00540655	-2.0181	moaE moaD ynjE thiS moaC mnmA thiF iscS moaA tusC tusA tusD sseA moeB tusE tusB	16
Acet_v_aero_7	ECO00290	1. Metabolism	1.5 Amino acid metabolism	Valine, leucine and isoleucine biosynthesis	neg	0.00473228	-2.02934	leuA alaA ilvB ilvA avtA ilvC ilvM leuB ilvD ilvE	10
But_v_aero_5	ECO04122	2. Genetic Information Processing	2.3 Folding, sorting and degradation	Sulfur relay system	neg	0.00879667	-2.03055	tusD sseA thiI mnmA iscS tusE moaA tusB tusC tusA ynjE	11
Prop_v_aero_5	ECO03440	2. Genetic Information Processing	2.4 Replication and repair	Homologous recombination	neg	0.00424474	-2.03225	dnaN recB recG ruvC recC holC recD holB recJ priC ruvA holD holA recA priB dnaQ polA dnaE priA recR recF recO	22
But_v_AN_7	ECO02060	3. Environmental Information Processing	3.1 Membrane transport	Phosphotransferase system (PTS)	neg	0.00138317	-2.03369	mtlA gatB agaB murP malX agaD ulaA sgcB treB fruA sgcC manZ nagE bglF srlE manY ptsG manX gatA srlA mngA	21
AN_v_aero_5	ECO00750	1. Metabolism	1.8 Metabolism of cofactors and vitamins	Vitamin B6 metabolism	neg	0.00364535	-2.03535	pdxA epd pdxB pdxH pdxJ thrC serC pdxY	8
Prop_v_AN_7	ECO00564	1. Metabolism	1.3 Lipid metabolism	Glycerophospholipid metabolism	neg	0.00234433	-2.0376	glpQ glpB glpA glpD glpC	5
Prop_v_aero_7	ECO00670	1. Metabolism	1.8 Metabolism of cofactors and vitamins	One carbon pool by folate	neg	0.00460081	-2.03846	folA purH purT glyA purN folD	6
Acet_v_AN_5	ECO00564	1. Metabolism	1.3 Lipid metabolism	Glycerophospholipid metabolism	neg	0.00256654	-2.03948	glpA glpD glpB glpQ glpC	5
Prop_v_AN_7	ECO00220	1. Metabolism	1.5 Amino acid metabolism	Arginine biosynthesis	neg	0.00324198	-2.04421	argE argH argG argD argA argB argI argC	8
Acet_v_aero_7	ECO01501	6. Human Diseases	6.11 Drug resistance: antimicrobial	beta-Lactam resistance	neg	0.00432686	-2.04558	oppB ompC oppA oppD oppC ftsI oppF acrB ompF	9
Acet_v_AN_5	ECO02060	3. Environmental Information Processing	3.1 Membrane transport	Phosphotransferase system (PTS)	neg	0.00456828	-2.04614	sgcB sgcC treB ulaA ulaC agaD malX chbC agaB gatB murP mtlA cmtB srlA gatA manX ptsG manY agaV sgcA bglF agaC nagE manZ ulaB	25
Prop_v_aero_5	ECO04122	2. Genetic Information Processing	2.3 Folding, sorting and degradation	Sulfur relay system	neg	0.003978	-2.04709	thiS moaC moaA mog iscS thiF mnmA moaD moaE ynjE thiI tusD tusB tusE moeB tusA tusC	17
Acet_v_aero_5	ECO01110	1. Metabolism	1.0 Global and overview maps	Biosynthesis of secondary metabolites	neg	0.00312758	-2.04755	menF talB fbaA katE ilvE purH dapB rfbB ispF ispE yigB hemC purT menB gapA gpmA iaaA hemL glyA purK aroG aceE menC aroB rffG purE purM fbaB acpP suhB hemX galU hpt proB pgm ilvA aroA cdsA menD pfkA ghrB panD pykF ispG entC entF ispU cysE cysD gpsA ilvM frdB ribC ispB ubiG ppsA thrA bglX aroC ribA lysC manA serC frdA pykA gpmM avtA fabI panC psd rfbD prs entE metK ispA panB menI pgl thrC tpiA pgk …	146
But_v_AN_5	ECO00564	1. Metabolism	1.3 Lipid metabolism	Glycerophospholipid metabolism	neg	0.00250396	-2.05145	glpB glpA glpD glpQ glpC	5
Prop_v_aero_7	ECO00230	1. Metabolism	1.4 Nucleotide metabolism	Purine metabolism	neg	0.00407552	-2.05958	apt hpt relA cysD purA cysN prs purB purF gpt purD purC purT guaA purM pykA nrdA purH gsk purN cysC purL guaC guaB purK adk	26
Acet_v_aero_5	ECO00750	1. Metabolism	1.8 Metabolism of cofactors and vitamins	Vitamin B6 metabolism	neg	0.00298434	-2.05985	epd pdxA pdxB thrC pdxH pdxJ pdxK serC pdxY	9
Prop_v_AN_5	ECO00564	1. Metabolism	1.3 Lipid metabolism	Glycerophospholipid metabolism	neg	0.00141528	-2.06165	gpsA clsB clsA glpD glpQ ugpQ glpC eutC pssA glpB glpA pgpC	12
AN_5_v_7	ECO01210	1. Metabolism	1.0 Global and overview maps	2-Oxocarboxylic acid metabolism	neg	0.00094083	-2.06232	leuA argC ilvB argD argB argA leuC ilvM ilvI ilvC argE leuB	12
AN_v_aero_7	ECO00750	1. Metabolism	1.8 Metabolism of cofactors and vitamins	Vitamin B6 metabolism	neg	0.00284109	-2.06491	serC pdxY thrC pdxH pdxJ pdxK epd pdxA pdxB	9
Acet_v_aero_5	ECO00670	1. Metabolism	1.8 Metabolism of cofactors and vitamins	One carbon pool by folate	neg	0.00294533	-2.06911	purH purT glyA purN folD purU	6
Acet_v_aero_7	ECO01053	1. Metabolism	1.9 Metabolism of terpenoids and polyketides	Biosynthesis of siderophore group nonribosomal peptides	neg	0.00338659	-2.07298	entB entA entF entH entE entC	6
Acet_v_aero_7	ECO00220	1. Metabolism	1.5 Amino acid metabolism	Arginine biosynthesis	neg	0.00293023	-2.07935	argG gdhA argH argE argC argD argB argA argI	9
Prop_v_AN_5	ECO03018	2. Genetic Information Processing	2.3 Folding, sorting and degradation	RNA degradation	neg	0.00106932	-2.09472	pnp rnr groL dnaK rho deaD pfkA hfq recQ	9
Prop_v_aero_7	ECO00730	1. Metabolism	1.8 Metabolism of cofactors and vitamins	Thiamine metabolism	neg	0.0025914	-2.09696	thiD thiI thiE rsgA thiC thiF thiM adk thiG dxs thiH thiK	12
AN_v_aero_7	ECO00670	1. Metabolism	1.8 Metabolism of cofactors and vitamins	One carbon pool by folate	neg	0.00191241	-2.10882	glyA purT folA purH purU folD purN	7
Acet_v_aero_5	ECO00730	1. Metabolism	1.8 Metabolism of cofactors and vitamins	Thiamine metabolism	neg	0.00193338	-2.11053	thiK thiH dxs thiG adk thiM thiC thiF rsgA iscS thiE thiI thiD	13
AN_v_aero_5	ECO03430	2. Genetic Information Processing	2.4 Replication and repair	Mismatch repair	neg	0.00155134	-2.11098	ssb ligA mutL dam holA holE holD dnaE dnaQ mutH sbcB mutS dnaN exoX xseA uvrD recJ xseB dnaX holB holC	21
Acet_v_AN_7	ECO00220	1. Metabolism	1.5 Amino acid metabolism	Arginine biosynthesis	neg	0.000303205	-2.11632	argH argE argG argI argD argA argB argC	8
But_v_AN_5	ECO00920	1. Metabolism	1.2 Energy metabolism	Sulfur metabolism	neg	0.00155104	-2.11791	cysW sseA cysQ cysD cysN cysU dmsA dmsC cysA cysH cysJ cysC cysI	13
Prop_v_aero_5	ECO00550	1. Metabolism	1.7 Glycan biosynthesis and metabolism	Peptidoglycan biosynthesis	neg	0.00207787	-2.12118	ispU mrcA ddlA mrcB dacC ftsI dacA ddlB murB ybjG murD bacA murE murG murA murF mrdA	17
But_v_AN_7	ECO01210	1. Metabolism	1.0 Global and overview maps	2-Oxocarboxylic acid metabolism	neg	0.000328808	-2.12473	leuC ilvM ilvE argE leuB ilvD argC ilvN ilvB leuD argD argB argA	13
Acet_v_aero_5	ECO03018	2. Genetic Information Processing	2.3 Folding, sorting and degradation	RNA degradation	neg	0.0018027	-2.12547	eno rhlB rppH pfkA rho deaD rne pcnB pnp	9
AN_v_aero_7	ECO01110	1. Metabolism	1.0 Global and overview maps	Biosynthesis of secondary metabolites	neg	0.00139087	-2.13964	galU hpt proB acpP suhB hemX aroG aceE menC aroB rffG purE fbaB purM purK iaaA gpmA glyA yigB hemC menB purT gapA purH metC ispF ispE menF plsY talB fbaA katE psd prs entE ispA metK panB gadA avtA gpmM trpC fabI panC aroC ribA lysC manA serC pykA ubiG cysD gpsA ribC ispB pykF entC yjjG ispU cysE cdsA menD pfkA ghrB panD pgm ltaE lpd aroA aceF yeaD fbp plsC purC zwf gpt proA deoD hemN fabD ubiE dx…	136
AN_v_aero_5	ECO01230	1. Metabolism	1.0 Global and overview maps	Biosynthesis of amino acids	neg	0.00099539	-2.14058	metC dapA eno aroK aspC metB pfkA aroA fbaA thrC asnB acnB pgk tpiA ltaE dapD talB aroH cysK gpmA glyA serB gapA cysE aroL pykF mtn pfkB serC rpe glnA fbaB pykA aroC aroG aroB asnA lysC alaA thrA talA rpiA metK proB ilvC tktA luxS prs proA dapF gpmM proC	52
AN_v_aero_5	ECO00730	1. Metabolism	1.8 Metabolism of cofactors and vitamins	Thiamine metabolism	neg	0.00109493	-2.1408	thiM iscS rsgA thiI thiD dxs thiK adk	8
Acet_v_aero_7	ECO03430	2. Genetic Information Processing	2.4 Replication and repair	Mismatch repair	neg	0.00103311	-2.14518	mutS sbcB dnaE dnaQ mutL ligA holA dam holE holD ssb recJ dnaX xseB holB holC uvrD exoX dnaN	19
But_v_aero_5	ECO03430	2. Genetic Information Processing	2.4 Replication and repair	Mismatch repair	neg	0.00313795	-2.14546	sbcB dnaQ dnaE holD holE dam holA mutL ssb holC xseB dnaX recJ xseA exoX dnaN	16
AN_v_aero_7	ECO03430	2. Genetic Information Processing	2.4 Replication and repair	Mismatch repair	neg	0.00136111	-2.14574	mutS dnaQ mutH dnaE holE holD ligA mutL dam holA ssb xseB dnaX holC holB recJ xseA uvrD exoX dnaN	20
AN_v_aero_7	ECO00400	1. Metabolism	1.5 Amino acid metabolism	Phenylalanine, tyrosine and tryptophan biosynthesis	neg	0.00144412	-2.15292	aroB aroG aspC aroC aroK aroH trpB aroL aroA	9
AN_v_aero_7	ECO04122	2. Genetic Information Processing	2.3 Folding, sorting and degradation	Sulfur relay system	neg	0.00154713	-2.15706	ynjE moaE tusC tusA moaD moeB mnmA iscS tusE moaA tusB tusD moaC thiI	14
Aero_5_v_7	ECO01230	1. Metabolism	1.0 Global and overview maps	Biosynthesis of amino acids	neg	0.000126206	-2.15743	thrA hisH hisG argI serA gltA aroC aroF leuA tktB trpC asd argE prs tktA hisD argC ilvB ilvA rpiB dapD argA trpB gltB argG argH metL hisB tdcB aroL ilvN argD argB tyrB tdcG ilvM serB leuB	38
Aero_5_v_7	ECO00970	2. Genetic Information Processing	2.2 Translation	Aminoacyl-tRNA biosynthesis	neg	0.000168274	-2.1615	argS trpS metG lysS glyS glyQ serS glnS cysS pheS alaS aspS tyrS	13
But_v_AN_7	ECO00220	1. Metabolism	1.5 Amino acid metabolism	Arginine biosynthesis	neg	0.000216308	-2.16885	argG argH argE argC argI argB argA argD	8
AN_v_aero_5	ECO01110	1. Metabolism	1.0 Global and overview maps	Biosynthesis of secondary metabolites	neg	0.000859257	-2.18014	eno accA ghrB panD aspC cdsA menD pfkA aroA hemB hemE ribF purL pgm ltaE lpd adk gpsA yrfG aroH hemA ispB cysD cysN purB serB yjjG accB ispU cysE aroL ispD pykF entC otsB pfkB serC rpe aroC manA dxs ubiG ispA metK panB gadA tktA psd yahK entE prs panC pgi gpmM avtA accD proC fabI dapA ispF ispE aroK adhE purH accC fbaA katE tpiA pgk menF talB pgl gltX cysK iaaA ispH plsX glyA purF gapA gph yigB p…	112
Acet_v_aero_7	ECO01210	1. Metabolism	1.0 Global and overview maps	2-Oxocarboxylic acid metabolism	neg	0.000539691	-2.18274	argC ilvB alaA argA gltA ilvE aspC lysC leuA asd argB argD ilvM ilvC ilvD leuB argE	17
Prop_v_aero_7	ECO00550	1. Metabolism	1.7 Glycan biosynthesis and metabolism	Peptidoglycan biosynthesis	neg	0.00105105	-2.18693	mrdA murF murA murG mraY murE bacA murD ybjG murB ddlB dacA ftsI dacC mrcB ddlA mrcA ispU	18
Acet_v_aero_5	ECO01230	1. Metabolism	1.0 Global and overview maps	Biosynthesis of amino acids	neg	0.000916971	-2.18737	rpiA hisI alaA aroB aroG ytjC glnA fbaB leuC dapF proA ilvC proB talB tpiA pgk leuD fbaA thrC ilvE aroK dapB metC dapA dapE gltD gapA gpmA glyA cysK thrA lysC aroC pykA mtn pfkB rpe serC proC gpmM hisA prs tktA luxS metK icd dapD gltB ilvA aroA metB pfkA aspC eno lysA pykF cysE aroL ilvD serB aroH aroD ilvM cysM thrB tyrB	66
But_v_aero_7	ECO00730	1. Metabolism	1.8 Metabolism of cofactors and vitamins	Thiamine metabolism	neg	0.00110292	-2.19631	thiE thiD thiM thiF thiC rsgA thiH thiG adk	9
Prop_v_aero_7	ECO01501	6. Human Diseases	6.11 Drug resistance: antimicrobial	beta-Lactam resistance	neg	0.00112282	-2.19787	oppB mrcA oppA ompC oppD tolC ftsI mrdA acrA oppC nagZ oppF acrB ompF	14
Prop_v_aero_5	ECO00190	1. Metabolism	1.2 Energy metabolism	Oxidative phosphorylation	neg	0.000749276	-2.21552	atpA cydX nuoA nuoF nuoH atpE atpG atpD nuoG frdA atpH atpC cydB nuoB frdD frdC nuoM nuoL cydA nuoJ nuoC atpF frdB nuoN atpB nuoE	26
Acet_v_aero_5	ECO04122	2. Genetic Information Processing	2.3 Folding, sorting and degradation	Sulfur relay system	neg	0.000796686	-2.21576	moaA iscS thiF mnmA thiS moaC ynjE moaD moaE tusB moeB thiI sseA tusD tusA tusC	16
Acet_v_AN_7	ECO01210	1. Metabolism	1.0 Global and overview maps	2-Oxocarboxylic acid metabolism	neg	4.30556e-05	-2.22033	argE ilvD leuB ilvE leuC icd ilvM argD argB argA leuD leuA argC ilvN ilvB	15
But_v_aero_7	ECO03060	2. Genetic Information Processing	2.3 Folding, sorting and degradation	Protein export	neg	0.000769269	-2.22805	lepB lspA tatE tatA secE secD tatB ffh yajC yidC secY secG	12
AN_v_aero_5	ECO03060	2. Genetic Information Processing	2.3 Folding, sorting and degradation	Protein export	neg	0.000390995	-2.26253	tatE tatA lepB tatC secE secA ffh yidC lspA secM secB secD tatB ftsY yajC secG secY	17
Acet_v_aero_5	ECO00920	1. Metabolism	1.2 Energy metabolism	Sulfur metabolism	neg	0.000486607	-2.26531	cysK cysU cysN cysD cysP cysW cysI cysA cysC cysJ cysH	11
AN_v_aero_5	ECO00400	1. Metabolism	1.5 Amino acid metabolism	Phenylalanine, tyrosine and tryptophan biosynthesis	neg	0.000405423	-2.26924	aroG aroC aspC aroB aroK aroH aroA aroL	8
But_v_aero_7	ECO01053	1. Metabolism	1.9 Metabolism of terpenoids and polyketides	Biosynthesis of siderophore group nonribosomal peptides	neg	0.00041717	-2.27264	entH entA entF entB entE entC	6
But_v_aero_7	ECO03440	2. Genetic Information Processing	2.4 Replication and repair	Homologous recombination	neg	0.000386387	-2.27667	dnaE polA priB dnaQ recO dnaT recR ssb ruvA priC holA recA holE holD recC recJ dnaX recD holC holB dnaN recB recG ruvC	24
AN_v_aero_5	ECO04122	2. Genetic Information Processing	2.3 Folding, sorting and degradation	Sulfur relay system	neg	0.000247447	-2.31095	tusD thiI moaC iscS mnmA tusB moaA tusE moaE tusA moaD tusC ynjE	13
Acet_v_aero_7	ECO00250	1. Metabolism	1.5 Amino acid metabolism	Alanine, aspartate and glutamate metabolism	neg	4.61538e-05	-2.33096	aspA gltB yafV alaA nadB argH carA aspC glmS argG gltD purF carB iaaA purB purA pyrB pyrI gdhA	19
Acet_v_aero_5	ECO03060	2. Genetic Information Processing	2.3 Folding, sorting and degradation	Protein export	neg	0.000165079	-2.33945	tatB secM secD secE tatA tatE lepB lspA secG yidC secY yajC ffh secA	14
Prop_v_aero_7	ECO01230	1. Metabolism	1.0 Global and overview maps	Biosynthesis of amino acids	neg	0.000129167	-2.34099	gapA gltD dapE gpmA glyA cysK tpiA pgk leuD fbaA rpiB thrC trpB talB aroK metC dapA proA leuA pheA dapF ilvC proB hisI alaA hisH hisG rpiA ytjC glnA leuC aroB cysE metE pykF aroD aroH ilvM cysM thrB tyrB leuB serB asnB aroA ilvB ilvA dapD gltB hisF eno argG lysA pfkA metB aspC hisB hisA proC gpmM trpC metK sdaA prs tktA luxS thrA pykA mtn pfkB rpe serC trpE lysC aroC	75
Prop_v_aero_5	ECO03060	2. Genetic Information Processing	2.3 Folding, sorting and degradation	Protein export	neg	0.000169493	-2.34136	tatB secD secE lspA tatC tatE tatA yidC secY secG ffh yajC secA	13
Acet_v_aero_7	ECO03440	2. Genetic Information Processing	2.4 Replication and repair	Homologous recombination	neg	0	-2.34354	recC recJ dnaX holC recD holB dnaN recB recG ruvC dnaE polA priB dnaQ recO dnaT recR ssb ruvA holA recA holE holD	23
AN_v_aero_7	ECO01230	1. Metabolism	1.0 Global and overview maps	Biosynthesis of amino acids	neg	9.87174e-05	-2.34728	gapA dapE cysK gpmA glyA fbaA thrC acnB pgk tpiA trpB talB dapA metC aroK leuA proA dapF ilvC proB alaA talA rpiA fbaB glnA ytjC aroG aroB asnA cysE aroL pykF thrB aroH serB aroA asnB ltaE dapD argA lysA eno argG aspC metB pfkA gpmM trpC proC metK tktA luxS prs argE thrA pfkB mtn rpe trpE serC pykA gltA aroC lysC	64
Acet_v_aero_5	ECO03430	2. Genetic Information Processing	2.4 Replication and repair	Mismatch repair	neg	0.000185714	-2.35259	uvrD xseA recJ xseB dnaX holC holB dnaN exoX dnaE dnaQ sbcB mutS ssb mutL ligA holA dam holE holD	20
AN_v_aero_5	ECO03440	2. Genetic Information Processing	2.4 Replication and repair	Homologous recombination	neg	6.82353e-05	-2.36069	recJ dnaX holB holC recD ruvC recG dnaN recB recO recR dnaT recF dnaE priA priB dnaQ ruvB holA recA holE holD ssb ruvA priC	25
Acet_v_aero_5	ECO00250	1. Metabolism	1.5 Amino acid metabolism	Alanine, aspartate and glutamate metabolism	neg	0.000168027	-2.37372	purA pyrB iaaA purB gdhA pyrI carB purF gltD aspC carA nadB glnA glmS aspA gltB alaA	17
Prop_v_aero_7	ECO03060	2. Genetic Information Processing	2.3 Folding, sorting and degradation	Protein export	neg	8.61111e-05	-2.37553	ftsY secA ffh yajC yidC secY secG lepB tatA tatE secE secD tatB	13
Acet_v_aero_5	ECO03440	2. Genetic Information Processing	2.4 Replication and repair	Homologous recombination	neg	0.000196032	-2.3867	ruvA ssb holA recA holD holE dnaE priB dnaQ recO recR recB dnaN ruvC recG recJ holC recD holB dnaX	20
AN_v_aero_7	ECO03440	2. Genetic Information Processing	2.4 Replication and repair	Homologous recombination	neg	0	-2.39078	dnaX holB holC recD recJ recG ruvC dnaN recB dnaT recR recO dnaQ priB dnaE priA holE holD ruvB holA recA priC ssb ruvA	24
AN_v_aero_7	ECO03060	2. Genetic Information Processing	2.3 Folding, sorting and degradation	Protein export	neg	0	-2.40092	secG secY yajC ftsY tatB secB secM secD lspA yidC ffh secA secE tatA tatE tatC lepB	17
AN_v_aero_7	ECO00230	1. Metabolism	1.4 Nucleotide metabolism	Purine metabolism	neg	0	-2.40537	gsk purH guaA adk ppx gmk guaC pgm purL purB cysN cysD purA nudE nudF apt purT purD pykF purF apaH purM nrdA purE guaB purK purN prs hpt purC nrdB gpp spoT gpt	34
But_v_aero_7	ECO00190	1. Metabolism	1.2 Energy metabolism	Oxidative phosphorylation	neg	0.000217293	-2.40817	atpF ppa cydB atpC atpB ndh atpH atpA cydX atpD atpG atpE cydA	13
Prop_v_aero_7	ECO03440	2. Genetic Information Processing	2.4 Replication and repair	Homologous recombination	neg	0.000103333	-2.41604	holA recA holD ssb ruvA priC recO recR dnaE priA polA priB recG ruvC dnaN recB recJ dnaX holC recD holB	21
Acet_v_aero_7	ECO00190	1. Metabolism	1.2 Energy metabolism	Oxidative phosphorylation	neg	0	-2.42218	atpE atpG atpD nuoG atpA nuoI cydX nuoA nuoH frdA atpH atpC cydB nuoJ cydA nuoC nuoB frdC nuoM frdB atpB nuoE ppa atpF	24
Acet_v_aero_7	ECO03060	2. Genetic Information Processing	2.3 Folding, sorting and degradation	Protein export	neg	0	-2.42716	ftsY secG secY yajC lspA tatB secD secB secA yidC ffh secF secE tatE tatA lepB	16
Aero_5_v_7	ECO01210	1. Metabolism	1.0 Global and overview maps	2-Oxocarboxylic acid metabolism	neg	0	-2.42941	argD argB argA leuA argC ilvB ilvN argE leuB gltA ilvM	11
But_v_aero_7	ECO01210	1. Metabolism	1.0 Global and overview maps	2-Oxocarboxylic acid metabolism	neg	6.04167e-05	-2.43633	ilvM aspC gltA leuB argE ilvB argC leuA argB argA argD	11
But_v_aero_5	ECO03060	2. Genetic Information Processing	2.3 Folding, sorting and degradation	Protein export	neg	5.6e-05	-2.43936	yajC secG secY yidC secM secD tatB tatE tatA lspA lepB tatC secE	13
Acet_v_aero_7	ECO00730	1. Metabolism	1.8 Metabolism of cofactors and vitamins	Thiamine metabolism	neg	0	-2.44342	thiC thiF rsgA thiM thiD thiE adk thiG thiH	9
AN_5_v_7	ECO00970	2. Genetic Information Processing	2.2 Translation	Aminoacyl-tRNA biosynthesis	neg	0	-2.44905	gltX leuS pheS thrS glnS pheT serS metG ileS tyrS alaS aspS hisS lysS glyS valS trpS	17
AN_v_aero_5	ECO00230	1. Metabolism	1.4 Nucleotide metabolism	Purine metabolism	neg	0	-2.459	nudE purA cysD cysN purB apt yrfG nudF pykF purD purT purF yjjG purH gsk guaA pgm purL guaC gmk adk prs hpt purC gpt spoT gpp apaH cyaA purE purM purK guaB purN	34
Acet_v_AN_7	ECO00920	1. Metabolism	1.2 Energy metabolism	Sulfur metabolism	neg	0	-2.45938	cysI cysA cysC cysJ cysH cysU cysN cysQ cysD cysW cysP	11
Prop_v_AN_7	ECO00920	1. Metabolism	1.2 Energy metabolism	Sulfur metabolism	neg	0	-2.46905	cysP cysW cysN cysU cysD cysA cysC cysH cysJ cysI	10
But_v_aero_5	ECO03440	2. Genetic Information Processing	2.4 Replication and repair	Homologous recombination	neg	0	-2.47165	recJ holC recD ruvC recG dnaN recB recO recR dnaT recF dnaE priB dnaQ holA recA holE holD ssb ruvA priC	21
Aero_5_v_7	ECO00220	1. Metabolism	1.5 Amino acid metabolism	Arginine biosynthesis	neg	0	-2.50477	argC argI argD argB argA argG argH argE	8
Acet_v_aero_5	ECO00230	1. Metabolism	1.4 Nucleotide metabolism	Purine metabolism	neg	0	-2.5179	guaA cpdA purH gsk guaC pgm purL adk ppx gmk nudF apt cysN cysD nudE purA purB purF purD pykF purT purE purM pykA deoD apaH purN cysC guaB purK nrdE hpt prs gpt spoT gpp nrdB purC	38
But_v_aero_7	ECO00250	1. Metabolism	1.5 Amino acid metabolism	Alanine, aspartate and glutamate metabolism	neg	0	-2.53415	aspA gltB asnB yafV carA aspC asnA argH glmS glnA argG carB purF gltD pyrB iaaA purB pyrI	18
But_v_aero_7	ECO00220	1. Metabolism	1.5 Amino acid metabolism	Arginine biosynthesis	neg	0	-2.59232	argH argE argG glnA argD argA argB argI argC	9
Acet_v_aero_7	ECO01230	1. Metabolism	1.0 Global and overview maps	Biosynthesis of amino acids	neg	0	-2.6124	ilvC proB asd proA leuA aroB ytjC leuC hisG rpiA hisI alaA hisH gpmA glyA cysK dapE gltD gapA ilvE aroK dapB metC dapA trpB talB pgk tpiA fbaA argC thrC prs argE luxS metK icd proC gpmM trpC hisC hisA lysC aroC gltA pykA mtn rpe serC argI thrA leuB ilvD serB aroH aroD cysM ilvM tyrB thrB argB argD pykF aroL metE metL argH pfkA metB aspC hisB eno argG dapD argA gltB asnB hisD ilvB aroA ilvA	80
Acet_v_aero_5	ECO00190	1. Metabolism	1.2 Energy metabolism	Oxidative phosphorylation	neg	0	-2.61381	frdB atpB nuoE atpF ppa nuoC nuoJ cydA nuoM frdC nuoB cydB atpC frdA atpH nuoG atpD atpG atpE nuoF nuoH nuoA cydX atpA	24
But_v_aero_7	ECO01230	1. Metabolism	1.0 Global and overview maps	Biosynthesis of amino acids	neg	0	-2.6288	gpmA glyA cysK gltD aroK dapA trpB talB leuD tpiA argC thrC proB proA leuA asnA aroB fbaB glnA ytjC leuC hisG rpiA hisH leuB serB cysM ilvM thrB argB argD pykF metE pfkA argH aspC hisB eno argG dapD argA ltaE gltB asnB hisD ilvA ilvB prs sdaA argE luxS icd proC gpmM hisA gltA aroC pykA pfkB mtn rpe serC argI thrA	64
Prop_v_AN_5	ECO00970	2. Genetic Information Processing	2.2 Translation	Aminoacyl-tRNA biosynthesis	neg	0	-2.64267	lysU ileS serS metG selA cysS pheT glnS gltX pheS leuS trpS hisS glyS glyQ valS proS tyrS aspS alaS fmt	21
But_v_aero_7	ECO00920	1. Metabolism	1.2 Energy metabolism	Sulfur metabolism	neg	0	-2.72932	cysK cysU cysN cysD cysW cysP cysI sbp cysC cysJ cysH cysA	12
But_v_aero_5	ECO00970	2. Genetic Information Processing	2.2 Translation	Aminoacyl-tRNA biosynthesis	neg	0	-2.80246	thrS selA cysS glnS pheT gltX leuS asnS lysU ileS serS proS tyrS alaS fmt trpS argS hisS lysS glyQ valS	21
AN_v_aero_7	ECO03010	2. Genetic Information Processing	2.2 Translation	Ribosome	neg	0	-3.03147	rplT rplP rpsL rplA rpmF rplB rpsM rpmB rplJ rpsN rplF rpsP rpsU rplE rplO rpsR rpmE rplQ rplR rpmC rplW rplV rpmA rplS rpsT rpsJ rpsS rpmD rplC rpmH rpsK rpsH rplI rplU rpmJ rplX rplM rpsF rplY rpsO rplL rpsC rpsQ rplD rpsG rpsB rpsA rplN rpsD rplK	50
AN_v_aero_5	ECO03010	2. Genetic Information Processing	2.2 Translation	Ribosome	neg	0	-3.07829	rpsD rplN rplK rpsG rplD rpsA rpsB rplL rpsQ rpsC rplX rpmJ rplM rplY rpsO rpsF rplU rpsK rplI rpsH rpmD rpsS rplC rpmH rpsJ rpsT rplS rplW rpmC rplR rpmA rplV rpmE rpsU rplE rplO rplQ rplF rpsP rpsN rplJ rpmB rpsM rplB rpmF rpsL rplA rplP	48
Prop_v_aero_5	ECO00970	2. Genetic Information Processing	2.2 Translation	Aminoacyl-tRNA biosynthesis	neg	0	-3.08891	ileS lysU serS metG pheT glnS thrS selA pheS leuS asnS gltX argS trpS valS hisS glyS lysS glyQ proS fmt tyrS alaS	23
Prop_v_aero_5	ECO03010	2. Genetic Information Processing	2.2 Translation	Ribosome	neg	0	-3.1813	rpsH rplI rpsK rplU rpsT rpsJ rplS rpmH rplC rpmD rpsI rpsA rpsB rpsG rplD rplK rpmI rpsD rplN rpsO rpmG rplY rpsF rplX rpmJ rplM rpsQ rpsC rplL rplJ rpmB rplP rpsL rplA rpsM rplB rplV rpmA rplW rpmC rplR rpsP rplF rplQ rpmE rpsR rplO rpsU rplE	49
AN_v_aero_7	ECO00970	2. Genetic Information Processing	2.2 Translation	Aminoacyl-tRNA biosynthesis	neg	0	-3.43993	cysS glnS thrS pheS leuS asnS gltX ileS lysU metG proS fmt tyrS alaS aspS argS trpS valS hisS glyQ glyS lysS	22
But_v_aero_5	ECO03010	2. Genetic Information Processing	2.2 Translation	Ribosome	neg	0	-3.50942	rpsM rplB rplT rpmF rplP rpsL rplA rpsN rplJ rpmB rpmE rpsR rpsU rplE rplO rplQ rplF rpsP rplW rplR rpmA rplV rpsI rpmD rpsS rplC rpmH rpsT rpsJ rplS rplU rpsK rpsH rplL rpsQ rpsC rpmJ rplM rplX rplY rpsF rpsD rplN rplK rpmI rpsG rplD rpsA rpsB	49
AN_v_aero_5	ECO00970	2. Genetic Information Processing	2.2 Translation	Aminoacyl-tRNA biosynthesis	neg	0	-3.52523	thrS glnS cysS gltX pheS leuS asnS lysU ileS proS aspS alaS tyrS trpS argS glyS lysS glyQ hisS valS	20
Acet_v_aero_5	ECO00970	2. Genetic Information Processing	2.2 Translation	Aminoacyl-tRNA biosynthesis	neg	0	-3.68393	argS trpS valS glyS lysS glyQ hisS proS alaS aspS tyrS ileS lysU metG serS pheT glnS cysS selA thrS leuS pheS asnS gltX	24
But_v_aero_7	ECO00970	2. Genetic Information Processing	2.2 Translation	Aminoacyl-tRNA biosynthesis	neg	0	-3.74607	ileS serS metG thrS selA cysS glnS pheT gltX pheS leuS asnS trpS argS hisS glyS glyQ lysS valS proS tyrS alaS	22
But_v_aero_7	ECO03010	2. Genetic Information Processing	2.2 Translation	Ribosome	neg	0	-3.77645	rplF rpsP rplO rplE rpmE rpsR rplR rpmC rplW rpmA rplV rplA rpsL rplP rpmF rplB rpsM rpmB rplJ rpsN rplX rplM rpmJ rpsF rplY rpsE rpsO rplL rpsC rpsQ rplD rpsG rpsB rpsA rplN rpsD rplK rplS rpsJ rpsT rpsS rpmD rpsI rpmH rplC rpsK rplI rpsH rplU	49
Acet_v_aero_7	ECO00970	2. Genetic Information Processing	2.2 Translation	Aminoacyl-tRNA biosynthesis	neg	0	-3.97176	thrS cysS glnS pheT gltX pheS asnS leuS ileS serS metG proS tyrS aspS alaS trpS argS hisS glyQ glyS lysS valS	22
Acet_v_aero_5	ECO03010	2. Genetic Information Processing	2.2 Translation	Ribosome	neg	0	-4.0173	rpsP rplF rplQ rplO rplE rpsU rpmE rpsR rpmA rplV rpmC rplR rplW rplA rpsL rplP rpmF rplB rpsM rpmB rplJ rpsN rpsF rpsE rplY rplM rpmJ rplX rpsC rpsQ rplL rpsA rplD rpsG rplK rplN rpsD rpsJ rplS rpsT rpmH rplC rpsS rpsI rpmD rpsH rplI rpsK rplU	49
Prop_v_aero_7	ECO03010	2. Genetic Information Processing	2.2 Translation	Ribosome	neg	0	-4.02462	rplS rpsJ rpsT rpmH rplC rpsS rpmD rpsI rpsH rplI rpsK rplU rpsF rplY rpsO rpsE rplX rplM rpmJ rpsC rpsQ rplL rpsB rpsA rplD rpsG rplK rplN rpsD rplP rpsL rplA rplT rplB rpsM rpmB rplJ rpsN rpsP rplF rplQ rpsU rplE rplO rpsR rpmE rpmA rplV rplR rpmC rplW	51
Prop_v_aero_7	ECO00970	2. Genetic Information Processing	2.2 Translation	Aminoacyl-tRNA biosynthesis	neg	0	-4.13402	tyrS aspS alaS proS valS hisS lysS glyS glyQ argS trpS asnS pheS leuS gltX cysS glnS pheT thrS serS metG ileS	22
Acet_v_aero_7	ECO03010	2. Genetic Information Processing	2.2 Translation	Ribosome	neg	0	-4.2388	rpmA rplV rplW rplR rpmC rplQ rpmE rpsR rplO rpsU rplE rpsP rplF rpsN rplJ rpmB rpsM rplB rpmF rplP rplA rpsL rplT rplK rpmI rpsD rplN rpsA rpsB rpsG rplD rpsQ rpsC rplL rplY rpsE rpsO rpsF rplX rplM rpmJ rplU rpsH rplI rpsK rpmH rplC rpmD rpsI rpsS rpsT rpsJ rplS	53

## Sheet: TraDIS
Sample	KEGG pathway id	KEGG Top level	KEGG Sub level	Pathway description	Pos/Neg	FDR	NES	Core enriched genes	# of core enriched genes
But_AN_5	ECO00970	2. Genetic Information Processing	2.2 Translation	Aminoacyl-tRNA biosynthesis	pos	0	3.38682	metG lysS	2
Prop_AN_5	ECO00970	2. Genetic Information Processing	2.2 Translation	Aminoacyl-tRNA biosynthesis	pos	0	3.31578	lysU metG lysS	3
Acet_7_AN	ECO00970	2. Genetic Information Processing	2.2 Translation	Aminoacyl-tRNA biosynthesis	pos	0	3.17707	metG	1
Prop_AN_7	ECO00970	2. Genetic Information Processing	2.2 Translation	Aminoacyl-tRNA biosynthesis	pos	0	2.86536	metG	1
Prop_AN_5	ECO03010	2. Genetic Information Processing	2.2 Translation	Ribosome	pos	0	2.80136	ykgO	1
Acet_AN_5	ECO00970	2. Genetic Information Processing	2.2 Translation	Aminoacyl-tRNA biosynthesis	pos	0	2.67971	lysU lysS	2
Acet_7_A	ECO00190	1. Metabolism	1.2 Energy metabolism	Oxidative phosphorylation	pos	0	2.50452	sdhC cyoD sdhB nuoC atpB cyoB nuoE atpA cyoC atpD sdhA atpG nuoF cyoE nuoL nuoI nuoA atpH atpF nuoN nuoB nuoJ nuoM nuoH sdhD nuoG	26
Prop_5_A	ECO00190	1. Metabolism	1.2 Energy metabolism	Oxidative phosphorylation	pos	0	2.30054	nuoG sdhD frdB nuoM nuoH nuoB frdC nuoN nuoA nuoI nuoL cyoE cyoA nuoF sdhA cyoC nuoE cyoB nuoC sdhB sdhC	21
Acet_A_5	ECO00190	1. Metabolism	1.2 Energy metabolism	Oxidative phosphorylation	pos	0	2.2556	nuoN frdC nuoB nuoH nuoM sdhD nuoG sdhA nuoF cyoE atpC nuoL nuoI cyoB nuoE cyoC sdhC sdhB	18
A_AN_5	ECO00620	1. Metabolism	1.1 Carbohydrate metabolism	Pyruvate metabolism	pos	0	2.23394	ppc pflB frdD frdC mdh frdA adhE ackA pta	9
Prop_5_A	ECO00970	2. Genetic Information Processing	2.2 Translation	Aminoacyl-tRNA biosynthesis	pos	0	2.20004	metG	1
Prop_A_7	ECO00190	1. Metabolism	1.2 Energy metabolism	Oxidative phosphorylation	pos	9.5e-05	2.14497	nuoM nuoH nuoG nuoN nuoB nuoJ nuoL nuoA cyoE sdhA atpA cyoC cyoB atpB cyoD sdhC sdhB	17
pH7_pH5_A	ECO00190	1. Metabolism	1.2 Energy metabolism	Oxidative phosphorylation	pos	5e-05	2.09789	atpA nuoE cyoC atpD cyoB atpB sdhC cyoD nuoH nuoM nuoG nuoJ nuoL nuoA atpF cyoE	16
But_5_A	ECO04122	2. Genetic Information Processing	2.3 Folding, sorting and degradation	Sulfur relay system	pos	0.000202222	2.09398	tusD mog moaC tusB moaA moeB moaE moaD	8
Acet_7_A	ECO00020	1. Metabolism	1.1 Carbohydrate metabolism	Citrate cycle (TCA cycle)	pos	0	2.09364	sucA acnB sdhB sdhC sdhA sucD sucC gltA sdhD mdh	10
But_7_AN	ECO00970	2. Genetic Information Processing	2.2 Translation	Aminoacyl-tRNA biosynthesis	pos	0.000328644	2.07332	selA metG	2
A_AN_5	ECO00680	1. Metabolism	1.2 Energy metabolism	Methane metabolism	pos	0.00138846	2.02584	serA gpmM pta mdh serB ppc ackA	7
A_AN_7	ECO01220	1. Metabolism	1.0 Global and overview maps	Degradation of aromatic compounds	pos	0.00468134	2.00672	adhE	1
But_5_A	ECO00190	1. Metabolism	1.2 Energy metabolism	Oxidative phosphorylation	pos	0.000560538	2.00253	nuoF sdhA nuoA nuoI nuoL nuoB nuoJ frdC nuoN sdhD nuoG nuoH nuoM nuoC sdhB cyoD cyoB nuoE	18
A_AN_5	ECO00010	1. Metabolism	1.1 Carbohydrate metabolism	Glycolysis / Gluconeogenesis	pos	0.00202527	1.99323	gpmM agp ahr pgi ptsG adhE	6
But_7_AN	ECO03030	2. Genetic Information Processing	2.4 Replication and repair	DNA replication	pos	0.000807388	1.97101	dnaE rnhB polA rnhA	4
Prop_5_A	ECO04122	2. Genetic Information Processing	2.3 Folding, sorting and degradation	Sulfur relay system	pos	0.000962034	1.96483	tusD mog moaC thiS moeB moaA moaD moaE	8
A_AN_5	ECO00790	1. Metabolism	1.8 Metabolism of cofactors and vitamins	Folate biosynthesis	pos	0.00286003	1.96326	moeA mog mobA moaA moaC nudB moaE	7
Acet_A_5	ECO00790	1. Metabolism	1.8 Metabolism of cofactors and vitamins	Folate biosynthesis	pos	0.00145489	1.94748	moaA folA nudB moaE queD mobA mog moeA moaB moaC	10
Prop_5_A	ECO00020	1. Metabolism	1.1 Carbohydrate metabolism	Citrate cycle (TCA cycle)	pos	0.00114899	1.94517	frdC mdh ybhJ sdhD icd frdB sdhB sucC sdhC sdhA sucD	11
But_7_A	ECO03030	2. Genetic Information Processing	2.4 Replication and repair	DNA replication	pos	0.00333635	1.94393	polA dnaE ssb rnhA holE dnaB	6
But_5_A	ECO00790	1. Metabolism	1.8 Metabolism of cofactors and vitamins	Folate biosynthesis	pos	0.00162061	1.94255	mobA mog moeA moaB moaC moaA folA queD moaE	9
But_5_A	ECO00020	1. Metabolism	1.1 Carbohydrate metabolism	Citrate cycle (TCA cycle)	pos	0.00126196	1.9385	sdhD gltA frdC mdh acnB sucA sucC sucD sdhA sdhB	10
Prop_5_A	ECO00790	1. Metabolism	1.8 Metabolism of cofactors and vitamins	Folate biosynthesis	pos	0.00163696	1.91345	moaB moaC mobA mog moeA moaE queD moaA folA	9
Acet_A_5	ECO00020	1. Metabolism	1.1 Carbohydrate metabolism	Citrate cycle (TCA cycle)	pos	0.00204931	1.91095	sdhB sucD sdhA sdhC sucC sucA mdh frdC sdhD gltA	10
pH7_pH5_AN	ECO03060	2. Genetic Information Processing	2.3 Folding, sorting and degradation	Protein export	pos	0.0160245	1.89499	yajC lepB secD	3
A_AN_5	ECO00650	1. Metabolism	1.1 Carbohydrate metabolism	Butanoate metabolism	pos	0.00921356	1.88463	frdA adhE frdC pflB frdD	5
A_AN_7	ECO00620	1. Metabolism	1.1 Carbohydrate metabolism	Pyruvate metabolism	pos	0.0200748	1.88081	frdB ppc frdD pflB frdA ackA adhE pta	8
A_AN_5	ECO01220	1. Metabolism	1.0 Global and overview maps	Degradation of aromatic compounds	pos	0.00981331	1.86885	mhpE mhpC mhpB mhpA adhE mhpF mhpD	7
Prop_AN_7	ECO03030	2. Genetic Information Processing	2.4 Replication and repair	DNA replication	pos	0.0183397	1.84148	rnhA holE dnaE rnhB polA	5
Acet_7_AN	ECO03030	2. Genetic Information Processing	2.4 Replication and repair	DNA replication	pos	0.0183517	1.83891	dnaE holE ssb	3
A_AN_7	ECO00130	1. Metabolism	1.8 Metabolism of cofactors and vitamins	Ubiquinone and other terpenoid-quinone biosynthesis	pos	0.0273022	1.83191	menC menD menB menE menA menI	6
A_AN_7	ECO00650	1. Metabolism	1.1 Carbohydrate metabolism	Butanoate metabolism	pos	0.0233946	1.82232	frdD pflB frdA frdB adhE	5
A_AN_5	ECO00350	1. Metabolism	1.5 Amino acid metabolism	Tyrosine metabolism	pos	0.0189128	1.81697	adhE	1
pH7_pH5_AN	ECO03030	2. Genetic Information Processing	2.4 Replication and repair	DNA replication	pos	0.0338555	1.80511	polA rnhB rnhA ssb holE	5
pH7_pH5_A	ECO03440	2. Genetic Information Processing	2.4 Replication and repair	Homologous recombination	pos	0.0190466	1.80444	dnaE recC ruvA ruvB ssb holE recB	7
A_AN_7	ECO00680	1. Metabolism	1.2 Energy metabolism	Methane metabolism	pos	0.0286809	1.78972	ppc ackA gpmM frmB pta yeiG	6
But_7_A	ECO00900	1. Metabolism	1.9 Metabolism of terpenoids and polyketides	Terpenoid backbone biosynthesis	pos	0.0237997	1.78324	ispD dxr idi	3
A_AN_7	ECO00640	1. Metabolism	1.1 Carbohydrate metabolism	Propanoate metabolism	pos	0.0267645	1.78089	pflB pta ackA	3
A_AN_5	ECO00071	1. Metabolism	1.3 Lipid metabolism	Fatty acid degradation	pos	0.0395602	1.7488	adhE	1
Prop_AN_7	ECO03010	2. Genetic Information Processing	2.2 Translation	Ribosome	pos	0.043208	1.7484	rplI	1
A_AN_5	ECO00640	1. Metabolism	1.1 Carbohydrate metabolism	Propanoate metabolism	pos	0.0375874	1.74296	pflB pta ackA	3
A_AN_7	ECO00430	1. Metabolism	1.6 Metabolism of other amino acids	Taurine and hypotaurine metabolism	pos	0.0365487	1.74112	ackA pta	2
Acet_7_A	ECO00900	1. Metabolism	1.9 Metabolism of terpenoids and polyketides	Terpenoid backbone biosynthesis	pos	0.0396598	1.73313	ispD	1
A_AN_5	ECO00500	1. Metabolism	1.1 Carbohydrate metabolism	Starch and sucrose metabolism	pos	0.0390679	1.7306	pgi glgB treF glgX malQ glgC glgA malP	8
A_AN_7	ECO00350	1. Metabolism	1.5 Amino acid metabolism	Tyrosine metabolism	pos	0.0365753	1.7283	aspC adhE	2
A_AN_7	ECO00010	1. Metabolism	1.1 Carbohydrate metabolism	Glycolysis / Gluconeogenesis	pos	0.0335496	1.72545	adhE ptsG pgi gpmM agp	5
pH7_pH5_A	ECO03060	2. Genetic Information Processing	2.3 Folding, sorting and degradation	Protein export	pos	0.0402434	1.71809	secA secG secD lepB	4
A_AN_7	ECO00190	1. Metabolism	1.2 Energy metabolism	Oxidative phosphorylation	pos	0.0372362	1.70553	atpB frdA cyoD atpA frdB atpD nuoJ frdD	8
A_AN_7	ECO00071	1. Metabolism	1.3 Lipid metabolism	Fatty acid degradation	pos	0.0349572	1.70183	adhE	1
pH7_pH5_AN	ECO03070	3. Environmental Information Processing	3.1 Membrane transport	Bacterial secretion system	pos	0.0929449	1.69927	secG gspJ tolC yajC gspE gspK secD gspG gspF tatE	10
Acet_A_5	ECO04122	2. Genetic Information Processing	2.3 Folding, sorting and degradation	Sulfur relay system	pos	0.0376283	1.69916	moaE moaD moeB moaA moaC tusA tusC tusD mog	9
pH7_pH5_A	ECO00900	1. Metabolism	1.9 Metabolism of terpenoids and polyketides	Terpenoid backbone biosynthesis	pos	0.0386177	1.6971	idi dxr	2
But_7_A	ECO03440	2. Genetic Information Processing	2.4 Replication and repair	Homologous recombination	pos	0.0553341	1.68265	dnaE recC polA holE recB ruvB	6
Acet_7_AN	ECO03430	2. Genetic Information Processing	2.4 Replication and repair	Mismatch repair	pos	0.0993268	1.67167	dnaE ssb xseA holE	4
Prop_5_A	ECO00670	1. Metabolism	1.8 Metabolism of cofactors and vitamins	One carbon pool by folate	pos	0.0464726	1.66879	purN folA purU folM	4
Prop_5_A	ECO00360	1. Metabolism	1.5 Amino acid metabolism	Phenylalanine metabolism	pos	0.0427298	1.66299	mhpA mhpB aspC mhpF mhpD	5
A_AN_5	ECO00190	1. Metabolism	1.2 Energy metabolism	Oxidative phosphorylation	pos	0.0765433	1.65614	frdB atpA nuoE atpD frdC frdD frdA atpB atpG	9
Acet_7_A	ECO00360	1. Metabolism	1.5 Amino acid metabolism	Phenylalanine metabolism	pos	0.0763219	1.65553	aspC	1
pH7_pH5_A	ECO01503	6. Human Diseases	6.11 Drug resistance: antimicrobial	Cationic antimicrobial peptide (CAMP) resistance	pos	0.0562229	1.64394	sapC cpxA sapF sapA dsbA sapD sapB	7
A_AN_5	ECO04122	2. Genetic Information Processing	2.3 Folding, sorting and degradation	Sulfur relay system	pos	0.0864093	1.63303	moaE moaD moaC tusA moaA moeB mog	7
Acet_7_A	ECO03060	2. Genetic Information Processing	2.3 Folding, sorting and degradation	Protein export	pos	0.0900952	1.62067	secA tatE secM yajC secD lepB	6
pH7_pH5_A	ECO00564	1. Metabolism	1.3 Lipid metabolism	Glycerophospholipid metabolism	pos	0.0637821	1.6139	dgkA psd plsC	3
A_AN_5	ECO00750	1. Metabolism	1.8 Metabolism of cofactors and vitamins	Vitamin B6 metabolism	pos	0.0939344	1.61374	pdxA pdxB	2
pH7_pH5_A	ECO00561	1. Metabolism	1.3 Lipid metabolism	Glycerolipid metabolism	pos	0.0801363	1.57345	plsC dgkA	2
Acet_7_A	ECO00561	1. Metabolism	1.3 Lipid metabolism	Glycerolipid metabolism	neg	0.0973038	-1.52978	plsY dhaM glpK plsB dgkA plsX gldA	7
Acet_7_A	ECO00790	1. Metabolism	1.8 Metabolism of cofactors and vitamins	Folate biosynthesis	neg	0.0954466	-1.53845	pabA mobA mog moeA moaE nudB pabB moaA folP	9
But_7_A	ECO00130	1. Metabolism	1.8 Metabolism of cofactors and vitamins	Ubiquinone and other terpenoid-quinone biosynthesis	neg	0.0877612	-1.54046	The 5 core genes are not in the report	5
Prop_A_7	ECO01200	1. Metabolism	1.0 Global and overview maps	Carbon metabolism	neg	0.0965747	-1.54128	serB gnd zwf icd gltA ppc sdhD pgi pta serA tktA pgl ackA	13
Acet_7_A	ECO02026	4. Cellular Processes	4.4 Cellular community - prokaryotes	Biofilm formation - Escherichia coli	neg	0.0964632	-1.54401	rpoS envZ flu uvrY lsrR gfcE mlrA ycgR rcsB barA arcA oxyR dksA	13
Acet_7_A	ECO00010	1. Metabolism	1.1 Carbohydrate metabolism	Glycolysis / Gluconeogenesis	neg	0.0940233	-1.55384	aceF pgi aceE ptsG adhE	5
But_7_A	ECO01230	1. Metabolism	1.0 Global and overview maps	Biosynthesis of amino acids	neg	0.0750441	-1.56278	luxS gltB aroH aroB hisB serB metL aroE aroD aroA proC gltD ilvM metB	14
Prop_A_7	ECO00480	1. Metabolism	1.6 Metabolism of other amino acids	Glutathione metabolism	neg	0.0851327	-1.56315	icd zwf speE gstA pepA gnd gshA	7
But_7_A	ECO00250	1. Metabolism	1.5 Amino acid metabolism	Alanine, aspartate and glutamate metabolism	neg	0.0710861	-1.57321	gltB sad gdhA gabD nadB gadB gltD pyrI	8
Prop_AN_5	ECO00010	1. Metabolism	1.1 Carbohydrate metabolism	Glycolysis / Gluconeogenesis	neg	0.0978021	-1.57351	adhE adhP fbaB ptsG yiaY pgm acs yggF pykA frmA	10
But_5_A	ECO00860	1. Metabolism	1.8 Metabolism of cofactors and vitamins	Porphyrin and chlorophyll metabolism	neg	0.0918194	-1.57597	hemN hemH cysG hemB uidA	5
But_7_A	ECO00010	1. Metabolism	1.1 Carbohydrate metabolism	Glycolysis / Gluconeogenesis	neg	0.068547	-1.58347	malX adhP adhE ptsG pgm pgi ytjC	7
Prop_AN_5	ECO01100	1. Metabolism	1.0 Global and overview maps	Metabolic pathways	neg	0.0925303	-1.58735	leuB panE agaV agaI bioB menC ybjI kdsD rffH clsA napA fabF nuoJ pepA cysG glgX pgm gor pta yqhD cysI bioD thiM proC hemX icd mhpA fruA ppc lyxK dgoD pykA pflB gpmM cpdA nuoI araD adhP adhE ptsG panB apt lysA cysE treC phnG cdd sgcB avtA thiG nanE plsY mak nuoN phnN alsK agaD xdhB yiaY ldhA nudB pdxY serA bioH ilvI thiI bioC fbaB cysH garL ulaF fau ilvA phnL nuoM menB codA serB sgcA gcvP frdD nag…	229
But_7_A	ECO00330	1. Metabolism	1.5 Amino acid metabolism	Arginine and proline metabolism	neg	0.0669225	-1.59167	speD astC speA speE speB proC	6
Acet_AN_5	ECO00340	1. Metabolism	1.5 Amino acid metabolism	Histidine metabolism	neg	0.0961422	-1.59445	hisA hisB hisC hisF hisD	5
But_7_A	ECO01120	1. Metabolism	1.0 Global and overview maps	Microbial metabolism in diverse environments	neg	0.0686955	-1.59502	narI nirD cysH sucC ulaF nirB cysD zwf serB eda mhpB glcF gltD narY fadA paaF ytjC ackA narG sdhA gdhA sseA sad torZ hemB napB yccX frmB gntK fdoI hemL fucK ydiF nemA gadB fdoH napA sgbH frdC cysJ sucB cysG pgl pgm pta cysI talA ydhU fdoG ppc fruA ulaB pflB gltB torD gnd araD adhP adhE metL ysgA pgi hybO yqeA mhpE gabD	66
Prop_A_7	ECO00730	1. Metabolism	1.8 Metabolism of cofactors and vitamins	Thiamine metabolism	neg	0.0660669	-1.59744	thiD dxs thiG thiI thiF thiE	6
pH7_pH5_A	ECO00400	1. Metabolism	1.5 Amino acid metabolism	Phenylalanine, tyrosine and tryptophan biosynthesis	neg	0.0882483	-1.60046	aroB aroK aroH aroA aroE aroD	6
But_5_A	ECO00410	1. Metabolism	1.6 Metabolism of other amino acids	beta-Alanine metabolism	neg	0.0780498	-1.60298	panC gadB	2
Acet_A_5	ECO00970	2. Genetic Information Processing	2.2 Translation	Aminoacyl-tRNA biosynthesis	neg	0.084668	-1.60626	lysS metG selA	3
Prop_AN_5	ECO03440	2. Genetic Information Processing	2.4 Replication and repair	Homologous recombination	neg	0.0824966	-1.60702	recC ruvC recG recJ ruvB priC	6
Acet_AN_5	ECO00410	1. Metabolism	1.6 Metabolism of other amino acids	beta-Alanine metabolism	neg	0.0985741	-1.6074	panD panC preT patD gabT paaF	6
Acet_A_5	ECO00130	1. Metabolism	1.8 Metabolism of cofactors and vitamins	Ubiquinone and other terpenoid-quinone biosynthesis	neg	0.0912117	-1.60762	qorB ubiC ubiD menB ubiI menI menA menH	8
Prop_AN_5	ECO00130	1. Metabolism	1.8 Metabolism of cofactors and vitamins	Ubiquinone and other terpenoid-quinone biosynthesis	neg	0.0881409	-1.60864	menB menE menD menC menF menI menA	7
Acet_7_A	ECO00061	1. Metabolism	1.3 Lipid metabolism	Fatty acid biosynthesis	neg	0.0596131	-1.60922	fabA fabF fabH	3
Prop_AN_5	ECO00350	1. Metabolism	1.5 Amino acid metabolism	Tyrosine metabolism	neg	0.0955156	-1.60935	adhE adhP yiaY hisC frmA	5
But_5_A	ECO00480	1. Metabolism	1.6 Metabolism of other amino acids	Glutathione metabolism	neg	0.0808012	-1.61124	gor gshA gshB speC chaC pepA gstA gnd zwf	9
A_AN_5	ECO03440	2. Genetic Information Processing	2.4 Replication and repair	Homologous recombination	neg	0.0818799	-1.6132	ruvC recO recC polA recA recB dnaE recF	8
But_5_A	ECO00770	1. Metabolism	1.8 Metabolism of cofactors and vitamins	Pantothenate and CoA biosynthesis	neg	0.0896331	-1.61402	panB ilvE panE panC coaE ilvM	6
Acet_AN_5	ECO00230	1. Metabolism	1.4 Nucleotide metabolism	Purine metabolism	neg	0.0972452	-1.61816	nrdD gpt purT purL xdhC purF apt purH	8
Acet_7_A	ECO00300	1. Metabolism	1.5 Amino acid metabolism	Lysine biosynthesis	neg	0.058143	-1.61836	argD lysC dapE metL thrA	5
Prop_AN_5	ECO01120	1. Metabolism	1.0 Global and overview maps	Microbial metabolism in diverse environments	neg	0.0924516	-1.62289	lysA metL ulaA tktA araD adhP adhE cysE hybO xdhC alsK thrA yiaY xdhB serA hybC ldhA mhpE nfsA sgbH napA gadB frdC cysQ cysJ cysG ulaC pgl cysI hemX fumA pgm pta ppc fruA eutE dgoD pykA mhpA icd pflB fumC acs lhgO atoB cysC sdhA fumB sad glcB yqeF frmA napB cysH fbaB mhpC ulaF zwf frdD serB eda acnA fucI frdA mhpB gltD glcF yggF thrC sgbE	70
But_7_A	ECO00430	1. Metabolism	1.6 Metabolism of other amino acids	Taurine and hypotaurine metabolism	neg	0.0547547	-1.62359	pta gadB ackA	3
Acet_AN_5	ECO01100	1. Metabolism	1.0 Global and overview maps	Metabolic pathways	neg	0.0994313	-1.62513	menE lplA menD bioA hisB purL mqo eutE kdsB eutT fucK gudD gatY tktB amyA aroD thiD panC gshB malQ speB yjjX nadC cysJ cysQ frdC fabH mhpF menI pdxA gshA kbaY garD yfbR pdxK ynfK fadD idi aceB tdcG mhpE cyoC bioF iaaA nuoE ribF glgB malY metL astA ulaA deoC aroH adiA thrA yeiG xdhC cpsB srlB gltD glsA pepD purH mhpB garK kbl nanK chaC mrcA purF patD eutA ribB purT ulaG hisD selD mhpC lipB ddlA ed…	216
pH7_pH5_A	ECO00670	1. Metabolism	1.8 Metabolism of cofactors and vitamins	One carbon pool by folate	neg	0.071993	-1.63062	metF purU purT metH folA purN	6
But_5_A	ECO02060	3. Environmental Information Processing	3.1 Membrane transport	Phosphotransferase system (PTS)	neg	0.0859812	-1.63228	fruA gatB gatA ptsN ulaB chbA mngA npr manY bglF fruB malX sgcA cmtB ptsG srlA ulaA fruK manX treB	20
Prop_AN_5	ECO00770	1. Metabolism	1.8 Metabolism of cofactors and vitamins	Pantothenate and CoA biosynthesis	neg	0.0830863	-1.6436	ilvB ilvI preA panC coaE panB panE acpH	8
Acet_7_A	ECO01230	1. Metabolism	1.0 Global and overview maps	Biosynthesis of amino acids	neg	0.0451001	-1.64976	dapE icd gltB aroB aroA serA gltD ilvM rpiB aroL aroH serB aroC metL aroE aroD tktA aroK	18
pH7_pH5_A	ECO00620	1. Metabolism	1.1 Carbohydrate metabolism	Pyruvate metabolism	neg	0.0628201	-1.65325	pta gloA adhE ackA pflB yccX frdC ppc	8
But_7_A	ECO00860	1. Metabolism	1.8 Metabolism of cofactors and vitamins	Porphyrin and chlorophyll metabolism	neg	0.040908	-1.65601	cysG hemN cobS uidA hemB cobU hemL	7
Acet_7_A	ECO00030	1. Metabolism	1.1 Carbohydrate metabolism	Pentose phosphate pathway	neg	0.0453604	-1.65663	pgi rbsK tktA pgl gnd gntK eda rpiB zwf	9
Prop_AN_5	ECO00340	1. Metabolism	1.5 Amino acid metabolism	Histidine metabolism	neg	0.0772901	-1.66046	hisG hisH hisD hisF hisC hisB	6
But_7_A	ECO01110	1. Metabolism	1.0 Global and overview maps	Biosynthesis of secondary metabolites	neg	0.0407223	-1.6624	purL glpB purT ubiI gltB aroB ytjC hisB purN pgl cysG proC gltD ilvM metB yigB ubiG zwf gadB plsB sucB frdC serB panE aroD panC ribC panD gntK hemN glpA aroA menI menH cdh ubiC aroH miaA metL panB aroE manA adhE ribF pgi uidA	46
Acet_A_5	ECO01502	6. Human Diseases	6.11 Drug resistance: antimicrobial	Vancomycin resistance	neg	0.0536002	-1.66465	alr dadX ddlB	3
Prop_A_7	ECO00030	1. Metabolism	1.1 Carbohydrate metabolism	Pentose phosphate pathway	neg	0.0327757	-1.66851	gnd talB zwf pgm pgi rbsK tktA pgl	8
Acet_7_A	ECO03420	2. Genetic Information Processing	2.4 Replication and repair	Nucleotide excision repair	neg	0.0426293	-1.66962	uvrD uvrB polA uvrC uvrA	5
Acet_A_5	ECO00410	1. Metabolism	1.6 Metabolism of other amino acids	beta-Alanine metabolism	neg	0.0534855	-1.6741	paaF panD panC gabT	4
A_AN_7	ECO03440	2. Genetic Information Processing	2.4 Replication and repair	Homologous recombination	neg	0.063376	-1.67453	recF dnaE recR recA ruvB polA recO ruvC	8
pH7_pH5_A	ECO01230	1. Metabolism	1.0 Global and overview maps	Biosynthesis of amino acids	neg	0.0542615	-1.67766	argC ilvH metB ilvM gltD argE proC icd aspC ytjC aroB metC gltB fbaB metH aroD aroK ilvA hisD rpiB serB argI argH aroA argB rpe serA metA ilvE metE ilvD tktA metL tdcB aroE cysE thrB ilvC argA ilvN hisC ilvB asnA thrA aroH	45
Acet_7_A	ECO00430	1. Metabolism	1.6 Metabolism of other amino acids	Taurine and hypotaurine metabolism	neg	0.0393956	-1.68333	pta gadB ackA	3
Acet_A_5	ECO00430	1. Metabolism	1.6 Metabolism of other amino acids	Taurine and hypotaurine metabolism	neg	0.0514139	-1.68701	pta gadB ackA	3
Prop_AN_5	ECO00071	1. Metabolism	1.3 Lipid metabolism	Fatty acid degradation	neg	0.0650253	-1.68774	yiaY adhP adhE frmA atoB yqeF fadE	7
Prop_A_7	ECO00680	1. Metabolism	1.2 Energy metabolism	Methane metabolism	neg	0.0273418	-1.68928	torD serA serB pta ppc torZ ackA	7
But_AN_5	ECO00360	1. Metabolism	1.5 Amino acid metabolism	Phenylalanine metabolism	neg	0.0920389	-1.69535	hisC mhpE mhpF mhpC dadA mhpB mhpA	7
But_7_A	ECO00680	1. Metabolism	1.2 Energy metabolism	Methane metabolism	neg	0.0297286	-1.69572	torD serB ytjC ppc fdoH fdoG pta torZ ackA	9
Acet_A_5	ECO00730	1. Metabolism	1.8 Metabolism of cofactors and vitamins	Thiamine metabolism	neg	0.0491971	-1.70129	thiC thiE thiM thiD thiH thiF thiI thiG	8
pH7_pH5_A	ECO00430	1. Metabolism	1.6 Metabolism of other amino acids	Taurine and hypotaurine metabolism	neg	0.0442194	-1.70528	pta tauD ackA	3
Prop_AN_5	ECO00400	1. Metabolism	1.5 Amino acid metabolism	Phenylalanine, tyrosine and tryptophan biosynthesis	neg	0.0618388	-1.70613	aroA aroE aroD aroK aroB aroC hisC aroH	8
Acet_7_A	ECO00970	2. Genetic Information Processing	2.2 Translation	Aminoacyl-tRNA biosynthesis	neg	0.031921	-1.70924	leuS selA	2
Prop_A_7	ECO04122	2. Genetic Information Processing	2.3 Folding, sorting and degradation	Sulfur relay system	neg	0.0223343	-1.71186	moaA mog ynjE moaD moaE tusB thiI	7
Acet_7_AN	ECO03018	2. Genetic Information Processing	2.3 Folding, sorting and degradation	RNA degradation	neg	0.0570633	-1.7167	rne dnaK rppH hfq deaD pnp rhlB rho ppk	9
Prop_A_7	ECO01230	1. Metabolism	1.0 Global and overview maps	Biosynthesis of amino acids	neg	0.021996	-1.7201	icd gltA aroB aroA gltD serA proC aroL luxS aroC serB aroH tktA aroD metL aroE	16
Prop_A_7	ECO00430	1. Metabolism	1.6 Metabolism of other amino acids	Taurine and hypotaurine metabolism	neg	0.0195481	-1.73869	ackA gadB pta	3
pH7_pH5_A	ECO00760	1. Metabolism	1.8 Metabolism of cofactors and vitamins	Nicotinate and nicotinamide metabolism	neg	0.0328102	-1.74045	deoD nadC sad gabD nadA ushA nudC nadB cobB pntA sthA yjjG pntB pncC pncB	15
But_5_A	ECO00030	1. Metabolism	1.1 Carbohydrate metabolism	Pentose phosphate pathway	neg	0.0270271	-1.74051	gnd pgi pgl zwf tktA	5
Prop_AN_5	ECO00750	1. Metabolism	1.8 Metabolism of cofactors and vitamins	Vitamin B6 metabolism	neg	0.0424689	-1.75059	pdxY thrC pdxB	3
But_7_A	ECO00760	1. Metabolism	1.8 Metabolism of cofactors and vitamins	Nicotinate and nicotinamide metabolism	neg	0.0152275	-1.75078	nadA gabD nadB sad nadC pncA pncB cobB pntB sthA pntA	11
pH7_pH5_AN	ECO00780	1. Metabolism	1.8 Metabolism of cofactors and vitamins	Biotin metabolism	neg	0.043383	-1.75109	bioF birA bioB bioD bioC bioA bioH	7
Acet_AN_5	ECO00680	1. Metabolism	1.2 Energy metabolism	Methane metabolism	neg	0.0363238	-1.754	gpmM frmA serB mdh ppc acs serA pta fbaB ackA	10
Acet_7_A	ECO00400	1. Metabolism	1.5 Amino acid metabolism	Phenylalanine, tyrosine and tryptophan biosynthesis	neg	0.0194489	-1.75516	aroH aroC aroB aroL aroK aroD aroE aroA	8
A_AN_5	ECO00061	1. Metabolism	1.3 Lipid metabolism	Fatty acid biosynthesis	neg	0.0178572	-1.75881	accC fabA	2
Acet_AN_5	ECO00750	1. Metabolism	1.8 Metabolism of cofactors and vitamins	Vitamin B6 metabolism	neg	0.0380108	-1.76035	pdxB pdxK pdxY pdxA	4
Acet_AN_5	ECO00071	1. Metabolism	1.3 Lipid metabolism	Fatty acid degradation	neg	0.0396561	-1.76803	fadI frmA fadD adhE adhP atoB yqeF aas	8
Acet_A_5	ECO01230	1. Metabolism	1.0 Global and overview maps	Biosynthesis of amino acids	neg	0.0216283	-1.7708	aroA acnB rpe proC serA icd dapE sdaA aroB hisG hisH tktA aroD aroE aroK aroL serB aroC aroH	19
Prop_A_7	ECO02026	4. Cellular Processes	4.4 Cellular community - prokaryotes	Biofilm formation - Escherichia coli	neg	0.0133001	-1.77386	fliA arcA flhD fliZ barA rcsA rcsB lsrR rcsD envZ gcvA dksA oxyR pgaB csgD ycgR mlrA luxS gfcE flhC uvrY	21
Acet_7_A	ECO00410	1. Metabolism	1.6 Metabolism of other amino acids	beta-Alanine metabolism	neg	0.0149731	-1.78124	panC panD gadB	3
Acet_7_A	ECO03018	2. Genetic Information Processing	2.3 Folding, sorting and degradation	RNA degradation	neg	0.0168293	-1.78225	pcnB pnp rhlB rho ppk hfq deaD dnaK rppH	9
Prop_A_7	ECO00760	1. Metabolism	1.8 Metabolism of cofactors and vitamins	Nicotinate and nicotinamide metabolism	neg	0.012229	-1.78757	pntA nadC sthA nadB	4
Prop_AN_5	ECO01110	1. Metabolism	1.0 Global and overview maps	Biosynthesis of secondary metabolites	neg	0.0299187	-1.7944	hemX proC entF pgm fumA menE menD pgl cysG fumC hisB pykA purL icd aroK panE aroD panC purK malQ leuB frdC rffH ybjI menC gadB menI serA yiaY hisG iaaA ribF cysE panB lysA metL adhE adhP tktA aroH mak thrA plsY avtA cpsB gltD glcF gcvH purH acnA ansA frdA hisH thrC aroB yggF dxs gcvT purT proA ilvA hisD entB speC fbaB gcvP frdD glgC serB menB zwf dgkA yqeF aroA frmA sdaA atoB hisF acs sdhA treF m…	92
Acet_AN_5	ECO01110	1. Metabolism	1.0 Global and overview maps	Biosynthesis of secondary metabolites	neg	0.0334374	-1.79517	fbaB entB ilvA hisD zwf fadI hisA serB frdD gcvP garK gcvH purH gltD glpD ribB purT proA purF aroB aroE manA sdhA treF menA hisF atoB acs menF fumB ilvB aroC hisC hemF entA menH ahr yqeF dgkA sdaA mdh talB frmA malQ panC panD panE aroD menC frdC menD cysG sucA menE entF purL bglX mqo hisB gpt gltB gpmM adhE adhP panB metL sucD ribF glgB malY cpsB argA avtA miaA thrA aroH serA menI iaaA idi aceB	81
pH7_pH5_AN	ECO00970	2. Genetic Information Processing	2.2 Translation	Aminoacyl-tRNA biosynthesis	neg	0.0365288	-1.79634	lysU selA	2
Acet_7_A	ECO00680	1. Metabolism	1.2 Energy metabolism	Methane metabolism	neg	0.0151274	-1.7999	fdoI pta serA ackA torZ serB fdoG ppc	8
But_7_A	ECO01100	1. Metabolism	1.0 Global and overview maps	Metabolic pathways	neg	0.00799338	-1.8002	ytjC wecB purT cobS fadA metB gltD nuoC cobB mhpB nadB zwf mobA yigB cyoA cysD ribC narI selD thiF yccX gntK dmsB atpD pntB moaE queF kdsC sad pgpB ubiC gpp gdhA sdhA coaE dgoA aroE hisB torD bioA kdsB ydhU purL dgoK pgl wecC yedP frdC cysJ nadC sucB plsB speB gadB fabH sgbH gatY fucK hemL aroK pncB panC thiD gshB aroD rbsK yqeA yggP bioF mhpE cyoD gshA menI pdxK yfbR hemN pncA aroH rutC pgi ribF…	181
But_7_A	ECO00970	2. Genetic Information Processing	2.2 Translation	Aminoacyl-tRNA biosynthesis	neg	0.00857273	-1.80356	glyT selA metG	3
But_7_A	ECO00620	1. Metabolism	1.1 Carbohydrate metabolism	Pyruvate metabolism	neg	0.0080745	-1.81417	pflB pta frdC ppc adhE ackA	6
Prop_AN_7	ECO00400	1. Metabolism	1.5 Amino acid metabolism	Phenylalanine, tyrosine and tryptophan biosynthesis	neg	0.0243194	-1.8162	aroA aroG aroD aroE aroK aspC aroB aroH	8
pH7_pH5_A	ECO00780	1. Metabolism	1.8 Metabolism of cofactors and vitamins	Biotin metabolism	neg	0.0144244	-1.81634	bioF bioD bioB bioC bioA bioH	6
A_AN_7	ECO01230	1. Metabolism	1.0 Global and overview maps	Biosynthesis of amino acids	neg	0.0105932	-1.8206	thrC ytjC aroB argD proC argE ilvM metB argC acnB argH argI serB rpiB aroK ilvA hisD aroD metE ilvE pykF metA argB aroA aroH thrA asnA ilvB aroC hisC argA ilvC hisF thrB cysE aroE tktA	37
Prop_A_7	ECO00780	1. Metabolism	1.8 Metabolism of cofactors and vitamins	Biotin metabolism	neg	0.0076252	-1.82773	bioD bioB bioH bioC bioA bioF	6
Acet_AN_5	ECO03030	2. Genetic Information Processing	2.4 Replication and repair	DNA replication	neg	0.0231041	-1.83811	holE polA rnhB	3
But_5_A	ECO00970	2. Genetic Information Processing	2.2 Translation	Aminoacyl-tRNA biosynthesis	neg	0.00666901	-1.84089	selA lysS	2
Prop_5_A	ECO00780	1. Metabolism	1.8 Metabolism of cofactors and vitamins	Biotin metabolism	neg	0.007603	-1.85403	bioD bioB bioH bioA bioC fabF bioF	7
A_AN_7	ECO00860	1. Metabolism	1.8 Metabolism of cofactors and vitamins	Porphyrin and chlorophyll metabolism	neg	0.00720606	-1.85604	btuR cobS hemB uidA hemL hemX cobU cobT cobC hemN	10
But_7_A	ECO00640	1. Metabolism	1.1 Carbohydrate metabolism	Propanoate metabolism	neg	0.00360216	-1.86734	ydiF acs pta sucD sucC ydjG ackA prpE pflB paaF pflD mgsA	12
But_7_AN	ECO00770	1. Metabolism	1.8 Metabolism of cofactors and vitamins	Pantothenate and CoA biosynthesis	neg	0.0118259	-1.86916	acpH panE panB panC	4
But_7_A	ECO00410	1. Metabolism	1.6 Metabolism of other amino acids	beta-Alanine metabolism	neg	0.00382078	-1.87354	gadB panD panC	3
Acet_7_A	ECO04122	2. Genetic Information Processing	2.3 Folding, sorting and degradation	Sulfur relay system	neg	0.00513405	-1.87698	moaD moaE thiS moeB moaA tusA thiI mog iscS	9
Prop_A_7	ECO00620	1. Metabolism	1.1 Carbohydrate metabolism	Pyruvate metabolism	neg	0.00310823	-1.88292	ppc ackA adhE pflB pta yccX	6
Acet_A_5	ECO00770	1. Metabolism	1.8 Metabolism of cofactors and vitamins	Pantothenate and CoA biosynthesis	neg	0.00394442	-1.88343	ilvM ilvB ilvE panB panE panC panD	7
Acet_AN_5	ECO00760	1. Metabolism	1.8 Metabolism of cofactors and vitamins	Nicotinate and nicotinamide metabolism	neg	0.0143825	-1.88646	nadC nadA gabD nadB pntB sthA pntA pncC	8
pH7_pH5_A	ECO00680	1. Metabolism	1.2 Energy metabolism	Methane metabolism	neg	0.00512422	-1.89369	ackA fdoG torZ ppc pta serB serA	7
But_5_A	ECO00400	1. Metabolism	1.5 Amino acid metabolism	Phenylalanine, tyrosine and tryptophan biosynthesis	neg	0.00319901	-1.90237	aroD aroE aroA aroK aroL aroH aroC aroB	8
But_AN_5	ECO01220	1. Metabolism	1.0 Global and overview maps	Degradation of aromatic compounds	neg	0.00661455	-1.90747	mhpB adhE mhpC adhP mhpE mhpA mhpF frmA	8
But_AN_5	ECO03030	2. Genetic Information Processing	2.4 Replication and repair	DNA replication	neg	0.00717891	-1.91884	holE ssb holC	3
Acet_AN_5	ECO00770	1. Metabolism	1.8 Metabolism of cofactors and vitamins	Pantothenate and CoA biosynthesis	neg	0.0117561	-1.91989	panC coaE panD panB acpH panE	6
Prop_5_A	ECO03440	2. Genetic Information Processing	2.4 Replication and repair	Homologous recombination	neg	0.00242386	-1.92956	polA recC recG recO ruvC ruvB holE recA recB recJ ruvA recF recR	13
pH7_pH5_A	ECO00770	1. Metabolism	1.8 Metabolism of cofactors and vitamins	Pantothenate and CoA biosynthesis	neg	0.00325859	-1.93288	ilvH panB panE coaE ilvM preA ilvN ilvE ilvC hyuA ilvB ilvD	12
Acet_A_5	ECO03018	2. Genetic Information Processing	2.3 Folding, sorting and degradation	RNA degradation	neg	0.00190341	-1.93315	ppk rhlB pcnB pnp deaD hfq recQ dnaK rnr rne	10
Prop_AN_5	ECO01220	1. Metabolism	1.0 Global and overview maps	Degradation of aromatic compounds	neg	0.00410849	-1.93643	mhpA mhpE frmA mhpB adhE adhP mhpC yiaY	8
Prop_AN_5	ECO00780	1. Metabolism	1.8 Metabolism of cofactors and vitamins	Biotin metabolism	neg	0.00533655	-1.94497	fabB bioF bioC bioA fabF ynfK bioB bioD bioH	9
But_AN_5	ECO03440	2. Genetic Information Processing	2.4 Replication and repair	Homologous recombination	neg	0.0057957	-1.95087	holC ruvB ssb recA holE recJ ruvA recG ruvC	9
But_5_A	ECO00780	1. Metabolism	1.8 Metabolism of cofactors and vitamins	Biotin metabolism	neg	0.00178837	-1.95389	ynfK fabG bioH bioB bioD bioF bioA bioC	8
Prop_AN_5	ECO02040	4. Cellular Processes	4.5 Cell motility	Flagellar assembly	neg	0.00645332	-1.96896	fliR flgD fliF fliE fliI fliO motA fliK flhC fliD flgL flgB fliM fliP flhA flgM flhB fliQ fliJ fliN flgF fliH	22
Acet_AN_5	ECO01220	1. Metabolism	1.0 Global and overview maps	Degradation of aromatic compounds	neg	0.00727917	-1.97795	frmA mhpE mhpA mhpF adhP adhE mhpB mhpC	8
A_AN_5	ECO00780	1. Metabolism	1.8 Metabolism of cofactors and vitamins	Biotin metabolism	neg	0.00059536	-1.9781	bioB bioD bioC bioA bioH birA bioF	7
But_7_A	ECO00770	1. Metabolism	1.8 Metabolism of cofactors and vitamins	Pantothenate and CoA biosynthesis	neg	0.000450955	-1.98307	panC panD coaE panB panE ilvM	6
But_7_A	ECO00400	1. Metabolism	1.5 Amino acid metabolism	Phenylalanine, tyrosine and tryptophan biosynthesis	neg	0.000532444	-1.98412	aroK aroH aroB aroE aroD aroA	6
But_7_A	ECO00780	1. Metabolism	1.8 Metabolism of cofactors and vitamins	Biotin metabolism	neg	0.000663259	-1.987	bioF bioA bioH bioC bioB bioD	6
Acet_7_AN	ECO00780	1. Metabolism	1.8 Metabolism of cofactors and vitamins	Biotin metabolism	neg	0.000604561	-1.99109	bioB bioD bioH bioA bioC ynfK bioF	7
Prop_5_A	ECO00400	1. Metabolism	1.5 Amino acid metabolism	Phenylalanine, tyrosine and tryptophan biosynthesis	neg	0.000872591	-1.99735	aroB aroC aroK aroH aroA aroE aroD	7
Prop_A_7	ECO00400	1. Metabolism	1.5 Amino acid metabolism	Phenylalanine, tyrosine and tryptophan biosynthesis	neg	0.000295287	-2.00398	aroC aroB aroH aroL aroA aroD aroE	7
Prop_AN_7	ECO00780	1. Metabolism	1.8 Metabolism of cofactors and vitamins	Biotin metabolism	neg	0.00112888	-2.00507	bioC bioA birA bioF bioH bioB bioD ynfK	8
Acet_7_AN	ECO00760	1. Metabolism	1.8 Metabolism of cofactors and vitamins	Nicotinate and nicotinamide metabolism	neg	0.000531993	-2.0092	nadC pntB pncC nadA nadB	5
A_AN_7	ECO00400	1. Metabolism	1.5 Amino acid metabolism	Phenylalanine, tyrosine and tryptophan biosynthesis	neg	0.000596138	-2.01861	aroH hisC aroC aroB aroD aroE aroA aroK	8
A_AN_7	ECO00780	1. Metabolism	1.8 Metabolism of cofactors and vitamins	Biotin metabolism	neg	0.000582769	-2.03024	bioH bioC bioA bioB bioD bioF	6
Acet_7_A	ECO00780	1. Metabolism	1.8 Metabolism of cofactors and vitamins	Biotin metabolism	neg	0	-2.03888	bioD bioB bioH bioA bioC fabF bioF	7
But_AN_5	ECO00770	1. Metabolism	1.8 Metabolism of cofactors and vitamins	Pantothenate and CoA biosynthesis	neg	0.0018998	-2.04172	panD coaE panC acpH panE panB	6
Acet_7_A	ECO00620	1. Metabolism	1.1 Carbohydrate metabolism	Pyruvate metabolism	neg	0	-2.04305	yccX frdC aceE aceF pflB ppc pta ackA adhE	9
But_7_A	ECO00730	1. Metabolism	1.8 Metabolism of cofactors and vitamins	Thiamine metabolism	neg	0.000205662	-2.04601	thiF thiI thiE thiC thiD thiH thiG	7
Acet_A_5	ECO00780	1. Metabolism	1.8 Metabolism of cofactors and vitamins	Biotin metabolism	neg	3.7931e-05	-2.05263	bioF bioC bioH bioA bioD bioB fabF	7
Acet_AN_5	ECO00780	1. Metabolism	1.8 Metabolism of cofactors and vitamins	Biotin metabolism	neg	0.00367745	-2.05617	bioC bioA fabF bioF fabB bioH bioD bioB ynfK	9
Acet_A_5	ECO00400	1. Metabolism	1.5 Amino acid metabolism	Phenylalanine, tyrosine and tryptophan biosynthesis	neg	5.68966e-05	-2.06933	aroB aroC aroH aroL aroK aroA aroE aroD	8
A_AN_5	ECO00730	1. Metabolism	1.8 Metabolism of cofactors and vitamins	Thiamine metabolism	neg	0.000103627	-2.0738	thiI thiF rsgA thiG thiM thiE thiC thiD thiH	9
Acet_7_A	ECO00770	1. Metabolism	1.8 Metabolism of cofactors and vitamins	Pantothenate and CoA biosynthesis	neg	0	-2.09327	ilvM panE panB panD coaE panC	6
pH7_pH5_A	ECO00790	1. Metabolism	1.8 Metabolism of cofactors and vitamins	Folate biosynthesis	neg	0.000169613	-2.12188	moaE pabC folP moaA pabB moaC pabA moeA mog mobA	10
pH7_pH5_A	ECO04122	2. Genetic Information Processing	2.3 Folding, sorting and degradation	Sulfur relay system	neg	0.000164141	-2.13003	moeB moaA moaD moaE mog tusA moaC thiI	8
A_AN_7	ECO00730	1. Metabolism	1.8 Metabolism of cofactors and vitamins	Thiamine metabolism	neg	6e-05	-2.15152	thiH thiD thiE thiC thiM thiG thiF thiI	8
pH7_pH5_A	ECO03010	2. Genetic Information Processing	2.2 Translation	Ribosome	neg	0	-2.18048	ykgM rpsA rplM	3
A_AN_5	ECO00400	1. Metabolism	1.5 Amino acid metabolism	Phenylalanine, tyrosine and tryptophan biosynthesis	neg	0	-2.28632	aroC aroB aroH aroK aroA aroD aroE	7
Prop_5_A	ECO03010	2. Genetic Information Processing	2.2 Translation	Ribosome	neg	0	-2.4438	rpsA rplI ykgO	3
pH7_pH5_AN	ECO03010	2. Genetic Information Processing	2.2 Translation	Ribosome	neg	0	-2.49369	ykgM ykgO rplI rpmG	4
Prop_A_7	ECO03010	2. Genetic Information Processing	2.2 Translation	Ribosome	neg	0	-2.56592	ykgM rplI	2
But_7_A	ECO03010	2. Genetic Information Processing	2.2 Translation	Ribosome	neg	0	-2.5951	ykgO rplI	2
A_AN_5	ECO00970	2. Genetic Information Processing	2.2 Translation	Aminoacyl-tRNA biosynthesis	neg	0	-2.68399	lysS metG	2
A_AN_7	ECO00970	2. Genetic Information Processing	2.2 Translation	Aminoacyl-tRNA biosynthesis	neg	0	-2.72608	metG selA	2
Prop_A_7	ECO00970	2. Genetic Information Processing	2.2 Translation	Aminoacyl-tRNA biosynthesis	neg	0	-2.72824	metG selA alaV	3
Acet_7_A	ECO03010	2. Genetic Information Processing	2.2 Translation	Ribosome	neg	0	-2.83176	rpsA rplI rpmF	3
Acet_7_AN	ECO03010	2. Genetic Information Processing	2.2 Translation	Ribosome	neg	0	-2.83392	ykgO rplI rpmF ykgM	4
Acet_A_5	ECO03010	2. Genetic Information Processing	2.2 Translation	Ribosome	neg	0	-2.91661	rpmF rpmG rplI	3
A_AN_5	ECO03010	2. Genetic Information Processing	2.2 Translation	Ribosome	neg	0	-2.93065	ykgO rplI rpsA	3
But_7_AN	ECO03010	2. Genetic Information Processing	2.2 Translation	Ribosome	neg	0	-3.02011	rpmF ykgO	2
But_5_A	ECO03010	2. Genetic Information Processing	2.2 Translation	Ribosome	neg	0	-3.05099	rpsA rpmG rpmF rplI	4
