# Supplementary material for: Mapping the Transcriptional and Fitness Landscapes of a Pathogenic E. coli Strain: The Effects of Organic Acid Stress under Aerobic and Anaerobic Conditions
Source: Genes (Basel). 2020 Dec 31;12(1):53. doi: 10.3390/genes12010053 (PMC7824302; doi:10.3390/genes12010053)
Supplement: Supplementary file 1 [file genes-12-00053-s001.zip › genes-1011081 supplementary/Table_S4.xlsx]

## Sheet: Key
This sheet shows the results of comparing enriched KEGG pathwys between RNAseq and TRADIS results.
Here only KEGG pathways found significantly enriched in both data sets are reported, meaning the KEGG pathway was enriched in both datasets for the same contrast.
E.g. the Ribosome pathway was negatively enriched for the Butyric acid vs. control, pH5.5 aerobic contrast. Both data sets agreed, that this pathway was enriched in the control samples.
Out of the 110 KEGG/Contrasts that were found for the same contrast in both RNAseq and TRADIS, 72 were found to agree between the RNAseq and TRADIS data, ie they were either both positive or negatively enriched.
Sheet	Description
RNAseq_+_Tradis_KEGG_GSEA_match	Results of when a KEGG pathway was found significantly enriched in both RNAseq and TRADIS
Columns	descriptions
KEGG pathway id	KEGG pathway accession id
KEGG Top level	KEGG pathway hierarchy top level class of pathway
KEGG Sub level	KEGG pathway hierarchy sub level class of pathway
Contrast label	Label of experimental contrast
Contrast description	Description of the contrast
KEGG Pathway	Description of the KEGG pathway
RNAseq NES scores	Normalized Gene Set Enrichment Analysis Score for the RNAseq data
TRADIS NES scores	Normalized Gene Set Enrichment Analysis Score for the TRADIS data
Agreement between RNAseq and Tradis of GSEA enriichment score signs	Whether the enrichment in the log2 signatures agreed or not between RNAseq and TRADIS

## Sheet: RNAseq_v_Tradis_KEGG_GSEA_match
KEGG pathway id	KEGG Top level	KEGG Sub level	Contrast label	Contrast description	KEGG Pathway	RNAseq NES scores	TRADIS NES scores	Agreement between RNAseq and Tradis of GSEA enriichment score signs
ECO00250	1. Metabolism	1.5 Amino acid metabolism	But_v_aero_7	Butyric acid vs. control, pH7 aerobic	Alanine, aspartate and glutamate metabolism	-2.53	-1.57	yes
ECO00970	2. Genetic Information Processing	2.2 Translation	Acet_v_aero_5	Acetic acid vs. control, pH5.5 aerobic	Aminoacyl-tRNA biosynthesis	-3.68	-1.77	yes
ECO00970	2. Genetic Information Processing	2.2 Translation	Acet_v_aero_7	Acetic acid vs. control, pH7 aerobic	Aminoacyl-tRNA biosynthesis	-3.97	-1.71	yes
ECO00970	2. Genetic Information Processing	2.2 Translation	Acet_v_AN_5	Acetic acid vs. control, pH5.5 Anaerobic	Aminoacyl-tRNA biosynthesis	2.65	2.14	yes
ECO00970	2. Genetic Information Processing	2.2 Translation	Acet_v_AN_7	Acetic acid vs. control, pH7 Anaerobic	Aminoacyl-tRNA biosynthesis	1.99	3.18	yes
ECO00970	2. Genetic Information Processing	2.2 Translation	AN_v_aero_5	Anaerobic vs. aerobic pH5.5	Aminoacyl-tRNA biosynthesis	-3.53	-1.96	yes
ECO00970	2. Genetic Information Processing	2.2 Translation	AN_v_aero_7	Anaerobic vs. aerobic pH7	Aminoacyl-tRNA biosynthesis	-3.44	-2.74	yes
ECO00970	2. Genetic Information Processing	2.2 Translation	But_v_aero_5	Butyric acid vs. control, pH5.5 aerobic	Aminoacyl-tRNA biosynthesis	-2.8	-1.84	yes
ECO00970	2. Genetic Information Processing	2.2 Translation	But_v_aero_7	Butyric acid vs. control, pH7 aerobic	Aminoacyl-tRNA biosynthesis	-3.75	-1.8	yes
ECO00970	2. Genetic Information Processing	2.2 Translation	But_v_AN_5	Butyric acid vs. control, pH5.5 Anaerobic	Aminoacyl-tRNA biosynthesis	2.15	2.05	yes
ECO00970	2. Genetic Information Processing	2.2 Translation	Prop_v_aero_7	Propionic acid vs. control, pH7 aerobic	Aminoacyl-tRNA biosynthesis	-4.13	-2.4	yes
ECO00970	2. Genetic Information Processing	2.2 Translation	Prop_v_AN_7	Propionic acid vs. control, pH7 Anaerobic	Aminoacyl-tRNA biosynthesis	2.6	2.55	yes
ECO00970	2. Genetic Information Processing	2.2 Translation	Prop_v_aero_5	Propionic acid vs. control, pH5.5 aerobic	Aminoacyl-tRNA biosynthesis	-3.09	2.21	no
ECO00970	2. Genetic Information Processing	2.2 Translation	Prop_v_AN_5	Propionic acid vs. control, pH5.5 Anaerobic	Aminoacyl-tRNA biosynthesis	-2.64	2.13	no
ECO01230	1. Metabolism	1.0 Global and overview maps	Acet_v_aero_5	Acetic acid vs. control, pH5.5 aerobic	Biosynthesis of amino acids	-2.19	-1.72	yes
ECO01230	1. Metabolism	1.0 Global and overview maps	Acet_v_aero_7	Acetic acid vs. control, pH7 aerobic	Biosynthesis of amino acids	-2.61	-1.65	yes
ECO01230	1. Metabolism	1.0 Global and overview maps	Aero_5_v_7	pH5.5 vs pH7, aerobic	Biosynthesis of amino acids	-2.16	-1.68	yes
ECO01230	1. Metabolism	1.0 Global and overview maps	AN_v_aero_7	Anaerobic vs. aerobic pH7	Biosynthesis of amino acids	-2.35	-1.82	yes
ECO01230	1. Metabolism	1.0 Global and overview maps	But_v_aero_7	Butyric acid vs. control, pH7 aerobic	Biosynthesis of amino acids	-2.63	-1.57	yes
ECO01230	1. Metabolism	1.0 Global and overview maps	Prop_v_aero_7	Propionic acid vs. control, pH7 aerobic	Biosynthesis of amino acids	-2.34	-2.05	yes
ECO00780	1. Metabolism	1.8 Metabolism of cofactors and vitamins	Acet_v_aero_5	Acetic acid vs. control, pH5.5 aerobic	Biotin metabolism	-1.87	-2.05	yes
ECO00780	1. Metabolism	1.8 Metabolism of cofactors and vitamins	AN_v_aero_5	Anaerobic vs. aerobic pH5.5	Biotin metabolism	-1.45	-1.72	yes
ECO00780	1. Metabolism	1.8 Metabolism of cofactors and vitamins	AN_v_aero_7	Anaerobic vs. aerobic pH7	Biotin metabolism	-1.54	-2.04	yes
ECO00780	1. Metabolism	1.8 Metabolism of cofactors and vitamins	Prop_v_AN_5	Propionic acid vs. control, pH5.5 Anaerobic	Biotin metabolism	-1.57	-1.68	yes
ECO00780	1. Metabolism	1.8 Metabolism of cofactors and vitamins	Prop_v_AN_7	Propionic acid vs. control, pH7 Anaerobic	Biotin metabolism	2.12	1.88	yes
ECO00020	1. Metabolism	1.1 Carbohydrate metabolism	Prop_v_AN_7	Propionic acid vs. control, pH7 Anaerobic	Citrate cycle (TCA cycle)	-1.65	1.92	no
ECO01220	1. Metabolism	1.0 Global and overview maps	AN_v_aero_5	Anaerobic vs. aerobic pH5.5	Degradation of aromatic compounds	1.53	1.94	yes
ECO01220	1. Metabolism	1.0 Global and overview maps	AN_v_aero_7	Anaerobic vs. aerobic pH7	Degradation of aromatic compounds	1.5	1.99	yes
ECO01220	1. Metabolism	1.0 Global and overview maps	Prop_v_aero_7	Propionic acid vs. control, pH7 aerobic	Degradation of aromatic compounds	1.54	2.03	yes
ECO03030	2. Genetic Information Processing	2.4 Replication and repair	But_v_AN_7	Butyric acid vs. control, pH7 Anaerobic	DNA replication	1.72	1.97	yes
ECO03030	2. Genetic Information Processing	2.4 Replication and repair	Prop_v_AN_7	Propionic acid vs. control, pH7 Anaerobic	DNA replication	1.9	1.77	yes
ECO00061	1. Metabolism	1.3 Lipid metabolism	Acet_v_aero_5	Acetic acid vs. control, pH5.5 aerobic	Fatty acid biosynthesis	-1.88	-1.66	yes
ECO00061	1. Metabolism	1.3 Lipid metabolism	Acet_v_aero_7	Acetic acid vs. control, pH7 aerobic	Fatty acid biosynthesis	-1.71	-1.6	yes
ECO02040	4. Cellular Processes	4.5 Cell motility	AN_v_aero_5	Anaerobic vs. aerobic pH5.5	Flagellar assembly	1.99	2.3	yes
ECO02040	4. Cellular Processes	4.5 Cell motility	Prop_v_AN_5	Propionic acid vs. control, pH5.5 Anaerobic	Flagellar assembly	2.31	-2.63	no
ECO00010	1. Metabolism	1.1 Carbohydrate metabolism	AN_v_aero_7	Anaerobic vs. aerobic pH7	Glycolysis / Gluconeogenesis	-1.51	1.72	no
ECO00010	1. Metabolism	1.1 Carbohydrate metabolism	Prop_v_AN_7	Propionic acid vs. control, pH7 Anaerobic	Glycolysis / Gluconeogenesis	1.66	-1.71	no
ECO03440	2. Genetic Information Processing	2.4 Replication and repair	AN_v_aero_7	Anaerobic vs. aerobic pH7	Homologous recombination	-2.39	-1.68	yes
ECO03440	2. Genetic Information Processing	2.4 Replication and repair	Prop_v_aero_5	Propionic acid vs. control, pH5.5 aerobic	Homologous recombination	-2.03	-1.94	yes
ECO03440	2. Genetic Information Processing	2.4 Replication and repair	But_v_aero_7	Butyric acid vs. control, pH7 aerobic	Homologous recombination	-2.28	1.68	no
ECO03440	2. Genetic Information Processing	2.4 Replication and repair	But_v_AN_5	Butyric acid vs. control, pH5.5 Anaerobic	Homologous recombination	1.66	-1.88	no
ECO00540	1. Metabolism	1.7 Glycan biosynthesis and metabolism	AN_v_aero_5	Anaerobic vs. aerobic pH5.5	Lipopolysaccharide biosynthesis	-1.56	-1.73	yes
ECO00300	1. Metabolism	1.5 Amino acid metabolism	Acet_v_aero_7	Acetic acid vs. control, pH7 aerobic	Lysine biosynthesis	-1.96	-1.61	yes
ECO00680	1. Metabolism	1.2 Energy metabolism	AN_v_aero_7	Anaerobic vs. aerobic pH7	Methane metabolism	-1.48	1.79	no
ECO00680	1. Metabolism	1.2 Energy metabolism	Prop_v_AN_7	Propionic acid vs. control, pH7 Anaerobic	Methane metabolism	1.95	-2.06	no
ECO03430	2. Genetic Information Processing	2.4 Replication and repair	Acet_v_AN_7	Acetic acid vs. control, pH7 Anaerobic	Mismatch repair	1.49	1.68	yes
ECO03430	2. Genetic Information Processing	2.4 Replication and repair	Prop_v_AN_7	Propionic acid vs. control, pH7 Anaerobic	Mismatch repair	2.01	1.67	yes
ECO03430	2. Genetic Information Processing	2.4 Replication and repair	Prop_v_AN_5	Propionic acid vs. control, pH5.5 Anaerobic	Mismatch repair	-1.58	1.65	no
ECO00760	1. Metabolism	1.8 Metabolism of cofactors and vitamins	Acet_v_AN_5	Acetic acid vs. control, pH5.5 Anaerobic	Nicotinate and nicotinamide metabolism	1.84	-1.92	no
ECO00760	1. Metabolism	1.8 Metabolism of cofactors and vitamins	Acet_v_AN_7	Acetic acid vs. control, pH7 Anaerobic	Nicotinate and nicotinamide metabolism	1.67	-1.99	no
ECO00760	1. Metabolism	1.8 Metabolism of cofactors and vitamins	Prop_v_AN_7	Propionic acid vs. control, pH7 Anaerobic	Nicotinate and nicotinamide metabolism	1.92	-1.59	no
ECO00190	1. Metabolism	1.2 Energy metabolism	Acet_v_aero_5	Acetic acid vs. control, pH5.5 aerobic	Oxidative phosphorylation	-2.61	2.14	no
ECO00190	1. Metabolism	1.2 Energy metabolism	Acet_v_aero_7	Acetic acid vs. control, pH7 aerobic	Oxidative phosphorylation	-2.42	2.52	no
ECO00190	1. Metabolism	1.2 Energy metabolism	AN_v_aero_7	Anaerobic vs. aerobic pH7	Oxidative phosphorylation	-1.96	1.71	no
ECO00190	1. Metabolism	1.2 Energy metabolism	But_v_aero_5	Butyric acid vs. control, pH5.5 aerobic	Oxidative phosphorylation	-1.86	2	no
ECO00190	1. Metabolism	1.2 Energy metabolism	Prop_v_aero_5	Propionic acid vs. control, pH5.5 aerobic	Oxidative phosphorylation	-2.22	2.32	no
ECO00770	1. Metabolism	1.8 Metabolism of cofactors and vitamins	Acet_v_aero_7	Acetic acid vs. control, pH7 aerobic	Pantothenate and CoA biosynthesis	-1.66	-2.09	yes
ECO00770	1. Metabolism	1.8 Metabolism of cofactors and vitamins	Aero_5_v_7	pH5.5 vs pH7, aerobic	Pantothenate and CoA biosynthesis	-1.78	-1.93	yes
ECO00770	1. Metabolism	1.8 Metabolism of cofactors and vitamins	But_v_AN_7	Butyric acid vs. control, pH7 Anaerobic	Pantothenate and CoA biosynthesis	-1.64	-1.86	yes
ECO00030	1. Metabolism	1.1 Carbohydrate metabolism	Acet_v_aero_5	Acetic acid vs. control, pH5.5 aerobic	Pentose phosphate pathway	-1.64	-1.58	yes
ECO00030	1. Metabolism	1.1 Carbohydrate metabolism	Prop_v_AN_7	Propionic acid vs. control, pH7 Anaerobic	Pentose phosphate pathway	1.96	-1.64	no
ECO00360	1. Metabolism	1.5 Amino acid metabolism	Acet_v_aero_7	Acetic acid vs. control, pH7 aerobic	Phenylalanine metabolism	1.64	1.66	yes
ECO00360	1. Metabolism	1.5 Amino acid metabolism	Prop_v_aero_5	Propionic acid vs. control, pH5.5 aerobic	Phenylalanine metabolism	1.7	1.67	yes
ECO00400	1. Metabolism	1.5 Amino acid metabolism	Acet_v_aero_7	Acetic acid vs. control, pH7 aerobic	Phenylalanine, tyrosine and tryptophan biosynthesis	-1.83	-1.76	yes
ECO00400	1. Metabolism	1.5 Amino acid metabolism	AN_v_aero_5	Anaerobic vs. aerobic pH5.5	Phenylalanine, tyrosine and tryptophan biosynthesis	-2.27	-1.58	yes
ECO00400	1. Metabolism	1.5 Amino acid metabolism	AN_v_aero_7	Anaerobic vs. aerobic pH7	Phenylalanine, tyrosine and tryptophan biosynthesis	-2.15	-2.03	yes
ECO00400	1. Metabolism	1.5 Amino acid metabolism	But_v_aero_7	Butyric acid vs. control, pH7 aerobic	Phenylalanine, tyrosine and tryptophan biosynthesis	-1.56	-2	yes
ECO00400	1. Metabolism	1.5 Amino acid metabolism	Prop_v_aero_7	Propionic acid vs. control, pH7 aerobic	Phenylalanine, tyrosine and tryptophan biosynthesis	-1.97	-2.22	yes
ECO02060	3. Environmental Information Processing	3.1 Membrane transport	But_v_AN_7	Butyric acid vs. control, pH7 Anaerobic	Phosphotransferase system (PTS)	-2.03	-1.7	yes
ECO02060	3. Environmental Information Processing	3.1 Membrane transport	But_v_aero_5	Butyric acid vs. control, pH5.5 aerobic	Phosphotransferase system (PTS)	1.84	-1.62	no
ECO00860	1. Metabolism	1.8 Metabolism of cofactors and vitamins	AN_v_aero_7	Anaerobic vs. aerobic pH7	Porphyrin and chlorophyll metabolism	-1.57	-1.85	yes
ECO00640	1. Metabolism	1.1 Carbohydrate metabolism	But_v_aero_7	Butyric acid vs. control, pH7 aerobic	Propanoate metabolism	1.48	-1.88	no
ECO03060	2. Genetic Information Processing	2.3 Folding, sorting and degradation	Acet_v_aero_7	Acetic acid vs. control, pH7 aerobic	Protein export	-2.43	1.62	no
ECO00620	1. Metabolism	1.1 Carbohydrate metabolism	Acet_v_aero_7	Acetic acid vs. control, pH7 aerobic	Pyruvate metabolism	-1.52	-2.04	yes
ECO00620	1. Metabolism	1.1 Carbohydrate metabolism	AN_v_aero_7	Anaerobic vs. aerobic pH7	Pyruvate metabolism	-1.5	1.89	no
ECO03010	2. Genetic Information Processing	2.2 Translation	Acet_v_aero_5	Acetic acid vs. control, pH5.5 aerobic	Ribosome	-4.02	-2.95	yes
ECO03010	2. Genetic Information Processing	2.2 Translation	Acet_v_aero_7	Acetic acid vs. control, pH7 aerobic	Ribosome	-4.24	-2.82	yes
ECO03010	2. Genetic Information Processing	2.2 Translation	AN_5_v_7	pH5.5 vs pH7, Anaerobic	Ribosome	-1.86	-2.16	yes
ECO03010	2. Genetic Information Processing	2.2 Translation	AN_v_aero_5	Anaerobic vs. aerobic pH5.5	Ribosome	-3.08	-2.1	yes
ECO03010	2. Genetic Information Processing	2.2 Translation	But_v_aero_5	Butyric acid vs. control, pH5.5 aerobic	Ribosome	-3.51	-3.06	yes
ECO03010	2. Genetic Information Processing	2.2 Translation	But_v_aero_7	Butyric acid vs. control, pH7 aerobic	Ribosome	-3.78	-2.62	yes
ECO03010	2. Genetic Information Processing	2.2 Translation	But_v_AN_5	Butyric acid vs. control, pH5.5 Anaerobic	Ribosome	1.95	1.67	yes
ECO03010	2. Genetic Information Processing	2.2 Translation	Prop_v_aero_5	Propionic acid vs. control, pH5.5 aerobic	Ribosome	-3.18	-2.43	yes
ECO03010	2. Genetic Information Processing	2.2 Translation	Acet_v_AN_7	Acetic acid vs. control, pH7 Anaerobic	Ribosome	1.59	-2.82	no
ECO03010	2. Genetic Information Processing	2.2 Translation	Prop_v_AN_7	Propionic acid vs. control, pH7 Anaerobic	Ribosome	2.05	-2.66	no
ECO03018	2. Genetic Information Processing	2.3 Folding, sorting and degradation	Acet_v_aero_5	Acetic acid vs. control, pH5.5 aerobic	RNA degradation	-2.13	-1.69	yes
ECO03018	2. Genetic Information Processing	2.3 Folding, sorting and degradation	Acet_v_aero_7	Acetic acid vs. control, pH7 aerobic	RNA degradation	-1.75	-1.79	yes
ECO03018	2. Genetic Information Processing	2.3 Folding, sorting and degradation	AN_v_aero_5	Anaerobic vs. aerobic pH5.5	RNA degradation	-1.55	-1.8	yes
ECO03018	2. Genetic Information Processing	2.3 Folding, sorting and degradation	Prop_v_AN_5	Propionic acid vs. control, pH5.5 Anaerobic	RNA degradation	-2.09	1.76	no
ECO00920	1. Metabolism	1.2 Energy metabolism	Prop_v_AN_7	Propionic acid vs. control, pH7 Anaerobic	Sulfur metabolism	-2.47	1.63	no
ECO04122	2. Genetic Information Processing	2.3 Folding, sorting and degradation	Acet_v_aero_7	Acetic acid vs. control, pH7 aerobic	Sulfur relay system	-1.8	-1.88	yes
ECO04122	2. Genetic Information Processing	2.3 Folding, sorting and degradation	AN_v_aero_5	Anaerobic vs. aerobic pH5.5	Sulfur relay system	-2.31	-1.89	yes
ECO04122	2. Genetic Information Processing	2.3 Folding, sorting and degradation	But_v_AN_5	Butyric acid vs. control, pH5.5 Anaerobic	Sulfur relay system	1.54	1.97	yes
ECO04122	2. Genetic Information Processing	2.3 Folding, sorting and degradation	Acet_v_aero_5	Acetic acid vs. control, pH5.5 aerobic	Sulfur relay system	-2.22	1.76	no
ECO04122	2. Genetic Information Processing	2.3 Folding, sorting and degradation	But_v_aero_5	Butyric acid vs. control, pH5.5 aerobic	Sulfur relay system	-2.03	2.1	no
ECO04122	2. Genetic Information Processing	2.3 Folding, sorting and degradation	Prop_v_aero_5	Propionic acid vs. control, pH5.5 aerobic	Sulfur relay system	-2.05	1.97	no
ECO00430	1. Metabolism	1.6 Metabolism of other amino acids	Acet_v_aero_5	Acetic acid vs. control, pH5.5 aerobic	Taurine and hypotaurine metabolism	-1.8	-1.57	yes
ECO00430	1. Metabolism	1.6 Metabolism of other amino acids	AN_v_aero_7	Anaerobic vs. aerobic pH7	Taurine and hypotaurine metabolism	-1.57	1.73	no
ECO00430	1. Metabolism	1.6 Metabolism of other amino acids	Prop_v_AN_7	Propionic acid vs. control, pH7 Anaerobic	Taurine and hypotaurine metabolism	1.64	-1.75	no
ECO00730	1. Metabolism	1.8 Metabolism of cofactors and vitamins	Acet_v_aero_5	Acetic acid vs. control, pH5.5 aerobic	Thiamine metabolism	-2.11	-1.72	yes
ECO00730	1. Metabolism	1.8 Metabolism of cofactors and vitamins	AN_v_aero_5	Anaerobic vs. aerobic pH5.5	Thiamine metabolism	-2.14	-1.61	yes
ECO00730	1. Metabolism	1.8 Metabolism of cofactors and vitamins	AN_v_aero_7	Anaerobic vs. aerobic pH7	Thiamine metabolism	-1.89	-2.16	yes
ECO00730	1. Metabolism	1.8 Metabolism of cofactors and vitamins	But_v_aero_7	Butyric acid vs. control, pH7 aerobic	Thiamine metabolism	-2.2	-2.03	yes
ECO00730	1. Metabolism	1.8 Metabolism of cofactors and vitamins	Prop_v_aero_7	Propionic acid vs. control, pH7 aerobic	Thiamine metabolism	-2.1	-2.13	yes
ECO00350	1. Metabolism	1.5 Amino acid metabolism	Prop_v_AN_7	Propionic acid vs. control, pH7 Anaerobic	Tyrosine metabolism	1.45	-1.78	no
ECO00130	1. Metabolism	1.8 Metabolism of cofactors and vitamins	But_v_aero_7	Butyric acid vs. control, pH7 aerobic	Ubiquinone and other terpenoid-quinone biosynthesis	-1.71	-1.54	yes
ECO00130	1. Metabolism	1.8 Metabolism of cofactors and vitamins	AN_v_aero_5	Anaerobic vs. aerobic pH5.5	Ubiquinone and other terpenoid-quinone biosynthesis	-1.62	1.91	no
ECO00130	1. Metabolism	1.8 Metabolism of cofactors and vitamins	AN_v_aero_7	Anaerobic vs. aerobic pH7	Ubiquinone and other terpenoid-quinone biosynthesis	-2	1.82	no
ECO00130	1. Metabolism	1.8 Metabolism of cofactors and vitamins	Prop_v_aero_7	Propionic acid vs. control, pH7 aerobic	Ubiquinone and other terpenoid-quinone biosynthesis	-1.57	1.92	no
ECO00130	1. Metabolism	1.8 Metabolism of cofactors and vitamins	Prop_v_AN_7	Propionic acid vs. control, pH7 Anaerobic	Ubiquinone and other terpenoid-quinone biosynthesis	1.72	-1.87	no
