# Supplementary material for: Mapping the Transcriptional and Fitness Landscapes of a Pathogenic E. coli Strain: The Effects of Organic Acid Stress under Aerobic and Anaerobic Conditions
Source: Genes (Basel). 2020 Dec 31;12(1):53. doi: 10.3390/genes12010053 (PMC7824302; doi:10.3390/genes12010053)
Supplement: Supplementary file 1 [file genes-12-00053-s001.zip › genes-1011081 supplementary/Table_S5.xlsx]

## Sheet: Key
December 2020; Escherichia coli O25b:K100:H4-ST131 EC958 (UPEC) annotation (GCA_000285655.3 accession)
Both RNAseq and TraDIS data was re-run in an independent pipeline using EC958 annotation.
RNAseq pipeline; For a set of 3 biological replicates for pH5.5 and pH7, standard deviations for the mean expression was built into a Loess model. This was used to predict the standard deviations for pooled samples, which was used in a t-test analysis, giving statistical results of the pooled samples.
TraDIS pipeline; a standard Limma-voom linear model approach was taken.
This file contains the results of pH contrasts and aerobic/Anaerobic contrasts.
Sheet name	RNAseq contrast	TraDIS contrast
pH5.5_v_pH7_aero	pH5.5 aerobic vs. pH7 aerobic controls	pH7 aerobic controls vs. pH5.5 aerobic
pH5.5_v_pH7_Anaero	pH5.5 Anaerobic vs. pH7 Anaerobic controls	pH7 Anaerobic controls vs. pH5.5 Anaerobic
pH7_Anaero_v_aero	pH7 Anaerobic vs. pH7 aerobic controls	pH7 aerobic controls vs. pH7 Anaerobic
pH5.5_Anaero_v_aero	pH5.5 Anaerobic vs. pH5.5 aerobic controls	pH5.5 aerobic controls vs. pH5.5 Anaerobic
Sheet columns	what they are
GeneID	EC958 gene id as used at KEGG and in the Genbank file (GCA_000285655.3)
RNAseq_log2FC	RNAseq pipeline log2 fold change
RNAseq_Std_Err	t-test standard error
RNAseq_t	t-test t-statistic
RNAseq_p-value	raw p-value
RNAseq_adjusted	BH adjusted pvalue
TraDIS_logFC	TraDIS; estimate of the log2-fold-change corresponding to the effect or contrast
TraDIS_AveExpr	average log2-expression for the probe over all samples
TraDIS_t	moderated t-statistic
TraDIS_P.Value	raw p-value
TraDIS_adj.P.Val	adjusted p-value
TraDIS_B	log-odds that the gene is differentially expressed
gene	gene symbol
product	gene product/name
no_kegg_paths	# of KEGG pathways gene is assigned to by KEGG
Kegg_names	KEGG pathway names, separated by PIPES.

## Sheet: pH5.5_v_pH7_aero
GeneID	RNAseq_log2FC	RNAseq_Std_Err	RNAseq_t	RNAseq_p-value	RNAseq_adjusted	TraDIS_logFC	TraDIS_AveExpr	TraDIS_t	TraDIS_P.Value	TraDIS_adj.P.Val	TraDIS_B	gene	product	no_kegg_paths	Kegg_names
EC958_4498	-0.03	0.2	-0.1769	0.8682	0.983159	3.14	5.02	12.54	6.47279e-18	2.38078e-14	17.72	dgkA	diacylglycerol kinase	4	ecos00564: Glycerophospholipid metabolism | ecos00561: Glycerolipid metabolism | ecos01100: Metabolic pathways | ecos01110: Biosynthesis of secondary metabolites
EC958_0258	-0.11	0.27	-0.4066	0.7051	0.958731	3.09	1.33	3.17	0.00250304	0.0571644	-3.76	lpdA	dihydrolipoamide dehydrogenase	14	ecos00260: Glycine, serine and threonine metabolism | ecos01240: Biosynthesis of cofactors | ecos00380: Tryptophan metabolism | ecos01110: Biosynthesis of secondary metabolites | ecos00640: Propanoate metabolism | ecos01200: Carbon metabolism | ecos01120: Microbial metabolism in diverse environments | ecos00010: Glycolysis / Gluconeogenesis | ecos00280: Valine, leucine and isoleucine degradation …
EC958_1630	0.19	0.18	1.0624	0.3479	0.839806	2.44	2.56	3.02	0.00377198	0.078844	-3.55	sapC	peptide transport system permease protein SapC	2	ecos01503: Cationic antimicrobial peptide (CAMP) resistance | ecos02010: ABC transporters
EC958_1589	-0.74	0.27	-2.7446	0.0517	0.613949	2.18	1.57	1.96	0.0544513	0.438423	-4.31	trpA	tryptophan synthase alpha subunit	5	ecos01230: Biosynthesis of amino acids | ecos00260: Glycine, serine and threonine metabolism | ecos01110: Biosynthesis of secondary metabolites | ecos01100: Metabolic pathways | ecos00400: Phenylalanine, tyrosine and tryptophan biosynthesis
EC958_5038	-0.14	0.21	-0.6561	0.5476	0.923494	1.93	2.38	3.36	0.00141851	0.0349876	-2.66		hypothetical protein	0
EC958_1257	-0.05	0.23	-0.2281	0.8308	0.982963	1.89	1.62	2.25	0.0286173	0.314408	-4.17	pyrC	dihydroorotase	3	ecos01100: Metabolic pathways | ecos01240: Biosynthesis of cofactors | ecos00240: Pyrimidine metabolism
EC958_2874	-0.01	0.21	-0.0392	0.9706	0.997692	1.83	1.21	3.25	0.00194405	0.0463285	-3.02	lepB	signal peptidase I	1	ecos03060: Protein export
EC958_1629	0.06	0.17	0.3197	0.7652	0.972199	1.75	2.17	2.79	0.00725651	0.130178	-3.36	sapD	putative ATP-binding protein of peptide transport system	2	ecos02010: ABC transporters | ecos01503: Cationic antimicrobial peptide (CAMP) resistance
EC958_2377	-0.14	0.21	-0.6567	0.5472	0.923494	1.73	0.75	2.18	0.0332986	0.337988	-4.13	rfbE	polysaccharide biosynthesis protein	0
EC958_4865	1.17	0.41	2.8771	0.0451	0.606266	1.5	2.28	3.2	0.00223384	0.051735	-2.46		hypothetical protein	0
EC958_0161	-0.02	0.21	-0.1011	0.9243	0.990556	1.48	1.32	2.15	0.0362117	0.354429	-3.96	lytB	IspH protein	3	ecos00900: Terpenoid backbone biosynthesis | ecos01110: Biosynthesis of secondary metabolites | ecos01100: Metabolic pathways
EC958_A0006	0.11	0.24	0.4619	0.6681	0.947985	1.38	3.2	3.15	0.00261805	0.0584382	-2.35		SopB	0
EC958_1424	-0.13	0.18	-0.763	0.488	0.907018	1.36	2.28	2.3	0.0254539	0.28855	-3.78	dsbB	disulfide bond formation protein B	0
EC958_0857	-0.16	0.21	-0.7443	0.498	0.911279	1.36	1.52	1.7	0.095521	0.531538	-4.34	tolR	protein TolR	0
EC958_3463	0.17	0.19	0.8599	0.4383	0.885635	1.33	0.94	1.27	0.210893	0.700038	-4.55	ygiG	dihydroneopterin aldolase	3	ecos01240: Biosynthesis of cofactors | ecos01100: Metabolic pathways | ecos00790: Folate biosynthesis
EC958_5052	-0.13	0.39	-0.3429	0.749	0.968823	1.31	2.82	2.52	0.0146192	0.210222	-3.35		hypothetical protein	0
EC958_4315	-0.4	0.23	-1.7533	0.1544	0.74554	1.29	1.73	1.67	0.100806	0.543471	-4.38	ubiE	ubiquinone/menaquinone biosynthesis methyltransferase UbiE	4	ecos00130: Ubiquinone and other terpenoid-quinone biosynthesis | ecos01110: Biosynthesis of secondary metabolites | ecos01240: Biosynthesis of cofactors | ecos01100: Metabolic pathways
EC958_1315	-0.21	0.22	-0.9275	0.4062	0.875764	1.28	1.56	1.71	0.0932727	0.526791	-4.31	lolE	lipoprotein releasing system transmembrane protein LolE	1	ecos02010: ABC transporters
EC958_1751	0.24	0.41	0.5879	0.5882	0.930859	1.26	1.49	1.83	0.0719704	0.491731	-4.2		hypothetical protein	0
EC958_A0005	-0.04	0.25	-0.1405	0.895	0.988065	1.26	2.26	1.93	0.0581387	0.450941	-4.12		SopA	0
EC958_3587	-0.27	0.23	-1.1301	0.3216	0.830566	1.23	0.65	1.42	0.160617	0.640619	-4.48	ispB	octaprenyl diphosphate synthase	2	ecos00900: Terpenoid backbone biosynthesis | ecos01110: Biosynthesis of secondary metabolites
EC958_2909	-0.45	0.27	-1.663	0.1716	0.759801	1.22	0.99	1.48	0.145226	0.617054	-4.46	trmD	tRNA methyltransferase	0
EC958_2839	0.39	0.23	1.6845	0.1674	0.759801	1.2	1.74	1.47	0.146791	0.619334	-4.45	iscA	putative regulator	0
EC958_A0078	-0.99	0.23	-4.3038	0.0126	0.494486	1.18	6.99	9.63	1.67879e-13	4.0464e-11	20.11		hypothetical protein	0
EC958_0560	0.03	0.22	0.1207	0.9098	0.988491	1.18	1.9	1.99	0.0518229	0.436426	-4.13	xseB	exonuclease VII, small subunit	1	ecos03430: Mismatch repair
EC958_A0089	0.78	0.26	2.9589	0.0416	0.606266	1.17	2.42	2.9	0.00530831	0.103653	-2.71	pemI	PemI	0
EC958_3456	-0.31	0.21	-1.5	0.208	0.790488	1.17	1.33	1.45	0.154001	0.63134	-4.47		ADP-heptose synthase	2	ecos00540: Lipopolysaccharide biosynthesis | ecos01100: Metabolic pathways
EC958_4210	-0.36	0.27	-1.328	0.2549	0.807495	1.17	1.43	2.16	0.0349812	0.345353	-3.87	atpE	membrane-bound ATP synthase F0 sector subunit c	2	ecos00190: Oxidative phosphorylation | ecos01100: Metabolic pathways
EC958_0230	-0.01	0.23	-0.0379	0.9716	0.997692	1.17	1.26	1.27	0.209779	0.698743	-4.54	murG	UDP-N-acetylglucosamine--N-acetylmuramyl-(pentapeptide) pyrophosphoryl-undecaprenol N-acetylglucosamine transferase	3	ecos00550: Peptidoglycan biosynthesis | ecos01100: Metabolic pathways | ecos01502: Vancomycin resistance
EC958_1287	-0.26	0.23	-1.1506	0.314	0.827012	1.11	0.57	1.16	0.25042	0.744617	-4.57	fabH	3-oxoacyl-[acyl-carrier-protein] synthase III	3	ecos00061: Fatty acid biosynthesis | ecos01100: Metabolic pathways | ecos01212: Fatty acid metabolism
EC958_5116	-0.31	0.25	-1.2184	0.29	0.813293	1.1	1.61	1.11	0.270719	0.759344	-4.58	purD	Phosphoribosylamine--glycine ligase	3	ecos01110: Biosynthesis of secondary metabolites | ecos01100: Metabolic pathways | ecos00230: Purine metabolism
EC958_4211	-0.29	0.27	-1.0827	0.3399	0.834374	1.08	3.48	3.53	0.000829544	0.0213132	-1.19	atpB	membrane-bound ATP synthase F0 sector subunit a	2	ecos00190: Oxidative phosphorylation | ecos01100: Metabolic pathways
EC958_A0146	-0.23	0.25	-0.9405	0.4002	0.871782	1.08	4.95	5.53	8.71203e-07	3.23131e-05	5.09		toxin-antitoxin system, antitoxin component, AbrB family	0
EC958_2158	0.38	0.27	1.4328	0.2252	0.802818	1.06	2.51	1.71	0.0925809	0.526791	-4.25		hypothetical protein	0
EC958_A0011	0.21	0.36	0.5832	0.5911	0.930946	1.06	5.91	6.76	8.58503e-09	4.50531e-07	9.58		YceB	0
EC958_A0008	0.02	0.15	0.1646	0.8773	0.984419	1.06	4.35	4.7	1.74856e-05	0.000532449	2.19		hypothetical protein	0
EC958_A0010	-1.26	0.34	-3.7339	0.0202	0.562694	1.04	5.26	6.12	9.46605e-08	3.89133e-06	7.19		hypothetical protein	0
EC958_A0018	-0.45	0.18	-2.4817	0.0681	0.639169	1.03	6.54	6.13	9.3897e-08	3.89133e-06	7.63		YdcA	0
EC958_A0061	-0.71	0.23	-3.0914	0.0365	0.606266	1.02	7.51	9.33	5.21115e-13	9.0206e-11	19.23		TrbE	0
EC958_4205	-0.36	0.27	-1.3239	0.2561	0.807495	1.02	1.98	3.26	0.00188088	0.0450407	-1.82	atpD	membrane-bound ATP synthase F1 sector beta-subunit	2	ecos01100: Metabolic pathways | ecos00190: Oxidative phosphorylation
EC958_0859	-0.33	0.26	-1.271	0.2726	0.813293	1.02	2.4	1.84	0.0710366	0.489625	-4.17	tolB	protein TolB	0
EC958_1632	0.21	0.17	1.2379	0.2835	0.813293	1.02	5.8	6.25	5.79706e-08	2.55329e-06	7.43	sapA	peptide transport periplasmic protein SapA	2	ecos02010: ABC transporters | ecos01503: Cationic antimicrobial peptide (CAMP) resistance
EC958_1631	0.61	0.2	3.0425	0.0383	0.606266	1.01	4	2.62	0.0113683	0.176351	-3.08	sapB	peptide transport system permease protein SapB	2	ecos01503: Cationic antimicrobial peptide (CAMP) resistance | ecos02010: ABC transporters
EC958_0840	-0.52	0.19	-2.7387	0.052	0.613949	1.01	3.65	2.36	0.0220316	0.26769	-3.47	sucA	2-oxoglutarate dehydrogenase decarboxylase component	5	ecos01100: Metabolic pathways | ecos01200: Carbon metabolism | ecos01110: Biosynthesis of secondary metabolites | ecos00020: Citrate cycle (TCA cycle) | ecos01120: Microbial metabolism in diverse environments
EC958_5179	-0.72	0.3	-2.3919	0.075	0.662852	1.01	2.98	2.16	0.0346801	0.343703	-3.7		hypothetical protein	0
EC958_4396	0.14	0.22	0.6241	0.5664	0.923494	1.01	7.64	8.07	5.89302e-11	5.19112e-09	14.68	cpxA	sensor kinase-phosphotransferase CpxA	2	ecos01503: Cationic antimicrobial peptide (CAMP) resistance | ecos02020: Two-component system
EC958_A0077	-0.12	0.25	-0.4894	0.6502	0.944511	1.01	8.46	9.32	5.25222e-13	9.0206e-11	19.38		FinO	0
EC958_A0016	-0.19	0.37	-0.5014	0.6425	0.944511	1	6.37	6.39	3.40402e-08	1.54055e-06	8.54		YdaA	0
EC958_4041	-0.07	0.19	-0.3605	0.7367	0.964231	1	3.07	2.44	0.0178142	0.236949	-3.42	kdtA	3-deoxy-D-manno-octulosonic-acidtransferase (KDO) transferase	2	ecos01100: Metabolic pathways | ecos00540: Lipopolysaccharide biosynthesis
EC958_A0029	0.84	0.27	3.1106	0.0359	0.606266	0.99	4.67	4.72	1.62275e-05	0.000497208	2.56	hok	post-segregational killing protein	0
EC958_1245	0.04	0.17	0.2294	0.8298	0.982963	0.98	3.25	2.32	0.0239097	0.280168	-3.53	yceK	hypothetical protein	0
EC958_1002	-0.17	0.23	-0.7094	0.5172	0.916914	0.96	3.94	2.37	0.0212289	0.260095	-3.38	ftsK	DNA translocase	0
EC958_2922	0.03	0.26	0.1265	0.9054	0.988491	0.96	4.01	2.59	0.0121777	0.185984	-2.98	smpB	SsrA-binding protein	0
EC958_0605	-0.35	0.17	-2.048	0.1099	0.702702	0.94	2.15	1.48	0.143775	0.615718	-4.41	ybaM	hypothetical protein	0
EC958_2743	0.18	0.27	0.6774	0.5353	0.920845	0.94	0.47	0.88	0.3844	0.828416	-4.63	ptsI	phosphoenolpyruvate-protein phosphotransferase system enzyme I	1	ecos02060: Phosphotransferase system (PTS)
EC958_A0060	0.01	0.18	0.0596	0.9553	0.996053	0.94	9.1	11.34	3.79671e-16	1.67607e-13	26.49		TraN	0
EC958_0944	-0.41	0.17	-2.3549	0.0781	0.662852	0.93	6.89	6.99	3.52424e-09	2.0453e-07	10.73		putative transport system permease protein	1	ecos02010: ABC transporters
EC958_1480	-0.37	0.19	-1.967	0.1206	0.72163	0.93	2.52	1.6	0.115732	0.576089	-4.33	hemK	protein methyltransferase HemK	0
EC958_A0066	-0.77	0.42	-1.8312	0.141	0.740324	0.93	7.22	8.7	5.38529e-12	5.77514e-10	16.94		TrbJ	0
EC958_0998	-0.21	0.19	-1.1182	0.3261	0.832095	0.93	2.13	1.58	0.120656	0.588589	-4.33	cydC	transport ATP-binding protein CydC	1	ecos02010: ABC transporters
EC958_2100	0.54	0.3	1.7856	0.1487	0.740324	0.92	2.38	1.92	0.0600725	0.458018	-4.06	flhE	flagellar protein FlhE	1	ecos02040: Flagellar assembly
EC958_3897	0.26	0.21	1.2329	0.2851	0.813293	0.92	2.92	2.2	0.031673	0.330877	-3.61		hypothetical protein	0
EC958_A0087	-0.32	0.43	-0.7389	0.501	0.911786	0.92	5.15	4.82	1.13668e-05	0.000359438	3.01	repA4		0
EC958_2840	0.11	0.25	0.4449	0.6794	0.949966	0.92	0.98	1.26	0.21123	0.700038	-4.53	iscU	iron-sulfur cluster assembly scaffold protein	0
EC958_A0149	0.29	0.27	1.0976	0.334	0.83358	0.91	4.96	4.62	2.26179e-05	0.000676207	2.27		toxin-antitoxin system, antitoxin component, AbrB family	0
EC958_1787	-0.11	0.23	-0.4658	0.6656	0.946533	0.91	3.9	2.79	0.00725706	0.130178	-2.6	marB	multiple antibiotic resistance protein MarB	0
EC958_A0140	-0.04	0.21	-0.2037	0.8486	0.983159	0.91	6.78	7.17	1.81176e-09	1.14582e-07	11.34		hypothetical protein	0
EC958_A0052	-0.37	0.25	-1.4627	0.2174	0.795169	0.9	7.19	8.08	5.51714e-11	5.00952e-09	14.74		transposon Tn3 resolvase	0
EC958_A0151	0.17	0.23	0.728	0.507	0.9137	0.9	6.92	6.43	2.9331e-08	1.378e-06	8.79		hypothetical protein	0
EC958_A0131	0.13	0.44	0.2953	0.7825	0.975177	0.89	7.96	8.41	1.6149e-11	1.62577e-09	16.04		TnpA of Tn1721	0
EC958_A0127	-0.38	0.19	-1.9807	0.1187	0.72163	0.88	8.52	8.75	4.50236e-12	5.04776e-10	17.31		transposase for transposon Tn1721	0
EC958_A0030	-0.25	0.17	-1.4385	0.2237	0.802818	0.88	6.64	6.68	1.16622e-08	5.93087e-07	9.6		hypothetical protein	0
EC958_A0063	-0.24	0.2	-1.183	0.3023	0.821186	0.88	8.64	9.32	5.30301e-13	9.0206e-11	19.39	trbA	TrbA	0
EC958_1122	-0.26	0.27	-0.947	0.3973	0.870339	0.88	1.75	1.39	0.170381	0.646663	-4.47	himD	beta subunit of IHF transcriptional dual regulator	0
EC958_A0026	0.04	0.17	0.2176	0.8384	0.982963	0.88	7.1	7.29	1.12929e-09	7.52808e-08	11.88		PsiA	0
EC958_A0082	-0.32	0.17	-1.8812	0.1331	0.7321	0.87	6.73	6.56	1.8347e-08	8.96098e-07	9.2		Hha	0
EC958_2836	-0.23	0.17	-1.3798	0.2398	0.802818	0.87	4.33	2.98	0.00425161	0.0873884	-2.22	hscA	chaperone protein HscA	0
EC958_3683	0.13	0.19	0.6838	0.5317	0.919652	0.87	4.6	3.61	0.000650705	0.0170741	-0.68	trkA	trk system potassium uptake protein TrkA	0
EC958_2938	-0.62	0.23	-2.7154	0.0532	0.61398	0.86	2.5	1.85	0.0701497	0.487392	-4.08	nrdH	glutaredoxin-like protein; hydrogen donor	0
EC958_A0128	0.53	0.24	2.2351	0.0891	0.662852	0.86	5.92	6.13	9.40639e-08	3.89133e-06	7.48	tetR	tetracycline repressor protein class A	0
EC958_A0004	-0.33	0.25	-1.3356	0.2526	0.807495	0.86	7.32	6.95	4.18722e-09	2.3742e-07	10.67	repE	replication initiation protein of repFIA	0
EC958_A0031	0.22	0.17	1.3074	0.2612	0.810795	0.86	9.41	9.95	5.37745e-14	1.47372e-11	21.63		YubP	0
EC958_5093	0.19	0.25	0.7492	0.4954	0.910747	0.86	1.39	1.04	0.301202	0.776902	-4.61	nusG	transcription antitermination protein nusG	0
EC958_A0137	-0.18	0.26	-0.6891	0.5287	0.91894	0.86	6.09	6.22	6.69658e-08	2.89774e-06	7.82		hypothetical protein	0
EC958_A0053	-0.3	0.26	-1.1605	0.3104	0.825147	0.85	7.82	7.62	3.22562e-10	2.448e-08	13.15	blaTEM-1	TEM-1	1	ecos01501: beta-Lactam resistance
EC958_A0017	-0.24	0.25	-0.9308	0.4047	0.874764	0.85	7.88	7.9	1.09371e-10	8.70206e-09	14.19		YdbA	0
EC958_0860	-0.21	0.26	-0.7887	0.4744	0.898015	0.85	3.91	2.7	0.00924474	0.156775	-2.84	pal	peptidoglycan-associated lipoprotein	0
EC958_A0081	0.1	0.17	0.5726	0.5976	0.932803	0.85	9.63	9.91	6.16479e-14	1.60057e-11	21.48		YigB	0
EC958_A0148	-0.09	0.21	-0.4279	0.6908	0.953565	0.85	7.25	7.15	1.93367e-09	1.20345e-07	11.4		toxin-antitoxin system, toxin component, PIN family	0
EC958_A0072	-0.49	0.18	-2.6713	0.0557	0.61536	0.84	9.16	9.54	2.38584e-13	4.70774e-11	20.17		YhfA	0
EC958_A0012	-0.11	0.43	-0.2683	0.8018	0.977453	0.84	6.7	5.57	7.5336e-07	2.8154e-05	5.74		hypothetical protein	0
EC958_2062	0.05	0.22	0.2321	0.8278	0.982629	0.84	2.3	1.71	0.092343	0.526791	-4.22	holE	DNA polymerase III theta subunit	3	ecos03430: Mismatch repair | ecos03030: DNA replication | ecos03440: Homologous recombination
EC958_A0073	-0.2	0.19	-1.0916	0.3363	0.833761	0.83	9.26	8.88	2.73431e-12	3.28984e-10	17.76		TraD	0
EC958_A0098	-0.09	0.24	-0.3758	0.7261	0.962311	0.83	7.97	6.68	1.13512e-08	5.83288e-07	9.72		ABC transporter permease protein	0
EC958_1779	-0.63	0.24	-2.5742	0.0617	0.632386	0.82	4.26	3.21	0.00217553	0.0506222	-1.72	yneG	hypothetical protein	0
EC958_1636	-0.52	0.21	-2.4407	0.0712	0.645077	0.82	3.61	2.23	0.0299917	0.323683	-3.53	pspB	phage shock protein B, putative inner membrane protein	0
EC958_A0048	-0.55	0.3	-1.789	0.1481	0.740324	0.82	9.36	9.59	1.9928e-13	4.27412e-11	20.34		TraC	0
EC958_A0145	-0.22	0.17	-1.2794	0.2699	0.813293	0.82	6.1	5.79	3.31016e-07	1.26582e-05	6.42		toxin-antitoxin system, toxin component, PIN family	0
EC958_A0002	0.09	0.24	0.3751	0.7267	0.962311	0.82	6.29	6	1.51689e-07	6.08361e-06	7.15		CcdB toxin	0
EC958_A0027	-0.05	0.21	-0.243	0.82	0.982597	0.82	3.45	2.38	0.0207106	0.257343	-3.29	mok	modulator of Hok protein	0
EC958_A0093	0.04	0.26	0.156	0.8836	0.985665	0.82	7.96	7.25	1.31766e-09	8.6667e-08	11.8
EC958_A0036	-0.01	0.28	-0.0225	0.9831	0.997692	0.82	8.91	8.08	5.58532e-11	5.00952e-09	14.83		TraJ	0
EC958_A0088	-0.61	0.24	-2.5935	0.0605	0.632386	0.81	6.75	6.23	6.36405e-08	2.77822e-06	8.03	tir	tir	0
EC958_0336	0.56	0.26	2.1475	0.0983	0.673907	0.81	2.4	1.24	0.219283	0.71166	-4.54	yaeP	hypothetical protein	0
EC958_4915	-0.37	0.18	-2.0601	0.1084	0.701863	0.81	3.05	1.99	0.0514171	0.436426	-3.88		DNA-binding transcriptional regulator DicC	0
EC958_1974	-0.2	0.19	-1.0425	0.356	0.849497	0.81	3.66	2.29	0.0256003	0.28855	-3.47	ynjA	hypothetical protein	0
EC958_A0045	0.14	0.19	0.7499	0.495	0.910747	0.81	7.78	7.52	4.73455e-10	3.38486e-08	12.77		TrbG	0
EC958_A0041	-0.23	0.43	-0.5186	0.6314	0.941823	0.81	8.18	9.04	1.51685e-12	2.00406e-10	18.33		TraK	0
EC958_0610	0.14	0.27	0.5158	0.6332	0.941868	0.81	3.7	1.89	0.0633393	0.467743	-4.02	ybaB	hypothetical protein	0
EC958_A0083	0.09	0.21	0.4333	0.6872	0.952937	0.81	8.8	8.77	4.09309e-12	4.69564e-10	17.39		YihA	0
EC958_A0062	-0.09	0.3	-0.2866	0.7886	0.976797	0.81	9.54	9.99	4.5301e-14	1.31453e-11	21.79		TraF	0
EC958_A0133	0.84	0.25	3.358	0.0284	0.591537	0.8	7.16	6.65	1.31092e-08	6.46679e-07	9.57
EC958_A0135	0.31	0.17	1.7859	0.1487	0.740324	0.8	7.37	6.34	4.23651e-08	1.89988e-06	8.47		2-keto-3-deoxygluconate permease	0
EC958_A0058	-0.02	0.17	-0.0926	0.9307	0.990789	0.8	7.04	6.25	5.7959e-08	2.55329e-06	8.16		hypothetical protein	0
EC958_1012	1.05	0.18	5.7023	0.0047	0.382794	0.79	1.52	1.23	0.225372	0.716847	-4.55		phage tail protein	0
EC958_A0094	-0.47	0.25	-1.8925	0.1314	0.729966	0.79	7.6	7.18	1.74034e-09	1.11495e-07	11.53		hypothetical protein	0
EC958_A0155	0.31	0.19	1.6652	0.1712	0.759801	0.79	8.14	9.03	1.54377e-12	2.00406e-10	18.32		hypothetical protein	0
EC958_A0125	-0.43	0.26	-1.6501	0.1743	0.76069	0.79	7.85	7.6	3.4774e-10	2.59909e-08	13.08	aac(6')-Ib-cr	fluroquinolone acetylating aminoglycoside acetyltransferase	0
EC958_A0013	-0.48	0.41	-1.1532	0.3131	0.826339	0.79	6.78	5.81	3.07238e-07	1.18407e-05	6.58		YciB	0
EC958_5108	-0.19	0.2	-0.904	0.4171	0.877887	0.79	2.97	1.71	0.0936644	0.526791	-4.23	hemE	Uroporphyrinogen decarboxylase	4	ecos00860: Porphyrin and chlorophyll metabolism | ecos01110: Biosynthesis of secondary metabolites | ecos01100: Metabolic pathways | ecos01240: Biosynthesis of cofactors
EC958_A0076	-0.2	0.25	-0.7992	0.469	0.898015	0.79	9.67	9.28	6.2854e-13	1.03353e-10	19.18		YieA	0
EC958_A0015	0.77	0.42	1.8357	0.1403	0.740324	0.78	5	3.98	0.000199118	0.00558096	0.56		p035	0
EC958_2568	-0.26	0.23	-1.0882	0.3377	0.833761	0.78	1.64	0.85	0.399782	0.834232	-4.66	ubiG	UbiG, subunit of 3-demethylubiquinone 3-methyltransferase / 2-octaprenyl-6-hydroxyphenolmethylase	4	ecos00130: Ubiquinone and other terpenoid-quinone biosynthesis | ecos01110: Biosynthesis of secondary metabolites | ecos01240: Biosynthesis of cofactors | ecos01100: Metabolic pathways
EC958_A0054	-0.29	0.32	-0.9163	0.4113	0.877714	0.78	9	7.97	8.42139e-11	6.92379e-09	14.43		transposase TnpA, Tn21	0
EC958_A0022	0.12	0.19	0.6339	0.5606	0.923494	0.78	5.68	4.75	1.45335e-05	0.000453759	2.91		single-strand binding protein	3	ecos03440: Homologous recombination | ecos03030: DNA replication | ecos03430: Mismatch repair
EC958_A0091	0.12	0.2	0.5907	0.5865	0.930859	0.78	8.5	7.74	2.03817e-10	1.57098e-08	13.6		TnpA of Tn5403	0
EC958_A0019	-0.21	0.44	-0.4777	0.6578	0.944511	0.78	6.91	5.89	2.28185e-07	8.93362e-06	6.86		hypothetical protein	0
EC958_A0156	0.08	0.18	0.4221	0.6947	0.954817	0.78	6.15	6.14	8.74603e-08	3.68753e-06	7.65		hypothetical protein	0
EC958_A0014	-0.08	0.24	-0.3192	0.7655	0.972199	0.78	6.7	5.05	4.93514e-06	0.000165613	3.99		hypothetical protein	0
EC958_4266	-0.62	0.24	-2.5724	0.0618	0.632386	0.77	3.47	2.05	0.0448636	0.406077	-3.8	hemC	porphobilinogen deaminase	5	ecos01240: Biosynthesis of cofactors | ecos01100: Metabolic pathways | ecos01110: Biosynthesis of secondary metabolites | ecos01120: Microbial metabolism in diverse environments | ecos00860: Porphyrin and chlorophyll metabolism
EC958_A0007	-0.15	0.17	-0.8494	0.4435	0.889147	0.77	7.33	7.33	9.68713e-10	6.54611e-08	12.06		YccB	0
EC958_A0129	-0.17	0.25	-0.6969	0.5242	0.9171	0.77	7.34	6.65	1.2764e-08	6.36007e-07	9.61	tetA	tetracycline resistance protein class A	0
EC958_A0139	0.05	0.26	0.2071	0.846	0.982963	0.77	6.38	5.37	1.54039e-06	5.50633e-05	5.04		hypothetical protein	0
EC958_A0071	0.02	0.26	0.0657	0.9508	0.994642	0.77	9.62	8.46	1.31211e-11	1.34847e-09	16.18		TraT	0
EC958_A0102	-0.52	0.2	-2.6489	0.057	0.624326	0.76	6.99	6.52	2.11149e-08	1.01126e-06	9.12		hypothetical protein CKO_02058	0
EC958_A0039	-0.2	0.23	-0.8431	0.4466	0.890275	0.76	9.3	10.01	4.24375e-14	1.3084e-11	21.86		TraL	0
EC958_A0033	-0.1	0.22	-0.4781	0.6575	0.944511	0.76	7.91	6.96	3.98638e-09	2.28661e-07	10.73		TraM	0
EC958_A0040	0.64	0.22	2.9413	0.0423	0.606266	0.75	9.87	9.42	3.71777e-13	7.05376e-11	19.67		TraE	0
EC958_A0064	-0.48	0.17	-2.7912	0.0493	0.609182	0.75	8.05	8.05	6.2755e-11	5.43106e-09	14.74		TraQ	0
EC958_A0132	-0.38	0.26	-1.4737	0.2146	0.791135	0.75	6.7	5.73	4.11766e-07	1.5625e-05	6.3	tnpR2	Tn5403 resolvase TnpR	0
EC958_A0046	-0.27	0.2	-1.3292	0.2545	0.807495	0.75	9.19	8.81	3.50258e-12	4.11386e-10	17.53		TraV	0
EC958_A0074	-0.18	0.17	-1.0415	0.3565	0.849899	0.75	10.26	9.07	1.33341e-12	1.87935e-10	18.32		TraI	0
EC958_A0147	0.22	0.21	1.0175	0.3664	0.8549	0.75	11.6	10.35	1.23443e-14	4.05962e-12	22.71		hypothetical protein	0
EC958_A0020	0.18	0.21	0.8625	0.4371	0.885451	0.75	10.82	9.63	1.72257e-13	4.0464e-11	20.25		putative reverse transcriptase	0
EC958_A0067	-0.23	0.29	-0.807	0.4649	0.898015	0.75	6.72	6.41	3.19886e-08	1.47476e-06	8.69		TrbF	0
EC958_A0038	0.1	0.23	0.4067	0.705	0.958731	0.75	9.35	9.54	2.36001e-13	4.70774e-11	20.17		TraA	0
EC958_A0104	-0.75	0.26	-2.906	0.0439	0.606266	0.74	10.83	11.78	8.32203e-17	4.56139e-14	27.87		TnpA	0
EC958_2815	-0.7	0.25	-2.7911	0.0493	0.609182	0.74	2.23	1.41	0.163375	0.642591	-4.45	guaB	inosine-5'-monophosphate dehydrogenase	3	ecos01110: Biosynthesis of secondary metabolites | ecos01100: Metabolic pathways | ecos00230: Purine metabolism
EC958_A0065	-0.48	0.22	-2.1923	0.0935	0.663165	0.74	8.79	7.99	7.77343e-11	6.49938e-09	14.52		TrbB	0
EC958_0147	0.51	0.25	2.0388	0.1111	0.70788	0.74	5.7	3.52	0.000851255	0.0217577	-0.65	dnaJ	chaperone protein DnaJ	0
EC958_0754	-0.18	0.17	-1.0545	0.3511	0.842834	0.74	1.58	1.3	0.199686	0.683073	-4.52	mrdA	penicillin-binding protein 2	2	ecos00550: Peptidoglycan biosynthesis | ecos01501: beta-Lactam resistance
EC958_A0130	0.29	0.31	0.9315	0.4043	0.874764	0.74	7.16	5.37	1.53615e-06	5.50633e-05	5.07		PecM	0
EC958_A0032	-0.17	0.18	-0.9244	0.4076	0.876383	0.74	9.55	9.15	1.00621e-12	1.49554e-10	18.73		X polypeptide	0
EC958_4499	-0.17	0.25	-0.6685	0.5404	0.921744	0.74	2.91	1.54	0.128729	0.600678	-4.35	lexA	LexA repressor	0
EC958_A0024	-0.54	0.18	-3.0118	0.0395	0.606266	0.73	8.26	7.11	2.2049e-09	1.34281e-07	11.3		ParB	0
EC958_4216	0.33	0.2	1.6551	0.1732	0.759801	0.73	6.24	4.28	7.23151e-05	0.00208614	1.44	asnC	regulator for asnA, asnC and GidA	0
EC958_A0042	0.32	0.34	0.9434	0.3989	0.870451	0.73	7.56	6.69	1.09301e-08	5.67558e-07	9.76		TraB	0
EC958_A0101	0.16	0.27	0.5855	0.5897	0.930859	0.73	8.3	7.56	4.08846e-10	2.96593e-08	12.92		high-affinity Fe2+/Pb2+ permease	0
EC958_0226	0.1	0.21	0.4604	0.6692	0.948441	0.73	1.24	0.68	0.496793	0.872323	-4.69	murF	UDP-N-acetylmuramoylalanyl-D-glutamyl-2,6-diaminopimelate--D-alanyl-D-alanyl ligase	4	ecos01100: Metabolic pathways | ecos00550: Peptidoglycan biosynthesis | ecos00300: Lysine biosynthesis | ecos01502: Vancomycin resistance
EC958_1109	0.07	0.17	0.3966	0.7119	0.960943	0.73	3.2	1.7	0.0941359	0.527696	-4.2		hypothetical protein	0
EC958_A0143	0.05	0.19	0.2467	0.8173	0.981066	0.73	7.7	6.79	7.44746e-09	3.95036e-07	10.13		hypothetical protein	2	ecos03430: Mismatch repair | ecos03420: Nucleotide excision repair
EC958_A0144	0.04	0.22	0.1978	0.8528	0.983159	0.73	8.51	9.06	1.40825e-12	1.92969e-10	18.44		hypothetical protein	0
EC958_A0057	-0.77	0.26	-2.9868	0.0405	0.606266	0.72	11.21	12.21	1.93049e-17	2.38078e-14	29.24		TnpA	0
EC958_A0092	-0.76	0.26	-2.9355	0.0426	0.606266	0.72	11.23	12.22	1.84697e-17	2.38078e-14	29.28		TnpA	0
EC958_4202	-0.23	0.25	-0.9147	0.4121	0.877887	0.72	2.19	1.4	0.167451	0.6464	-4.46	glmS	L-glutamine:D-fructose-6-phosphate aminotransferase	3	ecos01100: Metabolic pathways | ecos00250: Alanine, aspartate and glutamate metabolism | ecos00520: Amino sugar and nucleotide sugar metabolism
EC958_A0003	-0.2	0.22	-0.8881	0.4247	0.880296	0.72	7.61	6.15	8.72289e-08	3.68753e-06	7.78		ResD	0
EC958_A0037	-0.16	0.26	-0.6117	0.5738	0.927339	0.72	8.48	7.49	5.30467e-10	3.68563e-08	12.66		conjugal transfer protein TraY	0
EC958_A0124	-0.07	0.27	-0.26	0.8077	0.978083	0.72	8.38	7.78	1.72646e-10	1.35184e-08	13.76	blaOXA-1	OXA-1 beta-lactamase	1	ecos01501: beta-Lactam resistance
EC958_A0138	0.03	0.25	0.1211	0.9095	0.988491	0.72	8.19	6.44	2.81483e-08	1.33515e-06	8.83		hypothetical protein	0
EC958_2421	-1.71	0.32	-5.4261	0.0056	0.398844	0.71	2.09	1.2	0.23554	0.727388	-4.58		hypothetical protein	0
EC958_A0122	-0.76	0.26	-2.9381	0.0425	0.606266	0.71	11.09	11.8	7.68676e-17	4.56139e-14	27.88		TnpA	0
EC958_A0134	-0.76	0.26	-2.9319	0.0427	0.606266	0.71	11.18	12.02	3.70143e-17	3.04766e-14	28.59		TnpA	0
EC958_A0118	-0.75	0.26	-2.9168	0.0434	0.606266	0.71	11.26	12.28	1.52917e-17	2.38078e-14	29.46		TnpA	0
EC958_A0126	-0.74	0.26	-2.8764	0.0452	0.606266	0.71	11.12	11.83	6.86563e-17	4.56139e-14	27.99		TnpA	0
EC958_A0090	0.58	0.26	2.268	0.0859	0.662852	0.71	5.2	4.48	3.66973e-05	0.00107755	2.05	pemK	PemK	0
EC958_5125	0.34	0.26	1.2765	0.2708	0.813293	0.71	9.01	7.59	3.56567e-10	2.62529e-08	13.01	tnpA	transposase DDE domain protein	0
EC958_A0123	-0.25	0.27	-0.904	0.4171	0.877887	0.71	8.05	7.07	2.57869e-09	1.53531e-07	11.15	catB4	chloramphenicol acetyltransferase	0
EC958_A0009	-0.33	0.42	-0.7996	0.4687	0.898015	0.71	6.49	5.04	5.12238e-06	0.000170734	3.95		DNA methylase	0
EC958_A0070	-0.15	0.25	-0.6046	0.578	0.929109	0.71	9.71	8.73	4.82041e-12	5.28424e-10	17.15		TraS	0
EC958_A0069	0.08	0.18	0.4464	0.6784	0.949723	0.71	10.52	8.97	1.92817e-12	2.43889e-10	17.9		TraG	0
EC958_A0049	-0.76	0.26	-2.9487	0.042	0.606266	0.7	11.19	12.02	3.70686e-17	3.04766e-14	28.59		TnpA	0
EC958_A0025	-0.07	0.18	-0.3899	0.7165	0.961014	0.7	6.41	4.74	1.48492e-05	0.000460698	2.97		PsiB	0
EC958_A0050	0.34	0.26	1.2709	0.2726	0.813293	0.69	8.99	7.5	5.0364e-10	3.54922e-08	12.68	tnpA1	TnpA	0
EC958_A0051_2	0.23	0.21	1.0868	0.3382	0.833761	0.69	7.84	7.24	1.38763e-09	9.00679e-08	11.75
EC958_A0068	0.22	0.27	0.8137	0.4615	0.898015	0.69	9.14	8.2	3.50788e-11	3.39302e-09	15.27		TraH	0
EC958_0801	-0.19	0.25	-0.7374	0.5018	0.911786	0.69	2.27	1.02	0.311273	0.780952	-4.65		subunit of Fur transcriptional dual regulator	0
EC958_3602	-0.06	0.27	-0.2259	0.8324	0.982963	0.69	2.43	1.11	0.270298	0.759344	-4.61	rpoN	RNA polymerase sigma-54 factor	2	ecos02040: Flagellar assembly | ecos02020: Two-component system
EC958_2083	-0.01	0.19	-0.0461	0.9654	0.997094	0.69	2.53	1.29	0.202432	0.686199	-4.53	ruvB	Holliday junction ATP-dependent helicase RuvB	1	ecos03440: Homologous recombination
EC958_A0099	-0.01	0.25	-0.023	0.9828	0.997692	0.69	8.37	7.41	7.14359e-10	4.89435e-08	12.38		integral membrane protein	0
EC958_0146	1.54	0.27	5.7839	0.0044	0.382427	0.68	3.47	2.02	0.0480897	0.420137	-3.82	dnaK	chaperone protein DnaK	1	ecos03018: RNA degradation
EC958_A0113	-0.46	0.24	-1.904	0.1296	0.727918	0.68	8.52	7.91	1.07208e-10	8.6698e-09	14.22		hypothetical protein Rv	0
EC958_A0044	-0.17	0.25	-0.6904	0.5279	0.91894	0.68	8.44	6.81	7.02324e-09	3.76583e-07	10.16		TrbD	0
EC958_A0114_2	0.24	0.27	0.9045	0.4169	0.877887	0.67	9.76	10.41	1.0031e-14	3.60325e-12	23.26
EC958_A0103	-0.17	0.26	-0.6379	0.5582	0.923494	0.67	9.66	8.12	4.88379e-11	4.54561e-09	14.87		Na(+)-translocating NADH-quinone reductase subunit C	0
EC958_A0043	0.16	0.27	0.6021	0.5795	0.929811	0.67	7.57	6.43	2.98576e-08	1.38951e-06	8.8		TraP	0
EC958_3233	-0.11	0.21	-0.506	0.6394	0.944511	0.67	5.91	3.6	0.000674623	0.017608	-0.49	gshB	glutathione synthetase	4	ecos00270: Cysteine and methionine metabolism | ecos00480: Glutathione metabolism | ecos01240: Biosynthesis of cofactors | ecos01100: Metabolic pathways
EC958_1400	1.26	0.18	6.8395	0.0024	0.323874	0.66	4.41	2.37	0.0212484	0.260095	-3.24	ymgA	hypothetical protein	0
EC958_1314	-0.66	0.18	-3.658	0.0216	0.570953	0.66	1.89	0.94	0.352263	0.807317	-4.65	lolD	lipoprotein releasing system ATP-binding protein LolD	1	ecos02010: ABC transporters
EC958_2879	0.48	0.27	1.7825	0.1492	0.740821	0.66	1.11	0.78	0.438868	0.851535	-4.69	rpoE	RNA polymerase sigma E	0
EC958_A0097	-0.2	0.24	-0.8183	0.4591	0.898015	0.66	7.57	5.96	1.77455e-07	7.00307e-06	7.1		ABC transporter permease protein	0
EC958_A0100	-0.2	0.27	-0.7563	0.4916	0.909181	0.66	6.63	5.31	1.92254e-06	6.72616e-05	4.87		34 kDa membrane antigen precursor	0
EC958_A0116	-0.14	0.19	-0.727	0.5075	0.9137	0.66	10.43	9.14	1.03078e-12	1.49554e-10	18.54	mrx	erythromycin resistance regulator protein	0
EC958_4650	0.17	0.24	0.7087	0.5176	0.916914	0.66	4.34	3.07	0.00325704	0.0698563	-1.9		phosphatidylserine decarboxylase	3	ecos00564: Glycerophospholipid metabolism | ecos01100: Metabolic pathways | ecos01110: Biosynthesis of secondary metabolites
EC958_A0105	-0.16	0.25	-0.6205	0.5686	0.923494	0.66	7.75	6.18	7.5236e-08	3.2273e-06	7.92
EC958_A0075	-0.11	0.18	-0.62	0.5688	0.923494	0.66	7.89	6.89	5.17229e-09	2.86684e-07	10.48		TraX	0
EC958_A0059	-0.01	0.25	-0.0355	0.9734	0.997692	0.66	7.44	5.66	5.40032e-07	2.03357e-05	6.05		TrbC	0
EC958_A0117	-1.16	0.24	-4.9317	0.0079	0.435604	0.65	9.79	8.61	7.44076e-12	7.80963e-10	16.71	mphA	macrolide 2'-phosphotransferase I	0
EC958_A0110	-0.31	0.27	-1.1424	0.317	0.829614	0.65	8.84	8.01	7.2018e-11	6.12526e-09	14.59		QacEdelta1	0
EC958_A0136	-0.17	0.27	-0.6386	0.5578	0.923494	0.65	7.44	6.55	1.86975e-08	9.04264e-07	9.25		putative HTH-type transcriptional regulator yfaX	0
EC958_A0121	0.11	0.22	0.4834	0.6541	0.944511	0.65	11.01	11.32	4.07721e-16	1.67607e-13	26.24		transposase of Tn3	0
EC958_0260	0.05	0.21	0.2539	0.8121	0.978719	0.65	6.5	4.64	2.10014e-05	0.000631706	2.61	acnB	aconitate hydratase 2	9	ecos00020: Citrate cycle (TCA cycle) | ecos00630: Glyoxylate and dicarboxylate metabolism | ecos01120: Microbial metabolism in diverse environments | ecos01110: Biosynthesis of secondary metabolites | ecos01230: Biosynthesis of amino acids | ecos01210: 2-Oxocarboxylic acid metabolism | ecos01100: Metabolic pathways | ecos00640: Propanoate metabolism | ecos01200: Carbon metabolism
EC958_A0056	-0.83	0.2	-4.2411	0.0133	0.494486	0.64	4.87	2.96	0.00453501	0.0905717	-2.05	tnpR1	resolvase of Tn21	0
EC958_A0112	-0.43	0.18	-2.3599	0.0777	0.662852	0.64	10.55	10.4	1.02261e-14	3.60325e-12	23.12		chromate transport protein	0
EC958_2956	0.23	0.26	0.8753	0.4308	0.882917	0.64	6.21	3.4	0.00123964	0.0308846	-0.98	gshA	gamma-glutamate-cysteine ligase	4	ecos00270: Cysteine and methionine metabolism | ecos00480: Glutathione metabolism | ecos01100: Metabolic pathways | ecos01240: Biosynthesis of cofactors
EC958_4208	-0.12	0.27	-0.4584	0.6705	0.948441	0.64	3.46	2.09	0.0411126	0.382543	-3.7	atpH	membrane-bound ATP synthase F1 sector delta-subunit	2	ecos00190: Oxidative phosphorylation | ecos01100: Metabolic pathways
EC958_0761	-0.1	0.25	-0.3841	0.7204	0.96105	0.64	2.71	1.29	0.203532	0.686199	-4.54	leuS	leucyl-tRNA synthetase	1	ecos00970: Aminoacyl-tRNA biosynthesis
EC958_A0023	-0.03	0.17	-0.1709	0.8726	0.983796	0.64	5.35	3.9	0.000255981	0.00709413	0.36		YdcB	0
EC958_A0119	-0.03	0.27	-0.1126	0.9158	0.989929	0.64	10	8.95	2.1275e-12	2.62374e-10	17.93	blaCTX-M-15	extended spectrum beta-lactamase CTX-M-15	1	ecos01501: beta-Lactam resistance
EC958_A0107	-0.01	0.23	-0.0407	0.9694	0.997692	0.64	9.99	9.27	6.53012e-13	1.03913e-10	19.08		integrase/recombinase	0
EC958_A0096	-0.64	0.25	-2.5592	0.0627	0.632924	0.63	7.28	5.47	1.0596e-06	3.87184e-05	5.42		ABC transporter ATP-binding protein	0
EC958_A0095	-0.45	0.26	-1.7217	0.1602	0.753899	0.63	6.79	4.74	1.51885e-05	0.00046828	2.95		thiol-disulfide oxidoreductase resA	0
EC958_1854	0.04	0.18	0.218	0.8381	0.982963	0.63	3.86	1.99	0.051662	0.436426	-3.86	ydgQ	electron transport complex protein RnfE	0
EC958_4942	0.05	0.29	0.1704	0.8729	0.983796	0.63	3.92	1.92	0.0599159	0.458018	-3.93		gpW	0
EC958_A0150	0.02	0.25	0.0854	0.9361	0.991406	0.63	6.25	5.38	1.48757e-06	5.39571e-05	5.06		hypothetical protein	0
EC958_0335	0.38	0.2	1.9426	0.124	0.726223	0.62	3.77	1.98	0.0531283	0.438423	-3.87		Rho-binding antiterminator protein	0
EC958_A0109	-0.06	0.27	-0.2321	0.8278	0.982629	0.62	9.95	9.61	1.84173e-13	4.12966e-11	20.36	aadA5	streptomycin and spectinomycin resistance aminoglycoside adenyltransferase	0
EC958_A0120	0.01	0.25	0.0307	0.977	0.997692	0.62	8.02	6.41	3.25653e-08	1.48745e-06	8.7		hypothetical protein	0
EC958_A0111	-0.49	0.26	-1.8586	0.1366	0.735031	0.61	9.36	8.14	4.46237e-11	4.23324e-09	15.01	sulI	dihydropteroate synthase type I	2	ecos00790: Folate biosynthesis | ecos01100: Metabolic pathways
EC958_A0084	-0.41	0.26	-1.5623	0.1932	0.775958	0.61	3.73	2.2	0.0319273	0.330877	-3.53	repA2	RepA2	0
EC958_4006	0.19	0.27	0.7088	0.5176	0.916914	0.61	7.73	2.63	0.0110105	0.172428	-3.18		hypothetical protein	0
EC958_0855	0.14	0.22	0.6338	0.5607	0.923494	0.61	1.69	0.83	0.408209	0.837916	-4.71	ybgC	cytoplasmic Tol-Pal protein	0
EC958_1952	0.04	0.23	0.1881	0.86	0.983159	0.6	3.12	1.53	0.131174	0.604184	-4.36	cedA	cell division regulatory protein CedA	0
EC958_0915	0.84	0.23	3.6843	0.0211	0.570953	0.59	2.62	1.17	0.247558	0.740076	-4.6	ybiJ	hypothetical protein	0
EC958_0781	-0.37	0.17	-2.1575	0.0972	0.67154	0.59	5.94	3.62	0.000624345	0.01647	-0.38		hypothetical protein; putative exported protein	0
EC958_0841	-0.22	0.23	-0.9491	0.3963	0.870339	0.59	2.67	1	0.31938	0.784967	-4.67	sucB	dihydrolipoamide succinyltransferase component of 2-oxoglutarate dehydrogenase complex	7	ecos01110: Biosynthesis of secondary metabolites | ecos00310: Lysine degradation | ecos01100: Metabolic pathways | ecos01200: Carbon metabolism | ecos00380: Tryptophan metabolism | ecos00020: Citrate cycle (TCA cycle) | ecos01120: Microbial metabolism in diverse environments
EC958_0187	0.03	0.19	0.156	0.8836	0.985665	0.59	4.9	2.19	0.0329399	0.336962	-3.55	ksgA	dimethyladenosine transferase	0
EC958_A0047	-0.79	0.24	-3.3417	0.0288	0.591537	0.58	7.57	5.87	2.47543e-07	9.61519e-06	6.79		TraR	0
EC958_A0115	-0.04	0.17	-0.2159	0.8396	0.982963	0.58	9.57	8.23	3.18638e-11	3.14368e-09	15.31	mphR	erythromycin resistance repressor protein	0
EC958_A0108	0.04	0.24	0.1796	0.8662	0.983159	0.58	10.14	9.18	9.07699e-13	1.39927e-10	18.74	dfrA17	type 1 dihydrofolate reductase	3	ecos00670: One carbon pool by folate | ecos01100: Metabolic pathways | ecos00790: Folate biosynthesis
EC958_2257	-0.67	0.37	-1.8043	0.1455	0.740324	0.57	4.67	2.41	0.0193624	0.250038	-3.17		putative phage protein	0
EC958_1486	-0.27	0.27	-1.0118	0.3689	0.856601	0.56	4.12	1.9	0.0624946	0.462767	-3.97	chaB	cation transport regulator	0
EC958_2070	0.11	0.24	0.4464	0.6784	0.949723	0.56	4.02	1.76	0.0836554	0.509339	-4.14		2-keto-3-deoxygluconate 6-phosphate aldolase	5	ecos00030: Pentose phosphate pathway | ecos00630: Glyoxylate and dicarboxylate metabolism | ecos01200: Carbon metabolism | ecos01100: Metabolic pathways | ecos01120: Microbial metabolism in diverse environments
EC958_4927	0.12	0.27	0.4349	0.6861	0.952363	0.56	4.22	2.28	0.0264151	0.296149	-3.4		hypothetical protein	0
EC958_1212	-0.03	0.43	-0.0728	0.9455	0.993642	0.56	2.44	1.44	0.154969	0.633002	-4.43		hypothetical protein	0
EC958_1667	-0.49	0.22	-2.2427	0.0884	0.662852	0.55	4.55	2.21	0.0309952	0.329524	-3.51		aminobenzoyl-glutamate transport protein	0
EC958_3194	-0.23	0.26	-0.8791	0.429	0.881375	0.55	3.01	1.14	0.257817	0.750766	-4.62	rpiA	ribose-5-phosphate isomerase, constitutive	6	ecos01120: Microbial metabolism in diverse environments | ecos01110: Biosynthesis of secondary metabolites | ecos01230: Biosynthesis of amino acids | ecos01100: Metabolic pathways | ecos01200: Carbon metabolism | ecos00030: Pentose phosphate pathway
EC958_1938	0.13	0.25	0.5335	0.622	0.939505	0.55	0.68	0.6	0.553314	0.889128	-4.69	rpmI	50S ribosomal subunit protein A	1	ecos03010: Ribosome
EC958_1055	0.09	0.26	0.3233	0.7627	0.972199	0.55	5.32	2.86	0.00588358	0.110778	-2.26	ycaC	protein YcaC	0
EC958_2873	-0.01	0.25	-0.0486	0.9635	0.997094	0.55	0.84	0.7	0.489846	0.867963	-4.69		RNase III, ds RNA	0
EC958_4929	0.88	0.27	3.2991	0.03	0.593355	0.54	4.23	1.77	0.0824871	0.508001	-4.14		hypothetical protein	0
EC958_1418	-0.39	0.2	-1.915	0.128	0.727645	0.54	3.03	1.18	0.242053	0.734799	-4.6		hypothetical protein	0
EC958_1463	-0.63	0.35	-1.8226	0.1424	0.740324	0.54	4.4	2.17	0.0346449	0.343703	-3.58		hypothetical protein	0
EC958_4496	-0.2	0.17	-1.1577	0.3114	0.82525	0.54	1.24	0.66	0.510813	0.874641	-4.71	ubiA	4-hydroxybenzoate-octaprenyltransferase	4	ecos01100: Metabolic pathways | ecos01240: Biosynthesis of cofactors | ecos01110: Biosynthesis of secondary metabolites | ecos00130: Ubiquinone and other terpenoid-quinone biosynthesis
EC958_2039	0.33	0.33	1.0003	0.3738	0.858642	0.54	4.72	2.52	0.0147023	0.210222	-2.97		hypothetical protein	0
EC958_3237	-0.13	0.2	-0.6497	0.5513	0.923494	0.54	4.79	2.4	0.0198501	0.25434	-3.19	yggS	hypothetical protein	0
EC958_2755	0.29	0.17	1.7132	0.1618	0.753899	0.53	3.77	1.58	0.11952	0.585495	-4.34		hypothetical protein	0
EC958_0661	-0.27	0.21	-1.3006	0.2633	0.813293	0.53	1	0.43	0.667193	0.921041	-4.65	purE	phosphoribosylaminoimidazole carboxylase catalytic subunit	3	ecos00230: Purine metabolism | ecos01100: Metabolic pathways | ecos01110: Biosynthesis of secondary metabolites
EC958_1472	-0.24	0.2	-1.225	0.2878	0.813293	0.53	1.04	0.58	0.562927	0.89226	-4.69		peptidyl-tRNA hydrolase	0
EC958_5011	-0.16	0.17	-0.9186	0.4103	0.876798	0.53	3.56	1.64	0.106692	0.558663	-4.27	ypeC	hypothetical protein	0
EC958_1550	0.05	0.19	0.2829	0.7913	0.977453	0.53	3.37	1.82	0.0742368	0.494336	-4.06		hypothetical protein	0
EC958_3188	-0.04	0.2	-0.2184	0.8378	0.982963	0.53	2.03	0.67	0.505651	0.874641	-4.71	ubiH	2-octaprenyl-6-methoxyphenol hydroxylase	4	ecos01240: Biosynthesis of cofactors | ecos01100: Metabolic pathways | ecos01110: Biosynthesis of secondary metabolites | ecos00130: Ubiquinone and other terpenoid-quinone biosynthesis
EC958_3578	0.04	0.26	0.1608	0.88	0.984545	0.53	3.68	1.52	0.133534	0.608239	-4.38	mrsC	ATP-binding protein	0
EC958_4332	-0.6	0.18	-3.3507	0.0286	0.591537	0.52	4.44	1.76	0.0831223	0.509339	-4.15	mobB	molybdopterin-guanine dinucleotide biosynthesis protein B	0
EC958_1075	-1.05	0.4	-2.6108	0.0594	0.631957	0.52	5.29	2.37	0.0212461	0.260095	-3.27		putative phage tail protein	0
EC958_1638	0.05	0.19	0.2603	0.8075	0.978083	0.52	1.47	0.85	0.399103	0.833521	-4.7	pspD	phage shock protein D	0
EC958_1713	-0.19	0.19	-0.9995	0.3741	0.858642	0.51	3.79	1.5	0.138777	0.613522	-4.42		hypothetical protein	0
EC958_1516	-0.12	0.18	-0.6831	0.5321	0.919652	0.51	1.27	0.66	0.508954	0.874641	-4.73		hypothetical protein	0
EC958_A0106	-0.09	0.17	-0.5199	0.6306	0.941402	0.51	9.33	7.07	2.58323e-09	1.53531e-07	11.02		transposon Tn21 modulator protein	0
EC958_1093	0.07	0.18	0.3749	0.7268	0.962311	0.51	5.25	2.76	0.00786874	0.137647	-2.49		hypothetical protein	0
EC958_2949	-0.43	0.25	-1.7497	0.1551	0.747512	0.5	5.32	2.34	0.0226388	0.272383	-3.3	mprA	regulator of plasmid McrB operon	0
EC958_0849	-0.38	0.25	-1.497	0.2087	0.790488	0.5	2.83	1.1	0.277906	0.763875	-4.69		hypothetical protein	0
EC958_3107	0.27	0.28	0.9712	0.3864	0.866022	0.5	2.02	0.67	0.50514	0.874641	-4.77		hypothetical protein	0
EC958_2966	-0.32	0.36	-0.8772	0.4299	0.882164	0.5	3.69	1.29	0.201279	0.686186	-4.6		hypothetical protein	0
EC958_4948	0.23	0.27	0.87	0.4334	0.883688	0.5	1.44	0.71	0.481829	0.86604	-4.71		hypothetical protein	0
EC958_1205	-0.3	0.4	-0.7413	0.4997	0.911523	0.5	5.17	2.72	0.00862378	0.147712	-2.56		putative NADH dehydrogenase/NAD(P)H nitroreductase	2	ecos00240: Pyrimidine metabolism | ecos01100: Metabolic pathways
EC958_2615	0.14	0.23	0.6078	0.5761	0.92787	0.5	2.68	1.06	0.291586	0.772499	-4.69	nuoJ	NADH dehydrogenase I chain J	2	ecos01100: Metabolic pathways | ecos00190: Oxidative phosphorylation
EC958_2296	0.12	0.26	0.4531	0.6739	0.948483	0.5	3.3	1.29	0.203645	0.686199	-4.63		hypothetical protein	0
EC958_2047	0.13	0.41	0.3228	0.763	0.972199	0.5	5.26	2.3	0.0253809	0.28855	-3.39	yebQ	hypothetical transport protein YebQ	0
EC958_0835	-0.08	0.39	-0.2034	0.8487	0.983159	0.5	2.73	1.3	0.199162	0.683073	-4.55		hypothetical protein	0
EC958_1401	0.79	0.24	3.2274	0.0321	0.606266	0.49	2.18	0.84	0.406254	0.837702	-4.76		hypothetical protein	0
EC958_0551	-0.36	0.23	-1.5795	0.1894	0.772049	0.49	2.52	1.03	0.309387	0.780952	-4.66	ybaD	hypothetical protein	0
EC958_2364	-0.26	0.18	-1.4364	0.2242	0.802818	0.49	5.19	2.39	0.0200819	0.254364	-3.21	hisH	imidazole glycerol phosphate synthase holoenzyme	4	ecos01230: Biosynthesis of amino acids | ecos01110: Biosynthesis of secondary metabolites | ecos01100: Metabolic pathways | ecos00340: Histidine metabolism
EC958_A0086	-0.03	0.18	-0.1438	0.8926	0.987803	0.49	4.37	2.26	0.0280315	0.30935	-3.45	repA1	RepA1	0
EC958_0330	-0.33	0.23	-1.4525	0.22	0.799663	0.48	2.97	0.93	0.357237	0.80992	-4.77	dnaE	DNA polymerase III alpha subunit	3	ecos03440: Homologous recombination | ecos03030: DNA replication | ecos03430: Mismatch repair
EC958_1070	0.02	0.19	0.0936	0.93	0.990661	0.48	6.5	3.25	0.00196614	0.0466297	-1.42		putative phage tail fiber protein	0
EC958_2461	-0.24	0.17	-1.4298	0.226	0.802818	0.47	5.12	2.77	0.00755427	0.133573	-2.46	yehT	hypothetical protein	0
EC958_1603	0.26	0.25	1.0117	0.3689	0.856601	0.47	3.82	1.69	0.0966996	0.531794	-4.23	yciN	hypothetical protein	0
EC958_1510	0.25	0.25	0.9818	0.3818	0.86477	0.47	0.26	0.47	0.641171	0.918113	-4.69		Hns transcriptional dual regulator	0
EC958_4207	-0.26	0.27	-0.9719	0.3861	0.866022	0.47	4.98	2.4	0.0199744	0.254364	-3.23	atpA	membrane-bound ATP synthase F1 sector alpha-subunit	2	ecos01100: Metabolic pathways | ecos00190: Oxidative phosphorylation
EC958_1666	-0.16	0.17	-0.9668	0.3884	0.86785	0.47	4.27	1.78	0.080804	0.507147	-4.13		methyltransferase	0
EC958_1045	-0.26	0.3	-0.8935	0.4221	0.880296	0.47	5.32	2.34	0.0230039	0.274766	-3.34		putative prophage protein	0
EC958_1607	-0.13	0.17	-0.796	0.4706	0.898015	0.47	3.8	1.25	0.216987	0.70684	-4.63		hypothetical protein	0
EC958_4884	-0.02	0.23	-0.0944	0.9293	0.990661	0.47	5	2.39	0.020214	0.255027	-3.22		phage antitermination protein Q	0
EC958_2282	-0.53	0.24	-2.2691	0.0858	0.662852	0.46	5.08	2.13	0.0377425	0.362055	-3.72		hypothetical protein	0
EC958_0567	0.25	0.2	1.2607	0.2759	0.813293	0.46	4.53	1.84	0.0708378	0.489625	-4.08	cyoD	cytochrome o ubiquinol oxidase protein CyoD	2	ecos00190: Oxidative phosphorylation | ecos01100: Metabolic pathways
EC958_0753	-0.19	0.23	-0.8316	0.4524	0.894189	0.46	1.44	0.74	0.465022	0.861227	-4.73	mrdB	rod shape-determining protein RodA	0
EC958_0319	0.13	0.19	0.6978	0.5237	0.916914	0.46	1.65	0.86	0.393568	0.831266	-4.74		1-deoxy-D-xylulose-5-phosphate reductoisomerase	3	ecos00900: Terpenoid backbone biosynthesis | ecos01110: Biosynthesis of secondary metabolites | ecos01100: Metabolic pathways
EC958_0589	-0.26	0.39	-0.6553	0.548	0.923494	0.46	3.13	1.37	0.175282	0.654675	-4.51		hypothetical protein	0
EC958_4870	-0.07	0.17	-0.4054	0.7059	0.958902	0.46	4.36	1.85	0.0697192	0.487392	-4.08		Regulatory phage protein cox	0
EC958_0667	0.46	0.17	2.6418	0.0575	0.624703	0.45	4.27	1.32	0.191497	0.677171	-4.62	ybcJ	hypothetical protein	0
EC958_1746	0.65	0.28	2.2843	0.0844	0.662852	0.45	4.16	1.73	0.0899283	0.525612	-4.21		hypothetical protein	0
EC958_5198	-0.27	0.17	-1.581	0.189	0.772049	0.45	3.81	1.48	0.143573	0.615718	-4.44		hypothetical protein	0
EC958_2950	0.25	0.17	1.4717	0.2151	0.792175	0.45	2.85	0.89	0.376862	0.823922	-4.76		hypothetical protein	0
EC958_2773	-0.53	0.38	-1.3827	0.2389	0.802818	0.45	5.6	2.75	0.00803369	0.13883	-2.52	eutM	detox protein	0
EC958_3026	-0.23	0.26	-0.8733	0.4318	0.883087	0.45	6.08	2.75	0.00804896	0.13883	-2.55	cysH	phosphoadenosine phosphosulfate reductase	3	ecos00920: Sulfur metabolism | ecos01100: Metabolic pathways | ecos01120: Microbial metabolism in diverse environments
EC958_0669	-0.15	0.17	-0.8669	0.4349	0.884636	0.45	3.7	1.54	0.130045	0.602057	-4.38		hypothetical protein	0
EC958_1681	0.2	0.25	0.7952	0.471	0.898015	0.45	4.32	1.71	0.0926079	0.526791	-4.25		hypothetical protein	0
EC958_4038	-0.17	0.21	-0.7913	0.4731	0.898015	0.45	6.85	3.17	0.00246498	0.0565569	-1.65	rfaG	glucosyltransferase I	2	ecos00540: Lipopolysaccharide biosynthesis | ecos01100: Metabolic pathways
EC958_0502	0.09	0.24	0.3636	0.7346	0.964006	0.45	4.95	2	0.0506121	0.432702	-3.86	yaiN	hypothetical protein	0
EC958_3264	0	0.19	-0.0074	0.9944	0.999859	0.45	6.51	3.71	0.000469609	0.0125901	-0.16		hypothetical protein	0
EC958_0836	0.73	0.21	3.4133	0.0269	0.591537	0.44	3.62	1.38	0.172923	0.649729	-4.56	sdhC	succinate dehydrogenase cytochrome b-556 subunit	7	ecos01200: Carbon metabolism | ecos00650: Butanoate metabolism | ecos01100: Metabolic pathways | ecos00190: Oxidative phosphorylation | ecos01110: Biosynthesis of secondary metabolites | ecos01120: Microbial metabolism in diverse environments | ecos00020: Citrate cycle (TCA cycle)
EC958_2198	-0.59	0.17	-3.3618	0.0283	0.591537	0.44	4.86	1.78	0.0798325	0.50529	-4.19	yedF	hypothetical protein	0
EC958_1217	0.3	0.24	1.2671	0.2739	0.813293	0.44	5.83	2.59	0.0122321	0.186237	-2.91	ycdB	hypothetical protein	0
EC958_2635	-0.16	0.24	-0.6785	0.5347	0.920845	0.44	5.46	2.49	0.0158922	0.222627	-3.06		putative regulator	0
EC958_4688	-0.13	0.27	-0.4957	0.6461	0.944511	0.44	0.58	0.37	0.710065	0.929252	-4.68	priB	primosomal replication protein N	1	ecos03440: Homologous recombination
EC958_2197	-0.07	0.2	-0.3655	0.7333	0.963765	0.44	5.96	2.97	0.00439568	0.0888877	-2.05	yedE	hypothetical protein	0
EC958_0190	-0.07	0.25	-0.2758	0.7964	0.977453	0.44	3.14	1.21	0.232084	0.724862	-4.67		organic solvent tolerance protein	0
EC958_1800	-0.3	0.2	-1.5335	0.1999	0.782509	0.43	4.12	1.41	0.163481	0.642591	-4.55	ynfA	hypothetical protein	0
EC958_2618	-0.3	0.22	-1.3929	0.2361	0.802818	0.43	5.17	2.77	0.00767149	0.135155	-2.48	nuoG	NADH dehydrogenase I chain G	2	ecos00190: Oxidative phosphorylation | ecos01100: Metabolic pathways
EC958_1100	-0.19	0.2	-0.9765	0.3841	0.865322	0.43	5.08	1.82	0.0743558	0.494336	-4.15		hypothetical protein	0
EC958_0344	0.22	0.26	0.8265	0.455	0.89671	0.43	6.88	3.77	0.00039088	0.0105367	-0.01	metQ	D-methionine-binding transport system MetQ	1	ecos02010: ABC transporters
EC958_A0141	-0.19	0.24	-0.7967	0.4703	0.898015	0.43	8.19	4.96	6.95905e-06	0.000225849	3.56	insA	insA	0
EC958_4986	-0.18	0.24	-0.7519	0.494	0.909925	0.43	8.19	4.96	6.95905e-06	0.000225849	3.56	insA	transposase	0
EC958_A0079	-0.16	0.24	-0.6637	0.5432	0.923278	0.43	8.19	4.96	6.95905e-06	0.000225849	3.56	insA	InsA	0
EC958_A0142	-0.04	0.18	-0.233	0.8272	0.982629	0.43	9.28	7.15	1.95168e-09	1.20345e-07	11.34	insB	InsB	0
EC958_2644	-1.42	0.24	-6.0411	0.0038	0.374738	0.42	5.5	2.42	0.0189271	0.245799	-3.21	hisJ	histidine-binding periplasmic protein of high-affinity histidine transport system	1	ecos02010: ABC transporters
EC958_2276	-0.64	0.25	-2.5827	0.0612	0.632386	0.42	3.94	1.63	0.109723	0.565585	-4.34		hypothetical protein	0
EC958_1135	-0.25	0.21	-1.1812	0.303	0.822108	0.42	1.3	0.68	0.501004	0.873592	-4.76	mukB	cell division protein MukB	0
EC958_5058	-0.28	0.24	-1.1356	0.3195	0.830566	0.42	8.51	5.07	4.62023e-06	0.000157183	3.91	insA	transposase	0
EC958_5061	-0.27	0.24	-1.1344	0.32	0.830566	0.42	8.51	5.07	4.62023e-06	0.000157183	3.91	insA	transposase	0
EC958_4146	-0.19	0.44	-0.4468	0.6781	0.949723	0.42	4.32	1.24	0.220269	0.712617	-4.68		hypothetical membrane protein	0
EC958_A0080	0.02	0.18	0.1043	0.9219	0.990168	0.42	9.28	6.85	6.07819e-09	3.33153e-07	10.23	insB	InsB	0
EC958_1850	0.02	0.19	0.0829	0.9379	0.99166	0.42	4.41	1.66	0.101489	0.544774	-4.32	rnfB	electron transport complex protein RnfB	0
EC958_4985	0.01	0.18	0.0455	0.9659	0.997409	0.42	9.27	6.84	6.19173e-09	3.35646e-07	10.21	insB	IS1 transposase	0
EC958_4859	0	0.22	0.0094	0.9929	0.999145	0.42	4.04	1.57	0.122097	0.589486	-4.41		putative prophage protein	0
EC958_4938	-0.55	0.19	-2.8548	0.0462	0.606266	0.41	1.46	0.67	0.50653	0.874641	-4.77		Dipeptide chemoreceptor protein	0
EC958_3472	0.59	0.24	2.4314	0.0719	0.648647	0.41	2.81	0.95	0.343894	0.803234	-4.73	dnaG	DNA primase	1	ecos03030: DNA replication
EC958_4957	0.25	0.17	1.4789	0.2132	0.790829	0.41	4.14	1.5	0.140056	0.615718	-4.48		hypothetical protein	0
EC958_5076	-0.31	0.37	-0.8495	0.4435	0.889147	0.41	2.9	0.85	0.397075	0.832812	-4.82		hypothetical protein	0
EC958_2617	-0.13	0.19	-0.6999	0.5226	0.916914	0.41	3.84	1.53	0.131873	0.605142	-4.43	nuoH	NADH dehydrogenase I chain H	2	ecos00190: Oxidative phosphorylation | ecos01100: Metabolic pathways
EC958_3737	-0.13	0.27	-0.4739	0.6603	0.945234	0.41	1.48	0.6	0.548156	0.886972	-4.76	rpsG	30S ribosomal subunit protein S7	1	ecos03010: Ribosome
EC958_4091	-0.02	0.17	-0.0904	0.9323	0.991257	0.41	6.52	3.41	0.00121331	0.0304467	-1.01		hypothetical protein	0
EC958_0966	-0.99	0.2	-4.8877	0.0081	0.437229	0.4	6.14	3.26	0.00188046	0.0450407	-1.35	potF	putrescine-binding periplasmic protein	1	ecos02010: ABC transporters
EC958_2674	0.76	0.26	2.9029	0.044	0.606266	0.4	5.33	2.3	0.024967	0.28855	-3.41		phosphohistidine phosphatase SixA	0
EC958_0854	-0.69	0.3	-2.329	0.0803	0.662852	0.4	4.01	1.33	0.18866	0.673452	-4.61		hypothetical protein	0
EC958_5085	-0.31	0.18	-1.7284	0.159	0.753899	0.4	-0.35	0.38	0.706709	0.929252	-4.71		hypothetical protein	0
EC958_1232	0.34	0.24	1.4211	0.2283	0.802818	0.4	4.93	1.91	0.0612559	0.458537	-4.05		hypothetical protein	0
EC958_1977	-0.24	0.17	-1.4142	0.2302	0.802818	0.4	5.22	2.2	0.0318469	0.330877	-3.57	ynjD	hypothetical ABC transporter ATP-binding protein YnjD	0
EC958_2684	0.12	0.27	0.4538	0.6735	0.948441	0.4	4.33	1.51	0.135468	0.609065	-4.46		hypothetical protein	0
EC958_2391	0.16	0.42	0.3935	0.714	0.961014	0.4	5.18	1.86	0.0676728	0.481023	-4.15	wcaH	mannose-1-phosphate guanylyltransferase (GDP)	0
EC958_1547	0.23	0.18	1.2633	0.2751	0.813293	0.39	3.99	1.42	0.160499	0.640619	-4.55		hypothetical protein	0
EC958_1793	0.29	0.23	1.2269	0.2871	0.813293	0.39	6	2.42	0.0187335	0.244477	-3.29	ydfG	probable oxidoreductase YdfG	3	ecos00260: Glycine, serine and threonine metabolism | ecos01100: Metabolic pathways | ecos00240: Pyrimidine metabolism
EC958_1884	-0.22	0.25	-0.8855	0.4259	0.880296	0.39	2.35	0.76	0.448748	0.854041	-4.77	ribC	riboflavin synthase alpha chain	4	ecos01240: Biosynthesis of cofactors | ecos01100: Metabolic pathways | ecos01110: Biosynthesis of secondary metabolites | ecos00740: Riboflavin metabolism
EC958_1747	0.18	0.25	0.7279	0.507	0.9137	0.39	4.1	1.41	0.163391	0.642591	-4.57	rpsV	30S ribosomal subunit protein S22	0
EC958_4805	-0.13	0.27	-0.4667	0.665	0.945942	0.39	3.46	1.14	0.258258	0.750766	-4.69		DNA-binding protein HU-alpha (HU-2)	0
EC958_4329	0.08	0.19	0.4006	0.7092	0.960467	0.39	5.2	1.74	0.087226	0.518416	-4.26	trkH	trk system potassium uptake protein TrkH	0
EC958_3671	0.09	0.22	0.3983	0.7107	0.960487	0.39	6.2	2.96	0.00443792	0.0893562	-2.08	yhdY	putative transport system permease protein	1	ecos02010: ABC transporters
EC958_0780	0.04	0.21	0.1905	0.8582	0.983159	0.39	2.77	0.79	0.434634	0.850019	-4.81	yleB	2-octaprenyl-3-methyl-6-methoxy-1,4-benzoquinol hydroxylase	4	ecos01110: Biosynthesis of secondary metabolites | ecos01240: Biosynthesis of cofactors | ecos01100: Metabolic pathways | ecos00130: Ubiquinone and other terpenoid-quinone biosynthesis
EC958_1363	-0.01	0.17	-0.0487	0.9635	0.997094	0.39	4.08	1.35	0.183285	0.668251	-4.59		DNA packaging protein	0
EC958_1266	-0.47	0.17	-2.7172	0.0531	0.61398	0.38	2.98	0.85	0.39633	0.8328	-4.84	flgM	anti-FliA (anti-sigma) factor FlgM	3	ecos02020: Two-component system | ecos02026: Biofilm formation - Escherichia coli | ecos02040: Flagellar assembly
EC958_2355	-0.32	0.18	-1.7993	0.1464	0.740324	0.38	6.38	2.69	0.0093667	0.157172	-2.74	yeeF	hypothetical transport protein YeeF	0
EC958_3645	-0.25	0.19	-1.3073	0.2612	0.810795	0.38	4.46	1.63	0.109694	0.565585	-4.37		hypothetical protein	0
EC958_4209	-0.33	0.27	-1.2308	0.2858	0.813293	0.38	2.88	1.08	0.285274	0.770772	-4.77	atpF	membrane-bound ATP synthase F0 sector subunit b	2	ecos01100: Metabolic pathways | ecos00190: Oxidative phosphorylation
EC958_0083	-0.22	0.2	-1.0784	0.3415	0.835439	0.38	5.54	2.22	0.0302489	0.323683	-3.58		hypothetical protein	0
EC958_0826	-0.31	0.43	-0.7084	0.5178	0.916914	0.38	5.83	2.47	0.0165403	0.22602	-3.15		demethylmenaquinone methyltransferase domain-containing protein	4	ecos00660: C5-Branched dibasic acid metabolism | ecos01120: Microbial metabolism in diverse environments | ecos01100: Metabolic pathways | ecos00362: Benzoate degradation
EC958_0333	-0.1	0.17	-0.6129	0.573	0.926338	0.38	4.92	1.78	0.0812685	0.507557	-4.2	yaeR	putative lactoylglutathione lyase	0
EC958_2536	0.1	0.21	0.4797	0.6565	0.944511	0.38	4.26	1.16	0.250944	0.745115	-4.76	ccmB	heme exporter protein B	1	ecos02010: ABC transporters
EC958_0157	-0.06	0.26	-0.2421	0.8206	0.982629	0.38	3.23	0.84	0.403514	0.836307	-4.8	ribF	riboflavin biosynthesis protein RibF	4	ecos01240: Biosynthesis of cofactors | ecos01100: Metabolic pathways | ecos01110: Biosynthesis of secondary metabolites | ecos00740: Riboflavin metabolism
EC958_5059	0.01	0.18	0.0554	0.9585	0.996529	0.38	9.2	6.04	1.2869e-07	5.2035e-06	7.26	insB	IS1 transposase	0
EC958_5060	0.01	0.18	0.0375	0.9719	0.997692	0.38	9.21	6.07	1.15878e-07	4.72417e-06	7.37	insB	IS1 transposase	0
EC958_1104	0	0.17	0.0128	0.9904	0.999145	0.38	4.4	1.49	0.142155	0.615718	-4.51		putative phage-related DNA-binding protein	0
EC958_1449	-0.55	0.2	-2.6848	0.055	0.614245	0.37	5.77	2.44	0.017933	0.237805	-3.2		hypothetical protein	0
EC958_2098	-0.5	0.2	-2.5504	0.0633	0.637639	0.37	5.02	1.75	0.0853859	0.513325	-4.27	yecM	hypothetical protein	0
EC958_1564	-0.59	0.24	-2.518	0.0655	0.637639	0.37	4.47	1.49	0.142944	0.615718	-4.52		phage protein, HK97 gp10 family	0
EC958_1265	-0.42	0.17	-2.408	0.0737	0.657276	0.37	4.81	1.62	0.110714	0.565962	-4.44	flgN	flagella synthesis protein FlgN	1	ecos02040: Flagellar assembly
EC958_4941	0.59	0.43	1.3773	0.2405	0.802832	0.37	4.73	1.48	0.144281	0.615718	-4.55		hypothetical protein	0
EC958_2624	0.26	0.22	1.2118	0.2923	0.813293	0.37	6.98	3.56	0.000762606	0.019696	-0.62	lrhA	probable transcriptional regulator LrhA	0
EC958_1083	-0.14	0.17	-0.8406	0.4479	0.89105	0.37	6.87	3.13	0.00277296	0.0613408	-1.78		hypothetical protein	0
EC958_4877	-0.24	0.38	-0.6442	0.5545	0.923494	0.37	1.99	0.55	0.585255	0.899824	-4.81		hypothetical protein	0
EC958_1698	-0.15	0.25	-0.6183	0.5698	0.923494	0.37	3.35	0.95	0.344342	0.803899	-4.8	ydcA	hypothetical protein	0
EC958_2612	0.11	0.21	0.5287	0.625	0.940309	0.37	3.89	1.38	0.17157	0.648548	-4.6	nuoM	NADH dehydrogenase I chain M	2	ecos00190: Oxidative phosphorylation | ecos01100: Metabolic pathways
EC958_0775	0.08	0.17	0.4539	0.6735	0.948441	0.37	3.34	0.86	0.393464	0.831266	-4.87	cutE	apolipoprotein N-acyltransferase	0
EC958_1527	-0.11	0.25	-0.4524	0.6744	0.948525	0.37	2.05	0.57	0.57341	0.894673	-4.82	tonB	energy transducing membrane protein TonB	0
EC958_1836	-0.18	0.44	-0.4097	0.703	0.958731	0.37	6.09	2.53	0.0143685	0.20847	-3.07		glucuronide carrier protein	0
EC958_3263	0.08	0.22	0.3751	0.7266	0.962311	0.37	9.28	6.67	1.19654e-08	6.023e-07	9.57		hypothetical protein	0
EC958_2210	0.16	0.44	0.3645	0.7339	0.963765	0.37	3.43	1.03	0.305319	0.777734	-4.76	fliL	flagellar assembly protein FliL	1	ecos02040: Flagellar assembly
EC958_3177	0.06	0.23	0.2483	0.8161	0.980314	0.37	5.91	2.16	0.0352795	0.347373	-3.7	fldB	flavodoxin 2	0
EC958_2084	0.04	0.24	0.1638	0.8778	0.984545	0.37	3.16	0.9	0.37445	0.822737	-4.83	ruvA	Holliday junction ATP-dependent helicase RuvA	1	ecos03440: Homologous recombination
EC958_1301	-0.02	0.25	-0.0731	0.9452	0.993642	0.37	4.52	1.76	0.0832053	0.509339	-4.21	ycfL	hypothetical protein	0
EC958_4898	0.76	0.22	3.4868	0.0252	0.591537	0.36	3.19	1.02	0.313073	0.780952	-4.77	ymgE	hypothetical protein	0
EC958_1862	-0.35	0.18	-1.9197	0.1273	0.727645	0.36	2.46	0.78	0.438942	0.851535	-4.81	ydhA	hypothetical protein	0
EC958_2067	0.4	0.24	1.7094	0.1626	0.753899	0.36	3.98	1.36	0.180805	0.66313	-4.62	yebF	hypothetical protein	0
EC958_1902	0.35	0.21	1.6226	0.18	0.763984	0.36	4.69	1.51	0.135992	0.609065	-4.54	sufC	ATPase component of SufB-SufC-SufD cysteine desulfurase (SufS) activator complex	0
EC958_0566	-0.26	0.19	-1.413	0.2305	0.802818	0.36	6.47	2.88	0.00561999	0.106629	-2.34	cyoE	cytochrome o ubiquinol oxidase C subunit	5	ecos01240: Biosynthesis of cofactors | ecos01100: Metabolic pathways | ecos01110: Biosynthesis of secondary metabolites | ecos00190: Oxidative phosphorylation | ecos00860: Porphyrin and chlorophyll metabolism
EC958_3316	0.14	0.23	0.609	0.5754	0.927586	0.36	5.3	1.77	0.0814367	0.507873	-4.24		hypothetical protein	0
EC958_1498	-0.12	0.24	-0.5201	0.6305	0.941402	0.36	5.33	1.71	0.0918776	0.526791	-4.34		hypothetical protein	3	ecos01100: Metabolic pathways | ecos00061: Fatty acid biosynthesis | ecos01212: Fatty acid metabolism
EC958_4990	0.06	0.18	0.3154	0.7683	0.972199	0.36	5.39	1.92	0.0598314	0.458018	-4.09		Ogr/Delta-like zinc finger	0
EC958_4033	-0.03	0.24	-0.1303	0.9026	0.988491	0.36	9.38	4.32	6.38549e-05	0.00186388	1.27	rfaJ	lipopolysaccharide 1,2-glucosyltransferase	2	ecos00540: Lipopolysaccharide biosynthesis | ecos01100: Metabolic pathways
EC958_2118	0.54	0.21	2.5844	0.061	0.632386	0.35	5.71	2.15	0.0358995	0.352072	-3.75	araH	ABC-type arabinose transport system permease component	1	ecos02010: ABC transporters
EC958_1983	-0.24	0.19	-1.2146	0.2913	0.813293	0.35	5.98	2.51	0.0150836	0.213914	-3.1	topB	DNA topoisomerase III	0
EC958_1170	0.21	0.26	0.837	0.4497	0.891507	0.35	5.61	1.95	0.0559933	0.441238	-4.07		hypothetical protein	0
EC958_1656	-0.15	0.18	-0.8122	0.4622	0.898015	0.35	5.07	1.76	0.084063	0.509438	-4.27	ycjG	hypothetical protein	0
EC958_0224	-0.13	0.24	-0.5496	0.6119	0.937149	0.35	1.51	0.51	0.610684	0.910122	-4.8	ftsI	peptidoglycan synthetase FtsI	2	ecos00550: Peptidoglycan biosynthesis | ecos01501: beta-Lactam resistance
EC958_0594	-0.03	0.17	-0.1912	0.8577	0.983159	0.35	4.62	1.51	0.135785	0.609065	-4.54	ybaZ	hypothetical protein	0
EC958_1167	-0.02	0.21	-0.1055	0.9211	0.990131	0.35	6.75	2.89	0.00541552	0.104355	-2.33	helD	DNA helicase IV	0
EC958_1540	1.18	0.22	5.2588	0.0063	0.408942	0.34	2.93	0.86	0.392732	0.831266	-4.87		hypothetical protein	0
EC958_0809	-0.71	0.18	-3.9086	0.0174	0.533915	0.34	4.52	1.36	0.177745	0.65635	-4.65		hypothetical protein	0
EC958_0569	0.67	0.19	3.5222	0.0244	0.591537	0.34	7.19	3.63	0.000621905	0.01647	-0.47	cyoB	cytochrome o ubiquinol oxidase subunit I	2	ecos01100: Metabolic pathways | ecos00190: Oxidative phosphorylation
EC958_1079	0.54	0.17	3.1284	0.0352	0.606266	0.34	5.56	1.91	0.0617864	0.461108	-4.13		hypothetical protein	0
EC958_2620	-0.28	0.21	-1.3241	0.2561	0.807495	0.34	2.76	0.99	0.325291	0.788491	-4.77	nuoE	NADH dehydrogenase I chain E	2	ecos01100: Metabolic pathways | ecos00190: Oxidative phosphorylation
EC958_2247	-0.57	0.43	-1.3205	0.2571	0.808344	0.34	5.12	1.91	0.061525	0.459853	-4.07		putative tail component of prophage	0
EC958_5082	-0.2	0.18	-1.1406	0.3177	0.829614	0.34	4.88	1.47	0.146457	0.619334	-4.62		Inner membrane protein yigG	0
EC958_0802	-0.22	0.26	-0.8632	0.4367	0.885451	0.34	4.52	1.13	0.26535	0.756808	-4.87	fldA	flavodoxin 1	0
EC958_0091	0.12	0.22	0.5468	0.6136	0.937844	0.34	2.61	0.7	0.487691	0.867233	-4.82	dnaC	DnaC protein	0
EC958_0579	-0.14	0.27	-0.5168	0.6326	0.941868	0.34	5.18	1.78	0.0809127	0.50717	-4.3	hupB	DNA-binding protein HU-beta, NS1 (HU-1)	0
EC958_1507	0.1	0.25	0.418	0.6974	0.955966	0.34	5.65	2.03	0.0476241	0.419517	-3.98	ychK	hypothetical protein	0
EC958_2170	0.17	0.43	0.3847	0.72	0.96105	0.34	5	1.62	0.110999	0.565974	-4.45		putative replication protein	0
EC958_2797	-0.06	0.25	-0.2326	0.8275	0.982629	0.34	6.02	2.16	0.0350044	0.345353	-3.78		thiol peroxidase	0
EC958_5165	0.04	0.22	0.1666	0.8757	0.984347	0.34	3.89	1.15	0.256703	0.750186	-4.79		hypothetical protein	0
EC958_1149	0.03	0.22	0.1429	0.8933	0.987803	0.34	4.03	1.3	0.199795	0.683073	-4.64	pyrD	dihydroorotate dehydrogenase	3	ecos00240: Pyrimidine metabolism | ecos01240: Biosynthesis of cofactors | ecos01100: Metabolic pathways
EC958_3058	0.02	0.22	0.07	0.9475	0.993642	0.34	4.57	1.48	0.143248	0.615718	-4.53		hypothetical protein	0
EC958_2164	1.04	0.18	5.7811	0.0044	0.382427	0.33	4.8	1.44	0.156076	0.63316	-4.64		hypothetical protein	0
EC958_2270	0.99	0.22	4.5623	0.0103	0.463319	0.33	3.31	1.03	0.307026	0.78009	-4.82		hypothetical protein	0
EC958_4002	0.56	0.2	2.8067	0.0485	0.609106	0.33	6.36	2.43	0.0181615	0.239475	-3.29	yibI	hypothetical protein	0
EC958_4926	0.45	0.17	2.6287	0.0583	0.62915	0.33	1.56	0.49	0.626175	0.913232	-4.76		putative transport system membrane protein	0
EC958_5211	-0.44	0.17	-2.5187	0.0655	0.637639	0.33	4.12	1.09	0.279584	0.766214	-4.85		putative phage regulatory protein	0
EC958_0376	0.66	0.26	2.51	0.0661	0.637639	0.33	5.26	1.7	0.0944495	0.528253	-4.38	lfiE	lateral flagellar basal body component protein (FliE-like)	1	ecos02040: Flagellar assembly
EC958_0948	0.58	0.26	2.2334	0.0893	0.662852	0.33	5.25	1.84	0.0712031	0.489625	-4.2	yliH	hypothetical protein	0
EC958_3250	0.39	0.25	1.5703	0.1914	0.773642	0.33	6.66	2.75	0.00794673	0.138033	-2.65	yggH	hypothetical methyltransferase YggH	0
EC958_0689	0.37	0.23	1.5678	0.192	0.774647	0.33	5.64	2.08	0.041824	0.386018	-3.86		toxic polypeptide, small	0
EC958_1925	-0.29	0.21	-1.3964	0.2351	0.802818	0.33	6.47	2.35	0.0225283	0.272369	-3.53	ydiA	hypothetical protein	0
EC958_0628	0.28	0.25	1.1189	0.3258	0.832095	0.33	5.21	2.07	0.0431954	0.392418	-3.82	cueR	putative HTH-type transcriptional regulator	0
EC958_1117	0.1	0.17	0.5821	0.5917	0.931319	0.33	6.63	2.89	0.0053949	0.104355	-2.32		hypothetical protein	0
EC958_3019	-0.13	0.25	-0.5062	0.6394	0.944511	0.33	1.15	0.38	0.708084	0.929252	-4.75	ygbQ	hypothetical protein	0
EC958_4336	0.12	0.25	0.4808	0.6558	0.944511	0.33	4.4	1.3	0.199258	0.683073	-4.72	dsbA	disulfide oxidoreductase	1	ecos01503: Cationic antimicrobial peptide (CAMP) resistance
EC958_0229	0.07	0.23	0.3057	0.7751	0.973266	0.33	2.06	0.56	0.578419	0.897277	-4.83	ftsW	cell division protein FtsW	0
EC958_1275	0.03	0.32	0.0952	0.9288	0.990661	0.33	6.08	2.44	0.0177682	0.236949	-3.24		flagella basal body P-ring-like protein	1	ecos02040: Flagellar assembly
EC958_4034	0.01	0.23	0.0314	0.9764	0.997692	0.33	7.74	1.95	0.055762	0.441238	-4.56	rafI	lipopolysaccharide 1,3-galactosyltransferase	2	ecos00540: Lipopolysaccharide biosynthesis | ecos01100: Metabolic pathways
EC958_1841	0	0.28	-0.0069	0.9948	1	0.33	6.3	2.44	0.0177165	0.236949	-3.26	malI	maltose regulon regulatory protein MalI	0
EC958_1171	1.4	0.23	6.1347	0.0036	0.374738	0.32	4.85	1.54	0.130392	0.602269	-4.54	yccV	hypothetical protein	0
EC958_1468	0.77	0.17	4.4996	0.0108	0.469708	0.32	6.22	2.56	0.013138	0.196991	-3.02		transposase	0
EC958_1979	0.65	0.19	3.3897	0.0275	0.591537	0.32	4.65	1.48	0.143983	0.615718	-4.6	ynjF	hypothetical protein	0
EC958_3401	0.51	0.18	2.7801	0.0498	0.610944	0.32	5.99	2.37	0.021114	0.260095	-3.38	yghB	hypothetical protein	0
EC958_0772	0.51	0.26	1.9877	0.1178	0.720972	0.32	6.13	2.43	0.0184734	0.242365	-3.31	gltJ	GltJ, subunit of glutamate ABC transporter	2	ecos02020: Two-component system | ecos02010: ABC transporters
EC958_1785	0.34	0.18	1.908	0.129	0.727918	0.32	4.82	1.61	0.113694	0.570553	-4.48	marR	multiple antibiotic resistance protein MarR	0
EC958_1284	-0.5	0.27	-1.843	0.1391	0.740324	0.32	4.68	1.07	0.290226	0.771797	-4.9	yceD	hypothetical protein	0
EC958_1011	-0.22	0.17	-1.2812	0.2693	0.813293	0.32	5.49	1.88	0.0655355	0.472641	-4.17		putative prophage protein	0
EC958_0842	-0.17	0.2	-0.8483	0.4441	0.889147	0.32	4.9	1.36	0.178796	0.657927	-4.74	sucC	succinyl-CoA synthetase, beta subunit	7	ecos00660: C5-Branched dibasic acid metabolism | ecos01120: Microbial metabolism in diverse environments | ecos01100: Metabolic pathways | ecos01200: Carbon metabolism | ecos00640: Propanoate metabolism | ecos01110: Biosynthesis of secondary metabolites | ecos00020: Citrate cycle (TCA cycle)
EC958_5089	-0.16	0.21	-0.7692	0.4847	0.90614	0.32	4.01	0.98	0.331566	0.793211	-4.88	birA	bifunctional protein BirA	2	ecos01100: Metabolic pathways | ecos00780: Biotin metabolism
EC958_2955	-0.19	0.27	-0.703	0.5208	0.916914	0.32	5.13	1.63	0.109042	0.563602	-4.43	luxS	S-ribosylhomocysteinase	5	ecos01230: Biosynthesis of amino acids | ecos01100: Metabolic pathways | ecos02024: Quorum sensing | ecos00270: Cysteine and methionine metabolism | ecos02026: Biofilm formation - Escherichia coli
EC958_2826	-0.13	0.24	-0.5286	0.6251	0.940309	0.32	4.99	1.59	0.117396	0.576807	-4.5	yfgA	hypothetical protein	0
EC958_1876	-0.12	0.27	-0.4502	0.6759	0.949017	0.32	2.57	0.57	0.567756	0.893093	-4.81	ydhD	hypothetical protein	0
EC958_3795	0.06	0.17	0.3742	0.7272	0.962344	0.32	5.02	1.68	0.0986058	0.53689	-4.42		transposase ORF A (fragment), IS609	0
EC958_2185	0.05	0.17	0.2919	0.7849	0.975177	0.32	5.11	1.66	0.103456	0.551135	-4.42	yecC	putative amino acid ABC transporter ATP-binding protein YecC	1	ecos02010: ABC transporters
EC958_2857	-0.08	0.27	-0.2832	0.7911	0.977453	0.32	1.91	0.67	0.508053	0.874641	-4.85	glyA	serine hydroxymethyltransferase	11	ecos00260: Glycine, serine and threonine metabolism | ecos00630: Glyoxylate and dicarboxylate metabolism | ecos01240: Biosynthesis of cofactors | ecos00460: Cyanoamino acid metabolism | ecos01230: Biosynthesis of amino acids | ecos01110: Biosynthesis of secondary metabolites | ecos01200: Carbon metabolism | ecos00670: One carbon pool by folate | ecos01100: Metabolic pathways | ecos00680: Methane …
EC958_4026	0.07	0.25	0.2748	0.7971	0.977453	0.32	2.94	0.77	0.444339	0.852094	-4.86	rfaD	ADP-L-glycero-D-mannoheptose-6-epimerase	2	ecos00540: Lipopolysaccharide biosynthesis | ecos01100: Metabolic pathways
EC958_5084	-0.06	0.27	-0.2331	0.8271	0.982629	0.32	5.17	1.48	0.143673	0.615718	-4.63		hypothetical protein	0
EC958_3791	1.01	0.23	4.3655	0.012	0.492288	0.31	6.63	2.49	0.0156588	0.220071	-3.22	hlsR	ribosome-associated heat shock protein 15	0
EC958_1816	0.82	0.2	4.2222	0.0135	0.494486	0.31	5.79	2.13	0.0371507	0.359342	-3.84		hypothetical protein	0
EC958_0687	-0.58	0.17	-3.3438	0.0287	0.591537	0.31	4.19	1.09	0.278832	0.765006	-4.86	ybdJ	hypothetical protein	0
EC958_3061	-0.53	0.17	-3.1054	0.036	0.606266	0.31	5.78	1.9	0.0620816	0.462215	-4.18	yqcC	hypothetical protein	0
EC958_1855	0.42	0.17	2.4621	0.0695	0.639169	0.31	5.63	2.11	0.0393277	0.37009	-3.8		endonuclease III	1	ecos03410: Base excision repair
EC958_3416	-0.31	0.22	-1.4202	0.2286	0.802818	0.31	3.15	0.68	0.501503	0.873592	-4.87	plsC	1-acyl-sn-glycerol-3-phosphate acyltransferase	4	ecos01110: Biosynthesis of secondary metabolites | ecos01100: Metabolic pathways | ecos00561: Glycerolipid metabolism | ecos00564: Glycerophospholipid metabolism
EC958_1467	0.23	0.17	1.3799	0.2397	0.802818	0.31	3.18	0.83	0.409236	0.838356	-4.87		hypothetical protein	0
EC958_2787	-0.2	0.17	-1.1787	0.3039	0.822369	0.31	5.94	1.91	0.0609029	0.458418	-4.22	yffB	conserved thioredoxin-like protein	0
EC958_0971	-0.15	0.18	-0.8524	0.442	0.888157	0.31	6.74	2.68	0.00956544	0.158876	-2.85	ybjF	hypothetical RNA methyltransferase YbjF	0
EC958_1348	-0.18	0.41	-0.4343	0.6865	0.952363	0.31	6.56	2.81	0.00675708	0.124376	-2.51		putative replication protein P of bacteriophage	0
EC958_1931	-0.08	0.21	-0.3711	0.7294	0.963642	0.31	4.88	1.37	0.176371	0.65631	-4.77	btuD	vitamin B12 transport ATP-binding protein BtuD	1	ecos02010: ABC transporters
EC958_1291	-0.09	0.25	-0.3676	0.7318	0.963765	0.31	5.86	2.27	0.0269864	0.301185	-3.53	fabF	3-oxoacyl-[acyl-carrier-protein] synthase II	5	ecos01212: Fatty acid metabolism | ecos01240: Biosynthesis of cofactors | ecos01100: Metabolic pathways | ecos00061: Fatty acid biosynthesis | ecos00780: Biotin metabolism
EC958_2798	-0.07	0.2	-0.3438	0.7483	0.968823	0.31	6.83	2.77	0.00755462	0.133573	-2.66	perM	putative permease PerM	0
EC958_5027	-0.09	0.27	-0.3298	0.7581	0.972199	0.31	6.02	2.12	0.0387448	0.367554	-3.89	cysK	cysteine synthase A	7	ecos01100: Metabolic pathways | ecos01200: Carbon metabolism | ecos00920: Sulfur metabolism | ecos01110: Biosynthesis of secondary metabolites | ecos01230: Biosynthesis of amino acids | ecos01120: Microbial metabolism in diverse environments | ecos00270: Cysteine and methionine metabolism
EC958_0239	0.07	0.23	0.3083	0.7733	0.972786	0.31	3.46	0.94	0.351616	0.807317	-4.87	secA	preprotein translocase SecA	3	ecos03060: Protein export | ecos02024: Quorum sensing | ecos03070: Bacterial secretion system
EC958_2769	-0.08	0.42	-0.1861	0.8614	0.983159	0.31	7.2	3.16	0.00256436	0.0578775	-1.77	eutG	ethanolamine utilization protein EutG	4	ecos01120: Microbial metabolism in diverse environments | ecos01100: Metabolic pathways | ecos01110: Biosynthesis of secondary metabolites | ecos00010: Glycolysis / Gluconeogenesis
EC958_2800	0.02	0.25	0.0831	0.9377	0.99166	0.31	4.52	1.3	0.197885	0.682849	-4.78	yfgD	putative oxidoreductase	0
EC958_2951	-0.63	0.18	-3.4142	0.0269	0.591537	0.3	6.81	2.89	0.00551509	0.105449	-2.37	emrA	multidrug resistance protein A	0
EC958_3261	0.9	0.29	3.0588	0.0377	0.606266	0.3	6.17	2.16	0.035395	0.347816	-3.82		major pilin subunit PapA	0
EC958_0352	0.62	0.25	2.4583	0.0698	0.639169	0.3	5.75	1.91	0.0607476	0.458418	-4.18	yafD	hypothetical protein	0
EC958_1663	0.54	0.22	2.4303	0.072	0.648647	0.3	4.77	1.17	0.248151	0.740076	-4.95	ynaJ	hypothetical protein	0
EC958_2664	-0.4	0.21	-1.9389	0.1245	0.726321	0.3	3.44	0.48	0.630096	0.914465	-4.84	aroC	chorismate synthase	4	ecos01100: Metabolic pathways | ecos00400: Phenylalanine, tyrosine and tryptophan biosynthesis | ecos01230: Biosynthesis of amino acids | ecos01110: Biosynthesis of secondary metabolites
EC958_4049	-0.32	0.19	-1.678	0.1686	0.759801	0.3	7.31	3.05	0.00352794	0.0750143	-2.02		putative transcriptional regulator	0
EC958_1209	0.55	0.33	1.6325	0.1779	0.76256	0.3	5.84	1.82	0.07339	0.493905	-4.34	ycdM	putative monooxygenase YcdM	2	ecos00240: Pyrimidine metabolism | ecos01100: Metabolic pathways
EC958_2371	-0.35	0.25	-1.4134	0.2304	0.802818	0.3	5.81	1.89	0.0640557	0.470919	-4.22		hypothetical protein	0
EC958_0221	-0.36	0.26	-1.3877	0.2375	0.802818	0.3	6.18	2.25	0.0281518	0.309984	-3.62	mraZ	MraZ protein	0
EC958_2227	-0.24	0.18	-1.3758	0.2409	0.802832	0.3	4.59	1.43	0.158072	0.637254	-4.64	yedJ	hypothetical protein	0
EC958_1072	-0.22	0.22	-0.9786	0.3832	0.864899	0.3	5.7	1.99	0.0519956	0.436426	-4.05		phage baseplate protein	0
EC958_2370	-0.23	0.26	-0.9014	0.4183	0.877887	0.3	7.36	2.58	0.0125873	0.191056	-3.1		6-phosphogluconate dehydrogenase, decarboxylating	6	ecos01120: Microbial metabolism in diverse environments | ecos00480: Glutathione metabolism | ecos01200: Carbon metabolism | ecos01100: Metabolic pathways | ecos00030: Pentose phosphate pathway | ecos01110: Biosynthesis of secondary metabolites
EC958_0981	-0.16	0.2	-0.8192	0.4587	0.898015	0.3	7.05	2.87	0.00573475	0.108389	-2.48	ybjT	hypothetical protein	0
EC958_0356	-0.11	0.19	-0.5848	0.5901	0.930859	0.3	5.87	1.95	0.0558749	0.441238	-4.12	yafS	hypothetical protein	0
EC958_2650	-0.12	0.22	-0.5718	0.5981	0.932803	0.3	1.3	0.34	0.734502	0.937612	-4.74	folC	bifunctional protein FolC	3	ecos01100: Metabolic pathways | ecos01240: Biosynthesis of cofactors | ecos00790: Folate biosynthesis
EC958_2208	-0.12	0.43	-0.2892	0.7868	0.975398	0.3	4.43	1.23	0.224184	0.716266	-4.81	fliJ	flagellar FliJ protein	1	ecos02040: Flagellar assembly
EC958_2532	0	0.21	0.0228	0.9829	0.997692	0.3	6.28	1.98	0.0521286	0.436426	-4.15	ccmF	cytochrome c-type biogenesis protein CcmF	0
EC958_2891	0	0.23	-0.0132	0.9901	0.999145	0.3	2.63	0.63	0.53126	0.881961	-4.84		CDP-diacylglycerol--serineO-phosphatidyltransferase (phophatidylserine synthase)	4	ecos00564: Glycerophospholipid metabolism | ecos01110: Biosynthesis of secondary metabolites | ecos00260: Glycine, serine and threonine metabolism | ecos01100: Metabolic pathways
EC958_1872	0.69	0.17	4.0287	0.0158	0.51921	0.29	4.65	1.32	0.193307	0.679191	-4.74	ydhM	hypothetical protein	0
EC958_2504	-0.34	0.17	-2.0034	0.1157	0.719163	0.29	5.89	1.36	0.17812	0.657192	-4.73	fruK	fructose-1-phosphate kinase	3	ecos01100: Metabolic pathways | ecos02060: Phosphotransferase system (PTS) | ecos00051: Fructose and mannose metabolism
EC958_2058	-0.34	0.17	-1.9346	0.1251	0.727645	0.29	1.85	0.46	0.646484	0.918406	-4.8		hypothetical protein	0
EC958_3417	-0.39	0.2	-1.8911	0.1316	0.729966	0.29	3.9	0.94	0.352	0.807317	-4.92	parC	topoisomerase IV subunit A	0
EC958_0856	0.29	0.23	1.2623	0.2754	0.813293	0.29	1.39	0.37	0.709197	0.929252	-4.76	tolQ	protein TolQ	0
EC958_1794	-0.2	0.19	-1.0257	0.363	0.853883	0.29	5.18	1.48	0.143152	0.615718	-4.66	ydfH	hypothetical protein	0
EC958_1615	0.13	0.21	0.636	0.5594	0.923494	0.29	5.04	1.53	0.132738	0.607684	-4.59	yciH	putative translation initiation factor	0
EC958_0742	-0.07	0.26	-0.2501	0.8148	0.979441	0.29	4.65	1.26	0.213759	0.703922	-4.79	cspE	cold shock-like protein CspE	0
EC958_1131	0.04	0.17	0.2322	0.8278	0.982629	0.29	5.81	1.68	0.0982753	0.53675	-4.57	ycbC	probable membrane protein	0
EC958_2565	0.07	0.39	0.182	0.8645	0.983159	0.29	6.45	2.18	0.0331679	0.337355	-3.83	yfaT	hypothetical protein	0
EC958_2613	-0.03	0.19	-0.1308	0.9022	0.988491	0.29	5.05	1.6	0.11557	0.576089	-4.55	nuoL	NADH dehydrogenase I chain L	2	ecos01100: Metabolic pathways | ecos00190: Oxidative phosphorylation
EC958_2763	0.01	0.2	0.0438	0.9672	0.997692	0.29	5.63	1.62	0.110118	0.565962	-4.57	eutK	ethanolamine utilization protein EutK	0
EC958_0949	0.92	0.19	4.7314	0.0091	0.44931	0.28	6.06	2.33	0.0232931	0.276214	-3.49	yliI	hypothetical protein	0
EC958_5023	0.54	0.19	2.8426	0.0467	0.606266	0.28	2.63	0.6	0.549834	0.886972	-4.86		DNA polymerase III subunit epsilon	0
EC958_4106	0.49	0.21	2.3946	0.0748	0.662852	0.28	6.45	2.03	0.0475514	0.419517	-4.06		hypothetical protein	0
EC958_1197	0.56	0.26	2.1101	0.1025	0.692448	0.28	4.39	1.08	0.285561	0.770772	-4.96	yccD	hypothetical protein	0
EC958_1112	-0.32	0.18	-1.7573	0.1537	0.74554	0.28	5.7	1.64	0.106735	0.558663	-4.59		hypothetical protein	0
EC958_1316	-0.33	0.22	-1.5216	0.2028	0.786035	0.28	5.48	1.77	0.082159	0.508001	-4.38	ycfX	putative NAGC-like transcriptional regulator	2	ecos01100: Metabolic pathways | ecos00520: Amino sugar and nucleotide sugar metabolism
EC958_0686	-0.31	0.21	-1.4678	0.2161	0.793243	0.28	5.04	1.4	0.168403	0.6464	-4.73	ybdF	hypothetical protein	0
EC958_2621	-0.32	0.23	-1.3822	0.2391	0.802818	0.28	4.8	1.07	0.287726	0.770772	-5	nuoC	NADH dehydrogenase I chain C/D	2	ecos00190: Oxidative phosphorylation | ecos01100: Metabolic pathways
EC958_1637	-0.21	0.17	-1.2105	0.2927	0.813293	0.28	4.28	1.22	0.228536	0.723505	-4.81	pspC	phage shock protein C	0
EC958_2236	0.15	0.23	0.6668	0.5414	0.921746	0.28	5.41	1.71	0.0924213	0.526791	-4.42	yedZ	putative inner membrane protein YedZ	0
EC958_5154	0.07	0.17	0.3915	0.7154	0.961014	0.28	7.32	2.48	0.01618	0.222832	-3.42		transposase	0
EC958_4975	0.07	0.17	0.3915	0.7154	0.961014	0.28	7.32	2.48	0.01618	0.222832	-3.42		transposase	0
EC958_4839	0.07	0.17	0.3915	0.7154	0.961014	0.28	7.32	2.48	0.01618	0.222832	-3.42		hypothetical protein	0
EC958_A0153	0.07	0.17	0.3915	0.7154	0.961014	0.28	7.32	2.48	0.01618	0.222832	-3.42		IS66 family transposase orf2	0
EC958_5056	0.08	0.2	0.3892	0.717	0.961014	0.28	4.61	1.04	0.302712	0.776902	-4.9	yqgD	hypothetical protein	0
EC958_2777	0.15	0.42	0.3493	0.7445	0.967756	0.28	6.57	2.24	0.0291181	0.317787	-3.75	eutP	ethanolamine utilization protein EutP	0
EC958_2143	-0.11	0.44	-0.2555	0.811	0.978083	0.28	4.59	1.12	0.269381	0.759344	-4.94		putative phage DNA-packaging protein	0
EC958_2448	-0.05	0.23	-0.231	0.8287	0.982788	0.28	6.13	1.92	0.0600423	0.458018	-4.2		putative ATPase	0
EC958_3801	-0.04	0.21	-0.182	0.8645	0.983159	0.28	9.57	5.32	1.86979e-06	6.58835e-05	4.65	yhgF	hypothetical protein	0
EC958_2764	0.04	0.33	0.1231	0.908	0.988491	0.28	5.91	1.85	0.0689592	0.48516	-4.32	eutL	ethanolamine utilization protein EutL	0
EC958_0166	-0.82	0.24	-3.4499	0.0261	0.591537	0.27	5.59	1.59	0.116648	0.576375	-4.67	carB	Carbamoyl-phosphate synthase large chain	4	ecos01240: Biosynthesis of cofactors | ecos01100: Metabolic pathways | ecos00240: Pyrimidine metabolism | ecos00250: Alanine, aspartate and glutamate metabolism
EC958_4864	0.81	0.42	1.9497	0.123	0.725827	0.27	2.8	0.62	0.540596	0.884811	-4.89		putative prophage protein	0
EC958_1565	-0.6	0.36	-1.6669	0.1709	0.759801	0.27	4.69	1.22	0.228734	0.723505	-4.87		Gp11	0
EC958_2076	-0.26	0.2	-1.3302	0.2542	0.807495	0.27	1.96	0.45	0.652682	0.918592	-4.79	msbB	myristoyl acyltransferase	2	ecos00540: Lipopolysaccharide biosynthesis | ecos01100: Metabolic pathways
EC958_3032	-0.51	0.4	-1.2789	0.2701	0.813293	0.27	5.38	1.22	0.227696	0.721865	-5	ygcO	ferredoxin-like protein YgcO	0
EC958_1899	0.24	0.22	1.0901	0.3369	0.833761	0.27	4.6	1.29	0.201866	0.686199	-4.81	sufE	subunit of SufE homodimer	0
EC958_2776	-0.45	0.42	-1.0866	0.3383	0.833761	0.27	6.22	2.03	0.0473689	0.419517	-4.1	eutQ	ethanolamine utilization protein EutQ	0
EC958_0933	-0.16	0.21	-0.7605	0.4893	0.907975	0.27	7.06	2.65	0.0103686	0.1677	-2.97	ybiT	hypothetical ABC transporter ATP-binding protein YbiT	0
EC958_1843	-0.12	0.17	-0.6924	0.5268	0.918541	0.27	5.89	1.83	0.0729367	0.49298	-4.34	malY	maltose regulon modulator	5	ecos00270: Cysteine and methionine metabolism | ecos01230: Biosynthesis of amino acids | ecos01110: Biosynthesis of secondary metabolites | ecos00450: Selenocompound metabolism | ecos01100: Metabolic pathways
EC958_4090	-0.11	0.22	-0.4839	0.6538	0.944511	0.27	8.03	3.4	0.00126266	0.0313001	-1.28		hypothetical protein	0
EC958_1714	-0.1	0.21	-0.4722	0.6614	0.945542	0.27	5.96	1.7	0.0938677	0.526791	-4.51	ydcR	hypothetical protein	0
EC958_4930	-0.11	0.26	-0.432	0.688	0.953016	0.27	4.24	1.09	0.282377	0.770446	-4.97	ynfK	ATP-dependent dethiobiotin synthetase BioD 1	3	ecos00780: Biotin metabolism | ecos01240: Biosynthesis of cofactors | ecos01100: Metabolic pathways
EC958_2663	-0.07	0.2	-0.3525	0.7422	0.966481	0.27	6.1	1.87	0.0661061	0.473788	-4.29	mepA	penicillin-insensitive murein endopeptidase	0
EC958_2422	-0.11	0.38	-0.2964	0.7816	0.975177	0.27	4.3	0.96	0.338744	0.79798	-4.97		hypothetical protein	0
EC958_1153	-0.06	0.21	-0.2923	0.7846	0.975177	0.27	7.13	2.9	0.00538444	0.104355	-2.41		ABC transporter ATP-binding protein	0
EC958_5192	0.06	0.31	0.1854	0.8619	0.983159	0.27	5.66	1.64	0.105841	0.557218	-4.58		tail component of prophage	0
EC958_0932	-0.01	0.22	-0.0307	0.977	0.997692	0.27	7.1	2.33	0.023587	0.278361	-3.68	ybiS	protein YbiS	0
EC958_0992	2.18	0.21	10.343	0.0005	0.15384	0.26	6.93	2.4	0.0199113	0.254364	-3.51	macB	Macrolide export ATP-binding/permease protein MacB	1	ecos02010: ABC transporters
EC958_0911	-0.92	0.19	-4.7178	0.0092	0.44931	0.26	3.93	0.8	0.42903	0.847239	-4.99		hypothetical protein	0
EC958_3496	0.54	0.18	3.0478	0.0381	0.606266	0.26	6.6	2.21	0.0315205	0.330323	-3.83	ygjV	hypothetical protein	0
EC958_2746	0.47	0.21	2.2796	0.0848	0.662852	0.26	4.36	0.98	0.331724	0.793211	-5	yfeK	hypothetical protein	0
EC958_3021	-0.42	0.24	-1.7546	0.1542	0.74554	0.26	5.41	1.2	0.235714	0.727388	-5.01	cysC	adenylylsulfate kinase	4	ecos00230: Purine metabolism | ecos01120: Microbial metabolism in diverse environments | ecos00920: Sulfur metabolism | ecos01100: Metabolic pathways
EC958_1711	-0.24	0.17	-1.4307	0.2258	0.802818	0.26	6.19	2	0.0498043	0.428022	-4.12	ydcP	putative protease YdcP	0
EC958_3171	-0.34	0.24	-1.4107	0.2311	0.802818	0.26	3.68	0.83	0.407456	0.837841	-4.94	lysS	lysine tRNA synthetase	1	ecos00970: Aminoacyl-tRNA biosynthesis
EC958_1192	-0.23	0.17	-1.34	0.2513	0.807495	0.26	5.88	1.59	0.116958	0.576375	-4.71	torT	periplasmic protein TorT	0
EC958_3220	-0.31	0.25	-1.2788	0.2701	0.813293	0.26	5.11	1.01	0.316298	0.782498	-5.04	tktA	transketolase 1	6	ecos01100: Metabolic pathways | ecos01200: Carbon metabolism | ecos01110: Biosynthesis of secondary metabolites | ecos01230: Biosynthesis of amino acids | ecos01120: Microbial metabolism in diverse environments | ecos00030: Pentose phosphate pathway
EC958_1712	0.21	0.17	1.2595	0.2763	0.813293	0.26	5.8	1.64	0.106856	0.558663	-4.58	yncJ	hypothetical protein	0
EC958_1408	-0.19	0.2	-0.9178	0.4106	0.876798	0.26	4.98	1.34	0.187238	0.672824	-4.81	ymgD	hypothetical protein	0
EC958_3754	0.18	0.26	0.6832	0.532	0.919652	0.26	2.09	0.5	0.616072	0.910892	-4.87		CRP-cAMP transcriptional dual regulator	3	ecos02026: Biofilm formation - Escherichia coli | ecos02020: Two-component system | ecos02024: Quorum sensing
EC958_0629	0.25	0.39	0.6468	0.553	0.923494	0.26	4.85	1.2	0.233692	0.726403	-4.97		hypothetical protein	0
EC958_1648	0.15	0.26	0.5897	0.5871	0.930859	0.26	4.75	1.25	0.217266	0.706974	-4.84	ycjU	putative beta-phosphoglucomutase	1	ecos00500: Starch and sucrose metabolism
EC958_3736	-0.12	0.27	-0.4513	0.6752	0.94901	0.26	3.2	0.7	0.487539	0.867233	-4.89	fusA	translation elongation factor EF-G GTP-binding protein chain	0
EC958_4349	-0.1	0.25	-0.4213	0.6952	0.954874	0.26	7.71	3.64	0.000602999	0.0160789	-0.61	typA	putative GTP-binding factor	0
EC958_2540	0.07	0.24	0.2681	0.8019	0.977453	0.26	4.77	1.25	0.215795	0.705913	-4.86	napH	ferredoxin-type protein	0
EC958_1769	-0.09	0.38	-0.2425	0.8203	0.982597	0.26	7.47	2.57	0.012787	0.1929	-3.24		F9-type fimbriae periplasmic chaperone protein	0
EC958_1916	0.04	0.17	0.2116	0.8428	0.982963	0.26	6.67	2.14	0.0367712	0.357071	-3.94	ydiP	hypothetical transcriptional regulator YdiP	0
EC958_2501	0.05	0.43	0.1092	0.9183	0.990108	0.26	7	2.38	0.0205687	0.256907	-3.56	yeiN	hypothetical protein	2	ecos01100: Metabolic pathways | ecos00240: Pyrimidine metabolism
EC958_0121	0.02	0.24	0.0667	0.95	0.99461	0.26	7.39	2.6	0.0118737	0.182707	-3.14	yjjK	ABC transporter ATP-binding protein YjjK	0
EC958_2923	2.05	0.19	10.7918	0.0004	0.146514	0.25	6.47	2.12	0.0383563	0.36457	-3.96	ygaT	hypothetical protein	3	ecos00310: Lysine degradation | ecos01100: Metabolic pathways | ecos01120: Microbial metabolism in diverse environments
EC958_2519	1.26	0.18	7.072	0.0021	0.30768	0.25	3.72	0.7	0.48402	0.86604	-4.95	yejG	hypothetical protein	0
EC958_1213	-0.65	0.18	-3.5851	0.0231	0.591537	0.25	4.2	1.07	0.288387	0.770772	-4.89		hypothetical protein	0
EC958_0804	-0.64	0.2	-3.1789	0.0336	0.606266	0.25	5.96	1.75	0.0858489	0.513325	-4.48	ybfF	putative esterase/lipase YbfF	0
EC958_3186	-0.53	0.18	-2.8712	0.0454	0.606266	0.25	6.56	1.84	0.0715164	0.489987	-4.44	gcvT	aminomethyltransferase	6	ecos00260: Glycine, serine and threonine metabolism | ecos01110: Biosynthesis of secondary metabolites | ecos00630: Glyoxylate and dicarboxylate metabolism | ecos01200: Carbon metabolism | ecos01100: Metabolic pathways | ecos00670: One carbon pool by folate
EC958_3108	-0.61	0.24	-2.5227	0.0652	0.637639	0.25	3.07	0.49	0.622946	0.912842	-4.96		hypothetical protein	0
EC958_2903	-0.36	0.17	-2.0642	0.1079	0.700394	0.25	6.78	2.3	0.0252017	0.28855	-3.68	aroF	phospho-2-dehydro-3-deoxyheptonate aldolase, Tyr-sensitive	5	ecos02024: Quorum sensing | ecos01100: Metabolic pathways | ecos00400: Phenylalanine, tyrosine and tryptophan biosynthesis | ecos01110: Biosynthesis of secondary metabolites | ecos01230: Biosynthesis of amino acids
EC958_A0021	0.46	0.22	2.0526	0.1094	0.702702	0.25	4.63	1.13	0.26525	0.756808	-5.01
EC958_3211	-0.35	0.19	-1.7941	0.1473	0.740324	0.25	6.17	1.76	0.0834961	0.509339	-4.46		putative ATP-binding protein of ABC transport system	1	ecos02010: ABC transporters
EC958_0342_1	-0.23	0.17	-1.3265	0.2553	0.807495	0.25	6.34	1.73	0.0892661	0.524563	-4.57
EC958_5156	-0.24	0.2	-1.1979	0.2971	0.816468	0.25	10.13	5.15	3.47366e-06	0.000119829	3.86		transposase	0
EC958_3120	-0.23	0.19	-1.1933	0.2987	0.817361	0.25	4.85	1.04	0.303042	0.776902	-4.98	recB	protease III	1	ecos03440: Homologous recombination
EC958_3126	-0.22	0.19	-1.1769	0.3045	0.822369	0.25	4.25	0.77	0.443754	0.852094	-4.99	recC	exoribonuclease V gamma chain	1	ecos03440: Homologous recombination
EC958_2028	0.3	0.25	1.1698	0.307	0.825147	0.25	6	1.89	0.0641574	0.470965	-4.24	yoaC	hypothetical protein	0
EC958_4862	-0.28	0.24	-1.1671	0.308	0.825147	0.25	6.6	2.01	0.0492399	0.426141	-4.17		putative prophage protein	0
EC958_1710	-0.18	0.17	-1.0882	0.3377	0.833761	0.25	3.83	0.78	0.437406	0.8504	-4.99	ydcN	hypothetical protein	0
EC958_0234	-0.25	0.26	-0.9713	0.3864	0.866022	0.25	1.53	0.34	0.734159	0.937612	-4.77	ftsA	ATP-binding cell division protein FtsA	0
EC958_3551	-0.14	0.17	-0.83	0.4532	0.895227	0.25	7.14	2.73	0.00837247	0.143907	-2.8	yraQ	hypothetical protein	0
EC958_3439	-0.14	0.25	-0.5885	0.5878	0.930859	0.25	6.65	1.93	0.0591151	0.456361	-4.35	ygiB	hypothetical protein	0
EC958_0232	-0.13	0.25	-0.5328	0.6224	0.939505	0.25	5.15	1.32	0.192681	0.679191	-4.82	ddlB	D-alanine--D-alanine ligase B	4	ecos01100: Metabolic pathways | ecos00473: D-Alanine metabolism | ecos00550: Peptidoglycan biosynthesis | ecos01502: Vancomycin resistance
EC958_1156	0.1	0.23	0.4447	0.6795	0.949966	0.25	5.27	1.28	0.206533	0.691336	-4.96	ymbA	hypothetical protein	0
EC958_3608	-0.08	0.18	-0.4269	0.6914	0.95386	0.25	6.65	1.84	0.0713643	0.489625	-4.47	mtgA	monofunctional biosynthetic peptidoglycan transglycosylase	1	ecos00550: Peptidoglycan biosynthesis
EC958_1272	-0.06	0.28	-0.215	0.8403	0.982963	0.25	5.01	1.21	0.23248	0.724862	-4.95		flagellar basal-body rod protein FlgF	1	ecos02040: Flagellar assembly
EC958_2582	-0.02	0.23	-0.1065	0.9203	0.990108	0.25	3.94	0.79	0.433913	0.850019	-5.02		hypothetical protein	0
EC958_0586	0.41	0.18	2.2493	0.0877	0.662852	0.24	5.95	1.62	0.110967	0.565974	-4.68	ybaO	hypothetical transcriptional regulator YbaO	0
EC958_1084	-0.38	0.17	-2.2479	0.0879	0.662852	0.24	6	1.59	0.116804	0.576375	-4.71		hypothetical protein	0
EC958_1082	-0.4	0.19	-2.1412	0.0989	0.675312	0.24	5.05	1.33	0.187783	0.673208	-4.83		hypothetical protein	0
EC958_1162	0.44	0.21	2.092	0.1046	0.696133	0.24	2.91	0.67	0.504482	0.874434	-4.95		hypothetical protein	0
EC958_0550	-0.31	0.18	-1.7145	0.1616	0.753899	0.24	6.72	1.79	0.0791744	0.504609	-4.56	yajI	hypothetical lipoprotein YajI	0
EC958_0690	0.4	0.24	1.6582	0.1726	0.759801	0.24	5.44	1.39	0.171514	0.648548	-4.86		toxic polypeptide, small	0
EC958_1270	-0.59	0.36	-1.6411	0.1761	0.762492	0.24	6.03	1.68	0.0987774	0.537232	-4.64		flagellar hook formation protein FlgD	1	ecos02040: Flagellar assembly
EC958_1182	0.36	0.24	1.4968	0.2088	0.790488	0.24	6.86	2.38	0.0207008	0.257343	-3.52	hyaF	hydrogenase-1 operon protein HyaF	0
EC958_1851	-0.26	0.18	-1.4491	0.2209	0.799939	0.24	6.54	1.89	0.0644662	0.471768	-4.39	rnfC	electron transport complex protein RnfC	0
EC958_4198	-0.29	0.21	-1.3903	0.2368	0.802818	0.24	3.77	0.65	0.520285	0.880166	-5.02	pstB	ATP-binding component of high-affinity phosphate-specific ABC transport system	1	ecos02010: ABC transporters
EC958_1721	0.26	0.27	0.959	0.3919	0.86983	0.24	4.38	1	0.321394	0.785647	-5.01	ydcY	hypothetical protein	0
EC958_0090	0.18	0.22	0.8044	0.4663	0.898015	0.24	6.58	2.03	0.047092	0.418877	-4.13	yjjA	hypothetical protein	0
EC958_1975	-0.16	0.2	-0.7832	0.4773	0.898859	0.24	5.23	1.21	0.231794	0.724862	-4.98	ynjB	hypothetical protein	0
EC958_5041	0.19	0.34	0.5411	0.6171	0.93846	0.24	5.51	1.33	0.190497	0.674602	-4.93		hypothetical protein	1	ecos03070: Bacterial secretion system
EC958_1279	-0.1	0.24	-0.4162	0.6986	0.956469	0.24	4.4	0.76	0.450418	0.854711	-5.08		RNase E	1	ecos03018: RNA degradation
EC958_3685	0.07	0.27	0.2819	0.792	0.977453	0.24	5.85	1.72	0.0917763	0.526791	-4.5	yhdL	putative regulator	0
EC958_0407	0.1	0.41	0.2559	0.8107	0.978083	0.24	7.33	2.57	0.0127273	0.192589	-3.21	lafF	lateral flagellar associated protein (FliL-like)	1	ecos02040: Flagellar assembly
EC958_2645	-0.08	0.37	-0.2223	0.8349	0.982963	0.24	6.04	1.57	0.121106	0.588589	-4.76	argT	Lysine-arginine-ornithine-binding periplasmic protein	1	ecos02010: ABC transporters
EC958_1513	-0.06	0.26	-0.2194	0.8371	0.982963	0.24	5.44	1.39	0.171461	0.648548	-4.85		transposase InsG for insertion sequence element IS4	0
EC958_4881	0.03	0.16	0.1648	0.8771	0.984419	0.24	4.33	0.88	0.383084	0.82772	-5.06	ybcO	Uncharacterized protein YbcO	0
EC958_2771	-0.04	0.3	-0.1269	0.9051	0.988491	0.24	6.85	2.17	0.0339588	0.342574	-3.95	eutE	ethanolamine utilization protein EutE	3	ecos00620: Pyruvate metabolism | ecos01120: Microbial metabolism in diverse environments | ecos01100: Metabolic pathways
EC958_1410	-0.02	0.23	-0.0701	0.9475	0.993642	0.24	6.88	2.2	0.032209	0.331706	-3.92		hypothetical protein	0
EC958_2474	0.89	0.21	4.1855	0.0139	0.494994	0.23	5.51	1.45	0.151343	0.6279	-4.77	yohD	hypothetical protein	0
EC958_2252	0.92	0.32	2.8701	0.0455	0.606266	0.23	3.18	0.56	0.579029	0.897744	-4.95		phage-related minor tail protein	0
EC958_2428	-0.82	0.3	-2.7379	0.052	0.613949	0.23	5.07	1.01	0.31779	0.784429	-5.07	gatB	galactitol-specific enzyme IIB of phosphotransferase system	3	ecos01100: Metabolic pathways | ecos00052: Galactose metabolism | ecos02060: Phosphotransferase system (PTS)
EC958_4983	-0.4	0.15	-2.6737	0.0556	0.61536	0.23	5.64	1.36	0.179439	0.659099	-4.93		hypothetical protein	0
EC958_3317	1.03	0.41	2.4913	0.0674	0.639169	0.23	3.65	0.58	0.564924	0.892624	-5.02		hypothetical protein	0
EC958_1186	-0.75	0.36	-2.1027	0.1033	0.692448	0.23	4.08	0.81	0.423665	0.843452	-5.07	cspH	cold shock-like protein H	0
EC958_0273	-0.47	0.26	-1.7678	0.1518	0.743096	0.23	2.49	0.36	0.720321	0.931032	-4.78	panD	aspartate 1-decarboxylase	5	ecos00770: Pantothenate and CoA biosynthesis | ecos00410: beta-Alanine metabolism | ecos01110: Biosynthesis of secondary metabolites | ecos01240: Biosynthesis of cofactors | ecos01100: Metabolic pathways
EC958_0987	0.33	0.19	1.694	0.1655	0.757754	0.23	6.38	1.78	0.0801702	0.50529	-4.56	aqpZ	aquaporin Z	0
EC958_2026	-0.3	0.18	-1.6808	0.1681	0.759801	0.23	6.4	1.85	0.0699799	0.487392	-4.43		putative enzyme	0
EC958_1964	-0.67	0.4	-1.6658	0.1711	0.759801	0.23	6.53	1.83	0.0729136	0.49298	-4.49	astE	succinylglutamate desuccinylase	2	ecos00330: Arginine and proline metabolism | ecos01100: Metabolic pathways
EC958_1515	-0.26	0.17	-1.524	0.2022	0.784328	0.23	6.14	1.59	0.117378	0.576807	-4.8	ychE	putative channel protein	0
EC958_1620	-0.35	0.24	-1.4949	0.2093	0.790488	0.23	6.11	1.54	0.128158	0.598686	-4.75		exoribonuclease II	0
EC958_2453	-0.52	0.36	-1.439	0.2236	0.802818	0.23	7.19	2.13	0.0378716	0.362055	-4.1		hypothetical protein	0
EC958_4976	-0.26	0.2	-1.2794	0.2699	0.813293	0.23	10.14	4.78	1.29816e-05	0.000407888	2.58		transposase	0
EC958_4840	-0.25	0.2	-1.2355	0.2842	0.813293	0.23	10.22	4.93	7.68666e-06	0.000246223	3.07		hypothetical protein	0
EC958_A0152	-0.25	0.2	-1.2312	0.2857	0.813293	0.23	10.22	4.93	7.68666e-06	0.000246223	3.07		IS66 family transposase orfC	0
EC958_0977	0.29	0.25	1.1634	0.3093	0.825147	0.23	6.34	1.95	0.0563235	0.441723	-4.25	ybjP	putative lipoprotein YbjP	0
EC958_3004	-0.35	0.39	-0.9208	0.4093	0.876798	0.23	6.64	2.08	0.0418649	0.386018	-4.07	ygbJ	hypothetical oxidoreductase YgbJ	0
EC958_0712	-0.19	0.21	-0.9023	0.4179	0.877887	0.23	5.83	1.44	0.155681	0.63316	-4.86	fepB	ferrienterobactin-binding periplasmic protein	1	ecos02010: ABC transporters
EC958_2445	0.28	0.39	0.7231	0.5096	0.913716	0.23	5.95	1.51	0.136308	0.609065	-4.79	yehC	putative periplasmic chaperone YehC	0
EC958_0974	0.11	0.19	0.5862	0.5892	0.930859	0.23	5.67	1.56	0.124408	0.592951	-4.72	artQ	arginine 3rd transport system permease protein	1	ecos02010: ABC transporters
EC958_0960	0.12	0.23	0.5035	0.6411	0.944511	0.23	5.36	1.3	0.197418	0.682638	-4.91	ybjM	hypothetical protein	0
EC958_1912	-0.11	0.26	-0.4361	0.6853	0.952363	0.23	6.35	1.69	0.0966604	0.531794	-4.67	ydiB	putative oxidoreductase	3	ecos01110: Biosynthesis of secondary metabolites | ecos00400: Phenylalanine, tyrosine and tryptophan biosynthesis | ecos01100: Metabolic pathways
EC958_1727	0.08	0.21	0.377	0.7253	0.962311	0.23	6.55	2.11	0.039737	0.372196	-4.01	ansP	L-asparagine permease	0
EC958_2766	-0.08	0.26	-0.317	0.7671	0.972199	0.23	7.03	2.17	0.0339465	0.342574	-3.97	eutB	probable regulatory subunit of ethanolamine ammonia-lyase	2	ecos01100: Metabolic pathways | ecos00564: Glycerophospholipid metabolism
EC958_0816	-0.06	0.21	-0.2994	0.7795	0.975177	0.23	4.89	1.07	0.290744	0.771927	-5.08	ybgA	hypothetical protein	0
EC958_0369	0.12	0.42	0.2726	0.7987	0.977453	0.23	7.09	2.42	0.0189344	0.245799	-3.49	lfhB	lateral flagellar export/assembly protein (FlhB-like)	1	ecos02040: Flagellar assembly
EC958_4035	0.06	0.23	0.2542	0.8119	0.978708	0.23	10.24	3.57	0.000744456	0.0193284	-1.25	rfaB	lipopolysaccharide 1,6-galactosyltransferase	2	ecos00540: Lipopolysaccharide biosynthesis | ecos01100: Metabolic pathways
EC958_4723	0.07	0.43	0.1648	0.8771	0.984419	0.23	6.97	1.93	0.0590502	0.456361	-4.39	ytfT	hypothetical ABC transporter permease protein YtfT	1	ecos02010: ABC transporters
EC958_1720	-0.03	0.19	-0.1379	0.897	0.988358	0.23	4.03	0.8	0.425573	0.843452	-5.07	ydcX	hypothetical protein	0
EC958_0568	-0.02	0.2	-0.1216	0.9091	0.988491	0.23	5.51	1.37	0.175314	0.654675	-4.9	cyoC	cytochrome o ubiquinol oxidase subunit III	2	ecos01100: Metabolic pathways | ecos00190: Oxidative phosphorylation
EC958_3642	0	0.23	-0.0049	0.9963	1	0.23	4.26	0.83	0.408845	0.837916	-5.03	mreB	regulator of FtsI	0
EC958_2024	1.84	0.23	7.9713	0.0013	0.229876	0.22	4.67	0.85	0.400984	0.834622	-5.18	yeaY	putative outer membrane protein	0
EC958_2032	1.19	0.22	5.3337	0.006	0.404842	0.22	6.24	1.62	0.111176	0.565974	-4.74	sdaA	L-serine dehydratase 1	6	ecos01100: Metabolic pathways | ecos01200: Carbon metabolism | ecos01110: Biosynthesis of secondary metabolites | ecos01230: Biosynthesis of amino acids | ecos00270: Cysteine and methionine metabolism | ecos00260: Glycine, serine and threonine metabolism
EC958_2693	0.91	0.23	4.0052	0.0161	0.51921	0.22	7.15	2.11	0.0392357	0.370076	-4.14	dsdC	D-serine deaminase activator	0
EC958_1067	0.58	0.19	3.0475	0.0381	0.606266	0.22	7.03	1.69	0.0960487	0.531794	-4.79		phage tail fibre protein	0
EC958_5029	0.37	0.17	2.1615	0.0967	0.669893	0.22	3.71	0.65	0.517544	0.877639	-5.03		hypothetical protein	0
EC958_2360	-0.42	0.22	-1.8805	0.1332	0.7321	0.22	5.86	1.45	0.151964	0.629763	-4.84	hisG	ATP phosphoribosyltransferase	4	ecos01230: Biosynthesis of amino acids | ecos01110: Biosynthesis of secondary metabolites | ecos01100: Metabolic pathways | ecos00340: Histidine metabolism
EC958_1000	-0.47	0.26	-1.828	0.1416	0.740324	0.22	4.4	0.81	0.421538	0.843452	-5.11	trxB	thioredoxin reductase	1	ecos00450: Selenocompound metabolism
EC958_0909	-0.29	0.17	-1.732	0.1583	0.753899	0.22	7.31	2.4	0.0198327	0.25434	-3.6	rhlE	putative ATP-dependent RNA helicase RhlE	1	ecos03018: RNA degradation
EC958_0723	-0.45	0.28	-1.5747	0.1904	0.773642	0.22	7.39	2.33	0.0232812	0.276214	-3.76	ybdN	hypothetical protein	0
EC958_3062	-0.33	0.22	-1.4791	0.2132	0.790829	0.22	6.2	1.44	0.155767	0.63316	-4.95		Syd	0
EC958_1438	-0.45	0.31	-1.4376	0.2239	0.802818	0.22	6.02	1.58	0.118735	0.582225	-4.77		putative iron compound ABC transporter ATP-binding protein	0
EC958_4718	0.29	0.22	1.3143	0.2591	0.810093	0.22	6.26	1.49	0.142649	0.615718	-4.86	chpR	antitoxin of the ChpB-ChpS toxin-antitoxin system	0
EC958_1915	-0.39	0.3	-1.3096	0.2605	0.810093	0.22	6.7	1.86	0.0681996	0.481989	-4.48	ydiO	hypothetical protein	0
EC958_1493	0.22	0.18	1.2411	0.2824	0.813293	0.22	6.39	1.72	0.0902054	0.525985	-4.65	narK	nitrite extrusion protein	1	ecos00910: Nitrogen metabolism
EC958_3963	0.43	0.38	1.1282	0.3223	0.830566	0.22	6.77	1.8	0.0773589	0.500408	-4.57		putative membrane permeability altering protein	0
EC958_3077	-0.18	0.18	-0.9932	0.3768	0.861595	0.22	5.61	1.17	0.245584	0.736822	-5.1	ygdD	hypothetical protein	0
EC958_1406	-0.32	0.33	-0.9795	0.3828	0.864899	0.22	5.25	1.06	0.293419	0.77279	-5.13		hypothetical protein	0
EC958_1382	-0.41	0.43	-0.9394	0.4007	0.871782	0.22	6.37	1.81	0.0756131	0.498662	-4.49		tail component of prophage	0
EC958_4365	0.2	0.22	0.9014	0.4184	0.877887	0.22	5.74	1.24	0.219678	0.711829	-5.09		hypothetical protein	0
EC958_0489	-0.15	0.17	-0.8893	0.4241	0.880296	0.22	6.5	1.78	0.0808063	0.507147	-4.55	lacI	lac operon repressor	0
EC958_4962	-0.15	0.18	-0.8449	0.4457	0.889665	0.22	6.83	2.1	0.0401677	0.375279	-4.08		hypothetical protein	0
EC958_3570	-0.17	0.26	-0.6618	0.5443	0.923311	0.22	3.14	0.51	0.615244	0.910892	-4.94	infB	translation initiation factor IF2-alpha	0
EC958_2476	-0.25	0.38	-0.6566	0.5473	0.923494	0.22	6.97	2.21	0.0313773	0.330323	-3.91	yohG	putative channel/filament proteins	0
EC958_1155	0.14	0.22	0.6224	0.5674	0.923494	0.22	6.23	1.82	0.0739984	0.494336	-4.44	pqiB	paraquat-inducible protein B	0
EC958_0885	0.15	0.25	0.6049	0.5779	0.929109	0.22	4.98	0.83	0.412128	0.838565	-5.22	ybhB	possible kinase regulator	0
EC958_1966	0.19	0.43	0.431	0.6887	0.953565	0.22	6.53	1.95	0.055656	0.441238	-4.32	astD	succinylglutamic semialdehyde dehydrogenase	2	ecos01100: Metabolic pathways | ecos00330: Arginine and proline metabolism
EC958_2591	-0.08	0.2	-0.423	0.694	0.95476	0.22	7.66	2.54	0.013947	0.205375	-3.36	yfbE	putative glutamine-scyllo-inositol transaminase	4	ecos00520: Amino sugar and nucleotide sugar metabolism | ecos02020: Two-component system | ecos01503: Cationic antimicrobial peptide (CAMP) resistance | ecos01100: Metabolic pathways
EC958_4029	-0.08	0.22	-0.3643	0.7341	0.963765	0.22	8.78	2.51	0.0151167	0.213914	-3.68	waaL	lipopolysaccharide core biosynthesis protein	2	ecos01100: Metabolic pathways | ecos00540: Lipopolysaccharide biosynthesis
EC958_1021	-0.09	0.36	-0.2388	0.823	0.982629	0.22	6.41	1.62	0.111174	0.565974	-4.77		phage baseplate assembly protein	0
EC958_1978	0.04	0.22	0.1786	0.8669	0.983159	0.22	5.56	1.33	0.188965	0.673452	-4.93	ynjE	thiosulfate sulfurtransferase YnjE	1	ecos04122: Sulfur relay system
EC958_3053	-0.03	0.17	-0.1589	0.8815	0.984607	0.22	10.35	5.16	3.3607e-06	0.000116749	3.89	barA	sensor-regulator BarA	2	ecos02020: Two-component system | ecos02026: Biofilm formation - Escherichia coli
EC958_2266	-0.04	0.34	-0.1074	0.9197	0.990108	0.22	5.59	1.26	0.211346	0.700038	-5		putative phage lysozyme	0
EC958_1442	0.01	0.2	0.0716	0.9464	0.993642	0.22	7.14	1.87	0.0665428	0.475045	-4.53	ycgC	hypothetical protein	2	ecos01100: Metabolic pathways | ecos00561: Glycerolipid metabolism
EC958_3156	0.01	0.24	0.0438	0.9672	0.997692	0.22	7.64	2.31	0.0243082	0.283481	-3.82	yqeB	hypothetical protein	0
EC958_2380	0.01	0.24	0.0433	0.9675	0.997692	0.22	8.61	3.1	0.00301548	0.0649579	-2.2	rfbD	dTDP-4-dehydrorhamnose reductase, subunit of dTDP-L-rhamnose synthetase	5	ecos00521: Streptomycin biosynthesis | ecos01100: Metabolic pathways | ecos01110: Biosynthesis of secondary metabolites | ecos00541: O-Antigen nucleotide sugar biosynthesis | ecos00523: Polyketide sugar unit biosynthesis
EC958_1392	-0.01	0.25	-0.039	0.9708	0.997692	0.22	5.94	1.45	0.152685	0.629763	-4.91		hypothetical protein	0
EC958_1867	0	0.24	-0.0152	0.9886	0.999145	0.22	5.21	0.96	0.342279	0.8017	-5.17	ydhJ	hypothetical protein	0
EC958_2495	2.74	0.2	13.6494	0.0002	0.113956	0.21	6.83	1.92	0.0598991	0.458018	-4.39	yeiH	putative membrane protein	0
EC958_2534	0.74	0.17	4.3005	0.0126	0.494486	0.21	2.94	0.49	0.62382	0.912875	-4.98	ccmD	heme exporter protein C	1	ecos02010: ABC transporters
EC958_2311	-0.71	0.17	-4.0969	0.0149	0.502679	0.21	4.49	0.72	0.475387	0.863725	-5.17		hypothetical protein	0
EC958_0819	-0.92	0.24	-3.8351	0.0185	0.535977	0.21	5.88	1.41	0.165362	0.644688	-4.92	ybgI	hypothetical protein	0
EC958_4534	-1.32	0.38	-3.5119	0.0246	0.591537	0.21	4.48	0.77	0.442728	0.851535	-5.15		hypothetical protein	0
EC958_2943	-0.58	0.17	-3.3514	0.0285	0.591537	0.21	6.97	1.62	0.11063	0.565962	-4.91	proW	high-affinity transport system for glycine, betaine and proline	1	ecos02010: ABC transporters
EC958_3424	0.6	0.18	3.3456	0.0287	0.591537	0.21	4.35	0.73	0.469014	0.861375	-5.1		type VI protein secretion system component Hcp	0
EC958_0364	-0.55	0.22	-2.4882	0.0676	0.639169	0.21	6.78	1.7	0.093815	0.526791	-4.7	yafK	probable membrane protein	0
EC958_4984	-0.43	0.17	-2.4833	0.068	0.639169	0.21	3.27	0.51	0.611716	0.910161	-5		hypothetical protein	0
EC958_3196	-0.46	0.2	-2.25	0.0876	0.662852	0.21	6.35	1.65	0.104197	0.552099	-4.71	iciA	chromosome initiation inhibitor	0
EC958_3580	-0.46	0.25	-1.8642	0.1357	0.734347	0.21	6.03	1.4	0.166768	0.645692	-4.97	yhbY	hypothetical protein	0
EC958_5088	-0.3	0.22	-1.3408	0.2511	0.807495	0.21	2.06	0.37	0.712433	0.929252	-4.89	murB	UDP-N-acetylenolpyruvoylglucosamine reductase	3	ecos00550: Peptidoglycan biosynthesis | ecos01100: Metabolic pathways | ecos00520: Amino sugar and nucleotide sugar metabolism
EC958_1097	-0.23	0.17	-1.3319	0.2537	0.807495	0.21	6.19	1.34	0.184551	0.670616	-5.05		putative phage-related membrane protein	0
EC958_4220	0.2	0.17	1.1751	0.3051	0.822583	0.21	8.85	3.8	0.000354195	0.00960023	-0.31		kup system potassium uptake protein	0
EC958_1986	-0.2	0.19	-1.0594	0.3491	0.840462	0.21	6.29	1.49	0.140795	0.615718	-4.9	sppA	protease IV, a signal peptide peptidase	0
EC958_2146	-0.21	0.25	-0.858	0.4393	0.88646	0.21	5.75	1.27	0.208706	0.696579	-5.05		putative phage capsid protein	0
EC958_1909	-0.29	0.34	-0.8568	0.4398	0.886515	0.21	6.87	2.14	0.0366977	0.357071	-4.02	ydiL	hypothetical protein	0
EC958_4575	0.27	0.37	0.7408	0.4999	0.911523	0.21	6.24	1.53	0.130573	0.602543	-4.84	phnN	ATP-binding component of phosphonate transport	2	ecos00030: Pentose phosphate pathway | ecos01100: Metabolic pathways
EC958_3289	0.17	0.23	0.7405	0.5001	0.911523	0.21	5.17	1.01	0.317461	0.784194	-5.11		hypothetical protein	0
EC958_1981	0.12	0.18	0.6406	0.5566	0.923494	0.21	5.95	1.18	0.241358	0.734799	-5.17	ynjH	hypothetical protein	0
EC958_3082	-0.1	0.17	-0.5815	0.5921	0.931663	0.21	6.79	1.82	0.0742223	0.494336	-4.53	ygdL	putative enzyme	0
EC958_0199	-0.22	0.43	-0.5062	0.6394	0.944511	0.21	6.46	1.59	0.117273	0.576807	-4.82		hypothetical protein	0
EC958_3018	-0.06	0.17	-0.3591	0.7377	0.96454	0.21	5.39	1.3	0.199725	0.683073	-4.96	ygbP	2-C-methyl-D-erythritol 4-phosphate cytidylyltransferase	3	ecos01100: Metabolic pathways | ecos01110: Biosynthesis of secondary metabolites | ecos00900: Terpenoid backbone biosynthesis
EC958_2841	0.08	0.24	0.3134	0.7696	0.972199	0.21	3.81	0.62	0.53751	0.883219	-5.09	iscS	cysteine desulfurase	4	ecos01100: Metabolic pathways | ecos01240: Biosynthesis of cofactors | ecos04122: Sulfur relay system | ecos00730: Thiamine metabolism
EC958_0659	0.1	0.34	0.2903	0.786	0.975226	0.21	6.15	1.37	0.1753	0.654675	-5.08	arcC	putative carbamate kinase	6	ecos01200: Carbon metabolism | ecos01100: Metabolic pathways | ecos00220: Arginine biosynthesis | ecos01120: Microbial metabolism in diverse environments | ecos00910: Nitrogen metabolism | ecos00230: Purine metabolism
EC958_0623	-0.06	0.23	-0.2773	0.7953	0.977453	0.21	6.47	1.76	0.0845064	0.510245	-4.58	ybaP	putative ligase	0
EC958_2106	-0.11	0.41	-0.2742	0.7975	0.977453	0.21	5.27	1.16	0.249022	0.740908	-5.07	cheR	chemotaxis protein methyltransferase	2	ecos02030: Bacterial chemotaxis | ecos02020: Two-component system
EC958_2188	-0.05	0.27	-0.2033	0.8489	0.983159	0.21	5.91	1.29	0.201461	0.686199	-5.05	fliY	cystine-binding periplasmic protein	2	ecos02010: ABC transporters | ecos02040: Flagellar assembly
EC958_0866	-0.03	0.25	-0.1207	0.9098	0.988491	0.21	5.81	1.29	0.204031	0.686551	-5.11	aroG	3-deoxy-D-arabinoheptulosonate-7-phosphate synthase	5	ecos00400: Phenylalanine, tyrosine and tryptophan biosynthesis | ecos01100: Metabolic pathways | ecos01110: Biosynthesis of secondary metabolites | ecos01230: Biosynthesis of amino acids | ecos02024: Quorum sensing
EC958_0188	0.03	0.21	0.1193	0.9108	0.988491	0.21	2.41	0.26	0.798335	0.958399	-4.8	pdxA	4-hydroxythreonine-4-phosphate dehydrogenase	3	ecos01100: Metabolic pathways | ecos01240: Biosynthesis of cofactors | ecos00750: Vitamin B6 metabolism
EC958_2767	-0.05	0.44	-0.1111	0.9169	0.990108	0.21	6.71	1.71	0.0932329	0.526791	-4.73	eutA	ethanolamine utilization protein EutA	2	ecos00564: Glycerophospholipid metabolism | ecos01100: Metabolic pathways
EC958_5143	-0.03	0.33	-0.0958	0.9283	0.990661	0.21	7.14	2.01	0.0491116	0.425778	-4.28		hypothetical protein	0
EC958_1249	0.44	0.18	2.5161	0.0656	0.637639	0.2	6.69	1.86	0.0679179	0.481378	-4.48	yceA	hypothetical protein	0
EC958_2639	-0.58	0.26	-2.2791	0.0849	0.662852	0.2	6.4	1.56	0.123809	0.591315	-4.87	folX	D-erythro-7,8-dihydroneopterin triphosphate epimerase	1	ecos00790: Folate biosynthesis
EC958_2948	-0.5	0.22	-2.2053	0.0921	0.663116	0.2	5.13	1.03	0.305771	0.777734	-5.16	ygaH	hypothetical protein	0
EC958_1164	-0.37	0.19	-1.9988	0.1163	0.720273	0.2	6.6	1.75	0.085757	0.513325	-4.65	yccR	hypothetical protein	0
EC958_1559	-0.38	0.2	-1.8876	0.1321	0.729966	0.2	4.4	0.78	0.439989	0.851535	-5.12		hypothetical protein	0
EC958_4891	0.75	0.42	1.8016	0.146	0.740324	0.2	3.5	0.57	0.5721	0.894019	-5.03		gpW	0
EC958_3273	0.41	0.25	1.6085	0.183	0.763984	0.2	8.23	2.6	0.01204	0.184452	-3.36	iucC	aerobactin siderophore biosynthesis protein	4	ecos01100: Metabolic pathways | ecos01110: Biosynthesis of secondary metabolites | ecos01120: Microbial metabolism in diverse environments | ecos00997: Biosynthesis of various secondary metabolites - part 3
EC958_0357	-0.28	0.19	-1.5089	0.2058	0.789129	0.2	6.05	1.24	0.219741	0.711829	-5.21	rnhA	Ribonuclease H	1	ecos03030: DNA replication
EC958_1548	0.37	0.25	1.4511	0.2204	0.799663	0.2	3.54	0.66	0.509195	0.874641	-5.06		hypothetical protein	0
EC958_4682	0.34	0.27	1.2803	0.2697	0.813293	0.2	5.75	1.41	0.164686	0.643877	-4.87	sgaA	putative PTS system enzyme II A component SgaA	4	ecos01100: Metabolic pathways | ecos00053: Ascorbate and aldarate metabolism | ecos01120: Microbial metabolism in diverse environments | ecos02060: Phosphotransferase system (PTS)
EC958_2346	0.47	0.42	1.1075	0.3302	0.832455	0.2	6.48	1.54	0.12991	0.602057	-4.88	yeeV1	hypothetical protein	0
EC958_4324	-0.25	0.23	-1.0632	0.3476	0.839806	0.2	6.67	1.61	0.112357	0.567885	-4.8		NAD(P)H-flavin reductase	2	ecos00740: Riboflavin metabolism | ecos01100: Metabolic pathways
EC958_0460	-0.34	0.33	-1.0217	0.3647	0.854667	0.2	8.48	2.86	0.00593825	0.111382	-2.76	hyxA	hypothetical protein	0
EC958_0657	-0.43	0.43	-1.0056	0.3715	0.856819	0.2	6.72	1.81	0.0751048	0.497973	-4.54	ylbE	hypothetical protein	0
EC958_1728	-0.34	0.34	-0.9843	0.3807	0.86477	0.2	6.22	1.58	0.119807	0.586319	-4.82		putative transposase	0
EC958_0986	0.16	0.17	0.9371	0.4018	0.872694	0.2	7.4	1.91	0.0609613	0.458418	-4.56	ybjE	hypothetical protein	0
EC958_2637	0.19	0.21	0.8719	0.4325	0.883167	0.2	5.9	1.4	0.168334	0.6464	-4.98	yfcF	hypothetical protein	2	ecos01100: Metabolic pathways | ecos00480: Glutathione metabolism
EC958_1074	0.14	0.18	0.7944	0.4714	0.898015	0.2	7.81	2.01	0.0497633	0.428022	-4.49		putative control protein for phage late genes expression	0
EC958_2394	0.32	0.4	0.7894	0.474	0.898015	0.2	7.24	2.14	0.0367196	0.357071	-4.09	wcaF	putative colanic acid biosynthesis acetyltransferase WcaF	0
EC958_1091	-0.16	0.21	-0.734	0.5036	0.912712	0.2	8.24	2.65	0.0103342	0.1677	-3.23		putative phage-related protein	0
EC958_0211	0.13	0.19	0.6855	0.5307	0.919652	0.2	6.53	1.63	0.10811	0.562558	-4.8	leuD	3-isopropylmalate dehydratase small subunit	6	ecos01100: Metabolic pathways | ecos01230: Biosynthesis of amino acids | ecos01210: 2-Oxocarboxylic acid metabolism | ecos00290: Valine, leucine and isoleucine biosynthesis | ecos01110: Biosynthesis of secondary metabolites | ecos00660: C5-Branched dibasic acid metabolism
EC958_4743	-0.2	0.32	-0.6246	0.5661	0.923494	0.2	6.92	1.88	0.06598	0.473787	-4.46		putative oxidoreductase with NAD(P)-binding Rossmann-fold domain	0
EC958_0029	-0.23	0.37	-0.6111	0.5741	0.927531	0.2	6.17	1.49	0.142466	0.615718	-4.88		putative phosphotransferase enzyme IIB component	3	ecos00052: Galactose metabolism | ecos02060: Phosphotransferase system (PTS) | ecos01100: Metabolic pathways
EC958_0664	-0.14	0.27	-0.5295	0.6245	0.940309	0.2	3.92	0.58	0.565628	0.892634	-5.07	ppiB	peptidyl-prolyl cis-trans isomerase B (rotamase B)	0
EC958_2116	0.13	0.25	0.5149	0.6338	0.942339	0.2	7.46	2.18	0.0334855	0.339187	-4.08	otsA	trehalose-6-phosphate synthase	3	ecos00500: Starch and sucrose metabolism | ecos01100: Metabolic pathways | ecos01110: Biosynthesis of secondary metabolites
EC958_1076	-0.1	0.22	-0.4399	0.6828	0.952363	0.2	7.35	1.95	0.056145	0.441538	-4.46		putative phage protein	0
EC958_3536	-0.17	0.42	-0.3984	0.7107	0.960487	0.2	7.17	1.85	0.0690727	0.48516	-4.59		putative phosphotransferase system enzyme subunit	3	ecos01100: Metabolic pathways | ecos00052: Galactose metabolism | ecos02060: Phosphotransferase system (PTS)
EC958_3427	-0.05	0.17	-0.2705	0.8001	0.977453	0.2	7.35	2.35	0.0225654	0.272369	-3.69		hypothetical protein	0
EC958_0456	-0.04	0.17	-0.2258	0.8324	0.982963	0.2	7.69	2.23	0.0294488	0.31998	-4.02	ykgF	putative electron transport protein YkgF	0
EC958_1799	-0.09	0.44	-0.1998	0.8514	0.983159	0.2	5.61	1.45	0.153822	0.63134	-4.85	rspA	starvation sensing protein RspA	2	ecos00040: Pentose and glucuronate interconversions | ecos01100: Metabolic pathways
EC958_5069	0.08	0.41	0.1883	0.8598	0.983159	0.2	5.45	1.15	0.255021	0.7466	-5.08		inner membrane protein ygiZ	0
EC958_1077	-0.03	0.19	-0.1428	0.8933	0.987803	0.2	8.79	2.55	0.013657	0.201706	-3.58		putative phage minor tail protein	0
EC958_3565	0.02	0.27	0.0759	0.9431	0.993642	0.2	5.72	1.13	0.263016	0.754973	-5.23	nlpI	lipoprotein NlpI	0
EC958_0806	0	0.25	-0.0003	0.9998	1	0.2	3.94	0.54	0.588707	0.900773	-5.15		phosphoglucomutase	10	ecos00052: Galactose metabolism | ecos00030: Pentose phosphate pathway | ecos00010: Glycolysis / Gluconeogenesis | ecos01120: Microbial metabolism in diverse environments | ecos00230: Purine metabolism | ecos00520: Amino sugar and nucleotide sugar metabolism | ecos01110: Biosynthesis of secondary metabolites | ecos00521: Streptomycin biosynthesis | ecos00500: Starch and sucrose metabolism | ecos0…
EC958_3068	-0.79	0.17	-4.6091	0.01	0.461982	0.19	6.55	1.79	0.0794473	0.50529	-4.54		exodeoxyribonuclease IX	0
EC958_3234	-0.7	0.19	-3.6302	0.0222	0.577876	0.19	5.77	1.18	0.24156	0.734799	-5.16	yqgE	hypothetical protein	0
EC958_2669	0.53	0.22	2.3896	0.0752	0.662852	0.19	5.46	0.99	0.327338	0.789423	-5.28	yfcQ	putative fimbrial protein	0
EC958_0940	-0.57	0.24	-2.3692	0.0769	0.662852	0.19	6.34	1.57	0.120992	0.588589	-4.84	ybiK	putative L-asparaginase	4	ecos01110: Biosynthesis of secondary metabolites | ecos01100: Metabolic pathways | ecos00250: Alanine, aspartate and glutamate metabolism | ecos00460: Cyanoamino acid metabolism
EC958_1198	0.62	0.27	2.3034	0.0826	0.662852	0.19	6.18	1.12	0.267987	0.759344	-5.35	cbpA	curved DNA-binding protein	0
EC958_4787	-0.37	0.17	-2.1886	0.0938	0.664373	0.19	6.63	1.51	0.136229	0.609065	-4.99		iron-dicitrate transporter subunit; periplasmic-binding component of ABC superfamily	1	ecos02010: ABC transporters
EC958_1234	0.57	0.29	1.9411	0.1242	0.726223	0.19	7.82	2.44	0.0178204	0.236949	-3.63	csgA	curlin major subunit CsgA	1	ecos02026: Biofilm formation - Escherichia coli
EC958_2436	-0.27	0.17	-1.6165	0.1813	0.763984	0.19	5.7	1.15	0.256967	0.750513	-5.19	yegW	putative transcriptional regulator	0
EC958_0501	-0.26	0.17	-1.5553	0.1948	0.775958	0.19	7.08	1.77	0.0815912	0.508001	-4.68	adhC	alcohol dehydrogenase class III	11	ecos00680: Methane metabolism | ecos01120: Microbial metabolism in diverse environments | ecos00626: Naphthalene degradation | ecos00071: Fatty acid degradation | ecos01110: Biosynthesis of secondary metabolites | ecos01200: Carbon metabolism | ecos00625: Chloroalkane and chloroalkene degradation | ecos00010: Glycolysis / Gluconeogenesis | ecos00350: Tyrosine metabolism | ecos01220: Degradation o…
EC958_3334	-0.33	0.22	-1.4755	0.2141	0.790998	0.19	5.29	0.87	0.387138	0.830328	-5.23	kpsE	polysialic acid capsule synthesis protein KpsE	1	ecos02010: ABC transporters
EC958_0877	-0.27	0.19	-1.4278	0.2265	0.802818	0.19	5.28	0.91	0.367501	0.818244	-5.23	modC	ATP-binding component of molybdate transport	1	ecos02010: ABC transporters
EC958_2469	-0.26	0.19	-1.3943	0.2357	0.802818	0.19	7.48	1.98	0.052677	0.438423	-4.48	bglX	beta-D-glucoside glucohydrolase	4	ecos00460: Cyanoamino acid metabolism | ecos01110: Biosynthesis of secondary metabolites | ecos00500: Starch and sucrose metabolism | ecos01100: Metabolic pathways
EC958_2878	0.35	0.26	1.3356	0.2526	0.807495	0.19	4.73	0.86	0.391756	0.831266	-5.15	rseA	sigma-E factor negative regulatory protein	0
EC958_0538	0.22	0.18	1.2256	0.2876	0.813293	0.19	7.45	2.05	0.0453497	0.409725	-4.37	phoR	phosphate regulon sensor protein PhoR	1	ecos02020: Two-component system
EC958_1379	-0.51	0.43	-1.1837	0.3021	0.821186	0.19	5.14	1.03	0.305395	0.777734	-5.17		Minor tail protein M	0
EC958_4334	0.26	0.27	0.9838	0.3809	0.86477	0.19	4.31	0.66	0.509648	0.874641	-5.19	yihD	hypothetical protein	0
EC958_3047	-0.36	0.36	-0.9774	0.3837	0.865111	0.19	7.75	2.28	0.0264946	0.296367	-3.93		hypothetical protein	0
EC958_2993	-0.24	0.25	-0.956	0.3932	0.870339	0.19	5.49	1.03	0.30569	0.777734	-5.27	hypA	HypA protein	0
EC958_1032	-0.4	0.42	-0.9459	0.3978	0.870339	0.19	5.65	1.12	0.265565	0.756808	-5.17		putative phage protein	0
EC958_1062	0.17	0.22	0.7892	0.4741	0.898015	0.19	6.41	1.42	0.160613	0.640619	-5.05	ycaP	hypothetical protein	0
EC958_2979	0.17	0.24	0.6979	0.5237	0.916914	0.19	7.1	1.87	0.0668698	0.476689	-4.57	hydN	electron transport protein HydN	0
EC958_2988	-0.15	0.24	-0.6434	0.555	0.923494	0.19	8.15	2.64	0.010739	0.170683	-3.27	hycE	formate hydrogenlyase subunit 5	0
EC958_1110	0.11	0.17	0.6416	0.5561	0.923494	0.19	6.53	1.5	0.140391	0.615718	-4.99		host-nuclease inhibitor protein	0
EC958_3328	-0.16	0.26	-0.6368	0.5589	0.923494	0.19	7.13	1.77	0.0817393	0.508001	-4.69		hypothetical protein	0
EC958_2760	0.12	0.21	0.5864	0.5891	0.930859	0.19	6.13	1.47	0.14656	0.619334	-4.93	amiA	probable N-acetylmuramoyl-L-alanine amidase AmiA	1	ecos01503: Cationic antimicrobial peptide (CAMP) resistance
EC958_2610	-0.11	0.19	-0.5536	0.6093	0.936651	0.19	6.22	1.31	0.195449	0.682638	-5.14	yfbM	hypothetical protein	0
EC958_0565	0.11	0.2	0.5435	0.6157	0.938026	0.19	6.83	1.39	0.168548	0.6464	-5.14	yajR	hypothetical transport protein YajR	0
EC958_2818	0.08	0.17	0.497	0.6453	0.944511	0.19	6.88	1.76	0.0838401	0.509339	-4.67	sinI	putative exported protein	0
EC958_1344	0.11	0.23	0.47	0.6628	0.945787	0.19	1.87	0.29	0.775337	0.952849	-4.87		Regulatory protein CI from bacteriophage origin	0
EC958_4706	0.07	0.17	0.4151	0.6993	0.95678	0.19	6.46	1.42	0.161287	0.640619	-5.01	ytfG	hypothetical protein	4	ecos00130: Ubiquinone and other terpenoid-quinone biosynthesis | ecos01100: Metabolic pathways | ecos01240: Biosynthesis of cofactors | ecos01110: Biosynthesis of secondary metabolites
EC958_0910	0.11	0.33	0.3478	0.7455	0.968074	0.19	4.64	0.76	0.45227	0.855481	-5.23		hypothetical protein	0
EC958_2768	-0.14	0.43	-0.3256	0.761	0.972199	0.19	6.57	1.71	0.092921	0.526791	-4.67	eutH	ethanolamine utilization transport protein EutH	0
EC958_4058	0.04	0.17	0.2289	0.8302	0.982963	0.19	6.93	1.77	0.0824333	0.508001	-4.61	spoU	tRNA (Guanosine-2'-O-)-methyltransferase	0
EC958_2465	-0.03	0.17	-0.195	0.8549	0.983159	0.19	6.23	1.51	0.136079	0.609065	-4.9	yehX	hypothetical ABC transporter ATP-binding protein YehX	1	ecos02010: ABC transporters
EC958_4467	0.07	0.39	0.1765	0.8685	0.983159	0.19	4.16	0.63	0.528887	0.881933	-5.14		hypothetical protein	0
EC958_1788	0.02	0.17	0.1423	0.8937	0.987803	0.19	4.32	0.85	0.398056	0.833512	-5.14	ydeD	probable amino acid metabolite efflux pump	0
EC958_2843	-0.03	0.21	-0.132	0.9013	0.988491	0.19	5.66	1.27	0.209027	0.69718	-5.04	yfhQ	putative ATP synthase beta subunit	0
EC958_1893	-0.03	0.32	-0.1065	0.9203	0.990108	0.19	6.95	1.8	0.0771736	0.500408	-4.65	ydhV	hypothetical protein	0
EC958_0678	-0.02	0.18	-0.0922	0.931	0.990902	0.19	5.84	1.12	0.265719	0.756808	-5.2	ylcA	putative 2-component transcriptional regulator	1	ecos02020: Two-component system
EC958_1320	-0.01	0.24	-0.0591	0.9557	0.996053	0.19	5.86	1.07	0.290444	0.771927	-5.31	potD	spermidine/putrescine-binding periplasmic protein	1	ecos02010: ABC transporters
EC958_1980	-0.62	0.17	-3.5917	0.0229	0.590107	0.18	3.39	0.52	0.603398	0.907968	-5.06	nudG	CTP pyrophosphohydrolase	0
EC958_0599	0.65	0.25	2.6072	0.0596	0.632031	0.18	5.47	0.85	0.400188	0.834546	-5.39		hemolysin expression modulating protein	0
EC958_1570	-0.7	0.27	-2.5908	0.0606	0.632386	0.18	4.76	0.85	0.396649	0.8328	-5.24		minor tail protein M	0
EC958_3451	-0.57	0.22	-2.5636	0.0624	0.632386	0.18	6.46	1.61	0.113497	0.570147	-4.75	ribB	3,4-dihydroxy-2-butanone 4-phosphate synthase	4	ecos01110: Biosynthesis of secondary metabolites | ecos01240: Biosynthesis of cofactors | ecos01100: Metabolic pathways | ecos00740: Riboflavin metabolism
EC958_4436	0.44	0.17	2.5586	0.0627	0.632924	0.18	5.84	1.2	0.236663	0.727388	-5.17	frwB	PTS system fructose-like IIB component 1	0
EC958_1238	0.43	0.18	2.4637	0.0694	0.639169	0.18	7.86	2.27	0.0271476	0.301622	-4	ymdC	putative synthase	2	ecos00564: Glycerophospholipid metabolism | ecos01100: Metabolic pathways
EC958_0821	-0.52	0.22	-2.3284	0.0804	0.662852	0.18	6.32	1.42	0.161341	0.640619	-5.06	ybgK	hypothetical protein	2	ecos01100: Metabolic pathways | ecos00480: Glutathione metabolism
EC958_0057	-0.64	0.28	-2.3125	0.0818	0.662852	0.18	5.94	1.02	0.314053	0.781401	-5.33		hypothetical protein	0
EC958_1573	-0.39	0.17	-2.2983	0.0831	0.662852	0.18	5.5	1.05	0.299805	0.776361	-5.24		tail assembly protein I	0
EC958_5021	0.39	0.17	2.2809	0.0847	0.662852	0.18	6.36	1.25	0.216291	0.70684	-5.2	yfeR	cyn operon transcriptional activator	0
EC958_1140	-0.51	0.23	-2.2243	0.0902	0.662852	0.18	6.29	1.35	0.182392	0.666475	-5.12	ompF	outer membrane protein F	2	ecos02020: Two-component system | ecos01501: beta-Lactam resistance
EC958_4206	-0.54	0.26	-2.0538	0.1092	0.702702	0.18	2.25	0.43	0.667245	0.921041	-4.97	atpG	membrane-bound ATP synthase F1 sector gamma-subunit	2	ecos00190: Oxidative phosphorylation | ecos01100: Metabolic pathways
EC958_0976	-0.5	0.25	-1.9946	0.1168	0.720972	0.18	5.9	1.12	0.269564	0.759344	-5.29	artP	arginine transport ATP-binding protein ArtP	1	ecos02010: ABC transporters
EC958_0752	-0.41	0.21	-1.9669	0.1206	0.72163	0.18	5.75	1.21	0.231546	0.724862	-5.14	rlpA	rare lipoprotein A	0
EC958_0060	-0.36	0.18	-1.9282	0.1261	0.727645	0.18	6.95	1.78	0.0803056	0.50529	-4.65	yjiE	putative transcriptional regulator	0
EC958_0385	-0.75	0.41	-1.8119	0.1442	0.740324	0.18	6.64	1.43	0.158816	0.637978	-5.13	lfgN	lateral flagellar chaperone protein (FlgN-like)	1	ecos02040: Flagellar assembly
EC958_2987	-0.38	0.23	-1.6663	0.171	0.759801	0.18	6.04	1.18	0.243573	0.735769	-5.27	hycF	formate hydrogenlyase subunit 6	0
EC958_1427	0.4	0.25	1.5791	0.1894	0.772049	0.18	6.47	1.52	0.134437	0.608658	-4.95	ycgB	putative sporulation protein	0
EC958_0518	-0.5	0.4	-1.2559	0.2775	0.813293	0.18	5.8	1	0.319242	0.784967	-5.38		hypothetical protein	0
EC958_3260	-0.29	0.23	-1.2533	0.2784	0.813293	0.18	6.41	1.39	0.169212	0.646663	-5.07		hypothetical protein	0
EC958_4409	-0.28	0.23	-1.2072	0.2939	0.813293	0.18	8.01	2.13	0.0377142	0.362055	-4.27		flavodoxin NADP+ reductase	1	ecos01100: Metabolic pathways
EC958_2996	0.22	0.18	1.1956	0.2979	0.817138	0.18	7.32	1.97	0.0532722	0.438423	-4.43	hypD	hydrogenase isoenzymes formation protein HypD	0
EC958_4683	0.32	0.29	1.0913	0.3365	0.833761	0.18	6.28	1.31	0.197101	0.682638	-5.15	sgaH	putative hexulose-6-phosphate synthase	4	ecos01100: Metabolic pathways | ecos00053: Ascorbate and aldarate metabolism | ecos00040: Pentose and glucuronate interconversions | ecos01120: Microbial metabolism in diverse environments
EC958_4917	-0.18	0.18	-1.0209	0.365	0.854667	0.18	6.69	1.6	0.115921	0.57624	-4.89		hypothetical protein	0
EC958_4577	-0.41	0.42	-0.9678	0.3879	0.867489	0.18	7.06	1.64	0.106908	0.558663	-4.88	phnL	phosphonates transport ATP-binding protein PhnL	2	ecos00440: Phosphonate and phosphinate metabolism | ecos01100: Metabolic pathways
EC958_1068	-0.25	0.25	-0.963	0.3901	0.869375	0.18	7.05	1.68	0.0984714	0.53675	-4.84		phage tail fibre protein	0
EC958_3628	0.22	0.24	0.9443	0.3985	0.870385	0.18	6.12	1.49	0.141976	0.615718	-4.99		malate dehydrogenase	9	ecos01120: Microbial metabolism in diverse environments | ecos00680: Methane metabolism | ecos01110: Biosynthesis of secondary metabolites | ecos01100: Metabolic pathways | ecos01200: Carbon metabolism | ecos00270: Cysteine and methionine metabolism | ecos00020: Citrate cycle (TCA cycle) | ecos00620: Pyruvate metabolism | ecos00630: Glyoxylate and dicarboxylate metabolism
EC958_1945	0.22	0.26	0.8526	0.4419	0.888157	0.18	6.02	1.16	0.252554	0.745652	-5.28	pfkB	6-phosphofructokinase II	10	ecos00052: Galactose metabolism | ecos00030: Pentose phosphate pathway | ecos00010: Glycolysis / Gluconeogenesis | ecos00051: Fructose and mannose metabolism | ecos00680: Methane metabolism | ecos01120: Microbial metabolism in diverse environments | ecos01110: Biosynthesis of secondary metabolites | ecos01230: Biosynthesis of amino acids | ecos01100: Metabolic pathways | ecos01200: Carbon metabol…
EC958_1670	-0.18	0.25	-0.733	0.5042	0.912831	0.18	7.73	1.98	0.0523481	0.436942	-4.52		probable transporter	0
EC958_4545	-0.31	0.43	-0.7239	0.5092	0.913716	0.18	6.76	1.68	0.0981342	0.536692	-4.74	nrfC	NrfC protein	0
EC958_0814	-0.3	0.42	-0.7014	0.5217	0.916914	0.18	7.26	1.71	0.0934562	0.526791	-4.84	kdpA	potassium-transporting ATPase A chain	1	ecos02020: Two-component system
EC958_0290	-0.12	0.17	-0.6848	0.5311	0.919652	0.18	6.65	1.59	0.116891	0.576375	-4.88	ligT	putative 2'-5' RNA ligase	0
EC958_1605	-0.15	0.25	-0.6163	0.5711	0.924432	0.18	1.56	0.22	0.825833	0.963993	-4.77	cysB	positive transcriptional regulator for cysteine regulon	0
EC958_2059	-0.13	0.21	-0.6077	0.5762	0.92787	0.18	3.4	0.45	0.653796	0.918592	-5.03	yebY	hypothetical protein	0
EC958_2630	0.13	0.24	0.5317	0.6231	0.939505	0.18	5.71	1.17	0.245707	0.736822	-5.18	yfbV	hypothetical protein	0
EC958_3132	-0.08	0.17	-0.498	0.6447	0.944511	0.18	6.9	1.54	0.130387	0.602269	-5	ygdQ	putative transport protein	0
EC958_4508	-0.13	0.27	-0.4728	0.661	0.945234	0.18	7.63	2.01	0.0497519	0.428022	-4.42		putative crotonase	2	ecos00650: Butanoate metabolism | ecos01200: Carbon metabolism
EC958_5194	0.17	0.4	0.4277	0.6909	0.953565	0.18	6.14	1.21	0.232755	0.724862	-5.26		hypothetical protein	0
EC958_0942	-0.09	0.23	-0.4056	0.7058	0.958902	0.18	7.44	1.94	0.0577289	0.448468	-4.55		Heme-binding protein (hemin-binding lipoprotein)	1	ecos02010: ABC transporters
EC958_4483	0.14	0.37	0.3698	0.7303	0.963642	0.18	6.29	1.13	0.261447	0.754973	-5.33	yjbG	hypothetical protein	0
EC958_1184	0.08	0.24	0.352	0.7426	0.966756	0.18	6.98	1.74	0.0869279	0.517893	-4.72	appB	putative third cytochrome oxidase subunit II	2	ecos00190: Oxidative phosphorylation | ecos02020: Two-component system
EC958_4955	-0.12	0.34	-0.3479	0.7454	0.968074	0.18	3.94	0.64	0.526956	0.881933	-5.15		phage head-tail adaptor	0
EC958_1953	-0.08	0.25	-0.3426	0.7491	0.968823	0.18	6.9	1.57	0.123118	0.590224	-5	katE	catalase HPII	5	ecos00380: Tryptophan metabolism | ecos01200: Carbon metabolism | ecos01100: Metabolic pathways | ecos01110: Biosynthesis of secondary metabolites | ecos00630: Glyoxylate and dicarboxylate metabolism
EC958_3681	-0.07	0.22	-0.3304	0.7577	0.972199	0.18	4.05	0.59	0.555736	0.890784	-5.15		methionyl-tRNA formyltransferase	2	ecos00670: One carbon pool by folate | ecos00970: Aminoacyl-tRNA biosynthesis
EC958_0393	0.13	0.42	0.314	0.7692	0.972199	0.18	6.54	1.49	0.14193	0.615718	-5.01	lfgF	lateral flagellar rod protein (FlgF-like)	1	ecos02040: Flagellar assembly
EC958_3639	-0.07	0.22	-0.3129	0.77	0.972199	0.18	6.38	1.19	0.24058	0.733534	-5.31	yhdE	maf-like protein YhdE	0
EC958_1963	0.06	0.23	0.2561	0.8105	0.978083	0.18	6.17	1.39	0.171137	0.648401	-5.05	spy	spheroplast protein Y	0
EC958_4180	-0.04	0.18	-0.2325	0.8276	0.982629	0.18	6.23	1.5	0.139598	0.615404	-5	trmE	probable tRNA modification GTPase TrmE	0
EC958_1801	0.04	0.27	0.1422	0.8938	0.987803	0.18	4.94	1	0.320797	0.784967	-5.18	ynfB	hypothetical protein	0
EC958_0324	-0.03	0.27	-0.1225	0.9084	0.988491	0.18	4.93	0.75	0.457278	0.856501	-5.25	hlpA	histone-like protein HlpA	0
EC958_0683	-0.02	0.17	-0.1213	0.9093	0.988491	0.18	7.31	2.29	0.0256014	0.28855	-3.8	pheP	phenylalanine-specific permease	0
EC958_3045	-0.02	0.17	-0.1148	0.9141	0.989343	0.18	8.94	2.77	0.00754738	0.133573	-3.1	fruR-2	sucrose operon repressor	0
EC958_0183	0.02	0.21	0.0717	0.9462	0.993642	0.18	5.4	0.94	0.350091	0.807317	-5.25		antitoxin of gyrase inhibiting toxin-antitoxin system	0
EC958_1709	0.02	0.32	0.0654	0.951	0.994642	0.18	5.51	0.97	0.334095	0.795058	-5.3	ydcO	hypothetical protein	0
EC958_0644	-0.01	0.17	-0.0611	0.9542	0.995754	0.18	4.94	0.93	0.356954	0.80992	-5.2	ybbT	hypothetical protein	2	ecos00230: Purine metabolism | ecos01100: Metabolic pathways
EC958_2921	-0.01	0.23	-0.0423	0.9683	0.997692	0.18	2.44	0.3	0.76346	0.946982	-4.81	yfjG	hypothetical protein	0
EC958_1835	0	0.1	0	1	1	0.18	5.88	1.18	0.244162	0.735769	-5.21		membrane-associated protein UidC	0
EC958_1652	1.23	0.21	5.9833	0.0039	0.377343	0.17	6.82	1.39	0.168688	0.6464	-5.21	ycjX	hypothetical protein	0
EC958_4275	-0.69	0.2	-3.394	0.0274	0.591537	0.17	8.94	2.55	0.0134359	0.200846	-3.56	uvrD	DNA helicase II	2	ecos03420: Nucleotide excision repair | ecos03430: Mismatch repair
EC958_4353	-0.71	0.21	-3.3056	0.0298	0.592304	0.17	1.77	0.29	0.772837	0.952098	-4.84		hypothetical protein	0
EC958_1943	-0.54	0.18	-3.0929	0.0365	0.606266	0.17	5.64	1.06	0.291828	0.772582	-5.28		hypothetical protein	0
EC958_2057	-0.5	0.19	-2.6846	0.055	0.614245	0.17	4.95	0.94	0.350976	0.807317	-5.21	pphA	serine/threonine protein phosphatase 1	0
EC958_3590	-0.52	0.23	-2.2727	0.0855	0.662852	0.17	5.7	1.07	0.288043	0.770772	-5.2	yrbA	hypothetical protein	0
EC958_0762	0.61	0.27	2.2576	0.0869	0.662852	0.17	5.96	1.13	0.262329	0.754973	-5.26	ybeL	hypothetical protein	0
EC958_1870	0.45	0.21	2.1028	0.1033	0.692448	0.17	5.16	0.85	0.400486	0.834546	-5.33	ydhF	hypothetical oxidoreductase YdhF	0
EC958_5133	0.84	0.4	2.0783	0.1062	0.697303	0.17	6.1	1.19	0.239881	0.73335	-5.23		putative transcriptional regulator	0
EC958_1152	-0.41	0.2	-2.058	0.1087	0.702032	0.17	7.66	1.79	0.0786277	0.504609	-4.82	ycbY	hypothetical protein	0
EC958_0340	-0.55	0.27	-2.0181	0.1137	0.716032	0.17	5.75	1.12	0.269551	0.759344	-5.25		putative synthase of the YaeF/YiiX family	0
EC958_0688	0.41	0.22	1.8808	0.1332	0.7321	0.17	7.05	1.57	0.121327	0.588704	-4.98	ybdK	hypothetical protein	2	ecos01100: Metabolic pathways | ecos00480: Glutathione metabolism
EC958_1972	0.4	0.22	1.8505	0.1379	0.739698	0.17	5.19	0.77	0.44233	0.851535	-5.36	ydjY	hypothetical protein	0
EC958_2218	0.48	0.27	1.8067	0.1451	0.740324	0.17	5.8	1.16	0.251872	0.745652	-5.2	dsrB	hypothetical protein	0
EC958_1073	0.31	0.17	1.8064	0.1452	0.740324	0.17	6.44	1.17	0.246344	0.737835	-5.35		putative phage baseplate component	0
EC958_1210	-0.36	0.2	-1.7788	0.1499	0.740821	0.17	6.26	1.46	0.150673	0.627527	-5.03	ycdC	hypothetical transcriptional regulator YcdC	0
EC958_2166	-0.72	0.42	-1.6965	0.165	0.757754	0.17	4.76	0.62	0.540608	0.884811	-5.32		hypothetical protein	0
EC958_1340	0.33	0.2	1.6635	0.1715	0.759801	0.17	6	1.21	0.232993	0.725144	-5.23		putative exonuclease	0
EC958_2978	-0.26	0.17	-1.5481	0.1965	0.777509	0.17	8.45	2.32	0.0239106	0.280168	-4.04	hypF	hydrogenase maturation protein HypF	0
EC958_0993	0.41	0.27	1.5111	0.2053	0.788982	0.17	4.8	0.77	0.447055	0.852631	-5.21	cspD	cold shock-like protein CspD	0
EC958_5200	0.49	0.38	1.287	0.2675	0.813293	0.17	5.17	0.9	0.374046	0.822737	-5.26	yehA'	putative Yeh fimbriae adhesin YehA	0
EC958_1454	-0.48	0.38	-1.2447	0.2812	0.813293	0.17	5.14	0.97	0.336571	0.797457	-5.23	yeeS2	putative phage DNA repair protein	0
EC958_0297	-0.23	0.19	-1.2237	0.2882	0.813293	0.17	5.53	1.02	0.312815	0.780952	-5.27		hypothetical protein	0
EC958_5180	0.41	0.34	1.2174	0.2903	0.813293	0.17	7.5	1.67	0.0997498	0.538955	-4.96		hypothetical protein	0
EC958_2986	-0.28	0.23	-1.1994	0.2966	0.816406	0.17	6.49	1.37	0.176574	0.65631	-5.2	hycG	formate hydrogenlyase subunit 7	0
EC958_1845	-0.24	0.21	-1.1825	0.3025	0.821186	0.17	6.45	1.44	0.156753	0.63434	-5.03	ydgJ	hypothetical oxidoreductase YdgJ	0
EC958_4899	0.43	0.37	1.1591	0.3109	0.825147	0.17	7.47	1.95	0.0562104	0.441538	-4.5		hypothetical protein	0
EC958_2439	-0.27	0.23	-1.1584	0.3111	0.825147	0.17	5.96	0.94	0.350806	0.807317	-5.37	thiM	hydroxyethylthiazole kinase	3	ecos01100: Metabolic pathways | ecos01240: Biosynthesis of cofactors | ecos00730: Thiamine metabolism
EC958_3554	-0.19	0.17	-1.1114	0.3287	0.832455	0.17	5.29	0.91	0.365803	0.817259	-5.23	yhbP	hypothetical protein	0
EC958_1485	-0.18	0.17	-1.0669	0.3461	0.839806	0.17	7.47	1.97	0.0532568	0.438423	-4.48	chaA	calcium/proton antiporter	0
EC958_0810	-0.17	0.17	-1.0034	0.3724	0.857892	0.17	5.61	1.01	0.316165	0.782498	-5.26	kdpE	transcriptional regulatory protein KdpE	2	ecos02020: Two-component system | ecos02024: Quorum sensing
EC958_1897	0.22	0.24	0.9134	0.4127	0.877887	0.17	1.42	0.24	0.814148	0.96151	-4.82		murein lipoprotein	0
EC958_0370	0.36	0.4	0.9125	0.4131	0.877887	0.17	6.35	1.15	0.253213	0.745652	-5.34	lfiR	lateral flagellar biosynthetic protein (FliR-like)	1	ecos02040: Flagellar assembly
EC958_1944	0.15	0.19	0.8014	0.4678	0.898015	0.17	7.32	1.85	0.0692489	0.485234	-4.66	ydiY	hypothetical protein	0
EC958_1052	-0.11	0.19	-0.581	0.5924	0.931849	0.17	7.34	1.92	0.0604429	0.458418	-4.55	dmsA	anaerobic dimethyl sulfoxide reductase chain A	2	ecos00920: Sulfur metabolism | ecos01100: Metabolic pathways
EC958_0884	-0.11	0.2	-0.5423	0.6164	0.938104	0.17	7.44	1.94	0.0570305	0.44585	-4.51	ybhC	putative lipoprotein YbhC	3	ecos00040: Pentose and glucuronate interconversions | ecos01100: Metabolic pathways | ecos02020: Two-component system
EC958_2845	0.23	0.44	0.5208	0.63	0.941402	0.17	6.41	1.46	0.150423	0.627249	-4.99		hypothetical protein	0
EC958_0786	-0.11	0.23	-0.5035	0.6411	0.944511	0.17	6.37	1.29	0.202252	0.686199	-5.24	nagB	glucosamine-6-phosphate deaminase	2	ecos00520: Amino sugar and nucleotide sugar metabolism | ecos01100: Metabolic pathways
EC958_1087	-0.1	0.21	-0.4861	0.6523	0.944511	0.17	7.4	1.47	0.146738	0.619334	-5.25		hypothetical protein	0
EC958_2256	-0.15	0.34	-0.4299	0.6894	0.953565	0.17	4.93	0.92	0.362114	0.813438	-5.23		prophage protein	0
EC958_1081	-0.08	0.19	-0.4178	0.6976	0.955984	0.17	8.21	1.76	0.0830958	0.509339	-5		putative phage tail sheath protein	0
EC958_2300	0.08	0.22	0.3853	0.7196	0.96105	0.17	7.59	1.87	0.0663081	0.474055	-4.67	shiA	shikimate transporter	0
EC958_2762	-0.08	0.21	-0.3648	0.7337	0.963765	0.17	6.75	1.28	0.204262	0.686862	-5.33	yfeG	putative ARAC-type regulatory protein	0
EC958_0068	-0.06	0.17	-0.3452	0.7473	0.968823	0.17	6.73	1.42	0.160055	0.64035	-5.12	yjiL	hypothetical protein	0
EC958_4981	0.08	0.25	0.344	0.7481	0.968823	0.17	5.21	0.88	0.383296	0.82772	-5.32		hypothetical protein	0
EC958_5221	-0.06	0.2	-0.329	0.7587	0.972199	0.17	7.8	2.14	0.037096	0.359342	-4.22	insA	transposase	0
EC958_5164	-0.08	0.24	-0.3223	0.7633	0.972199	0.17	3.45	0.51	0.613455	0.910675	-5.07		hypothetical protein	0
EC958_1707	-0.07	0.23	-0.3043	0.7761	0.973555	0.17	5.47	1	0.321881	0.786449	-5.27	tehB	tellurite resistance protein TehB	0
EC958_0131	-0.05	0.17	-0.2998	0.7793	0.975171	0.17	7.85	1.88	0.0652189	0.472635	-4.7	creD	inner membrane protein CreD	0
EC958_2435	-0.07	0.26	-0.2771	0.7954	0.977453	0.17	6.19	1.19	0.240595	0.733534	-5.29	yegV	hypothetical sugar kinase YegV	0
EC958_1227	0.05	0.2	0.2545	0.8117	0.978697	0.17	5.85	1.1	0.275865	0.763116	-5.29	ycdZ	hypothetical protein	0
EC958_3293	-0.05	0.23	-0.2061	0.8468	0.983159	0.17	5.26	0.81	0.423062	0.843452	-5.29	insC	IS2 insertion element repressor	0
EC958_2623	0.05	0.26	0.1947	0.8551	0.983159	0.17	4.4	0.68	0.497434	0.872323	-5.2	nuoA	NADH dehydrogenase I chain A	2	ecos00190: Oxidative phosphorylation | ecos01100: Metabolic pathways
EC958_2691	-0.02	0.2	-0.0854	0.936	0.991406	0.17	7.59	1.83	0.0721609	0.492034	-4.75		hypothetical protein	0
EC958_3662	0.01	0.23	0.0596	0.9553	0.996053	0.17	4.45	0.46	0.649568	0.918406	-5.12		site-specific DNA inversion stimulation factor	0
EC958_1831	0	0.18	0.0271	0.9797	0.997692	0.17	6.04	1.17	0.245005	0.736822	-5.25	fumA	fumarase A	6	ecos01120: Microbial metabolism in diverse environments | ecos00620: Pyruvate metabolism | ecos00020: Citrate cycle (TCA cycle) | ecos01110: Biosynthesis of secondary metabolites | ecos01200: Carbon metabolism | ecos01100: Metabolic pathways
EC958_2935	1.05	0.18	5.9282	0.0041	0.382269	0.16	6.78	1.49	0.141321	0.615718	-5.09	ygaW	hypothetical protein	0
EC958_1588	-1.33	0.25	-5.247	0.0063	0.408942	0.16	3.54	0.47	0.64301	0.918406	-5.1		hypothetical protein	0
EC958_1339	-0.68	0.19	-3.5069	0.0247	0.591537	0.16	4.64	0.72	0.474173	0.863725	-5.24		hypothetical protein	0
EC958_5017	-0.54	0.2	-2.7737	0.0501	0.611697	0.16	6.94	1.34	0.184177	0.670513	-5.29	xapR	hca operon transcriptional activator	0
EC958_5068	-0.96	0.38	-2.513	0.0658	0.637639	0.16	6.51	1.32	0.193181	0.679191	-5.17		putative transcriptional regulator	0
EC958_4678	-0.43	0.17	-2.4734	0.0687	0.639169	0.16	5.9	0.96	0.339031	0.79798	-5.3	yjfQ	putative DEOR-type transcriptional regulator	0
EC958_0800	0.76	0.33	2.296	0.0833	0.662852	0.16	3.85	0.43	0.666368	0.921041	-5.18	ybfN	hypothetical lipoprotein YbfN	0
EC958_2849	0.38	0.18	2.0899	0.1048	0.696133	0.16	7.69	2.04	0.0458581	0.413561	-4.39	yphA	hypothetical protein	0
EC958_3170	0.45	0.22	2.0838	0.1056	0.696933	0.16	7.12	1.54	0.129462	0.60129	-5.06		isopentenyl-diphosphate delta-isomerase	3	ecos01100: Metabolic pathways | ecos01110: Biosynthesis of secondary metabolites | ecos00900: Terpenoid backbone biosynthesis
EC958_0107	-0.37	0.18	-2.0489	0.1098	0.702702	0.16	7.07	1.51	0.135813	0.609065	-5.12	yjjV	putative deoxyribonuclease YjjV	0
EC958_5081	-0.56	0.3	-1.8883	0.132	0.729966	0.16	6.59	1.31	0.196447	0.682638	-5.21		putative transcriptional regulator	0
EC958_0206	-0.32	0.17	-1.8631	0.1359	0.734347	0.16	6.67	1.4	0.165986	0.644688	-5.09	thiQ	thiamine transport ATP-binding protein ThiQ	1	ecos02010: ABC transporters
EC958_2157	0.43	0.23	1.8329	0.1408	0.740324	0.16	7.03	1.69	0.0964555	0.531794	-4.82		hypothetical protein	0
EC958_1300	-0.42	0.26	-1.6461	0.1751	0.761588	0.16	4.1	0.57	0.568978	0.893306	-5.19	ycfF	HIT-like protein YcfF	0
EC958_1445	-0.27	0.17	-1.6107	0.1825	0.763984	0.16	7.38	1.83	0.0724579	0.492334	-4.7		glycerol metabolism operon regulatory protein	0
EC958_0732	-0.38	0.24	-1.6028	0.1843	0.765876	0.16	6.16	1	0.323726	0.787729	-5.49	citG	2-(5''-triphosphoribosyl)-3'-dephosphocoenzyme-A synthase	1	ecos02020: Two-component system
EC958_3657	-0.27	0.17	-1.5419	0.1979	0.778842	0.16	6.87	1.44	0.155283	0.63316	-5.12		hypothetical protein	2	ecos01100: Metabolic pathways | ecos00052: Galactose metabolism
EC958_2847	0.38	0.28	1.381	0.2394	0.802818	0.16	6.97	1.45	0.153999	0.63134	-5.15	hcaT	putative 3-phenylpropionate transporter	0
EC958_3348	-0.58	0.42	-1.3688	0.2429	0.8046	0.16	6.35	1.14	0.258973	0.75192	-5.35	gspI	hypothetical type II secretion protein GspI	1	ecos03070: Bacterial secretion system
EC958_4882	-0.5	0.37	-1.3258	0.2555	0.807495	0.16	4.56	0.64	0.523695	0.881076	-5.28	rusA	Crossover junction endodeoxyribonuclease rusA	0
EC958_3169	-0.54	0.41	-1.3193	0.2575	0.808924	0.16	6.28	1.19	0.238323	0.730671	-5.27		hypothetical protein	0
EC958_4934	0.5	0.4	1.2335	0.2849	0.813293	0.16	3.86	0.52	0.604453	0.907968	-5.17	ves	protein ves	0
EC958_0066	-0.26	0.23	-1.161	0.3102	0.825147	0.16	7.7	1.68	0.0981008	0.536692	-4.99	yjiK	hypothetical protein	0
EC958_0112	0.24	0.24	0.9843	0.3807	0.86477	0.16	7.56	1.58	0.120359	0.588434	-5.12	deoA	thymidine phosphorylase	2	ecos00240: Pyrimidine metabolism | ecos01100: Metabolic pathways
EC958_1263	0.17	0.17	0.9517	0.3952	0.870339	0.16	5.71	1.1	0.275868	0.763116	-5.27	mviM	putative virulence factor	0
EC958_1007	-0.3	0.32	-0.9261	0.4068	0.875764	0.16	6.63	1.31	0.195785	0.682638	-5.27		putative bacteriophage late gene regulator	0
EC958_0172	-0.17	0.19	-0.9075	0.4155	0.877887	0.16	8.23	2.12	0.038326	0.36457	-4.38	caiB	crotonobetainyl-CoA:carnitine CoA-transferase	0
EC958_1254	-0.19	0.21	-0.8973	0.4203	0.879235	0.16	7.8	1.89	0.0639317	0.470709	-4.7	solA	N-methyl-L-tryptophan oxidase	0
EC958_0984	0.36	0.42	0.8509	0.4428	0.889068	0.16	6.42	1.23	0.223205	0.715854	-5.27		NADH oxidoreductase	0
EC958_3682	-0.14	0.17	-0.8488	0.4438	0.889147	0.16	8.02	1.97	0.0542184	0.438423	-4.59		SUN protein	0
EC958_4145	-0.17	0.21	-0.8224	0.4571	0.898015	0.16	7.39	1.55	0.126992	0.596623	-5.1	uhpA	response regulator UhpA	1	ecos02020: Two-component system
EC958_3443	0.19	0.25	0.7603	0.4894	0.907975	0.16	7.2	1.57	0.122864	0.590224	-5	dsbI	disulfide bond formation protein	0
EC958_3033	0.15	0.2	0.7523	0.4937	0.909884	0.16	6.94	1.4	0.166057	0.644688	-5.18	ygcP	putative anti-terminator regulatory protein	0
EC958_2648	-0.19	0.26	-0.7218	0.5104	0.914371	0.16	4.19	0.44	0.662732	0.921041	-5.06	cvpA	colicin V production protein	0
EC958_3251	-0.13	0.19	-0.7135	0.515	0.916914	0.16	7.39	1.57	0.122601	0.590041	-5.1	mutY	A/G-specific adenine glycosylase	1	ecos03410: Base excision repair
EC958_0838	0.18	0.26	0.7091	0.5174	0.916914	0.16	6.16	1.29	0.202213	0.686199	-5.21	sdhA	succinate dehydrogenase flavoprotein subunit	7	ecos00650: Butanoate metabolism | ecos01100: Metabolic pathways | ecos01200: Carbon metabolism | ecos01110: Biosynthesis of secondary metabolites | ecos00190: Oxidative phosphorylation | ecos00020: Citrate cycle (TCA cycle) | ecos01120: Microbial metabolism in diverse environments
EC958_1987	-0.14	0.2	-0.6853	0.5308	0.919652	0.16	5.99	1.1	0.276367	0.763116	-5.33		hypothetical protein	0
EC958_2274	0.21	0.31	0.668	0.5407	0.921746	0.16	6.97	1.28	0.204436	0.686978	-5.38		hypothetical protein	0
EC958_4963	0.15	0.24	0.6503	0.551	0.923494	0.16	4.53	0.59	0.560108	0.89226	-5.24		hypothetical protein	0
EC958_2284	-0.18	0.27	-0.6475	0.5526	0.923494	0.16	6.66	1.41	0.163239	0.642591	-5.12	ybtS	putative salicylate synthetase	2	ecos01053: Biosynthesis of siderophore group nonribosomal peptides | ecos01110: Biosynthesis of secondary metabolites
EC958_1174	0.13	0.21	0.6423	0.5556	0.923494	0.16	0.87	0.19	0.851377	0.974939	-4.76	yccK	hypothetical protein	1	ecos04122: Sulfur relay system
EC958_0871	-0.12	0.19	-0.6368	0.5589	0.923494	0.16	5.81	1.1	0.274219	0.761639	-5.26		UDP-galactose-4-epimerase	4	ecos00052: Galactose metabolism | ecos00541: O-Antigen nucleotide sugar biosynthesis | ecos00520: Amino sugar and nucleotide sugar metabolism | ecos01100: Metabolic pathways
EC958_0770	0.19	0.3	0.6234	0.5668	0.923494	0.16	5.43	0.77	0.443387	0.852094	-5.47	gltL	ATP-binding protein of glutamate/aspartate transport system	2	ecos02020: Two-component system | ecos02010: ABC transporters
EC958_4740	0.13	0.21	0.6083	0.5758	0.92787	0.16	3.5	0.45	0.650898	0.918592	-5.18		pyrBI operon leader peptide	0
EC958_1842	0.19	0.38	0.4992	0.6438	0.944511	0.16	6.52	1.28	0.204933	0.688178	-5.27	malX	PTS system, maltose and glucose-specific IIABC component	5	ecos00520: Amino sugar and nucleotide sugar metabolism | ecos02060: Phosphotransferase system (PTS) | ecos01100: Metabolic pathways | ecos00500: Starch and sucrose metabolism | ecos00010: Glycolysis / Gluconeogenesis
EC958_2619	-0.1	0.2	-0.4815	0.6553	0.944511	0.16	3.9	0.56	0.575356	0.8953	-5.17	nuoF	NADH dehydrogenase I chain F	2	ecos00190: Oxidative phosphorylation | ecos01100: Metabolic pathways
EC958_1965	0.18	0.38	0.4772	0.6581	0.944511	0.16	5.53	0.96	0.338966	0.79798	-5.35	astB	succinylarginine dihydrolase	2	ecos01100: Metabolic pathways | ecos00330: Arginine and proline metabolism
EC958_3442	-0.12	0.28	-0.4221	0.6946	0.954817	0.16	8.22	2.03	0.0467789	0.41797	-4.54	dsbL	disulfide oxidoreductase	0
EC958_1496	0.06	0.18	0.3452	0.7473	0.968823	0.16	5.56	1.02	0.312664	0.780952	-5.3	narJ	nitrate reductase 1 delta subunit	1	ecos02020: Two-component system
EC958_0573	0.09	0.27	0.3209	0.7643	0.972199	0.16	5.14	0.78	0.436641	0.850019	-5.36	bolA	BolA transcriptional regulator	0
EC958_0339	0.07	0.23	0.317	0.7671	0.972199	0.16	6	1.01	0.31467	0.782104	-5.43	cutF	copper homeostasis protein CutF	1	ecos01503: Cationic antimicrobial peptide (CAMP) resistance
EC958_2335	0.11	0.35	0.3159	0.7679	0.972199	0.16	6.08	1.13	0.261778	0.754973	-5.29		ABC transporter, FecCD transport family	0
EC958_3301	-0.06	0.22	-0.2668	0.8028	0.977852	0.16	7.02	1.3	0.197286	0.682638	-5.34		N-acetylneuraminate lyase 2	2	ecos00520: Amino sugar and nucleotide sugar metabolism | ecos01100: Metabolic pathways
EC958_1304	0.06	0.23	0.2664	0.8031	0.977985	0.16	6.02	0.97	0.336193	0.797327	-5.45	ycfO	hypothetical protein	3	ecos00520: Amino sugar and nucleotide sugar metabolism | ecos01100: Metabolic pathways | ecos01501: beta-Lactam resistance
EC958_2521	-0.05	0.21	-0.2636	0.8051	0.978083	0.16	6.52	1.27	0.207829	0.694122	-5.26	rsuA	ribosomal small subunit pseudouridine synthase A	0
EC958_3500	-0.05	0.22	-0.2339	0.8265	0.982629	0.16	6.51	1.25	0.216715	0.70684	-5.29	exuR	exu regulon transcriptional regulator	0
EC958_4626	-0.05	0.25	-0.2118	0.8426	0.982963	0.16	6.71	1.33	0.18754	0.672824	-5.24	cutA	divalent cation tolerance protein	0
EC958_2976	0.07	0.39	0.184	0.863	0.983159	0.16	7.61	1.93	0.0592925	0.457015	-4.59	norV	anaerobic nitric oxide reductase flavorubredoxin	0
EC958_4512	-0.03	0.19	-0.1754	0.8693	0.983187	0.16	6.57	1.33	0.187331	0.672824	-5.18		alanine racemase 1	3	ecos00473: D-Alanine metabolism | ecos01100: Metabolic pathways | ecos01502: Vancomycin resistance
EC958_2295	-0.03	0.17	-0.1518	0.8867	0.986607	0.16	5.15	0.77	0.442771	0.851535	-5.35		hypothetical protein	0
EC958_1098	0.03	0.18	0.1459	0.891	0.987262	0.16	6.73	1.51	0.135935	0.609065	-5.03		hypothetical protein	0
EC958_1457	0.05	0.34	0.1396	0.8957	0.98835	0.16	3.99	0.51	0.614932	0.910892	-5.13		hypothetical protein	0
EC958_4585	0.01	0.36	0.0288	0.9784	0.997692	0.16	6.6	1.21	0.231383	0.724862	-5.33	phnD	PhnD, subunit of alkylphosphonate ABC transporter	1	ecos02010: ABC transporters
EC958_0484	0	0.17	-0.0059	0.9955	1	0.16	7.04	1.6	0.114836	0.573947	-4.98	codB	cytosine permease	0
EC958_2915	1.35	0.27	5.0161	0.0074	0.431218	0.15	3.79	0.5	0.619515	0.912224	-5.18	grpE	GrpE protein	0
EC958_1783	0.68	0.17	3.9489	0.0168	0.522124	0.15	6.56	1.4	0.16627	0.644818	-5.13	sotB	sugar efflux transporter	0
EC958_2596	0.57	0.17	3.2423	0.0316	0.606266	0.15	3.95	0.46	0.649274	0.918406	-5.15		hypothetical protein	1	ecos01503: Cationic antimicrobial peptide (CAMP) resistance
EC958_3631	0.68	0.26	2.6116	0.0593	0.631957	0.15	4.59	0.49	0.622897	0.912842	-5.29	yhcO	hypothetical protein	0
EC958_3746	0.5	0.2	2.5341	0.0644	0.637639	0.15	6.2	1.11	0.27176	0.759344	-5.35	yheV	hypothetical protein	0
EC958_5149	-0.7	0.34	-2.0881	0.1051	0.696321	0.15	6.86	1.21	0.232025	0.724862	-5.39		hypothetical protein	0
EC958_2940	-0.42	0.22	-1.8825	0.1329	0.7321	0.15	7.84	1.57	0.12293	0.590224	-5.24	nrdE	ribonucleoside-diphosphate reductase 2 alpha chain	3	ecos00230: Purine metabolism | ecos00240: Pyrimidine metabolism | ecos01100: Metabolic pathways
EC958_1833	0.45	0.27	1.6816	0.1679	0.759801	0.15	6.6	1.18	0.242473	0.73562	-5.42	ydgA	hypothetical protein	0
EC958_0956	-0.28	0.17	-1.6319	0.178	0.76256	0.15	6.37	1.13	0.26273	0.754973	-5.41	ybjI	conserved protein with a phophatase-like domain	4	ecos01100: Metabolic pathways | ecos01240: Biosynthesis of cofactors | ecos01110: Biosynthesis of secondary metabolites | ecos00740: Riboflavin metabolism
EC958_1185	0.29	0.2	1.4128	0.2306	0.802818	0.15	6.89	1.42	0.160987	0.640619	-5.19	appA	periplasmic AppA protein	3	ecos00562: Inositol phosphate metabolism | ecos01100: Metabolic pathways | ecos00740: Riboflavin metabolism
EC958_1522	-0.32	0.23	-1.3996	0.2342	0.802818	0.15	2.94	0.34	0.737258	0.937612	-5.07	yciU	hypothetical protein	0
EC958_2809	0.23	0.18	1.2726	0.2721	0.813293	0.15	8.37	2	0.0501085	0.429887	-4.62	yfgF	hypothetical protein	0
EC958_2555	-0.23	0.19	-1.2148	0.2913	0.813293	0.15	7.75	1.8	0.076525	0.500408	-4.84	rcsC	sensor protein RcsC	2	ecos02020: Two-component system | ecos02026: Biofilm formation - Escherichia coli
EC958_1404	0.22	0.19	1.1954	0.298	0.817138	0.15	6.87	1.37	0.176665	0.65631	-5.25		hypothetical protein	0
EC958_3860	0.2	0.17	1.1426	0.317	0.829614	0.15	6.1	1.11	0.273046	0.76098	-5.35	yhhL	hypothetical protein	0
EC958_3434	-0.22	0.2	-1.1404	0.3178	0.829614	0.15	6.87	1.18	0.24395	0.735769	-5.42	yqiA	hypothetical protein	0
EC958_2992	-0.29	0.27	-1.0883	0.3376	0.833761	0.15	6.16	0.97	0.335229	0.795806	-5.44	hycA	transcriptional repressor of hyc and hyp operons	0
EC958_1584	-0.28	0.27	-1.0352	0.3591	0.851357	0.15	5.04	0.69	0.492849	0.869476	-5.4	ylcE	hypothetical protein	0
EC958_3189	-0.25	0.24	-1.0235	0.3639	0.854667	0.15	6.92	1.39	0.168774	0.6464	-5.23	pepP	Xaa-Pro aminopeptidase	0
EC958_2367	0.22	0.21	1.0187	0.3659	0.8549	0.15	5.15	0.81	0.42183	0.843452	-5.33	hisI	histidine biosynthesis bifunctional protein HisIE	4	ecos01230: Biosynthesis of amino acids | ecos01110: Biosynthesis of secondary metabolites | ecos00340: Histidine metabolism | ecos01100: Metabolic pathways
EC958_0251	0.19	0.2	0.9609	0.391	0.86983	0.15	7.98	1.84	0.0710348	0.489625	-4.81	aroP	aromatic amino acid transport protein AroP	0
EC958_1848	-0.19	0.21	-0.9329	0.4037	0.874229	0.15	6.95	1.29	0.202258	0.686199	-5.36	ydgK	hypothetical protein	0
EC958_4237	-0.17	0.2	-0.8861	0.4256	0.880296	0.15	8.02	1.79	0.0789741	0.504609	-4.9	ilvY	transcriptional activator protein IlvY	0
EC958_1043	-0.38	0.43	-0.8855	0.4259	0.880296	0.15	7.28	1.63	0.108277	0.562836	-4.99		putative prophage protein	0
EC958_1322	0.15	0.17	0.8573	0.4396	0.88646	0.15	5.15	0.72	0.475404	0.863725	-5.34	potB	spermidine-putrescine transport system permease	1	ecos02010: ABC transporters
EC958_2299	-0.34	0.41	-0.8251	0.4557	0.897745	0.15	6.42	1.06	0.2924	0.772582	-5.43		hypothetical protein	0
EC958_1096	-0.14	0.18	-0.8123	0.4622	0.898015	0.15	6.99	1.15	0.253519	0.745742	-5.55		putative phage-related lytic murein transglycosylase	0
EC958_0034	0.23	0.28	0.8038	0.4666	0.898015	0.15	6.17	0.98	0.329477	0.79206	-5.41		hypothetical protein	0
EC958_4752	-0.19	0.24	-0.7969	0.4701	0.898015	0.15	4.79	0.67	0.507589	0.874641	-5.3	valS	valyl-tRNA synthetase	1	ecos00970: Aminoacyl-tRNA biosynthesis
EC958_2877	0.18	0.24	0.7795	0.4792	0.899649	0.15	6.04	0.88	0.383574	0.82772	-5.53	rseB	sigma-E factor regulatory protein RseB	0
EC958_2035	-0.2	0.27	-0.738	0.5015	0.911786	0.15	6.17	1.07	0.291285	0.772384	-5.39	manX	PTS system, mannose-specific IIAB component	4	ecos01100: Metabolic pathways | ecos02060: Phosphotransferase system (PTS) | ecos00520: Amino sugar and nucleotide sugar metabolism | ecos00051: Fructose and mannose metabolism
EC958_1420	0.15	0.21	0.7325	0.5045	0.912849	0.15	7.14	1.46	0.148631	0.623468	-5.24	ycgN	hypothetical protein	0
EC958_2985	-0.16	0.23	-0.6813	0.5331	0.92045	0.15	6.23	1.08	0.286605	0.770772	-5.43	hycH	formate hydrogenlyase maturation protein HycH	0
EC958_0129	-0.11	0.17	-0.6525	0.5497	0.923494	0.15	6.44	1.22	0.22667	0.719075	-5.29	creB	transcriptional regulatory protein CreB	1	ecos02020: Two-component system
EC958_4485	-0.24	0.38	-0.6429	0.5553	0.923494	0.15	4.41	0.63	0.531715	0.881961	-5.24		hypothetical protein	0
EC958_1962	0.11	0.17	0.6414	0.5562	0.923494	0.15	5.68	0.87	0.387522	0.830535	-5.46	cho	excinuclease cho	0
EC958_1725	0.15	0.26	0.596	0.5833	0.930773	0.15	7.26	1.46	0.151109	0.627527	-5.24	yncD	probable tonB-dependent receptor YncD	0
EC958_0891	0.14	0.24	0.5654	0.602	0.934704	0.15	7.11	1.32	0.192372	0.679191	-5.36	uvrB	excision nuclease subunit B	1	ecos03420: Nucleotide excision repair
EC958_1814	-0.12	0.21	-0.5613	0.6045	0.935261	0.15	5.69	0.88	0.384194	0.828334	-5.44	ynfL	hypothetical transcriptional regulator YnfL	0
EC958_0737	-0.17	0.31	-0.54	0.6178	0.938968	0.15	7.3	1.53	0.131871	0.605142	-5.16	citC	citrate lyase synthetase	1	ecos02020: Two-component system
EC958_1161	-0.12	0.24	-0.4991	0.6439	0.944511	0.15	5.71	0.8	0.424631	0.843452	-5.45	ompA	outer membrane protein A	0
EC958_1694	-0.19	0.43	-0.4473	0.6778	0.949723	0.15	1.43	0.2	0.840717	0.971209	-4.82		hypothetical protein	0
EC958_2212	-0.19	0.44	-0.4323	0.6878	0.952996	0.15	3.2	0.36	0.718353	0.931032	-5.06	fliN	flagellar motor switch protein FliN	2	ecos02040: Flagellar assembly | ecos02030: Bacterial chemotaxis
EC958_5066	-0.18	0.44	-0.4214	0.6951	0.954874	0.15	6.1	0.99	0.327361	0.789423	-5.42		hypothetical protein	0
EC958_1166	0.08	0.2	0.394	0.7137	0.961014	0.15	5.88	0.83	0.408746	0.837916	-5.51	yccF	hypothetical protein	0
EC958_1204	-0.14	0.34	-0.3935	0.714	0.961014	0.15	5.95	0.99	0.325396	0.788491	-5.43	nmoB	4-hydroxyphenylacetate 3-monooxygenase small chain	2	ecos00240: Pyrimidine metabolism | ecos01100: Metabolic pathways
EC958_0867	0.09	0.27	0.3242	0.7621	0.972199	0.15	6.02	0.87	0.386216	0.829432	-5.56	gpmA	phosphoglycerate mutase 1	8	ecos00010: Glycolysis / Gluconeogenesis | ecos00260: Glycine, serine and threonine metabolism | ecos01120: Microbial metabolism in diverse environments | ecos00680: Methane metabolism | ecos01100: Metabolic pathways | ecos01200: Carbon metabolism | ecos01110: Biosynthesis of secondary metabolites | ecos01230: Biosynthesis of amino acids
EC958_1206	0.13	0.41	0.3144	0.7689	0.972199	0.15	5.97	0.95	0.343828	0.803234	-5.44	ycdJ	hypothetical protein	2	ecos00240: Pyrimidine metabolism | ecos01100: Metabolic pathways
EC958_2471	0.07	0.23	0.3134	0.7696	0.972199	0.15	6.96	1.45	0.153585	0.63134	-5.17		D-lactate dehydrogenase	3	ecos01100: Metabolic pathways | ecos01120: Microbial metabolism in diverse environments | ecos00620: Pyruvate metabolism
EC958_1732	0.08	0.27	0.2935	0.7837	0.975177	0.15	4.81	0.71	0.479954	0.864736	-5.31	narV	respiratory nitrate reductase 2 gamma chain	4	ecos02020: Two-component system | ecos01120: Microbial metabolism in diverse environments | ecos00910: Nitrogen metabolism | ecos01100: Metabolic pathways
EC958_3944	-0.09	0.32	-0.293	0.7841	0.975177	0.15	6.66	1.12	0.267435	0.759138	-5.44		hypothetical protein	0
EC958_0412	0.07	0.25	0.2646	0.8044	0.978083	0.15	7.74	2.01	0.0496696	0.428022	-4.5	yafP	hypothetical acetyltransferase YafP	0
EC958_2092	0.05	0.21	0.2389	0.8229	0.982629	0.15	5.29	0.79	0.434846	0.850019	-5.32	yecN	hypothetical protein	0
EC958_2832	-0.04	0.22	-0.1942	0.8555	0.983159	0.15	8.01	1.95	0.0559585	0.441238	-4.64	sseB	enhanced serine sensitivity	0
EC958_1910	0.06	0.36	0.1766	0.8684	0.983159	0.15	8.33	1.98	0.0521977	0.436426	-4.66	ydiM	hypothetical transport protein YdiM	0
EC958_0292	-0.03	0.2	-0.1713	0.8723	0.983796	0.15	8.5	2.08	0.0420235	0.386758	-4.59	mrcB	penicillin-binding protein 1B	1	ecos00550: Peptidoglycan biosynthesis
EC958_0920	-0.03	0.18	-0.1588	0.8815	0.984607	0.15	6.68	1.34	0.186465	0.672392	-5.25	ybiN	hypothetical protein	0
EC958_1501	-0.06	0.41	-0.1552	0.8842	0.985691	0.15	5.72	1.05	0.296234	0.775473	-5.3		hypothetical protein	0
EC958_0184	0.03	0.19	0.1486	0.8891	0.986649	0.15	4.56	0.68	0.49869	0.873592	-5.19		toxin of gyrase inhibiting toxin-antitoxin system	0
EC958_1256	-0.02	0.21	-0.1132	0.9153	0.989597	0.15	5.3	0.73	0.469505	0.861375	-5.4		hypothetical protein	0
EC958_0625	-0.01	0.24	-0.0604	0.9548	0.995975	0.15	8.31	2.21	0.0311479	0.330323	-4.22	ybaR	copper-transporting P-type ATPase	0
EC958_3635	0	0.17	0.0288	0.9784	0.997692	0.15	6.76	1.42	0.161421	0.640619	-5.16	yhcS	putative transcriptional regulator LysR-type	0
EC958_1413	0.01	0.26	0.0245	0.9816	0.997692	0.15	6.18	1.07	0.287433	0.770772	-5.38	minD	cell division inhibitor, membrane ATPase MinD	0
EC958_2781	0.01	0.26	0.0233	0.9826	0.997692	0.15	7.18	1.41	0.162814	0.642528	-5.28	tktB	transketolase II	6	ecos00030: Pentose phosphate pathway | ecos01200: Carbon metabolism | ecos01100: Metabolic pathways | ecos01230: Biosynthesis of amino acids | ecos01110: Biosynthesis of secondary metabolites | ecos01120: Microbial metabolism in diverse environments
EC958_0749	1.58	0.26	6.1296	0.0036	0.374738	0.14	2.1	0.18	0.856593	0.97521	-4.77	ybeD	hypothetical protein	0
EC958_2018	0.95	0.18	5.146	0.0068	0.420125	0.14	6.89	1.31	0.195862	0.682638	-5.32	yeaR	hypothetical protein	0
EC958_1724	-0.63	0.17	-3.667	0.0214	0.570953	0.14	4.05	0.52	0.603244	0.907968	-5.25		hypothetical protein	0
EC958_4122	1.06	0.39	2.6954	0.0544	0.614245	0.14	6.06	0.86	0.394566	0.831421	-5.5		hypothetical protein	0
EC958_1429	0.56	0.21	2.6911	0.0546	0.614245	0.14	6.28	1.06	0.292248	0.772582	-5.45	dadX	alanine racemase 2, catabolic	3	ecos01100: Metabolic pathways | ecos00473: D-Alanine metabolism | ecos01502: Vancomycin resistance
EC958_0497	-0.96	0.36	-2.672	0.0557	0.61536	0.14	5.86	0.79	0.434285	0.850019	-5.51		hypothetical protein	0
EC958_2778	-0.69	0.31	-2.1947	0.0932	0.663165	0.14	7.18	1.39	0.170334	0.646663	-5.31	eutS	ethanolamine utilization protein EutS	0
EC958_5124	-0.37	0.18	-2.052	0.1094	0.702702	0.14	4.27	0.49	0.625091	0.912966	-5.22		hypothetical protein	0
EC958_0391	0.81	0.4	2.0126	0.1145	0.717795	0.14	5.98	0.87	0.386208	0.829432	-5.5		hypothetical protein	0
EC958_2104	0.33	0.17	1.9458	0.1236	0.726223	0.14	3.23	0.31	0.755283	0.943664	-5.07	cheY	chemotaxis protein CheY	2	ecos02030: Bacterial chemotaxis | ecos02020: Two-component system
EC958_3195	0.79	0.41	1.926	0.1264	0.727645	0.14	5.21	0.75	0.456779	0.856501	-5.38	yqfE	hypothetical protein	0
EC958_1431	-0.39	0.21	-1.8552	0.1372	0.736714	0.14	5.09	0.71	0.482733	0.86604	-5.49	ldcA	muramoyltetrapeptide carboxypeptidase	0
EC958_1057	0.3	0.17	1.7684	0.1517	0.743096	0.14	6.2	0.96	0.339218	0.79798	-5.52	ycaD	hypothetical protein	0
EC958_0745	-0.47	0.27	-1.7171	0.1611	0.753899	0.14	4.14	0.55	0.582236	0.899059	-5.22		hypothetical protein	2	ecos03070: Bacterial secretion system | ecos03060: Protein export
EC958_1487	-0.41	0.24	-1.6784	0.1686	0.759801	0.14	5.31	0.72	0.475546	0.863725	-5.42	chaC	cation transport protein ChaC	2	ecos00480: Glutathione metabolism | ecos01100: Metabolic pathways
EC958_2275	-0.33	0.2	-1.645	0.1753	0.761601	0.14	7.15	1.43	0.156907	0.634443	-5.23		hypothetical protein	0
EC958_3217	-0.68	0.41	-1.6434	0.1756	0.761825	0.14	5.66	0.79	0.434474	0.850019	-5.48	cmtB	PTS system, mannitol-specific enzyme II component, cryptic	3	ecos01100: Metabolic pathways | ecos00051: Fructose and mannose metabolism | ecos02060: Phosphotransferase system (PTS)
EC958_0366	0.29	0.18	1.6062	0.1835	0.765031	0.14	5.62	0.81	0.422787	0.843452	-5.43	yafM	hypothetical protein	0
EC958_0248	-0.32	0.2	-1.5916	0.1867	0.768377	0.14	3.82	0.29	0.772617	0.952098	-4.97	nadC	nicotinate-nucleotide pyrophosphorylase (carboxylating)	3	ecos00760: Nicotinate and nicotinamide metabolism | ecos01240: Biosynthesis of cofactors | ecos01100: Metabolic pathways
EC958_4214	-0.3	0.2	-1.4979	0.2085	0.790488	0.14	5.93	1.01	0.315693	0.782498	-5.59	gidA	glucose-inhibited division protein A	0
EC958_1090	-0.29	0.2	-1.4368	0.2241	0.802818	0.14	8.29	1.66	0.102574	0.548709	-5.2		hypothetical protein	0
EC958_4906	-0.24	0.17	-1.4338	0.2249	0.802818	0.14	5.37	0.67	0.508705	0.874641	-5.46		transposase, IS30 family	0
EC958_2745	-0.3	0.21	-1.433	0.2251	0.802818	0.14	5.98	0.96	0.342292	0.8017	-5.42	pdxK	pyridoxine kinase	3	ecos00750: Vitamin B6 metabolism | ecos01100: Metabolic pathways | ecos01240: Biosynthesis of cofactors
EC958_2783	-0.28	0.2	-1.4239	0.2276	0.802818	0.14	5.65	0.72	0.477253	0.864311	-5.46	yffH	hypothetical protein	0
EC958_4885	-0.5	0.4	-1.2723	0.2722	0.813293	0.14	5.07	0.71	0.483552	0.86604	-5.38		hypothetical protein	0
EC958_0583	-0.21	0.17	-1.2213	0.289	0.813293	0.14	6.19	1.07	0.289985	0.771797	-5.4	ybaX	hypothetical protein	2	ecos01100: Metabolic pathways | ecos00790: Folate biosynthesis
EC958_2330	-0.39	0.32	-1.2044	0.2948	0.814073	0.14	5.71	0.76	0.452249	0.855481	-5.49		putative transposase	0
EC958_1071	-0.22	0.19	-1.1536	0.3129	0.826339	0.14	8.2	1.61	0.113237	0.570147	-5.24		putative bacteriophage baseplate assembly protein	0
EC958_1739	-0.28	0.25	-1.1165	0.3267	0.832095	0.14	7.25	1.49	0.142877	0.615718	-5.19		FdnG, alpha subunit of formate dehydrogenase-N	1	ecos02020: Two-component system
EC958_2606	-0.23	0.23	-1.0225	0.3644	0.854667	0.14	5.94	0.83	0.410115	0.838565	-5.51	elaA	hypothetical protein	0
EC958_2997	0.17	0.18	0.9372	0.4017	0.872694	0.14	7.15	1.42	0.161226	0.640619	-5.27	hypE	hydrogenase isoenzymes formation protein HypE	0
EC958_3433	-0.16	0.19	-0.8648	0.4359	0.885321	0.14	1.57	0.22	0.826095	0.964071	-4.84	parE	topoisomerase IV subunit B	0
EC958_1129	-0.2	0.25	-0.7899	0.4738	0.898015	0.14	4.43	0.65	0.517103	0.877639	-5.23	kdsB	3-deoxy-manno-octulosonate cytidylyltransferase	2	ecos00540: Lipopolysaccharide biosynthesis | ecos01100: Metabolic pathways
EC958_2754	-0.14	0.18	-0.7844	0.4766	0.898859	0.14	7.45	1.52	0.134619	0.608658	-5.22		putative PTS system IIBC component YfeV	2	ecos02060: Phosphotransferase system (PTS) | ecos00520: Amino sugar and nucleotide sugar metabolism
EC958_2673	0.14	0.19	0.7232	0.5096	0.913716	0.14	7.96	1.71	0.0934817	0.526791	-5.06	yfcV	putative Yfc fimbriae subunit YfcV	0
EC958_1722	-0.12	0.17	-0.7139	0.5147	0.916914	0.14	4.26	0.52	0.608053	0.908472	-5.28	ydcZ	hypothetical protein	1	ecos02024: Quorum sensing
EC958_4835	-0.2	0.29	-0.6998	0.5226	0.916914	0.14	3.46	0.4	0.690416	0.925826	-5.12		hypothetical protein	0
EC958_3271	-0.16	0.24	-0.6582	0.5464	0.923494	0.14	8.29	1.81	0.0752451	0.498233	-4.94	iucA	aerobactin siderophore biosynthesis protein	4	ecos01120: Microbial metabolism in diverse environments | ecos00997: Biosynthesis of various secondary metabolites - part 3 | ecos01100: Metabolic pathways | ecos01110: Biosynthesis of secondary metabolites
EC958_0908	-0.13	0.2	-0.6565	0.5474	0.923494	0.14	5.28	0.79	0.432953	0.850019	-5.41	ybiH	putative transcriptional regulator	0
EC958_2326	0.27	0.43	0.6338	0.5606	0.923494	0.14	7.11	1.29	0.203962	0.686551	-5.4		hypothetical protein	0
EC958_0648	-0.27	0.43	-0.6274	0.5644	0.923494	0.14	8.51	2.19	0.0327829	0.336213	-4.32	ybbQ	2-hydroxy-3-oxopropionate reductase	2	ecos00630: Glyoxylate and dicarboxylate metabolism | ecos01100: Metabolic pathways
EC958_5005	0.27	0.44	0.6093	0.5753	0.927586	0.14	6.23	1.08	0.285746	0.770772	-5.43	ypdE	aminopeptidase YpdE	0
EC958_0063	-0.13	0.21	-0.6035	0.5787	0.929109	0.14	6.1	1.01	0.318909	0.784967	-5.42	yjiH	hypothetical protein	0
EC958_3804	0.11	0.19	0.5919	0.5858	0.930859	0.14	6.01	0.93	0.356592	0.80992	-5.41	yhgG	hypothetical protein	0
EC958_0342	-0.16	0.28	-0.562	0.6041	0.935261	0.14	6.17	0.97	0.338494	0.79798	-5.47	yaeB	hypothetical protein	0
EC958_2110	-0.24	0.43	-0.558	0.6066	0.935922	0.14	6.86	1.43	0.15823	0.637254	-5.15	cheA	chemotaxis protein CheA	2	ecos02020: Two-component system | ecos02030: Bacterial chemotaxis
EC958_2994	-0.11	0.2	-0.5515	0.6106	0.937149	0.14	6.34	1.05	0.296686	0.775473	-5.48	hypB	hydrogenase isoenzymes nickel incorporation protein HypB	0
EC958_1735	0.09	0.17	0.5463	0.6139	0.937844	0.14	7.46	1.72	0.0918385	0.526791	-4.93	narZ	respiratory nitrate reductase 2 alpha chain	4	ecos02020: Two-component system | ecos00910: Nitrogen metabolism | ecos01120: Microbial metabolism in diverse environments | ecos01100: Metabolic pathways
EC958_0607	0.12	0.23	0.5416	0.6169	0.938435	0.14	4.01	0.45	0.655361	0.919472	-5.16	ybaN	hypothetical protein	0
EC958_1447	0.13	0.24	0.5303	0.624	0.940309	0.14	8.86	2.27	0.0271943	0.301622	-4.24		hypothetical protein	0
EC958_3504	0.14	0.27	0.5233	0.6284	0.941402	0.14	5.65	0.73	0.468129	0.861375	-5.48	yqjD	hypothetical protein	0
EC958_1625	-0.17	0.34	-0.51	0.6369	0.944511	0.14	7.43	1.5	0.140182	0.615718	-5.25		acriflavine resistance protein B	2	ecos01503: Cationic antimicrobial peptide (CAMP) resistance | ecos01501: beta-Lactam resistance
EC958_0532	-0.09	0.2	-0.4691	0.6634	0.945787	0.14	6.8	1.21	0.231526	0.724862	-5.41	yajF	putative NAGC-like transcriptional regulator	5	ecos01100: Metabolic pathways | ecos00500: Starch and sucrose metabolism | ecos01110: Biosynthesis of secondary metabolites | ecos00520: Amino sugar and nucleotide sugar metabolism | ecos00051: Fructose and mannose metabolism
EC958_0904	0.07	0.19	0.3886	0.7174	0.961031	0.14	6.11	1.02	0.311672	0.780952	-5.42	ybhR	hypothetical protein	0
EC958_0120	0.09	0.22	0.3865	0.7188	0.96105	0.14	8.5	1.97	0.0537473	0.438423	-4.66	nadR	transcriptional regulator NadR	2	ecos01100: Metabolic pathways | ecos00760: Nicotinate and nicotinamide metabolism
EC958_1762	0.16	0.42	0.3796	0.7235	0.962065	0.14	5.86	0.88	0.382364	0.82772	-5.5		putative ARAC-type regulatory protein	0
EC958_2096	-0.15	0.39	-0.3763	0.7258	0.962311	0.14	6.35	1.03	0.305128	0.777734	-5.49	yecK	cytochrome c-type protein TorY	3	ecos01120: Microbial metabolism in diverse environments | ecos00680: Methane metabolism | ecos01100: Metabolic pathways
EC958_3638	-0.08	0.24	-0.3345	0.7548	0.972199	0.14	7.35	1.23	0.222034	0.714011	-5.4		ribonuclease G	0
EC958_1697	-0.07	0.2	-0.3338	0.7553	0.972199	0.14	4.43	0.46	0.647246	0.918406	-5.3	cybB	cytochrome b561	0
EC958_1233	0.1	0.29	0.3331	0.7558	0.972199	0.14	7.43	1.31	0.194206	0.680896	-5.48	csgB	minor curlin subunit CsgB	1	ecos02026: Biofilm formation - Escherichia coli
EC958_4586	-0.09	0.34	-0.2645	0.8045	0.978083	0.14	7.16	1.21	0.230669	0.724862	-5.48	phnC	PhnC, subunit of alkylphosphonate ABC transporter	1	ecos02010: ABC transporters
EC958_3105	0.1	0.39	0.2565	0.8102	0.978083	0.14	7.79	1.38	0.174322	0.653441	-5.48		hypothetical protein	0
EC958_1262	-0.06	0.23	-0.252	0.8134	0.979387	0.14	6.09	0.92	0.361971	0.813438	-5.52	yceH	hypothetical protein	0
EC958_3221	-0.05	0.21	-0.2171	0.8388	0.982963	0.14	6.91	1.23	0.225386	0.716847	-5.37	yggG	putative metalloprotease YggG	0
EC958_1034	0.06	0.41	0.1535	0.8854	0.986068	0.14	6.83	1.18	0.243675	0.735769	-5.46		phage capsid scaffolding protein	0
EC958_3600	0.03	0.25	0.1365	0.898	0.988461	0.14	2.48	0.25	0.802685	0.959951	-4.95	yhbN	hypothetical protein	0
EC958_3460	0.03	0.25	0.1354	0.8989	0.988461	0.14	6.83	1.19	0.240195	0.73335	-5.44	ygiM	hypothetical protein	0
EC958_4431	-0.04	0.44	-0.0959	0.9282	0.990661	0.14	7.18	0.41	0.680812	0.921895	-6.07	yijF	hypothetical protein	0
EC958_0852	0	0.21	-0.0212	0.9841	0.99812	0.14	3.72	0.32	0.752194	0.943079	-5.06	ybgE	hypothetical protein	0
EC958_0793	-0.01	0.42	-0.0147	0.989	0.999145	0.14	7.68	1.56	0.124987	0.59399	-5.19		dihydrodipicolinate synthase	6	ecos00261: Monobactam biosynthesis | ecos01120: Microbial metabolism in diverse environments | ecos01230: Biosynthesis of amino acids | ecos01110: Biosynthesis of secondary metabolites | ecos00300: Lysine biosynthesis | ecos01100: Metabolic pathways
EC958_3552	-0.98	0.18	-5.5632	0.0051	0.382794	0.13	6.9	1.32	0.19114	0.676394	-5.3	yraR	hypothetical protein	0
EC958_0603	-0.91	0.18	-5.1834	0.0066	0.417837	0.13	7.16	1.23	0.222216	0.714131	-5.49	acrR	acrAB operon repressor	0
EC958_5172	-0.79	0.19	-4.1784	0.0139	0.494994	0.13	4.2	0.47	0.642979	0.918406	-5.23		hypothetical protein	0
EC958_5139	0.98	0.26	3.7507	0.0199	0.562694	0.13	5.82	0.64	0.523366	0.881015	-5.55		hypothetical protein	0
EC958_1136	0.8	0.25	3.2067	0.0327	0.606266	0.13	7.15	1.33	0.189905	0.673473	-5.37	ycbB	hypothetical protein	0
EC958_2939	-0.62	0.21	-2.9829	0.0406	0.606266	0.13	4.97	0.73	0.469454	0.861375	-5.38		hypothetical protein	0
EC958_5177	-1.16	0.41	-2.8708	0.0454	0.606266	0.13	7.23	0.96	0.339146	0.79798	-5.78		hypothetical protein	0
EC958_2088	-0.65	0.23	-2.848	0.0465	0.606266	0.13	2.72	0.33	0.743951	0.938355	-5.04	ntpA	dATP pyrophosphohydrolase	3	ecos00790: Folate biosynthesis | ecos01240: Biosynthesis of cofactors | ecos01100: Metabolic pathways
EC958_2547	0.62	0.22	2.8456	0.0466	0.606266	0.13	6.84	1.11	0.273358	0.761271	-5.54		malate dehydrogenase	6	ecos01100: Metabolic pathways | ecos01200: Carbon metabolism | ecos01110: Biosynthesis of secondary metabolites | ecos00020: Citrate cycle (TCA cycle) | ecos00620: Pyruvate metabolism | ecos01120: Microbial metabolism in diverse environments
EC958_3861	-0.54	0.23	-2.3645	0.0773	0.662852	0.13	6.5	1.08	0.286149	0.770772	-5.46	yhhM	hypothetical protein	0
EC958_0844	-0.41	0.17	-2.3514	0.0784	0.662852	0.13	6.99	1.26	0.212246	0.702219	-5.42		transcriptional regulator of succinyl-CoA synthetase operon	0
EC958_2234	-0.4	0.17	-2.3426	0.0792	0.662852	0.13	6.61	0.98	0.330905	0.793211	-5.59		hypothetical protein	3	ecos01100: Metabolic pathways | ecos01120: Microbial metabolism in diverse environments | ecos00230: Purine metabolism
EC958_4896	0.64	0.28	2.2573	0.0869	0.662852	0.13	3.17	0.33	0.744971	0.938923	-5.08		hypothetical protein	0
EC958_2277	-0.85	0.39	-2.1914	0.0935	0.663165	0.13	6.02	0.78	0.441231	0.851535	-5.63		Division inhibition protein DicB	0
EC958_3493	0.37	0.17	2.1317	0.1	0.679205	0.13	7.75	1.32	0.192984	0.679191	-5.52	ygjR	hypothetical oxidoreductase YgjR	0
EC958_0941	-0.44	0.22	-1.9862	0.118	0.720972	0.13	7.22	1.39	0.170109	0.646663	-5.35		hypothetical ABC transporter ATP-binding protein in bcr 5'region	1	ecos02010: ABC transporters
EC958_4901	0.37	0.19	1.9669	0.1206	0.72163	0.13	7.61	1.52	0.133292	0.608239	-5.24		hypothetical protein	0
EC958_3256	0.39	0.2	1.9562	0.1221	0.725526	0.13	6.56	1.01	0.319164	0.784967	-5.51	yqgA	hypothetical protein	0
EC958_0784	-0.42	0.22	-1.9514	0.1228	0.725827	0.13	6.17	1.02	0.310871	0.780952	-5.51	nagC	transcriptional repressor of nag(N-acetylglucosamine) operon	0
EC958_1907	-0.41	0.23	-1.7922	0.1476	0.740324	0.13	6.77	1.2	0.234524	0.726971	-5.46	ydiJ	hypothetical protein	0
EC958_0176	-0.63	0.4	-1.559	0.194	0.775958	0.13	7.09	1.2	0.235535	0.727388	-5.49	fixB	FixB protein	0
EC958_1393	-0.37	0.24	-1.5549	0.1949	0.775958	0.13	6.78	1	0.322755	0.787025	-5.68		NADP Isocitrate dehydrogenase	0
EC958_2251	-0.33	0.21	-1.5423	0.1979	0.778842	0.13	8.1	1.8	0.0766616	0.500408	-4.93		phage tail tape-measure protein	0
EC958_1041	-0.57	0.37	-1.53	0.2008	0.78364	0.13	6.49	1.04	0.300741	0.776902	-5.49		phage replication protein	0
EC958_5118	-0.59	0.4	-1.4979	0.2085	0.790488	0.13	4.58	0.5	0.617803	0.911098	-5.33		hypothetical protein	0
EC958_0703	-0.33	0.24	-1.3762	0.2408	0.802832	0.13	3.35	0.33	0.738957	0.937612	-5.05		hypothetical protein	0
EC958_2881	-0.23	0.17	-1.3498	0.2484	0.807495	0.13	6.27	0.91	0.367665	0.818244	-5.57	yfiC	hypothetical protein	0
EC958_1214	-0.23	0.17	-1.3382	0.2518	0.807495	0.13	6.52	1.11	0.270704	0.759344	-5.51	putP	sodium/proline symporter	0
EC958_3966	-0.22	0.18	-1.259	0.2765	0.813293	0.13	7.96	1.5	0.138798	0.613522	-5.32		hypothetical protein	0
EC958_4399	-0.31	0.25	-1.2567	0.2773	0.813293	0.13	7.96	1.68	0.0983777	0.53675	-5.05	yiiP	hypothetical protein	0
EC958_0662	-0.23	0.19	-1.2442	0.2814	0.813293	0.13	5.97	0.83	0.411017	0.838565	-5.55		hypothetical protein	0
EC958_1108	0.22	0.18	1.2197	0.2896	0.813293	0.13	5.92	0.79	0.432209	0.850019	-5.58		hypothetical protein	0
EC958_4322	0.27	0.22	1.2017	0.2958	0.81563	0.13	6.29	0.82	0.413221	0.839201	-5.59	rfaH	transcriptional activator RfaH	0
EC958_2460	-0.22	0.19	-1.1609	0.3102	0.825147	0.13	5.21	0.71	0.482581	0.86604	-5.42	yehS	hypothetical protein	0
EC958_0382	-0.18	0.17	-1.0864	0.3384	0.833761	0.13	7.02	1.25	0.216512	0.70684	-5.44		glycerol-3-phosphate cytidylyltransferase, CDP-glycerol pyrophosphorylase (Teichoic acid biosynthesis protein D)	3	ecos00564: Glycerophospholipid metabolism | ecos00440: Phosphonate and phosphinate metabolism | ecos01100: Metabolic pathways
EC958_1444	-0.2	0.21	-0.9728	0.3857	0.866022	0.13	6.21	1.04	0.302434	0.776902	-5.45	ycgT	hypothetical protein	2	ecos01100: Metabolic pathways | ecos00561: Glycerolipid metabolism
EC958_0461	-0.25	0.26	-0.9642	0.3896	0.869375	0.13	8.11	1.8	0.0765946	0.500408	-4.92	hyxR	regulator of reactive nitrogen intermediate response pathways	0
EC958_2963	0.16	0.17	0.9492	0.3963	0.870339	0.13	6.2	1.08	0.283252	0.770772	-5.38	recX	RecA inhibitory protein RecX	0
EC958_2670	0.3	0.32	0.9466	0.3974	0.870339	0.13	5.57	0.81	0.422831	0.843452	-5.46	yfcR	putative fimbrial protein	0
EC958_1226	-0.24	0.25	-0.944	0.3986	0.870385	0.13	5.72	0.78	0.436351	0.850019	-5.51	ycdY	hypothetical protein	0
EC958_2600	-0.18	0.21	-0.8196	0.4585	0.898015	0.13	5.55	0.82	0.416352	0.840026	-5.55	menC	O-succinylbenzoate-CoA synthase	4	ecos01110: Biosynthesis of secondary metabolites | ecos01100: Metabolic pathways | ecos01240: Biosynthesis of cofactors | ecos00130: Ubiquinone and other terpenoid-quinone biosynthesis
EC958_2410	-0.15	0.19	-0.7781	0.4799	0.899649	0.13	6.95	1.2	0.233908	0.726616	-5.48	yegI	hypothetical protein	0
EC958_2527	0.13	0.17	0.7783	0.4799	0.899649	0.13	5.47	0.73	0.467072	0.861375	-5.48		putative autotransporter	0
EC958_1924	-0.3	0.39	-0.7739	0.4822	0.902453	0.13	3.82	0.38	0.708134	0.929252	-5.17		hypothetical protein	0
EC958_4728	-0.18	0.23	-0.7537	0.493	0.909574	0.13	8.05	1.73	0.0897075	0.524943	-5.01		PmbA protease	0
EC958_2464	0.13	0.17	0.7403	0.5002	0.911523	0.13	5.45	0.9	0.371912	0.821236	-5.37	yehW	putative transport system permease protein	1	ecos02010: ABC transporters
EC958_2786	-0.22	0.31	-0.726	0.5081	0.9137	0.13	8.42	1.66	0.103262	0.550692	-5.26	acrD	probable aminoglycoside efflux pump	1	ecos02020: Two-component system
EC958_1239	-0.25	0.36	-0.7123	0.5156	0.916914	0.13	8.67	1.89	0.0645537	0.471768	-4.93	mdoC	glucans biosynthesis protein MdoC	0
EC958_0386	-0.18	0.28	-0.6621	0.5441	0.923311	0.13	4.87	0.55	0.586795	0.899824	-5.44	lfgM	lateral flagellar anti-sigma factor 28 protein (FlgM-like)	3	ecos02026: Biofilm formation - Escherichia coli | ecos02020: Two-component system | ecos02040: Flagellar assembly
EC958_2622	-0.15	0.24	-0.6375	0.5585	0.923494	0.13	4.31	0.48	0.630051	0.914465	-5.31		NADH dehydrogenase I chain B	2	ecos00190: Oxidative phosphorylation | ecos01100: Metabolic pathways
EC958_0748	-0.14	0.23	-0.5848	0.5901	0.930859	0.13	3.94	0.42	0.676561	0.921895	-5.22	lipB	lipoate-protein ligase B	3	ecos00785: Lipoic acid metabolism | ecos01100: Metabolic pathways | ecos01240: Biosynthesis of cofactors
EC958_1453	0.23	0.41	0.5737	0.5969	0.932803	0.13	5.9	0.8	0.426797	0.845538	-5.57		hypothetical protein	0
EC958_2455	0.24	0.42	0.5646	0.6025	0.934704	0.13	7.84	1.55	0.127667	0.598546	-5.26	yehL	hypothetical protein	0
EC958_3152	0.22	0.41	0.5293	0.6246	0.940309	0.13	7.7	1.43	0.158589	0.637978	-5.35	ygeX	putative dehydratase	0
EC958_0338	0.11	0.23	0.4733	0.6606	0.945234	0.13	4.93	0.52	0.603874	0.907968	-5.43	yaeJ	hypothetical protein	0
EC958_1464	-0.14	0.29	-0.4734	0.6606	0.945234	0.13	5.81	0.78	0.438507	0.851535	-5.55		hypothetical protein	0
EC958_2043	0.11	0.24	0.4425	0.681	0.951285	0.13	4.61	0.54	0.590427	0.901077	-5.34	yebO	hypothetical protein	0
EC958_1549	-0.08	0.18	-0.4326	0.6876	0.952976	0.13	5.01	0.69	0.494473	0.870263	-5.37		putative phage lysozyme	0
EC958_1846	-0.09	0.24	-0.3727	0.7283	0.963054	0.13	7.18	1.17	0.245052	0.736822	-5.56		putative beta-lactam resistance protein	0
EC958_2217	-0.07	0.19	-0.3687	0.731	0.963642	0.13	5.15	0.7	0.487233	0.867233	-5.41	rcsA	colanic acid capsular biosynthesis activation protein A	3	ecos02020: Two-component system | ecos02024: Quorum sensing | ecos02026: Biofilm formation - Escherichia coli
EC958_1119	0.1	0.33	0.2896	0.7865	0.975374	0.13	7.12	1.4	0.166032	0.644688	-5.27	ycaL	putative metalloprotease YcaL	0
EC958_0209	0.04	0.19	0.2025	0.8494	0.983159	0.13	8.31	1.49	0.140601	0.615718	-5.43	yabN	hypothetical protein	0
EC958_2216	0.06	0.32	0.1725	0.8714	0.983796	0.13	5.57	0.81	0.419491	0.841883	-5.45	fliR	flagellar biosynthetic protein FliR	1	ecos02040: Flagellar assembly
EC958_1530	-0.03	0.21	-0.1646	0.8772	0.984419	0.13	6.78	0.95	0.346124	0.805771	-5.68	yciC	hypothetical protein	0
EC958_3204	-0.04	0.27	-0.1508	0.8874	0.986607	0.13	5.25	0.7	0.488752	0.867583	-5.48		fructose-bisphosphate aldolase class II	9	ecos01110: Biosynthesis of secondary metabolites | ecos01230: Biosynthesis of amino acids | ecos01100: Metabolic pathways | ecos01200: Carbon metabolism | ecos00051: Fructose and mannose metabolism | ecos00680: Methane metabolism | ecos01120: Microbial metabolism in diverse environments | ecos00030: Pentose phosphate pathway | ecos00010: Glycolysis / Gluconeogenesis
EC958_4950	0.06	0.4	0.15	0.888	0.986607	0.13	6.31	0.98	0.331192	0.793211	-5.53		transposase	0
EC958_1013	-0.05	0.31	-0.1467	0.8905	0.987134	0.13	7.58	1.34	0.18613	0.672392	-5.48		phage tail length tape-measure protein	0
EC958_2224	-0.06	0.43	-0.1362	0.8983	0.988461	0.13	5.3	0.77	0.442286	0.851535	-5.44	yedA	putative transmembrane subunit	0
EC958_0384	-0.04	0.38	-0.1103	0.9175	0.990108	0.13	7.22	1.32	0.191713	0.677452	-5.4	lafV	putative lysine-N-methylase (FliB/FliUV-like)	0
EC958_0088	0.04	0.39	0.1028	0.9231	0.990419	0.13	8.1	1.71	0.0926019	0.526791	-5.06		hypothetical zinc-type alcohol dehydrogenase-like protein YjjN	2	ecos00053: Ascorbate and aldarate metabolism | ecos01100: Metabolic pathways
EC958_2794	-0.02	0.24	-0.0968	0.9276	0.990661	0.13	6.82	1.01	0.317291	0.784165	-5.66	nlpB	lipoprotein-34	0
EC958_2947	0.02	0.22	0.0762	0.9429	0.993642	0.13	6.6	1.04	0.304115	0.776902	-5.55	ygaZ	hypothetical protein	0
EC958_3450	0.02	0.21	0.0756	0.9434	0.993642	0.13	8.33	1.69	0.0962063	0.531794	-5.13		hypothetical protein	0
EC958_3016	-0.01	0.19	-0.0695	0.948	0.993642	0.13	7.35	1.29	0.203648	0.686199	-5.53	truD	tRNA pseudouridine synthase D	0
EC958_3426	-0.02	0.27	-0.0585	0.9561	0.996053	0.13	5.47	0.71	0.479279	0.864642	-5.46	ygiN	protein YgiN	0
EC958_1606	-0.01	0.21	-0.0464	0.9652	0.997094	0.13	4.01	0.48	0.633507	0.915648	-5.21		hypothetical protein	0
EC958_2544	0.01	0.27	0.0366	0.9726	0.997692	0.13	5.49	0.81	0.422081	0.843452	-5.46	napF	ferredoxin-type protein	0
EC958_3925	-1.9	0.34	-5.5158	0.0053	0.382794	0.12	4.42	0.42	0.677994	0.921895	-5.32		hypothetical protein	0
EC958_1202	0.78	0.26	3.0277	0.0389	0.606266	0.12	5.22	0.66	0.514716	0.877639	-5.49	yciG	hypothetical protein	0
EC958_0633	0.52	0.18	2.9435	0.0422	0.606266	0.12	8.1	1.42	0.159726	0.640072	-5.5	ybbM	putative metal resistance protein	0
EC958_1791	-0.49	0.18	-2.744	0.0517	0.613949	0.12	5.23	0.64	0.525161	0.881463	-5.45		hypothetical protein	0
EC958_0275	-0.54	0.2	-2.6416	0.0575	0.624703	0.12	5.21	0.59	0.559649	0.89226	-5.4		hypothetical protein	0
EC958_0541	-0.43	0.17	-2.5639	0.0624	0.632386	0.12	7.23	1.24	0.221707	0.713711	-5.51	malZ	maltodextrin glucosidase	4	ecos01110: Biosynthesis of secondary metabolites | ecos01100: Metabolic pathways | ecos00500: Starch and sucrose metabolism | ecos00052: Galactose metabolism
EC958_1616	0.66	0.27	2.4399	0.0712	0.645077	0.12	7.18	1.13	0.26252	0.754973	-5.62	osmB	osmotically inducible lipoprotein	0
EC958_4886	-0.93	0.42	-2.2394	0.0887	0.662852	0.12	4.22	0.48	0.634131	0.915648	-5.28		phage lysozyme	0
EC958_2980	-0.35	0.17	-2.0642	0.1079	0.700394	0.12	6.34	0.86	0.394727	0.831421	-5.61	ascB	hypothetical protein	0
EC958_2176	0.36	0.18	2.0038	0.1156	0.719163	0.12	5.13	0.55	0.582574	0.899059	-5.46		hypothetical protein	0
EC958_0514	0.35	0.18	1.9718	0.1199	0.72163	0.12	7.34	1.26	0.212834	0.702246	-5.5	yaiW	hypothetical protein	0
EC958_3332	0.39	0.2	1.9709	0.12	0.72163	0.12	6.06	0.83	0.412181	0.838565	-5.53		hypothetical protein	0
EC958_1127	-0.35	0.18	-1.9449	0.1237	0.726223	0.12	6.18	0.77	0.44659	0.852522	-5.68	ycaQ	hypothetical protein	0
EC958_4776	0.42	0.23	1.8455	0.1387	0.740324	0.12	7.24	1.01	0.314871	0.782104	-5.72		hypothetical protein	0
EC958_2867	0.3	0.17	1.7341	0.1579	0.753899	0.12	7.05	1.1	0.27516	0.762565	-5.57	yfhH	hypothetical protein	0
EC958_3114	-0.45	0.27	-1.6731	0.1696	0.759801	0.12	8.4	1.4	0.165774	0.644688	-5.58		antiterminator	2	ecos01100: Metabolic pathways | ecos00540: Lipopolysaccharide biosynthesis
EC958_1597	-0.31	0.19	-1.6292	0.1786	0.762582	0.12	6.96	1.05	0.298563	0.776361	-5.58	yciL	hypothetical protein	0
EC958_5002	-0.29	0.19	-1.5354	0.1995	0.782138	0.12	5.56	0.67	0.507023	0.874641	-5.51	ypdB	hypothetical protein	0
EC958_0511	-0.25	0.17	-1.4505	0.2205	0.799663	0.12	8.99	2.24	0.0289527	0.316682	-4.32	yaiH	penicillin-binding protein AmpH	0
EC958_3283	-0.27	0.2	-1.345	0.2498	0.807495	0.12	5.56	0.62	0.53633	0.882941	-5.48		hypothetical protein	0
EC958_2292	-0.32	0.24	-1.3274	0.2551	0.807495	0.12	5.78	0.8	0.428908	0.847239	-5.54	ybtT	YbtT protein	0
EC958_4600	-0.24	0.19	-1.2603	0.2761	0.813293	0.12	6.86	1.13	0.264257	0.756808	-5.49	yjdF	hypothetical protein	0
EC958_2681	0.24	0.19	1.2133	0.2917	0.813293	0.12	7.11	1	0.323924	0.787729	-5.72	yfdC	putative transporter	0
EC958_3174	0.22	0.18	1.1921	0.2991	0.817583	0.12	7.31	1.34	0.18726	0.672824	-5.36	recJ	single-stranded-DNA-specific exonuclease RecJ	3	ecos03410: Base excision repair | ecos03430: Mismatch repair | ecos03440: Homologous recombination
EC958_0997	-0.21	0.18	-1.173	0.3059	0.824249	0.12	5.79	0.85	0.39853	0.833521	-5.47		leucyl, phenylalanyl-tRNA-protein transferase	0
EC958_3027	-0.26	0.26	-0.9831	0.3812	0.86477	0.12	6.54	0.75	0.457644	0.856616	-5.6	cysI	sulfite reductase, alpha subunit	3	ecos01120: Microbial metabolism in diverse environments | ecos00920: Sulfur metabolism | ecos01100: Metabolic pathways
EC958_1677	0.2	0.2	0.9805	0.3823	0.86477	0.12	6.29	0.82	0.41467	0.839439	-5.63		hypothetical protein	0
EC958_4866	-0.39	0.43	-0.9262	0.4068	0.875764	0.12	6.51	0.87	0.388619	0.830535	-5.65		hypothetical protein	0
EC958_0365	0.29	0.33	0.8793	0.4289	0.881375	0.12	7.07	1.09	0.280963	0.767861	-5.62	yafL	hypothetical lipoprotein YafL	0
EC958_3042	-0.21	0.25	-0.8596	0.4385	0.885635	0.12	7.28	1.11	0.271634	0.759344	-5.65		sucrose porin	0
EC958_2657	-0.23	0.27	-0.8575	0.4395	0.88646	0.12	6.45	0.85	0.400778	0.834546	-5.63	yfcJ	putative transport protein	0
EC958_1830	0.21	0.25	0.8384	0.449	0.89105	0.12	6.76	1.04	0.302589	0.776902	-5.6	fumC	fumarate hydratase class II	6	ecos01110: Biosynthesis of secondary metabolites | ecos01200: Carbon metabolism | ecos01100: Metabolic pathways | ecos00620: Pyruvate metabolism | ecos01120: Microbial metabolism in diverse environments | ecos00020: Citrate cycle (TCA cycle)
EC958_4940	0.24	0.29	0.8383	0.449	0.89105	0.12	6.55	1.05	0.2978	0.775897	-5.5		phage protein U	0
EC958_1896	0.22	0.26	0.8364	0.45	0.891507	0.12	6.18	0.75	0.456454	0.856501	-5.63	pykF	pyruvate kinase I	9	ecos00230: Purine metabolism | ecos01120: Microbial metabolism in diverse environments | ecos01100: Metabolic pathways | ecos01200: Carbon metabolism | ecos01110: Biosynthesis of secondary metabolites | ecos01230: Biosynthesis of amino acids | ecos00620: Pyruvate metabolism | ecos01240: Biosynthesis of cofactors | ecos00010: Glycolysis / Gluconeogenesis
EC958_3480	-0.21	0.26	-0.8139	0.4614	0.898015	0.12	5.69	0.65	0.516759	0.877639	-5.59	ygjH	putative tRNA synthetase	0
EC958_0572	-0.15	0.19	-0.7983	0.4694	0.898015	0.12	7.03	1.08	0.284706	0.770772	-5.6	yajG	hypothetical lipoprotein YajG	0
EC958_0738	0.14	0.19	0.7565	0.4914	0.909181	0.12	8.13	1.57	0.122099	0.589486	-5.29	dpiB	sensor kinase DpiB	1	ecos02020: Two-component system
EC958_4774	0.13	0.17	0.7566	0.4914	0.909181	0.12	7.47	1.25	0.217668	0.707815	-5.55		putative regulatory protein, DeoR family	0
EC958_1145	-0.29	0.43	-0.6823	0.5325	0.919724	0.12	6.15	0.8	0.427435	0.846097	-5.62	ycbM	putative aliphatic sulfonates transport permease protein SsuC	2	ecos00920: Sulfur metabolism | ecos02010: ABC transporters
EC958_2314	0.18	0.27	0.6758	0.5362	0.920845	0.12	6.99	1.14	0.260096	0.754292	-5.53	ibrB	hypothetical protein	0
EC958_3365	-0.29	0.44	-0.6612	0.5446	0.923494	0.12	7.63	1.46	0.150024	0.626117	-5.31	glcD	glycolate oxidase subunit D	4	ecos01120: Microbial metabolism in diverse environments | ecos01100: Metabolic pathways | ecos01110: Biosynthesis of secondary metabolites | ecos00630: Glyoxylate and dicarboxylate metabolism
EC958_3383	0.14	0.23	0.6189	0.5695	0.923494	0.12	7.13	1.22	0.229413	0.723505	-5.48	yghU	hypothetical GST-like protein YghU	0
EC958_2152	-0.22	0.36	-0.6075	0.5763	0.92787	0.12	5.06	0.61	0.544069	0.885763	-5.42		hypothetical protein	0
EC958_5092	-0.16	0.27	-0.5911	0.5863	0.930859	0.12	2.19	0.22	0.824447	0.963795	-4.92	secE	preprotein translocase subunit SecE	3	ecos02024: Quorum sensing | ecos03070: Bacterial secretion system | ecos03060: Protein export
EC958_2944	-0.13	0.22	-0.5659	0.6017	0.934704	0.12	6.88	1.1	0.27405	0.761626	-5.55	proX	glycine betaine-binding periplasmic protein	1	ecos02010: ABC transporters
EC958_3069	0.1	0.18	0.558	0.6066	0.935922	0.12	7.07	1.15	0.254269	0.745894	-5.57	fucO	lactaldehyde reductase	4	ecos01120: Microbial metabolism in diverse environments | ecos00630: Glyoxylate and dicarboxylate metabolism | ecos01100: Metabolic pathways | ecos00640: Propanoate metabolism
EC958_2155	-0.1	0.2	-0.5168	0.6326	0.941868	0.12	4.96	0.57	0.57191	0.894019	-5.47		hypothetical protein	0
EC958_2329	0.13	0.28	0.4697	0.663	0.945787	0.12	6.68	1.03	0.307314	0.78009	-5.54		hypothetical protein	0
EC958_2969	0.17	0.39	0.4386	0.6836	0.952363	0.12	6.93	1.12	0.267337	0.759138	-5.56	srlE	PTS system, glucitol-sorbitol-specific IIB component and second of two IIC components	3	ecos02060: Phosphotransferase system (PTS) | ecos00051: Fructose and mannose metabolism | ecos01100: Metabolic pathways
EC958_3056	0.14	0.33	0.4278	0.6908	0.953565	0.12	8.05	1.49	0.141158	0.615718	-5.38		probable glucarate transporter	0
EC958_4965	-0.1	0.27	-0.3839	0.7206	0.96105	0.12	1.86	0.18	0.860173	0.975568	-4.82	ymfK	hypothetical protein	0
EC958_2531	-0.06	0.17	-0.3603	0.7368	0.964231	0.12	4.35	0.46	0.650431	0.918592	-5.3	ccmG	disulfide oxidoreductase	0
EC958_0768	-0.13	0.37	-0.3362	0.7536	0.971947	0.12	8.26	1.72	0.0914636	0.526791	-5.11		Hsp70 family chaperone Hsc62, binds to RpoD and inhibits transcription	0
EC958_2822	-0.07	0.22	-0.3277	0.7596	0.972199	0.12	4.42	0.39	0.700556	0.929252	-5.25	yfgL	hypothetical protein	0
EC958_5033	0.14	0.43	0.327	0.76	0.972199	0.12	7.82	1.51	0.13544	0.609065	-5.28		hypothetical protein	0
EC958_1640	0.09	0.3	0.2957	0.7822	0.975177	0.12	8.33	1.7	0.0942881	0.527949	-5.16	ycjM	putative sucrose phosphorylase	0
EC958_0110	-0.06	0.2	-0.2743	0.7975	0.977453	0.12	1.67	0.22	0.823111	0.963795	-4.89		hypothetical protein	0
EC958_1302	0.05	0.23	0.2221	0.8351	0.982963	0.12	5.22	0.76	0.449412	0.854515	-5.48		fibronectin-binding protein B	0
EC958_4088	-0.04	0.21	-0.1722	0.8716	0.983796	0.12	8.59	1.73	0.0891563	0.524563	-5.17		hypothetical protein	0
EC958_2654	-0.03	0.18	-0.1627	0.8787	0.984545	0.12	5.68	0.68	0.49914	0.873592	-5.55		USG-1 protein	0
EC958_4391	-0.02	0.21	-0.1097	0.918	0.990108	0.12	7.81	1.24	0.220582	0.712617	-5.63	rhaT	L-rhamnose-proton symport	0
EC958_2697	0.03	0.43	0.0676	0.9494	0.994388	0.12	8.98	1.95	0.0558914	0.441238	-4.89	emrK	multidrug resistance protein K	1	ecos02020: Two-component system
EC958_0676	-0.01	0.26	-0.0571	0.9572	0.996053	0.12	8.36	1.67	0.0996207	0.538848	-5.2	nfrB	bacteriophage N4 receptor, outer membrane protein	0
EC958_2851	0	0.2	0.0018	0.9987	1	0.12	7.04	1.07	0.291283	0.772384	-5.68	gutB	sorbitol dehydrogenase	0
EC958_0143	0.67	0.18	3.6659	0.0215	0.570953	0.11	6.91	0.98	0.330637	0.793211	-5.67	yaaH	hypothetical protein	0
EC958_2199	0.73	0.23	3.2049	0.0327	0.606266	0.11	4.15	0.38	0.703654	0.929252	-5.23	yedK	hypothetical protein	0
EC958_4686	0.74	0.24	3.1101	0.0359	0.606266	0.11	7.32	0.97	0.334557	0.795277	-5.78	yjfY	hypothetical protein	0
EC958_5079	-0.68	0.24	-2.8627	0.0458	0.606266	0.11	7.33	1.12	0.269192	0.759344	-5.64		hypothetical protein	0
EC958_1593	-0.73	0.26	-2.847	0.0465	0.606266	0.11	4.23	0.21	0.833943	0.968875	-4.9	trpE	anthranilate synthase component I	5	ecos01110: Biosynthesis of secondary metabolites | ecos01230: Biosynthesis of amino acids | ecos01100: Metabolic pathways | ecos00400: Phenylalanine, tyrosine and tryptophan biosynthesis | ecos02024: Quorum sensing
EC958_0906	0.53	0.2	2.7014	0.054	0.614245	0.11	7.11	0.94	0.352288	0.807317	-5.8	ybhF	putative ABC-type transport protein YbhF	0
EC958_1473	0.63	0.24	2.6308	0.0581	0.628559	0.11	4.01	0.37	0.712332	0.929252	-5.29	ychH	hypothetical protein	0
EC958_3281	-0.44	0.17	-2.5783	0.0614	0.632386	0.11	7.06	1.06	0.295241	0.775105	-5.62		hypothetical protein	0
EC958_1332	-0.5	0.19	-2.5725	0.0618	0.632386	0.11	5.54	0.62	0.536423	0.882941	-5.55	rluE	23S rRNA pseudouridine synthase	0
EC958_1898	0.62	0.24	2.5651	0.0623	0.632386	0.11	5.93	0.7	0.488228	0.867476	-5.62	ynhG	hypothetical protein	0
EC958_3355	-0.5	0.2	-2.4683	0.0691	0.639169	0.11	8.6	1.6	0.116112	0.57624	-5.36	yghG	hypothetical lipoprotein	0
EC958_0082	-0.43	0.19	-2.3048	0.0825	0.662852	0.11	7.65	1.3	0.197631	0.682712	-5.5	yjiA	hypothetical protein	0
EC958_0823	0.46	0.2	2.2864	0.0842	0.662852	0.11	5.4	0.6	0.552798	0.888837	-5.54		endonuclease VIII	1	ecos03410: Base excision repair
EC958_1022	-0.5	0.22	-2.2696	0.0858	0.662852	0.11	5.95	0.7	0.487827	0.867233	-5.64		putative phage protein	0
EC958_5195	0.48	0.22	2.239	0.0887	0.662852	0.11	6.41	0.79	0.431533	0.850019	-5.71	ycgE	hypothetical transcriptional regulator YcgE	0
EC958_1955	-0.38	0.17	-2.2026	0.0924	0.663165	0.11	7.79	1.44	0.154112	0.63134	-5.4	celF	6-phospho-beta-glucosidase	2	ecos00500: Starch and sucrose metabolism | ecos00010: Glycolysis / Gluconeogenesis
EC958_0246	-0.87	0.42	-2.067	0.1076	0.700394	0.11	7.46	1.33	0.188976	0.673452	-5.44	hofB	transport protein HofB	0
EC958_3747	0.32	0.17	1.8953	0.1309	0.729625	0.11	9.35	1.75	0.0858275	0.513325	-5.33	kefB	glutathione-regulated potassium-efflux system protein KefB	0
EC958_3341	-0.42	0.26	-1.6368	0.177	0.762537	0.11	7.2	0.98	0.332144	0.79383	-5.73		hypothetical protein	0
EC958_3208	0.49	0.3	1.6358	0.1772	0.762537	0.11	6.47	0.93	0.358727	0.80992	-5.57		hypothetical protein	0
EC958_1069	-0.38	0.24	-1.57	0.1915	0.773642	0.11	8.35	1.41	0.1644	0.643877	-5.6		phage tail fibre protein	0
EC958_3041	0.58	0.38	1.5245	0.2021	0.784328	0.11	7.35	1.26	0.214376	0.704329	-5.49		fructokinase	5	ecos01110: Biosynthesis of secondary metabolites | ecos00500: Starch and sucrose metabolism | ecos01100: Metabolic pathways | ecos00051: Fructose and mannose metabolism | ecos00520: Amino sugar and nucleotide sugar metabolism
EC958_2374	-0.35	0.23	-1.4953	0.2092	0.790488	0.11	6.2	0.76	0.449369	0.854515	-5.68		hypothetical membrane protein	0
EC958_2599	-0.26	0.17	-1.4875	0.2111	0.790504	0.11	6.22	0.9	0.374294	0.822737	-5.67	menE	O-succinylbenzoic acid--CoA ligase	4	ecos01240: Biosynthesis of cofactors | ecos01100: Metabolic pathways | ecos01110: Biosynthesis of secondary metabolites | ecos00130: Ubiquinone and other terpenoid-quinone biosynthesis
EC958_2958	-0.28	0.19	-1.4189	0.2289	0.802818	0.11	6.73	0.92	0.360246	0.81227	-5.67	yqaB	putative phosphatase	0
EC958_0766	0.42	0.3	1.4115	0.2309	0.802818	0.11	8.21	1.47	0.146918	0.619334	-5.46		hypothetical protein	0
EC958_2029	-0.34	0.25	-1.3608	0.2452	0.807495	0.11	4.96	0.53	0.59556	0.90369	-5.46	yoaH	hypothetical protein	0
EC958_3245	-0.57	0.42	-1.3527	0.2476	0.807495	0.11	9.02	1.72	0.091472	0.526791	-5.29	yggM	hypothetical protein	0
EC958_3185	-0.27	0.2	-1.3378	0.252	0.807495	0.11	5.62	0.54	0.593619	0.902968	-5.57	gcvH	Glycine cleavage system H protein	5	ecos00260: Glycine, serine and threonine metabolism | ecos00630: Glyoxylate and dicarboxylate metabolism | ecos01110: Biosynthesis of secondary metabolites | ecos01200: Carbon metabolism | ecos01100: Metabolic pathways
EC958_2161	-0.31	0.23	-1.3362	0.2524	0.807495	0.11	6.93	0.97	0.334684	0.795277	-5.71		hypothetical protein	0
EC958_1489	-0.33	0.25	-1.3315	0.2538	0.807495	0.11	5.91	0.74	0.462278	0.859335	-5.62	ychP	hypothetical protein	0
EC958_2149	-0.24	0.18	-1.3102	0.2603	0.810093	0.11	4.43	0.38	0.703741	0.929252	-5.3		hypothetical protein	0
EC958_4066	0.55	0.43	1.2854	0.268	0.813293	0.11	7.56	1.15	0.254512	0.745894	-5.65		putative aldolase	9	ecos00010: Glycolysis / Gluconeogenesis | ecos00030: Pentose phosphate pathway | ecos01110: Biosynthesis of secondary metabolites | ecos01230: Biosynthesis of amino acids | ecos01100: Metabolic pathways | ecos01200: Carbon metabolism | ecos00051: Fructose and mannose metabolism | ecos01120: Microbial metabolism in diverse environments | ecos00680: Methane metabolism
EC958_2267	-0.22	0.18	-1.2679	0.2736	0.813293	0.11	6.63	0.77	0.442584	0.851535	-5.77		cryptic prophage CP-933M antitermination protein Q-like protein	0
EC958_3406	0.31	0.26	1.2013	0.2959	0.81563	0.11	5.73	0.6	0.551392	0.888024	-5.59	yqhH	hypothetical lipoprotein YqhH	0
EC958_3405	-0.2	0.18	-1.1308	0.3213	0.830566	0.11	7.71	1.25	0.21804	0.708559	-5.59	yqhG	hypothetical protein	0
EC958_0833	0.42	0.38	1.1283	0.3223	0.830566	0.11	9.65	2.1	0.0405038	0.377704	-4.79		putative C4-dicarboxylate transporter, large permease protein (DctM-like)	0
EC958_0533	-0.18	0.17	-1.0684	0.3455	0.839806	0.11	4.8	0.43	0.667465	0.921041	-5.37		hypothetical protein	0
EC958_4633	-0.27	0.26	-1.0337	0.3597	0.851357	0.11	6.47	0.9	0.374593	0.822737	-5.61	yjeI	hypothetical protein	0
EC958_2144	0.34	0.37	0.9004	0.4188	0.878367	0.11	5.41	0.64	0.522214	0.880712	-5.51		putative phage capsid protein	0
EC958_2472	-0.18	0.21	-0.893	0.4223	0.880296	0.11	6.31	0.91	0.367828	0.818244	-5.6	pbpG	D-alanyl-D-alanine-endopeptidase	0
EC958_0411	0.21	0.25	0.8696	0.4336	0.883744	0.11	7.6	1.15	0.253994	0.745894	-5.7	dinP	damage-inducible protein P; DNA polymerase IV	0
EC958_1414	-0.21	0.24	-0.8531	0.4417	0.888157	0.11	6	0.75	0.458791	0.857604	-5.58	minC	septum site-determining protein MinC	0
EC958_3579	0.22	0.27	0.839	0.4487	0.89105	0.11	3.69	0.23	0.815305	0.96151	-4.98	ftsJ	cell division protein	0
EC958_0847	-0.14	0.17	-0.8073	0.4648	0.898015	0.11	9.45	1.95	0.0557879	0.441238	-5		hypothetical protein	0
EC958_0024	-0.19	0.24	-0.7922	0.4726	0.898015	0.11	8.26	1.37	0.177349	0.65631	-5.6		putative DNA-binding transcriptional regulator	0
EC958_3939	-0.13	0.18	-0.7449	0.4977	0.911279	0.11	7.83	1.26	0.212966	0.702246	-5.62	yhjQ	hypothetical protein	0
EC958_1347	0.19	0.26	0.7386	0.5012	0.911786	0.11	6.59	0.79	0.43202	0.850019	-5.74		phage replication protein O	0
EC958_4522	0.23	0.31	0.7332	0.5041	0.912831	0.11	7.6	1.27	0.20921	0.69732	-5.55		putative lactate dehydrogenase	7	ecos00010: Glycolysis / Gluconeogenesis | ecos00620: Pyruvate metabolism | ecos00270: Cysteine and methionine metabolism | ecos00640: Propanoate metabolism | ecos01100: Metabolic pathways | ecos01110: Biosynthesis of secondary metabolites | ecos01120: Microbial metabolism in diverse environments
EC958_2546	-0.17	0.24	-0.7215	0.5105	0.914371	0.11	4.53	0.43	0.669004	0.921041	-5.31		ecotin	0
EC958_2007	0.14	0.2	0.6958	0.5249	0.9171	0.11	6.81	0.89	0.375976	0.823755	-5.73	yeaI	hypothetical protein	0
EC958_1804	0.17	0.24	0.6895	0.5284	0.91894	0.11	6.15	0.77	0.444881	0.852094	-5.66	ynfD	hypothetical protein	0
EC958_2775	-0.28	0.44	-0.6482	0.5522	0.923494	0.11	6.09	0.82	0.417278	0.841022	-5.58	eutT	ethanolamine utilization protein EutT	3	ecos01240: Biosynthesis of cofactors | ecos01100: Metabolic pathways | ecos00860: Porphyrin and chlorophyll metabolism
EC958_1323	-0.1	0.18	-0.5876	0.5884	0.930859	0.11	5.63	0.59	0.555637	0.890784	-5.58	potA	ATP-binding component of spermidine/putrescine transport	1	ecos02010: ABC transporters
EC958_1859	-0.1	0.18	-0.5576	0.6068	0.935922	0.11	5.07	0.54	0.590546	0.901077	-5.45	pdxY	pyridoxamine kinase	3	ecos00750: Vitamin B6 metabolism | ecos01100: Metabolic pathways | ecos01240: Biosynthesis of cofactors
EC958_2862	-0.1	0.18	-0.5506	0.6112	0.937149	0.11	7.67	1.3	0.19862	0.683073	-5.54	yfhK	putative sensor-like histidine kinase YfhK	2	ecos02020: Two-component system | ecos02024: Quorum sensing
EC958_2855	-0.18	0.35	-0.5036	0.641	0.944511	0.11	8.91	1.92	0.0596756	0.458018	-4.93	yphG	hypothetical protein	0
EC958_3748	-0.12	0.24	-0.5006	0.6429	0.944511	0.11	8.14	1.46	0.150893	0.627527	-5.47	yheR	putative NAD(P)H oxidoreductase	0
EC958_4502	0.09	0.19	0.4902	0.6497	0.944511	0.11	7.27	0.96	0.340615	0.800883	-5.74	yjbK	putative zinc uptake regulation protein	1	ecos02024: Quorum sensing
EC958_0979	0.1	0.22	0.4669	0.6649	0.945942	0.11	5.64	0.64	0.52217	0.880712	-5.62	ybjR	probable N-acetylmuramoyl-L-alanine amidase	0
EC958_0928	0.14	0.32	0.4536	0.6736	0.948441	0.11	7.52	1.27	0.207788	0.694122	-5.54	ybiP	hypothetical protein	0
EC958_2239	0.08	0.19	0.4493	0.6765	0.949017	0.11	8.13	1.27	0.210412	0.699437	-5.72		hypothetical protein	0
EC958_2036	-0.11	0.26	-0.408	0.7041	0.958731	0.11	5.25	0.57	0.570338	0.894019	-5.48	manY	PTS enzyme IIC, mannose-specific	4	ecos01100: Metabolic pathways | ecos02060: Phosphotransferase system (PTS) | ecos00051: Fructose and mannose metabolism | ecos00520: Amino sugar and nucleotide sugar metabolism
EC958_1838	-0.14	0.37	-0.3855	0.7195	0.96105	0.11	6.05	0.71	0.478028	0.864387	-5.62	uidA	beta-glucuronidase	6	ecos00040: Pentose and glucuronate interconversions | ecos00053: Ascorbate and aldarate metabolism | ecos01100: Metabolic pathways | ecos01110: Biosynthesis of secondary metabolites | ecos00860: Porphyrin and chlorophyll metabolism | ecos01240: Biosynthesis of cofactors
EC958_1092	-0.09	0.23	-0.381	0.7226	0.962065	0.11	6.43	0.91	0.366524	0.817756	-5.64		hypothetical protein	0
EC958_2812	-0.07	0.18	-0.3594	0.7375	0.964524	0.11	7.53	1.11	0.272958	0.76098	-5.72	yfgH	putative outer membrane lipoprotein	0
EC958_5157	0.15	0.44	0.3328	0.756	0.972199	0.11	7.68	1.26	0.212819	0.702246	-5.57		putative membrane protein	1	ecos03070: Bacterial secretion system
EC958_4770	-0.06	0.19	-0.3206	0.7645	0.972199	0.11	8.45	1.55	0.125961	0.595748	-5.38		putative transposase	0
EC958_1036	-0.05	0.17	-0.3172	0.7669	0.972199	0.11	7.29	1.15	0.254367	0.745894	-5.62		putative phage protein	0
EC958_3232	-0.07	0.22	-0.3125	0.7703	0.972212	0.11	6.35	0.88	0.382912	0.82772	-5.59	yggJ	hypothetical protein	0
EC958_0901	-0.04	0.17	-0.2616	0.8066	0.978083	0.11	5.64	0.63	0.53155	0.881961	-5.62	ybhO	hypothetical protein	2	ecos01100: Metabolic pathways | ecos00564: Glycerophospholipid metabolism
EC958_4637	0.05	0.19	0.2387	0.823	0.982629	0.11	5.67	0.61	0.54601	0.886885	-5.55	ecnA	entericidin A	0
EC958_3423	-0.07	0.32	-0.234	0.8265	0.982629	0.11	4.08	0.38	0.708375	0.929252	-5.27		hypothetical protein	0
EC958_1056	0.1	0.43	0.2334	0.8269	0.982629	0.11	0.94	0.13	0.898752	0.982283	-4.74		hypothetical protein	0
EC958_1930	0.05	0.23	0.2275	0.8312	0.982963	0.11	5.83	0.68	0.501348	0.873592	-5.63	nlpC	probable lipoprotein NlpC	0
EC958_2334	-0.04	0.18	-0.2011	0.8504	0.983159	0.11	5.8	0.75	0.453724	0.856501	-5.58		putative ABC transporter	0
EC958_0653	-0.03	0.18	-0.1901	0.8585	0.983159	0.11	8.86	1.74	0.0881556	0.520804	-5.24	ylbA	hypothetical protein	3	ecos01100: Metabolic pathways | ecos00230: Purine metabolism | ecos01120: Microbial metabolism in diverse environments
EC958_2411	-0.07	0.39	-0.1869	0.8608	0.983159	0.11	4.96	0.44	0.659396	0.920916	-5.47	yegK	hypothetical protein	0
EC958_1019	0.04	0.21	0.1867	0.861	0.983159	0.11	9.78	1.97	0.0532656	0.438423	-5.07		phage tail fibre protein	0
EC958_1178	0.04	0.21	0.1743	0.8701	0.983564	0.11	7.45	1.13	0.262402	0.754973	-5.68	hyaB	hydrogenase-1 large subunit	3	ecos01120: Microbial metabolism in diverse environments | ecos02020: Two-component system | ecos00633: Nitrotoluene degradation
EC958_0707	-0.03	0.21	-0.1493	0.8886	0.986649	0.11	7.79	1.2	0.235051	0.726983	-5.69	fepE	ferric enterobactin transport protein FepE	0
EC958_1190	0.05	0.41	0.1245	0.9069	0.988491	0.11	6.18	0.73	0.465628	0.861227	-5.7	yccM	putative electron transport protein YccM	0
EC958_3072	0.05	0.43	0.1236	0.9076	0.988491	0.11	8.2	1.54	0.129382	0.60129	-5.37	fucI	L-fucose isomerase	3	ecos01100: Metabolic pathways | ecos00051: Fructose and mannose metabolism | ecos01120: Microbial metabolism in diverse environments
EC958_3871	0.02	0.17	0.114	0.9147	0.989574	0.11	7.6	1.03	0.305859	0.777734	-5.83	nikB	nickel transport system permease protein NikB	1	ecos02010: ABC transporters
EC958_1692	-0.01	0.2	-0.0594	0.9555	0.996053	0.11	7.19	1.15	0.253306	0.745652	-5.58	hrpA	ATP-dependent helicase HrpA	0
EC958_1310	0.02	0.32	0.0524	0.9608	0.997077	0.11	6.02	0.83	0.411586	0.838565	-5.57	ycfS	hypothetical protein	1	ecos01503: Cationic antimicrobial peptide (CAMP) resistance
EC958_3660	0	0.2	0.0215	0.9838	0.99812	0.11	6.44	0.84	0.403902	0.836307	-5.66	prmA	ribosomal protein L11 methyltransferase	0
EC958_2458	-0.01	0.4	-0.0178	0.9867	0.999145	0.11	7.25	1.1	0.273967	0.761626	-5.68	yehQ	hypothetical protein	0
EC958_0464	0	0.17	-0.009	0.9933	0.999145	0.11	7.46	1.14	0.257869	0.750766	-5.67	betB	betaine aldehyde dehydrogenase	2	ecos01100: Metabolic pathways | ecos00260: Glycine, serine and threonine metabolism
EC958_3668	1.94	0.21	9.0716	0.0008	0.157785	0.1	9.03	1.45	0.152471	0.629763	-5.69	yhdV	hypothetical protein	0
EC958_0916	1.32	0.27	4.9346	0.0078	0.434765	0.1	4.82	0.48	0.633972	0.915648	-5.43		hypothetical protein	0
EC958_0787	-0.86	0.21	-4.0971	0.0149	0.502679	0.1	5.25	0.53	0.599353	0.904949	-5.55		hypothetical protein	0
EC958_3184	-0.65	0.18	-3.6876	0.0211	0.570953	0.1	8.89	1.52	0.134628	0.608658	-5.52	gcvP	decarboxylating glycine dehydrogenase	5	ecos00260: Glycine, serine and threonine metabolism | ecos01110: Biosynthesis of secondary metabolites | ecos00630: Glyoxylate and dicarboxylate metabolism | ecos01200: Carbon metabolism | ecos01100: Metabolic pathways
EC958_1815	0.59	0.17	3.4175	0.0268	0.591537	0.1	6.82	0.69	0.491696	0.869476	-5.89	ynfM	hypothetical transport protein YnfM	0
EC958_2356	0.62	0.2	3.0788	0.037	0.606266	0.1	5.55	0.53	0.595359	0.903664	-5.64	yeeY	hypothetical transcriptional regulator YeeY	0
EC958_1784	0.62	0.21	2.9998	0.0399	0.606266	0.1	5.29	0.51	0.612924	0.910161	-5.55	marC	multiple antibiotic resistance protein MarC	0
EC958_0591	-0.54	0.19	-2.8677	0.0456	0.606266	0.1	6.69	0.94	0.351812	0.807317	-5.66	amtB	putative ammonium transporter	0
EC958_4632	0.76	0.27	2.8175	0.048	0.606266	0.1	4.09	0.39	0.694835	0.927459	-5.24	groEL	GroEL (chaperone Hsp60)	1	ecos03018: RNA degradation
EC958_4672	-0.57	0.23	-2.4789	0.0683	0.639169	0.1	8.31	1.33	0.189598	0.673452	-5.67	yjfM	hypothetical protein	0
EC958_4674	0.62	0.25	2.4555	0.07	0.639857	0.1	7.85	1.35	0.183211	0.668251	-5.53	aidB	putative acyl-CoA dehydrogenase	0
EC958_0294	-0.81	0.42	-1.9347	0.1251	0.727645	0.1	6.27	0.68	0.5012	0.873592	-5.78		ECSF_0165-type fimbriae periplasmic chaperone protein	0
EC958_0470	-0.33	0.17	-1.8696	0.1349	0.733114	0.1	7.45	1.11	0.271722	0.759344	-5.68	yahD	putative transcription factor	0
EC958_0925	0.45	0.25	1.8395	0.1397	0.740324	0.1	7.19	0.94	0.35183	0.807317	-5.78	dps	DNA protection during starvation protein	0
EC958_1335	-0.34	0.19	-1.7842	0.1489	0.740601	0.1	7.13	1.02	0.311241	0.780952	-5.7		hypothetical protein	0
EC958_0274	-0.32	0.19	-1.6847	0.1673	0.759801	0.1	7.76	1.2	0.236417	0.727388	-5.67	yadD	hypothetical protein	0
EC958_3275	-0.41	0.26	-1.5949	0.186	0.768374	0.1	8.16	1.29	0.203478	0.686199	-5.64	iutA	ferric aerobactin receptor IutA	0
EC958_1248	-0.32	0.2	-1.5883	0.1874	0.770022	0.1	2.62	0.23	0.821568	0.963342	-4.96	htrB	lauroyl acyltransferase	2	ecos01100: Metabolic pathways | ecos00540: Lipopolysaccharide biosynthesis
EC958_5031	-0.64	0.41	-1.5754	0.1903	0.773642	0.1	7.54	1	0.32028	0.784967	-5.81		hypothetical protein	0
EC958_3912	0.37	0.24	1.5511	0.1958	0.776526	0.1	8.9	1.65	0.103707	0.551278	-5.35	hdeB	hypothetical protein	0
EC958_0902	0.28	0.18	1.5267	0.2016	0.783779	0.1	5.2	0.48	0.636032	0.916339	-5.5	ybhP	putative DNase	0
EC958_1218	0.25	0.17	1.5024	0.2074	0.790488	0.1	7.05	0.97	0.334195	0.795058	-5.75	phoH	PhoH protein	0
EC958_2280	0.35	0.25	1.3978	0.2347	0.802818	0.1	6.52	0.84	0.402708	0.836094	-5.71		hypothetical protein	0
EC958_1371	-0.57	0.42	-1.3566	0.2464	0.807495	0.1	7.28	1.06	0.292194	0.772582	-5.72		DNA packaging protein from bacteriophage origin	0
EC958_3028	-0.34	0.26	-1.3356	0.2526	0.807495	0.1	6.2	0.58	0.561465	0.89226	-5.58	cysJ	sulfite reductase [NADPH] flavoprotein alpha-component	3	ecos01120: Microbial metabolism in diverse environments | ecos00920: Sulfur metabolism | ecos01100: Metabolic pathways
EC958_1415	0.29	0.22	1.304	0.2622	0.812424	0.1	6.63	0.81	0.421532	0.843452	-5.75	ycgJ	hypothetical protein	0
EC958_2178	-0.22	0.17	-1.3019	0.2629	0.812938	0.1	6.01	0.57	0.570757	0.894019	-5.68		putative integrase	0
EC958_1193	-0.23	0.18	-1.286	0.2678	0.813293	0.1	5.79	0.64	0.523331	0.881015	-5.63	torR	TorCAD operon transcriptional regulatory protein TorR	1	ecos02020: Two-component system
EC958_2977	0.41	0.33	1.2566	0.2773	0.813293	0.1	7.02	0.86	0.394152	0.831275	-5.82	ygbD	FlRd-NAD(+) reductase	0
EC958_0510	-0.53	0.43	-1.2309	0.2858	0.813293	0.1	7.06	0.88	0.382267	0.82772	-5.78	yaiV	hypothetical protein	0
EC958_3502	0.26	0.22	1.194	0.2985	0.817249	0.1	6.53	0.88	0.382855	0.82772	-5.65	yqjB	hypothetical protein	0
EC958_1191	-0.25	0.21	-1.1899	0.2999	0.818135	0.1	7.69	1.32	0.192963	0.679191	-5.55	torS	sensor protein TorS	1	ecos02020: Two-component system
EC958_1813	0.24	0.21	1.1046	0.3313	0.832455	0.1	5.63	0.61	0.543235	0.885726	-5.62		putative NAGC-like transcriptional regulator	0
EC958_4993	0.44	0.42	1.0514	0.3524	0.844048	0.1	8.85	1.83	0.0722142	0.492034	-5.07	yfdV	putative transporter YfdV	0
EC958_2382	0.24	0.23	1.0329	0.36	0.851357	0.1	6.83	0.99	0.326503	0.789423	-5.64	galF	UTP--glucose-1-phosphate uridylyltransferase	8	ecos00500: Starch and sucrose metabolism | ecos00040: Pentose and glucuronate interconversions | ecos01100: Metabolic pathways | ecos01110: Biosynthesis of secondary metabolites | ecos00520: Amino sugar and nucleotide sugar metabolism | ecos01240: Biosynthesis of cofactors | ecos00052: Galactose metabolism | ecos00541: O-Antigen nucleotide sugar biosynthesis
EC958_1312	-0.44	0.43	-1.0326	0.3601	0.851357	0.1	5.99	0.69	0.492396	0.869476	-5.69	ycfT	hypothetical protein	0
EC958_3742	0.26	0.25	1.0274	0.3623	0.853803	0.1	6.94	0.86	0.392286	0.831266	-5.83	yheO	hypothetical protein	0
EC958_2757	0.21	0.22	0.9647	0.3893	0.869103	0.1	6.27	0.77	0.444955	0.852094	-5.69	yfeY	hypothetical protein	0
EC958_2128	-0.22	0.25	-0.8956	0.4211	0.879235	0.1	4.92	0.51	0.6119	0.910161	-5.41	yecA	hypothetical protein	0
EC958_1689	-0.15	0.17	-0.887	0.4252	0.880296	0.1	10.7	1.84	0.0707571	0.489625	-5.61	upaH	AIDA-I type autotransporter protein	0
EC958_2396	0.38	0.43	0.8861	0.4256	0.880296	0.1	6.96	0.89	0.378486	0.825407	-5.77	wcaD	putative colanic acid polymerase	0
EC958_5161	0.16	0.19	0.8136	0.4615	0.898015	0.1	6.31	0.63	0.533194	0.882808	-5.79		phage tail fibre protein	0
EC958_1744	0.2	0.25	0.78	0.479	0.899649	0.1	5.78	0.6	0.548798	0.886972	-5.63	adhP	alcohol dehydrogenase, propanol-preferring	9	ecos00350: Tyrosine metabolism | ecos00010: Glycolysis / Gluconeogenesis | ecos00625: Chloroalkane and chloroalkene degradation | ecos01100: Metabolic pathways | ecos01110: Biosynthesis of secondary metabolites | ecos00071: Fatty acid degradation | ecos00626: Naphthalene degradation | ecos01220: Degradation of aromatic compounds | ecos01120: Microbial metabolism in diverse environments
EC958_0323	-0.19	0.26	-0.7446	0.4979	0.911279	0.1	2.74	0.17	0.866566	0.975875	-4.9	ecfK	protein with possible extracytoplasmic function	0
EC958_4572	-0.15	0.2	-0.7339	0.5037	0.912712	0.1	7.59	0.88	0.382121	0.82772	-5.97		hypothetical protein	0
EC958_3137	-0.14	0.2	-0.7302	0.5057	0.913431	0.1	7.6	1.08	0.283111	0.770772	-5.78	galR	galactose operon repressor	0
EC958_1828	0.13	0.19	0.7083	0.5179	0.916914	0.1	5.57	0.55	0.586831	0.899824	-5.61	rstB	sensor protein RstB	1	ecos02020: Two-component system
EC958_0479	-0.3	0.43	-0.6886	0.5289	0.91894	0.1	7.62	1.2	0.236569	0.727388	-5.65		propionate catabolism operon regulatory protein	0
EC958_3292	0.11	0.17	0.6271	0.5646	0.923494	0.1	6.26	0.69	0.490966	0.869037	-5.68	insD	IS2 insertion element transposase	0
EC958_5153	0.14	0.25	0.5684	0.6001	0.933934	0.1	8.88	1.48	0.144546	0.615718	-5.62		transposase	0
EC958_4974	0.14	0.25	0.5684	0.6001	0.933934	0.1	8.88	1.48	0.144546	0.615718	-5.62		transposase	0
EC958_A0154	0.14	0.25	0.5647	0.6024	0.934704	0.1	8.88	1.48	0.144546	0.615718	-5.62		IS66 family transposase orfA	0
EC958_4838	0.14	0.25	0.557	0.6072	0.935922	0.1	8.88	1.48	0.144546	0.615718	-5.62		putative transposase	0
EC958_3802	-0.15	0.27	-0.5487	0.6124	0.937149	0.1	7.64	0.92	0.363341	0.813969	-5.88	feoA	ferrous iron transport protein A	0
EC958_2287	-0.14	0.26	-0.5442	0.6152	0.938026	0.1	6.6	0.84	0.407029	0.837702	-5.74	ybtP	putative inner membrane ABC-transporter	0
EC958_2907	0.1	0.2	0.5235	0.6283	0.941402	0.1	5.6	0.56	0.577635	0.89704	-5.62	yfiB	putative lipoprotein YfiB	0
EC958_4956	0.1	0.21	0.4966	0.6455	0.944511	0.1	5.97	0.62	0.538102	0.883219	-5.68		HNH endonuclease	0
EC958_0476	0.1	0.21	0.4945	0.6469	0.944511	0.1	7.55	1.01	0.316098	0.782498	-5.79	yahK	hypothetical zinc-type alcohol dehydrogenase-like protein YahK	5	ecos01110: Biosynthesis of secondary metabolites | ecos00010: Glycolysis / Gluconeogenesis | ecos00561: Glycerolipid metabolism | ecos01100: Metabolic pathways | ecos01120: Microbial metabolism in diverse environments
EC958_1157	-0.13	0.26	-0.4815	0.6553	0.944511	0.1	3.71	0.27	0.785288	0.95387	-5.15		ribosome modulation factor	0
EC958_5220	-0.08	0.17	-0.4702	0.6627	0.945787	0.1	7.25	1.02	0.310649	0.780952	-5.7	insA	transposase	0
EC958_0154	-0.09	0.2	-0.456	0.6721	0.948441	0.1	8.37	1.53	0.132426	0.607117	-5.42		putative glycosyl hydrolase	0
EC958_0085	-0.11	0.24	-0.4362	0.6852	0.952363	0.1	8.03	1.23	0.223333	0.715854	-5.73		Tsr, subunit of methyl-accepting chemotaxis protein I	2	ecos02020: Two-component system | ecos02030: Bacterial chemotaxis
EC958_2902	-0.07	0.17	-0.408	0.7042	0.958731	0.1	6.59	0.74	0.462301	0.859335	-5.79	tyrA	bifunctional chorismate mutase/prephenate dehydratase	5	ecos00401: Novobiocin biosynthesis | ecos01110: Biosynthesis of secondary metabolites | ecos01230: Biosynthesis of amino acids | ecos00400: Phenylalanine, tyrosine and tryptophan biosynthesis | ecos01100: Metabolic pathways
EC958_4628	0.1	0.25	0.4048	0.7064	0.959327	0.1	7.49	1.05	0.297024	0.775658	-5.76	aspA	aspartate ammonia-lyase (aspartase)	2	ecos00250: Alanine, aspartate and glutamate metabolism | ecos01100: Metabolic pathways
EC958_2981	0.08	0.2	0.393	0.7144	0.961014	0.1	6.64	0.79	0.432556	0.850019	-5.72		hypothetical protein	0
EC958_3095	-0.12	0.34	-0.3536	0.7415	0.96606	0.1	9.4	1.78	0.0802896	0.50529	-5.3		hypothetical protein	1	ecos03070: Bacterial secretion system
EC958_2968	0.15	0.43	0.3435	0.7485	0.968823	0.1	6.93	0.94	0.351548	0.807317	-5.75	srlA	PTS system, glucitol/sorbitol-specific IIC2 component	3	ecos01100: Metabolic pathways | ecos02060: Phosphotransferase system (PTS) | ecos00051: Fructose and mannose metabolism
EC958_2262	-0.1	0.31	-0.3372	0.7529	0.971533	0.1	6.91	0.88	0.382619	0.82772	-5.83		putative phage terminase large subunit	0
EC958_2075	-0.08	0.26	-0.2931	0.784	0.975177	0.1	6.31	0.83	0.408653	0.837916	-5.65	pykA	pyruvate kinase II	9	ecos00620: Pyruvate metabolism | ecos01240: Biosynthesis of cofactors | ecos00010: Glycolysis / Gluconeogenesis | ecos00230: Purine metabolism | ecos01120: Microbial metabolism in diverse environments | ecos01200: Carbon metabolism | ecos01100: Metabolic pathways | ecos01230: Biosynthesis of amino acids | ecos01110: Biosynthesis of secondary metabolites
EC958_0782	-0.06	0.23	-0.2748	0.7971	0.977453	0.1	7.87	1.2	0.236423	0.727388	-5.74	asnB	glutamine-hydrolyzing asparagine synthetase B	4	ecos01230: Biosynthesis of amino acids | ecos01110: Biosynthesis of secondary metabolites | ecos01100: Metabolic pathways | ecos00250: Alanine, aspartate and glutamate metabolism
EC958_1235	0.11	0.4	0.262	0.8063	0.978083	0.1	7.57	1.02	0.31174	0.780952	-5.85	csgC	putative curli production protein CsgC	1	ecos02026: Biofilm formation - Escherichia coli
EC958_3870	-0.05	0.22	-0.2426	0.8203	0.982597	0.1	8.18	1.33	0.188164	0.673452	-5.63	nikA	nickel-binding periplasmic protein	1	ecos02010: ABC transporters
EC958_0923	-0.04	0.2	-0.1994	0.8517	0.983159	0.1	5.46	0.61	0.547219	0.886972	-5.57	glnP	glutamine transport system permease protein GlnP	1	ecos02010: ABC transporters
EC958_1247	0.03	0.18	0.1916	0.8574	0.983159	0.1	5.68	0.65	0.518399	0.87818	-5.62	yceE	YceE/MdtG drug MFS transporter	0
EC958_3288	-0.03	0.18	-0.1845	0.8626	0.983159	0.1	4.96	0.46	0.649072	0.918406	-5.43		hypothetical protein	0
EC958_3482	0.06	0.44	0.1328	0.9008	0.988491	0.1	9	1.9	0.0625716	0.462767	-4.97	ebgA	evolved beta-galactosidase alpha-subunit	3	ecos00511: Other glycan degradation | ecos00052: Galactose metabolism | ecos01100: Metabolic pathways
EC958_1680	0.02	0.2	0.1264	0.9055	0.988491	0.1	7.97	1.22	0.22924	0.723505	-5.73	ydbK	probable pyruvate-flavodoxin oxidoreductase	8	ecos01110: Biosynthesis of secondary metabolites | ecos01200: Carbon metabolism | ecos01100: Metabolic pathways | ecos00650: Butanoate metabolism | ecos01120: Microbial metabolism in diverse environments | ecos00010: Glycolysis / Gluconeogenesis | ecos00620: Pyruvate metabolism | ecos00020: Citrate cycle (TCA cycle)
EC958_3435	0.02	0.21	0.116	0.9132	0.989312	0.1	7.04	0.93	0.357521	0.80992	-5.7		icc protein	2	ecos00230: Purine metabolism | ecos01100: Metabolic pathways
EC958_1101	0.02	0.19	0.1133	0.9153	0.989597	0.1	7.28	0.82	0.418365	0.841334	-5.9		DNA adenine methylase	1	ecos03430: Mismatch repair
EC958_0827	0.04	0.39	0.1063	0.9204	0.990108	0.1	6.56	0.72	0.47342	0.863725	-5.77		putative zinc-type alcohol dehydrogenase	0
EC958_0305	-0.02	0.18	-0.0834	0.9376	0.99166	0.1	6.24	0.8	0.424712	0.843452	-5.64	yadS	hypothetical protein	0
EC958_1490	-0.01	0.23	-0.0644	0.9518	0.994778	0.1	5.69	0.55	0.582848	0.899059	-5.61	narL	NarL transcriptional dual regulator	1	ecos02020: Two-component system
EC958_3325	-0.02	0.39	-0.0603	0.9548	0.995975	0.1	6.25	0.68	0.496318	0.872225	-5.68		hypothetical protein	0
EC958_1111	0.01	0.17	0.0465	0.9652	0.997094	0.1	6.85	0.86	0.391112	0.831266	-5.73		hypothetical protein	0
EC958_2091	-0.01	0.17	-0.0319	0.9761	0.997692	0.1	6.67	0.94	0.353786	0.808579	-5.66	yecE	hypothetical protein	0
EC958_4267	0.01	0.25	0.0309	0.9769	0.997692	0.1	6.78	0.74	0.459941	0.858452	-5.85	cyaA	adenylate cyclase	3	ecos01100: Metabolic pathways | ecos00230: Purine metabolism | ecos02026: Biofilm formation - Escherichia coli
EC958_1016	0.01	0.17	0.0291	0.9782	0.997692	0.1	7.68	1.1	0.276778	0.763222	-5.77		phage tail fibre protein	0
EC958_3268	1.3	0.25	5.2035	0.0065	0.41665	0.09	9.68	1.57	0.121054	0.588589	-5.7		hypothetical protein	0
EC958_0818	-0.71	0.17	-4.1464	0.0143	0.498846	0.09	7.85	1.07	0.288494	0.770772	-5.88	ybgH	hypothetical transporter YbgH	0
EC958_4629	0.86	0.23	3.7311	0.0203	0.562694	0.09	7.12	0.84	0.407049	0.837702	-5.86	yjeG	YjeG	0
EC958_2347	0.63	0.17	3.6581	0.0216	0.570953	0.09	4.97	0.43	0.671288	0.921041	-5.48	yeeW1	hypothetical protein	0
EC958_1657	0.6	0.18	3.4012	0.0272	0.591537	0.09	6.58	0.84	0.404463	0.836307	-5.75	ycjI	putative lysine carboxypeptidase	0
EC958_1459	-0.7	0.22	-3.1765	0.0336	0.606266	0.09	7.22	0.77	0.441968	0.851535	-5.95		hypothetical protein	0
EC958_0556	0.5	0.17	2.8786	0.0451	0.606266	0.09	3.6	0.23	0.815109	0.96151	-5.11	pgpA	phosphatidylglycerophos A	2	ecos01100: Metabolic pathways | ecos00564: Glycerophospholipid metabolism
EC958_5162	-0.51	0.18	-2.8745	0.0453	0.606266	0.09	4.78	0.38	0.70412	0.929252	-5.37		hypothetical protein	0
EC958_1705	0.56	0.2	2.8425	0.0468	0.606266	0.09	5.14	0.53	0.599357	0.904949	-5.53	ydcK	hypothetical protein	0
EC958_0593	0.57	0.21	2.7258	0.0527	0.61398	0.09	4.94	0.42	0.677685	0.921895	-5.53	ybaY	hypothetical protein	0
EC958_2327	-1.08	0.4	-2.7069	0.0537	0.614245	0.09	6.54	0.74	0.460721	0.858569	-5.78		putative transposase	0
EC958_3140	-0.56	0.22	-2.5406	0.0639	0.637639	0.09	6.71	0.81	0.421424	0.843452	-5.76	ygeA	hypothetical protein	0
EC958_4863	-0.4	0.17	-2.2803	0.0848	0.662852	0.09	4.38	0.32	0.753489	0.943548	-5.33		putative prophage protein	0
EC958_3430	0.43	0.19	2.2102	0.0916	0.663116	0.09	7.42	0.86	0.392727	0.831266	-5.91		putative iron compound permease protein of ABC transporter family	0
EC958_0606	-0.42	0.19	-2.2056	0.0921	0.663116	0.09	4.94	0.43	0.670098	0.921041	-5.47	priC	primosomal replication protein N''	1	ecos03440: Homologous recombination
EC958_4000	0.36	0.17	2.1202	0.1013	0.686217	0.09	7.28	0.75	0.458742	0.857604	-5.96	yibF	putative S-transferase	0
EC958_0053	0.4	0.19	2.1165	0.1017	0.688018	0.09	7.88	1.07	0.287807	0.770772	-5.84	uxuA	mannonate dehydratase	2	ecos00040: Pentose and glucuronate interconversions | ecos01100: Metabolic pathways
EC958_1250	-0.36	0.17	-2.0944	0.1043	0.695514	0.09	7.17	0.77	0.444519	0.852094	-5.95	yceI	hypothetical protein	0
EC958_1970	-0.37	0.18	-2.0391	0.1111	0.70788	0.09	5.29	0.46	0.647654	0.918406	-5.54	xthA	exodeoxyribonuclease III	1	ecos03410: Base excision repair
EC958_0951	0.43	0.26	1.6578	0.1727	0.759801	0.09	6.47	0.68	0.502034	0.873592	-5.8	dacC	penicillin-binding protein 6	2	ecos01100: Metabolic pathways | ecos00550: Peptidoglycan biosynthesis
EC958_3678	-0.43	0.26	-1.6327	0.1779	0.76256	0.09	7.27	0.81	0.418765	0.841334	-5.92		hypothetical protein	0
EC958_3557	-0.4	0.25	-1.6123	0.1822	0.763984	0.09	6.17	0.61	0.541871	0.884991	-5.76	yhbT	hypothetical protein	0
EC958_1575	0.27	0.17	1.5698	0.1915	0.773642	0.09	6.81	0.71	0.478093	0.864387	-5.83		putative Lom-like outer membrane protein of prophage	0
EC958_2222	-0.35	0.23	-1.5168	0.2039	0.786756	0.09	3.39	0.25	0.807323	0.96151	-5.15		hypothetical protein	0
EC958_2751	-0.39	0.26	-1.4929	0.2097	0.790488	0.09	6.38	0.71	0.479411	0.864642	-5.77	cysP	thiosulfate binding protein	2	ecos02010: ABC transporters | ecos00920: Sulfur metabolism
EC958_1508	0.35	0.24	1.479	0.2132	0.790829	0.09	6.21	0.64	0.522147	0.880712	-5.84	rssB	RssB/Hnr protein	0
EC958_1556	-0.46	0.31	-1.461	0.2178	0.795863	0.09	7.78	1.03	0.308183	0.780616	-5.91		phage terminase	0
EC958_3005	-0.42	0.3	-1.4026	0.2334	0.802818	0.09	7.13	0.82	0.417109	0.841022	-5.89	ygbK	hypothetical protein	0
EC958_4318	-0.36	0.27	-1.3338	0.2531	0.807495	0.09	6.46	0.65	0.517545	0.877639	-5.81	tatA	sec-independent twin-arginine translocase subunit TatA	2	ecos03070: Bacterial secretion system | ecos03060: Protein export
EC958_4868	-0.37	0.29	-1.2555	0.2776	0.813293	0.09	6.87	0.76	0.452279	0.855481	-5.88		hypothetical protein	0
EC958_3335	-0.27	0.22	-1.2478	0.2802	0.813293	0.09	6.51	0.65	0.517089	0.877639	-5.73	kpsD	polysialic acid transport protein KpsD	0
EC958_3817	0.21	0.17	1.225	0.2878	0.813293	0.09	6.6	0.85	0.397921	0.833512	-5.68	glpE	thiosulfate sulfurtransferase GlpE	4	ecos01120: Microbial metabolism in diverse environments | ecos01100: Metabolic pathways | ecos01110: Biosynthesis of secondary metabolites | ecos00920: Sulfur metabolism
EC958_5158	-0.48	0.4	-1.1957	0.2978	0.817138	0.09	7.32	0.89	0.375426	0.823467	-5.87		putative transport system permease protein	0
EC958_2297	0.2	0.17	1.164	0.3091	0.825147	0.09	6.7	0.78	0.441568	0.851535	-5.8		hypothetical protein	0
EC958_0458	0.31	0.27	1.1195	0.3256	0.832095	0.09	6.82	0.87	0.389714	0.830535	-5.79	ykgH	hypothetical protein	0
EC958_2671	-0.19	0.17	-1.0968	0.3343	0.83358	0.09	6.06	0.61	0.543502	0.885726	-5.73	yfcS	putative periplasmic chaperone YfcS	0
EC958_4415	-0.19	0.17	-1.0808	0.3406	0.834893	0.09	6.57	1.21	0.231633	0.724862	-5.82	menA	1,4-dihydroxy-2-naphthoateoctaprenyltransferase	4	ecos00130: Ubiquinone and other terpenoid-quinone biosynthesis | ecos01100: Metabolic pathways | ecos01240: Biosynthesis of cofactors | ecos01110: Biosynthesis of secondary metabolites
EC958_0104	0.29	0.27	1.0655	0.3467	0.839806	0.09	6.67	0.68	0.499831	0.873592	-5.83	osmY	osmotically inducible protein Y	0
EC958_4977	-0.17	0.18	-0.9737	0.3854	0.866022	0.09	6.35	0.8	0.425222	0.843452	-5.68		hypothetical protein	0
EC958_2500	0.32	0.35	0.9113	0.4137	0.877887	0.09	6.39	0.73	0.468818	0.861375	-5.69	yeiM	hypothetical transport protein YeiM	0
EC958_2592	0.15	0.17	0.8967	0.4206	0.879235	0.09	7	0.76	0.448305	0.854041	-5.92		putative glycosyl transferase YfbF	3	ecos01503: Cationic antimicrobial peptide (CAMP) resistance | ecos00520: Amino sugar and nucleotide sugar metabolism | ecos01100: Metabolic pathways
EC958_0861	-0.21	0.24	-0.8901	0.4237	0.880296	0.09	5.46	0.54	0.591205	0.90124	-5.59	ybgF	hypothetical protein	0
EC958_5101	-0.19	0.23	-0.8362	0.4501	0.891507	0.09	6.82	0.61	0.543141	0.885726	-5.81	thiG	Thiazole synthase	3	ecos01240: Biosynthesis of cofactors | ecos01100: Metabolic pathways | ecos00730: Thiamine metabolism
EC958_1372	-0.35	0.43	-0.8206	0.458	0.898015	0.09	5.81	0.63	0.532338	0.882697	-5.66		tail attachment protein (Minor capsid protein FII) from bacteriophage origin	0
EC958_4782	0.17	0.21	0.8035	0.4667	0.898015	0.09	7.43	0.86	0.393553	0.831266	-5.92		transposase ORF B, IS911	0
EC958_2563	0.21	0.26	0.8009	0.4681	0.898015	0.09	7.93	1.28	0.206381	0.691336	-5.65	yfaQ	hypothetical protein	0
EC958_1798	-0.34	0.43	-0.7898	0.4738	0.898015	0.09	6.02	0.63	0.529825	0.881961	-5.73	rspB	starvation sensing protein RspB	2	ecos01100: Metabolic pathways | ecos00040: Pentose and glucuronate interconversions
EC958_4114	-0.27	0.36	-0.7537	0.493	0.909574	0.09	6.85	0.86	0.392739	0.831266	-5.76		hypothetical protein	0
EC958_3367	-0.33	0.43	-0.7534	0.4931	0.909574	0.09	8.07	1	0.319981	0.784967	-5.97		hypothetical protein	0
EC958_1832	-0.16	0.22	-0.7184	0.5122	0.915893	0.09	5.55	0.47	0.637109	0.916811	-5.62	manA	mannose-6-phosphate isomerase	6	ecos01240: Biosynthesis of cofactors | ecos00541: O-Antigen nucleotide sugar biosynthesis | ecos01100: Metabolic pathways | ecos01110: Biosynthesis of secondary metabolites | ecos00520: Amino sugar and nucleotide sugar metabolism | ecos00051: Fructose and mannose metabolism
EC958_1246	0.19	0.27	0.7086	0.5177	0.916914	0.09	3.19	0.26	0.794741	0.957374	-5.16	msyB	acidic protein MsyB	0
EC958_1168	0.13	0.2	0.6269	0.5647	0.923494	0.09	5.06	0.45	0.654599	0.918935	-5.53	mgsA	methylglyoxal synthase	3	ecos01100: Metabolic pathways | ecos00640: Propanoate metabolism | ecos01120: Microbial metabolism in diverse environments
EC958_1243	-0.13	0.2	-0.6248	0.5659	0.923494	0.09	6.35	0.69	0.492826	0.869476	-5.78	mdoH	periplasmic glucans biosynthesis protein MdoH	0
EC958_1425	-0.11	0.18	-0.6189	0.5695	0.923494	0.09	6.59	0.77	0.443963	0.852094	-5.79	nhaB	Na(+)/H(+) antiporter 2	0
EC958_3252	-0.14	0.25	-0.5567	0.6074	0.935922	0.09	5.08	0.37	0.714708	0.929516	-5.39	yggX	hypothetical protein	0
EC958_4215	-0.14	0.25	-0.5465	0.6138	0.937844	0.09	6.18	0.66	0.510736	0.874641	-5.69	mioC	flavoprotein involved in biotin synthesis	0
EC958_1594	0.13	0.24	0.5453	0.6145	0.937844	0.09	6.39	0.67	0.506145	0.874641	-5.83	trpH	putative enzyme	0
EC958_0988	0.21	0.42	0.5085	0.6378	0.944511	0.09	6.22	0.63	0.533636	0.882808	-5.79		hypothetical protein	0
EC958_5091	-0.13	0.26	-0.4867	0.6519	0.944511	0.09	7.14	0.61	0.541355	0.884991	-5.9	tufA	hypothetical protein	0
EC958_5100	-0.1	0.25	-0.3952	0.7129	0.961014	0.09	7.71	0.75	0.457742	0.856616	-5.99		2-iminoacetate synthase	3	ecos01240: Biosynthesis of cofactors | ecos01100: Metabolic pathways | ecos00730: Thiamine metabolism
EC958_0808	-0.14	0.38	-0.3634	0.7347	0.964006	0.09	7.89	1.08	0.283929	0.770772	-5.84	speF	ornithine decarboxylase, inducible	4	ecos00330: Arginine and proline metabolism | ecos01110: Biosynthesis of secondary metabolites | ecos01100: Metabolic pathways | ecos00480: Glutathione metabolism
EC958_5034	0.14	0.42	0.3372	0.7529	0.971533	0.09	7.39	0.91	0.367021	0.817756	-5.89		hypothetical protein	1	ecos03070: Bacterial secretion system
EC958_0089	-0.06	0.17	-0.3301	0.7579	0.972199	0.09	8.8	1.52	0.133449	0.608239	-5.52	mdoB	phosphoglycerol transferase I	0
EC958_4790	0.07	0.23	0.3166	0.7674	0.972199	0.09	6.58	0.73	0.465777	0.861227	-5.77		RNA polymerase, sigma 19 factor	1	ecos02020: Two-component system
EC958_1466	-0.06	0.27	-0.2342	0.8263	0.982629	0.09	4.79	0.39	0.699341	0.928476	-5.39		insertion sequence ATP-binding protein	0
EC958_4576	-0.1	0.44	-0.2213	0.8357	0.982963	0.09	7.05	0.8	0.427396	0.846097	-5.84	phnM	PhnM protein	2	ecos01100: Metabolic pathways | ecos00440: Phosphonate and phosphinate metabolism
EC958_3550	-0.04	0.21	-0.201	0.8505	0.983159	0.09	6.95	0.76	0.451122	0.855259	-5.85	yraP	putative periplasmic protein	0
EC958_5187	0.08	0.41	0.1861	0.8614	0.983159	0.09	5.29	0.46	0.646991	0.918406	-5.55		hypothetical protein	0
EC958_1642	0.07	0.38	0.1805	0.8656	0.983159	0.09	5.22	0.4	0.688975	0.924568	-5.52	ycjO	putative binding-protein dependent transport protein	0
EC958_2136	-0.06	0.37	-0.1633	0.8782	0.984545	0.09	7.89	1.12	0.26927	0.759344	-5.83		hypothetical protein	0
EC958_1908	0.03	0.2	0.1482	0.8894	0.986674	0.09	6.73	0.77	0.444961	0.852094	-5.81	ydiK	putative purine regulated protein YdiK	0
EC958_3274	-0.01	0.27	-0.0518	0.9611	0.997077	0.09	8.8	1.4	0.16675	0.645692	-5.7	iucD	L-lysine 6-monooxygenase	4	ecos01120: Microbial metabolism in diverse environments | ecos00997: Biosynthesis of various secondary metabolites - part 3 | ecos01100: Metabolic pathways | ecos01110: Biosynthesis of secondary metabolites
EC958_2079	-0.01	0.2	-0.044	0.967	0.997692	0.09	4.92	0.41	0.681962	0.922434	-5.45	znuC	ZnuC subunit of ZnuA/ZnuB/ZnuC ABC transporter	1	ecos02010: ABC transporters
EC958_0180	0.01	0.17	0.031	0.9768	0.997692	0.09	6.57	0.68	0.496696	0.872323	-5.78	yabF	putative NAD(P)H oxidoreductase	0
EC958_0935	-0.01	0.43	-0.0195	0.9854	0.998643	0.09	7.93	1.13	0.264983	0.756808	-5.83	ybiW	putative formate acetyltransferase 3	5	ecos00620: Pyruvate metabolism | ecos01120: Microbial metabolism in diverse environments | ecos01100: Metabolic pathways | ecos00650: Butanoate metabolism | ecos00640: Propanoate metabolism
EC958_0598	0.93	0.2	4.6394	0.0097	0.46057	0.08	6.77	0.72	0.475723	0.863725	-5.84		maltose O-acetyltransferase	0
EC958_2597	0.73	0.19	3.7474	0.02	0.562694	0.08	5.58	0.5	0.621525	0.912224	-5.63	yfbJ	hypothetical protein	1	ecos01503: Cationic antimicrobial peptide (CAMP) resistance
EC958_2121	-0.61	0.17	-3.515	0.0246	0.591537	0.08	6.34	0.58	0.563823	0.89226	-5.83	yecI	ferritin-like protein	0
EC958_3611	-0.59	0.17	-3.4588	0.0258	0.591537	0.08	7.32	0.79	0.433374	0.850019	-5.95	yhcC	hypothetical protein	0
EC958_2503	-0.59	0.17	-3.4364	0.0264	0.591537	0.08	6.91	0.6	0.548266	0.886972	-5.92	fruA	PTS system, fructose-specific IIBC component	4	ecos01100: Metabolic pathways | ecos01120: Microbial metabolism in diverse environments | ecos00051: Fructose and mannose metabolism | ecos02060: Phosphotransferase system (PTS)
EC958_0990	-0.85	0.25	-3.3534	0.0285	0.591537	0.08	6.48	0.67	0.505772	0.874641	-5.83	ybjX	hypothetical protein	0
EC958_0873	-0.53	0.18	-3.0265	0.0389	0.606266	0.08	6.73	0.72	0.472539	0.863346	-5.85	modE	transcriptional regulator ModE	0
EC958_0363	-0.56	0.19	-2.9828	0.0406	0.606266	0.08	6.5	0.7	0.486762	0.867233	-5.8	yafJ	putative amidotransferase	0
EC958_0353	0.49	0.17	2.8536	0.0462	0.606266	0.08	6.36	0.6	0.549308	0.886972	-5.81	yafE	hypothetical protein	0
EC958_4791	-0.48	0.17	-2.8279	0.0474	0.606266	0.08	7.96	1.03	0.305439	0.777734	-5.91	insB	IS1 protein InsB	0
EC958_4932	-0.62	0.22	-2.7904	0.0493	0.609182	0.08	2.34	0.14	0.889887	0.980894	-4.89		hypothetical protein	0
EC958_1700	0.86	0.34	2.5316	0.0646	0.637639	0.08	5.74	0.48	0.630387	0.914618	-5.67	ydcI	hypothetical transcriptional regulator YdcI	0
EC958_3563	-0.54	0.21	-2.5098	0.0661	0.637639	0.08	7.65	0.9	0.371674	0.821236	-5.82	deaD	cold-shock DEAD-box protein A	1	ecos03018: RNA degradation
EC958_1782	0.43	0.18	2.376	0.0763	0.662852	0.08	5.73	0.5	0.621397	0.912224	-5.66	yneJ	hypothetical transcriptional regulator YneJ	0
EC958_0055	0.62	0.27	2.2497	0.0877	0.662852	0.08	5.91	0.48	0.632013	0.915648	-5.69		hypothetical protein	0
EC958_4612	0.38	0.17	2.2237	0.0902	0.662852	0.08	3.15	0.18	0.858682	0.97521	-5.01		transcriptional activator	0
EC958_0919	0.48	0.22	2.1796	0.0948	0.668658	0.08	4.03	0.3	0.767696	0.948183	-5.27	ybiM	hypothetical protein	0
EC958_3663	-0.41	0.19	-2.1265	0.1006	0.682377	0.08	7.68	0.88	0.38528	0.829432	-5.96	yhdJ	putative adenine-specific methylase YhdJ	0
EC958_0167	-0.87	0.42	-2.0749	0.1066	0.697905	0.08	5.65	0.5	0.617704	0.911098	-5.61		hypothetical protein	0
EC958_0721	0.37	0.19	1.942	0.1241	0.726223	0.08	6.89	0.79	0.435476	0.850019	-5.86	ybdL	hypothetical aminotransferase YbdL	0
EC958_0540	0.32	0.17	1.9139	0.1282	0.727645	0.08	7.59	0.87	0.388659	0.830535	-5.97	proY	proline-specific permease ProY	0
EC958_3187	0.36	0.19	1.8697	0.1349	0.733114	0.08	6.16	0.44	0.665149	0.921041	-5.63	visC	protein VisC	4	ecos00130: Ubiquinone and other terpenoid-quinone biosynthesis | ecos01100: Metabolic pathways | ecos01240: Biosynthesis of cofactors | ecos01110: Biosynthesis of secondary metabolites
EC958_0326	-0.49	0.27	-1.8264	0.1418	0.740324	0.08	1.77	0.14	0.888115	0.980894	-4.87	fabZ	(3R)-hydroxymyristol acyl carrier protein dehydratase	5	ecos01212: Fatty acid metabolism | ecos00780: Biotin metabolism | ecos01240: Biosynthesis of cofactors | ecos00061: Fatty acid biosynthesis | ecos01100: Metabolic pathways
EC958_0596	0.34	0.18	1.8148	0.1437	0.740324	0.08	8.14	0.98	0.33135	0.793211	-6.03	ylaB	hypothetical protein	0
EC958_0647	-0.7	0.39	-1.815	0.1437	0.740324	0.08	8.46	1.33	0.187357	0.672824	-5.72		hydroxypyruvate isomerase	2	ecos00630: Glyoxylate and dicarboxylate metabolism | ecos01100: Metabolic pathways
EC958_0701	-0.34	0.19	-1.8033	0.1457	0.740324	0.08	7.15	0.79	0.433318	0.850019	-5.91	entD	4'-phosphopantetheinyl transferase	2	ecos01110: Biosynthesis of secondary metabolites | ecos01053: Biosynthesis of siderophore group nonribosomal peptides
EC958_0346	0.38	0.22	1.7269	0.1593	0.753899	0.08	7.5	0.96	0.341447	0.801604	-5.87	metN	D-methionine transport ATP-binding protein MetN	1	ecos02010: ABC transporters
EC958_4129	-0.7	0.42	-1.646	0.1751	0.761588	0.08	7.74	0.84	0.403466	0.836307	-6.01		hypothetical protein	0
EC958_3398	0.42	0.26	1.6411	0.1761	0.762492	0.08	3.98	0.27	0.785829	0.95387	-5.14	exbD	TonB-dependent enterochelin uptake protein	0
EC958_4474	-0.5	0.34	-1.4858	0.2115	0.790504	0.08	6.34	0.54	0.589671	0.901031	-5.79		putative sorbose PTS component	3	ecos00051: Fructose and mannose metabolism | ecos02060: Phosphotransferase system (PTS) | ecos01100: Metabolic pathways
EC958_0404	0.56	0.38	1.4771	0.2137	0.790829	0.08	5.36	0.45	0.653005	0.918592	-5.58	lafC	lateral flagellar chaperone protein (FliS-like)	1	ecos02040: Flagellar assembly
EC958_2169	-0.36	0.24	-1.4593	0.2182	0.796391	0.08	6.8	0.81	0.420727	0.842992	-5.84		putative replication protein P	1	ecos03030: DNA replication
EC958_5189	-0.36	0.25	-1.451	0.2204	0.799663	0.08	6.08	0.58	0.561304	0.89226	-5.73		hypothetical protein	0
EC958_4059	-0.28	0.2	-1.4227	0.2279	0.802818	0.08	8.44	0.96	0.341733	0.801604	-6.06	recG	ATP-dependent DNA helicase RecG	1	ecos03440: Homologous recombination
EC958_4455	0.3	0.21	1.4218	0.2281	0.802818	0.08	1.17	0.11	0.914322	0.985383	-4.8	murI	glutamate racemase	2	ecos00471: D-Glutamine and D-glutamate metabolism | ecos01100: Metabolic pathways
EC958_1617	-0.29	0.21	-1.4105	0.2312	0.802818	0.08	6.4	0.58	0.567282	0.892937	-5.85		putative DEOR-type transcriptional regulator	0
EC958_4328	0.28	0.21	1.3788	0.24	0.802818	0.08	7.19	0.73	0.471393	0.86189	-5.95	yigZ	hypothetical protein	0
EC958_1971	-0.27	0.2	-1.3309	0.254	0.807495	0.08	6.34	0.64	0.523365	0.881015	-5.8	ydjX	hypothetical protein	0
EC958_2195	0.33	0.25	1.328	0.2549	0.807495	0.08	6.59	0.66	0.511936	0.875348	-5.87	amyA	cytoplasmic alpha-amylase	3	ecos01110: Biosynthesis of secondary metabolites | ecos01100: Metabolic pathways | ecos00500: Starch and sucrose metabolism
EC958_0812	0.36	0.28	1.3109	0.2601	0.810093	0.08	5.96	0.54	0.593303	0.902765	-5.75	kdpC	potassium-transporting ATPase C chain	1	ecos02020: Two-component system
EC958_0611	-0.24	0.19	-1.2945	0.2652	0.813293	0.08	5.47	0.41	0.684235	0.923277	-5.54	recR	recombination and repair protein RecR	1	ecos03440: Homologous recombination
EC958_3323	-0.46	0.37	-1.2288	0.2865	0.813293	0.08	6.52	0.55	0.586345	0.899824	-5.82		hypothetical protein	0
EC958_0375	-0.49	0.4	-1.2075	0.2937	0.813293	0.08	9.39	1.49	0.141142	0.615718	-5.74	lafK	lateral flagellar RpoN-interacting regulatory protein	2	ecos02020: Two-component system | ecos02040: Flagellar assembly
EC958_5205	-0.31	0.26	-1.1781	0.3041	0.822369	0.08	4.38	0.31	0.755381	0.943664	-5.29		hypothetical protein	0
EC958_2153	-0.5	0.43	-1.1767	0.3046	0.822369	0.08	4.57	0.31	0.75725	0.943664	-5.35		hypothetical protein	0
EC958_2191	-0.5	0.43	-1.1634	0.3093	0.825147	0.08	7.09	0.8	0.42422	0.843452	-5.92	fliC	flagellin	2	ecos02020: Two-component system | ecos02040: Flagellar assembly
EC958_0134	-0.21	0.18	-1.1519	0.3135	0.826969	0.08	6.81	0.73	0.467637	0.861375	-5.87	lasT	hypothetical tRNA/rRNA methyltransferase LasT	0
EC958_3134	-0.24	0.22	-1.0737	0.3434	0.837598	0.08	7.55	0.95	0.347333	0.806302	-5.91		putative NAD(P)-linked reductase	0
EC958_1759	0.42	0.4	1.0658	0.3466	0.839806	0.08	7.6	0.81	0.424091	0.843452	-6.03	pqqL	probable zinc protease PqqL	0
EC958_0537	0.2	0.2	1.0243	0.3636	0.854667	0.08	6.97	0.73	0.469952	0.861375	-5.9	phoB	positive response regulator for pho regulon	1	ecos02020: Two-component system
EC958_0487	-0.44	0.43	-1.0069	0.371	0.856819	0.08	9.45	1.52	0.134983	0.608658	-5.72	lacY	lactose permease	0
EC958_1626	-0.2	0.21	-0.9808	0.3822	0.86477	0.08	6.14	0.65	0.51722	0.877639	-5.77		putative outer membrane channel protein	2	ecos01501: beta-Lactam resistance | ecos02024: Quorum sensing
EC958_0351	0.18	0.19	0.9195	0.4099	0.876798	0.08	5.76	0.49	0.626163	0.913232	-5.68		putative transcriptional regulator LYSR-type	0
EC958_1542	0.37	0.41	0.8963	0.4208	0.879235	0.08	4.43	0.32	0.751225	0.943079	-5.32		endodeoxyribonuclease RusA (Holliday junction resolvase)	0
EC958_2323	0.19	0.21	0.8819	0.4276	0.881375	0.08	3.06	0.2	0.83967	0.971209	-5.06		hypothetical protein	0
EC958_0435	0.16	0.19	0.8353	0.4505	0.891955	0.08	7.77	1	0.322675	0.787025	-5.9	matE/ecpD	Mat/Ecp fimbriae adhesin	0
EC958_1159	-0.17	0.21	-0.8058	0.4655	0.898015	0.08	6.55	0.69	0.493816	0.870228	-5.82		putative protease La-like protein	0
EC958_1894	0.33	0.43	0.774	0.4821	0.902453	0.08	6.52	0.74	0.462853	0.859335	-5.8	ydhY	putative ferredoxin-like protein YdhY	0
EC958_2974	0.13	0.17	0.7522	0.4938	0.909884	0.08	6.87	0.66	0.510996	0.87465	-5.94	gutQ	GutQ protein	0
EC958_4335	-0.17	0.23	-0.7368	0.5021	0.911786	0.08	7.07	0.75	0.456483	0.856501	-5.91	rdoA	hypothetical protein	0
EC958_1208	-0.21	0.29	-0.7315	0.505	0.912849	0.08	5.74	0.51	0.614835	0.910892	-5.72	ycdL	hypothetical isochorismatase family protein YcdL	2	ecos01100: Metabolic pathways | ecos00240: Pyrimidine metabolism
EC958_3067	-0.14	0.2	-0.6975	0.5239	0.916914	0.08	7.32	0.75	0.454393	0.856501	-5.99	sdaB	L-serine dehydratase (deaminase), L-SD2	6	ecos00270: Cysteine and methionine metabolism | ecos00260: Glycine, serine and threonine metabolism | ecos01110: Biosynthesis of secondary metabolites | ecos01230: Biosynthesis of amino acids | ecos01100: Metabolic pathways | ecos01200: Carbon metabolism
EC958_3530	-0.16	0.24	-0.6877	0.5295	0.919186	0.08	8.26	0.84	0.405735	0.837183	-6.16	garD	putative D-galactarate dehydratase	2	ecos00053: Ascorbate and aldarate metabolism | ecos01100: Metabolic pathways
EC958_4768	0.16	0.24	0.6758	0.5362	0.920845	0.08	7.33	0.74	0.460377	0.858569	-5.97		transposase ORF A (fragment), IS911	0
EC958_4526	-0.18	0.27	-0.6747	0.5368	0.920845	0.08	6.3	0.63	0.530601	0.881961	-5.75	yjbQ	hypothetical protein	0
EC958_0185	0.15	0.22	0.6683	0.5405	0.921744	0.08	4.34	0.42	0.673858	0.921739	-5.51	apaH	bis(5'-nucleosyl)-tetraphosphatase, symmetrical	2	ecos01100: Metabolic pathways | ecos00230: Purine metabolism
EC958_3560	0.11	0.17	0.6617	0.5443	0.923311	0.08	7.21	0.79	0.435366	0.850019	-5.92	yhbW	hypothetical protein	0
EC958_5080	0.28	0.43	0.6547	0.5484	0.923494	0.08	7.72	0.85	0.39957	0.834142	-6.02		hypothetical protein	0
EC958_1526	-0.16	0.26	-0.6104	0.5746	0.927586	0.08	5.57	0.41	0.682868	0.922648	-5.61	yciI	hypothetical protein	0
EC958_3720	0.24	0.39	0.6096	0.5751	0.927586	0.08	9.59	1.51	0.1372	0.61194	-5.77	hofF	putative general secretion pathway protein F	1	ecos03070: Bacterial secretion system
EC958_1242	0.14	0.24	0.5987	0.5816	0.930773	0.08	6.16	0.6	0.552607	0.888819	-5.77	mdoG	periplasmic glucans biosynthesis protein MdoG	0
EC958_1448	0.12	0.21	0.5841	0.5905	0.930859	0.08	8.1	0.96	0.341896	0.801604	-6.03		hypothetical protein	0
EC958_0438	-0.13	0.23	-0.574	0.5967	0.932803	0.08	7.59	0.84	0.405153	0.837183	-5.97	matB/ecpA	Mat/Ecp fimbriae major subunit protein	0
EC958_5015	0.1	0.18	0.5586	0.6062	0.935922	0.08	4.73	0.37	0.709368	0.929252	-5.47	yfeD	DNA binding domain, excisionase family	0
EC958_0271	0.09	0.17	0.5532	0.6096	0.936651	0.08	5.47	0.46	0.65078	0.918592	-5.62	yadI	putative PTS system IIA component YadI	0
EC958_4759	-0.13	0.24	-0.551	0.6109	0.937149	0.08	7.34	0.83	0.412675	0.838782	-5.91	yjgB	putative oxidoreductase	5	ecos01120: Microbial metabolism in diverse environments | ecos00281: Geraniol degradation | ecos01100: Metabolic pathways | ecos00010: Glycolysis / Gluconeogenesis | ecos01110: Biosynthesis of secondary metabolites
EC958_4786	-0.19	0.35	-0.55	0.6116	0.937149	0.08	7.37	0.77	0.445166	0.852155	-5.96		iron-dicitrate transporter subunit; membrane component of ABC superfamily	1	ecos02010: ABC transporters
EC958_3889	0.1	0.18	0.5336	0.6219	0.939505	0.08	5.66	0.52	0.60427	0.907968	-5.77	pitA	low-affinity phosphate transport	0
EC958_2456	-0.22	0.42	-0.5269	0.6261	0.940709	0.08	7.67	1.02	0.311335	0.780952	-5.87		hypothetical protein	0
EC958_5196	-0.14	0.26	-0.5255	0.627	0.941058	0.08	4.12	0.28	0.781907	0.953812	-5.24		hypothetical protein	0
EC958_1441	-0.09	0.19	-0.4838	0.6538	0.944511	0.08	7.95	1.01	0.315394	0.782498	-5.95	treA	periplasmic trehalase	3	ecos01110: Biosynthesis of secondary metabolites | ecos00500: Starch and sucrose metabolism | ecos01100: Metabolic pathways
EC958_3873	-0.08	0.18	-0.4361	0.6852	0.952363	0.08	6.73	0.64	0.527681	0.881933	-5.9	nikD	nickel transport ATP-binding protein NikD	1	ecos02010: ABC transporters
EC958_0807	0.13	0.3	0.4345	0.6863	0.952363	0.08	7.04	0.81	0.418655	0.841334	-5.84	potE	putrescine transport protein	0
EC958_3259	-0.1	0.25	-0.386	0.7191	0.96105	0.08	7.54	0.75	0.455967	0.856501	-6.02	papX	regulator protein PapX	0
EC958_2817	-0.07	0.19	-0.3691	0.7307	0.963642	0.08	9.94	1.69	0.0962506	0.531794	-5.62		RatA protein	0
EC958_0410	-0.14	0.4	-0.3508	0.7434	0.967307	0.08	6.05	0.55	0.585966	0.899824	-5.76	mbhA	putative motility protein MbhA	2	ecos02030: Bacterial chemotaxis | ecos02040: Flagellar assembly
EC958_0788	0.06	0.17	0.3484	0.7451	0.968045	0.08	7.75	0.87	0.388794	0.830535	-6.02	nagE	N-acetylglucosamine PTS permease	2	ecos02060: Phosphotransferase system (PTS) | ecos00520: Amino sugar and nucleotide sugar metabolism
EC958_2604	0.06	0.2	0.3273	0.7598	0.972199	0.08	6.52	0.59	0.556453	0.891172	-5.89	menF	menaquinone-specific isochorismate synthase	5	ecos01240: Biosynthesis of cofactors | ecos01100: Metabolic pathways | ecos01110: Biosynthesis of secondary metabolites | ecos00130: Ubiquinone and other terpenoid-quinone biosynthesis | ecos01053: Biosynthesis of siderophore group nonribosomal peptides
EC958_4758	0.06	0.19	0.3238	0.7623	0.972199	0.08	7.38	0.71	0.481257	0.86604	-6.02	yjgR	hypothetical protein	0
EC958_1737	0.05	0.17	0.3096	0.7724	0.972786	0.08	7.63	1.02	0.313067	0.780952	-5.86	yddG	hypothetical protein	0
EC958_3784	-0.12	0.43	-0.2899	0.7863	0.975362	0.08	6.92	0.78	0.436981	0.850346	-5.86	yrfB	hypothetical protein	0
EC958_0822	0.06	0.22	0.2686	0.8015	0.977453	0.08	6.03	0.61	0.546786	0.886972	-5.72	ybgL	protein YbgL	2	ecos01100: Metabolic pathways | ecos00480: Glutathione metabolism
EC958_3559	-0.04	0.17	-0.2187	0.8376	0.982963	0.08	6.99	0.77	0.441746	0.851535	-5.91	yhbV	hypothetical protein	0
EC958_5129	0.04	0.22	0.1899	0.8586	0.983159	0.08	7.77	1	0.32058	0.784967	-5.88		transposase ORF B, IS911	0
EC958_2898	-0.04	0.23	-0.1841	0.8629	0.983159	0.08	6.77	0.69	0.492559	0.869476	-5.83	rluD	ribosomal large subunit pseudouridine synthase D	0
EC958_1996	-0.05	0.3	-0.154	0.885	0.986068	0.08	8.21	1.18	0.243704	0.735769	-5.86	ydjJ	hypothetical zinc-type alcohol dehydrogenase-like protein YdjJ	3	ecos01100: Metabolic pathways | ecos00040: Pentose and glucuronate interconversions | ecos00051: Fructose and mannose metabolism
EC958_2562	-0.04	0.42	-0.0883	0.9339	0.991406	0.08	6.97	0.75	0.456943	0.856501	-5.92	yfaP	hypothetical protein	0
EC958_4953	0.02	0.25	0.0858	0.9358	0.991406	0.08	7.51	0.84	0.406612	0.837702	-5.97		integrase core domain protein	0
EC958_0652	-0.03	0.38	-0.0818	0.9387	0.991688	0.08	8.09	0.96	0.33917	0.79798	-6.04	ybbZ	glycerate kinase 1	6	ecos01120: Microbial metabolism in diverse environments | ecos01100: Metabolic pathways | ecos00561: Glycerolipid metabolism | ecos00630: Glyoxylate and dicarboxylate metabolism | ecos01110: Biosynthesis of secondary metabolites | ecos00260: Glycine, serine and threonine metabolism
EC958_2854	0.02	0.36	0.0655	0.9509	0.994642	0.08	8.33	0.92	0.362953	0.813839	-6.12	yphF	ABC transporter periplasmic binding protein	1	ecos02010: ABC transporters
EC958_0078	-0.01	0.21	-0.0478	0.9642	0.997094	0.08	8.01	1.04	0.303851	0.776902	-5.91		type I restriction-modification system, DNA-methyltransferase subunit M	0
EC958_2548	0.01	0.17	0.0443	0.9668	0.997692	0.08	7.08	0.75	0.454386	0.856501	-5.9	yojI	hypothetical ABC transporter ATP-binding protein YojI	1	ecos02010: ABC transporters
EC958_0747	0.01	0.35	0.0309	0.9768	0.997692	0.08	8.13	0.93	0.356116	0.80992	-6.07		putative transcriptional regulator	0
EC958_1367	-0.01	0.43	-0.0299	0.9776	0.997692	0.08	7.35	0.86	0.390918	0.831266	-5.93		minor capsid protein	0
EC958_5006	0	0.42	0.0111	0.9917	0.999145	0.08	6.36	0.57	0.568215	0.893218	-5.84		putative peptidase	0
EC958_4999	2.72	0.21	12.816	0.0002	0.113956	0.07	6.43	0.51	0.611296	0.910161	-5.9		Lipid A biosynthesis lauroyl acyltransferase	1	ecos00540: Lipopolysaccharide biosynthesis
EC958_3267	1.86	0.26	7.2136	0.002	0.301647	0.07	7.9	0.7	0.483812	0.86604	-6.14		hypothetical protein; putative exported protein	0
EC958_0765	-0.95	0.19	-5.1219	0.0069	0.421229	0.07	8.36	1.07	0.288252	0.770772	-5.99		hypothetical protein; putative outer membrane protein	0
EC958_4102	-0.78	0.25	-3.1645	0.034	0.606266	0.07	10.63	1.46	0.148555	0.623468	-6.09	afaA	Afa fimbriae transcription regulator	0
EC958_2061	-0.63	0.2	-3.0751	0.0371	0.606266	0.07	4.78	0.36	0.720291	0.931032	-5.43	yobA	hypothetical protein	0
EC958_0872	-0.52	0.18	-2.9476	0.0421	0.606266	0.07	6.56	0.52	0.604308	0.907968	-5.89	modF	putative molybdenum transport ATP-binding ModF	1	ecos02010: ABC transporters
EC958_0934	-0.55	0.2	-2.7353	0.0522	0.613949	0.07	6.62	0.59	0.554598	0.890251	-5.9	ybiV	hypothetical protein	0
EC958_3842	0.95	0.4	2.3986	0.0745	0.662107	0.07	7.84	0.92	0.359168	0.810511	-5.98	ugpA	SN-glycerol-3-phosphate transport system permease protein UgpA	1	ecos02010: ABC transporters
EC958_4872	-0.39	0.17	-2.2825	0.0845	0.662852	0.07	6.38	0.45	0.657651	0.919817	-5.84		hypothetical protein	0
EC958_1452	-0.91	0.41	-2.2325	0.0894	0.662852	0.07	7.14	0.6	0.55111	0.887859	-6.02		hypothetical protein	0
EC958_4375	-0.54	0.25	-2.2174	0.0909	0.662852	0.07	7.17	0.66	0.513705	0.876854	-5.96	fdoI	formate dehydrogenase-O, cytochrome B556 (FDO) subunit	5	ecos00680: Methane metabolism | ecos01120: Microbial metabolism in diverse environments | ecos00630: Glyoxylate and dicarboxylate metabolism | ecos01200: Carbon metabolism | ecos01100: Metabolic pathways
EC958_0535	-0.34	0.17	-1.9849	0.1181	0.720972	0.07	8.29	1.08	0.284103	0.770772	-5.95	sbcC	exonuclease SbcC	0
EC958_4078	-0.44	0.23	-1.9266	0.1263	0.727645	0.07	8.62	1.11	0.272109	0.759656	-6	insB	IS1 protein InsB	0
EC958_0953	-0.35	0.21	-1.6446	0.1754	0.761601	0.07	5.32	0.35	0.728786	0.934494	-5.55	ybjG	hypothetical protein	1	ecos00550: Peptidoglycan biosynthesis
EC958_2616	-0.31	0.2	-1.5402	0.1984	0.779613	0.07	2.65	0.16	0.875812	0.977648	-5.01	nuoI	NADH dehydrogenase I chain I	2	ecos00190: Oxidative phosphorylation | ecos01100: Metabolic pathways
EC958_1745	0.34	0.24	1.3743	0.2413	0.802976	0.07	7.12	0.8	0.424485	0.843452	-5.92	sfcA	NAD-dependent malic enzyme	3	ecos01200: Carbon metabolism | ecos00620: Pyruvate metabolism | ecos02020: Two-component system
EC958_1807	0.37	0.28	1.3206	0.2571	0.808344	0.07	5.63	0.42	0.673665	0.921739	-5.68		probable dimethyl sulfoxide reductase chain YnfF	0
EC958_3569	-0.3	0.23	-1.3063	0.2615	0.811235	0.07	1.61	0.09	0.926052	0.986681	-4.79	rbfA	ribosome-binding factor A	0
EC958_1993	-0.28	0.21	-1.285	0.2682	0.813293	0.07	6.76	0.6	0.552222	0.888745	-5.92	ydjG	hypothetical oxidoreductase YdjG	2	ecos01100: Metabolic pathways | ecos00640: Propanoate metabolism
EC958_3379	-0.5	0.41	-1.2096	0.293	0.813293	0.07	8.59	0.82	0.4131	0.839201	-6.23	yghT	hypothetical ATP-binding protein YghT	0
EC958_1695	-0.29	0.24	-1.2076	0.2937	0.813293	0.07	6.24	0.45	0.655852	0.919581	-5.87	aldA	aldehyde dehydrogenase A	4	ecos00630: Glyoxylate and dicarboxylate metabolism | ecos01100: Metabolic pathways | ecos00620: Pyruvate metabolism | ecos01120: Microbial metabolism in diverse environments
EC958_3531	0.26	0.22	1.1678	0.3077	0.825147	0.07	6.96	0.63	0.53439	0.882808	-5.93		HtrA suppressor protein	0
EC958_1144	-0.25	0.22	-1.1591	0.3109	0.825147	0.07	5.52	0.43	0.668562	0.921041	-5.67	ycbE	aliphatic sulfonates import ATP-binding protein	2	ecos02010: ABC transporters | ecos00920: Sulfur metabolism
EC958_2929	0.31	0.27	1.1462	0.3156	0.828248	0.07	6.35	0.49	0.624541	0.912966	-5.85	ygaU	hypothetical protein	0
EC958_3403	0.24	0.22	1.1025	0.3321	0.832455	0.07	7.9	0.74	0.460558	0.858569	-6.15	yqhD	hypothetical oxidoreductase YqhD	2	ecos01100: Metabolic pathways | ecos00640: Propanoate metabolism
EC958_2946	0.4	0.37	1.0972	0.3342	0.83358	0.07	6.98	0.68	0.500905	0.873592	-5.96	ygaY	putative transport protein	0
EC958_4777	0.24	0.22	1.0644	0.3471	0.839806	0.07	9.06	1.18	0.244062	0.735769	-6.03		bacterial regulatory protein, tetR family protein	0
EC958_0482	-0.34	0.33	-1.0145	0.3677	0.855908	0.07	7.04	0.73	0.467408	0.861375	-5.94	prpD	2-methylcitrate dehydratase	2	ecos01100: Metabolic pathways | ecos00640: Propanoate metabolism
EC958_2530	-0.18	0.17	-1.0105	0.3694	0.856754	0.07	4.9	0.32	0.750244	0.942679	-5.47	ccmH	cytochrome c-type biogenesis protein CcmH	0
EC958_0002	-0.41	0.42	-0.9632	0.39	0.869375	0.07	7.81	0.87	0.389362	0.830535	-6.02	yeeU2	hypothetical protein	0
EC958_0558	-0.17	0.18	-0.9518	0.3951	0.870339	0.07	3.04	0.18	0.856841	0.97521	-5.06		1-deoxyxylulose-5-phosphate synthase	4	ecos01100: Metabolic pathways | ecos01110: Biosynthesis of secondary metabolites | ecos00730: Thiamine metabolism | ecos00900: Terpenoid backbone biosynthesis
EC958_1376	0.32	0.34	0.946	0.3977	0.870339	0.07	5.75	0.41	0.680346	0.921895	-5.69		minor tail protein G	0
EC958_3352	-0.38	0.41	-0.9215	0.409	0.876798	0.07	7.96	0.95	0.346428	0.805922	-6	gspE	hypothetical type II secretion protein GspE	1	ecos03070: Bacterial secretion system
EC958_0790	0.2	0.22	0.9134	0.4127	0.877887	0.07	5.74	0.43	0.669315	0.921041	-5.68		hypothetical protein	0
EC958_1474	-0.15	0.18	-0.8429	0.4467	0.890275	0.07	6.63	0.52	0.60402	0.907968	-5.95	ychM	putative sulfate transporter YchM	0
EC958_3429	0.14	0.17	0.8126	0.462	0.898015	0.07	7.25	0.62	0.536372	0.882941	-6.03		putative iron compound permease protein of ABC transporter family	0
EC958_3038	0.3	0.37	0.8082	0.4643	0.898015	0.07	8.7	1.04	0.301947	0.776902	-6.12	ygcW	hypothetical oxidoreductase YgcW	0
EC958_0431	-0.16	0.22	-0.7384	0.5013	0.911786	0.07	8.71	0.97	0.336393	0.797419	-6.18		hypothetical protein	0
EC958_0283	0.3	0.41	0.7279	0.507	0.9137	0.07	8.56	0.89	0.379173	0.826174	-6.22	ecpD	Yad-type fimbriae periplasmic chaperone protein	0
EC958_2446	0.14	0.2	0.6991	0.523	0.916914	0.07	3.97	0.22	0.825621	0.963993	-5.25	yehD	putative Yeh fimbrial subunit YehD	0
EC958_3161	0.21	0.3	0.6984	0.5234	0.916914	0.07	7.38	0.71	0.479238	0.864642	-6.01	ygfM	hypothetical protein	1	ecos00450: Selenocompound metabolism
EC958_0650	0.2	0.29	0.6743	0.5371	0.920845	0.07	7.21	0.66	0.514057	0.87715	-6	ybbX	allantoinase	3	ecos01120: Microbial metabolism in diverse environments | ecos00230: Purine metabolism | ecos01100: Metabolic pathways
EC958_1165	0.11	0.17	0.6609	0.5448	0.923494	0.07	7.38	0.72	0.47559	0.863725	-6.02	yccS	hypothetical protein	0
EC958_2486	0.28	0.44	0.6491	0.5517	0.923494	0.07	9.32	1.34	0.185048	0.671162	-5.93	mglA	galactoside transport ATP-binding protein MglA	1	ecos02010: ABC transporters
EC958_1877	-0.15	0.23	-0.6488	0.5518	0.923494	0.07	4.38	0.23	0.818579	0.962197	-5.32	ydhO	putative lipoprotein	0
EC958_0989	0.11	0.18	0.6408	0.5565	0.923494	0.07	6.99	0.71	0.479209	0.864642	-5.92	ybjD	hypothetical protein	0
EC958_0130	-0.11	0.18	-0.636	0.5594	0.923494	0.07	7.37	0.68	0.502082	0.873592	-6.02	creC	sensor protein CreC	1	ecos02020: Two-component system
EC958_4246	-0.13	0.21	-0.5971	0.5826	0.930773	0.07	8.37	0.89	0.376792	0.823922	-6.16		undecaprenyl-phosphate alpha-N-acetylglucosaminyl transferase	1	ecos01100: Metabolic pathways
EC958_0649	-0.26	0.43	-0.5938	0.5846	0.930773	0.07	9.2	1.17	0.248244	0.740076	-6.12	ybbW	putative allantoin permease	0
EC958_0425	-0.12	0.2	-0.59	0.5869	0.930859	0.07	8.35	0.86	0.393968	0.831266	-6.17		hypothetical protein	0
EC958_0830	-0.18	0.31	-0.5619	0.6042	0.935261	0.07	8.46	0.99	0.326476	0.789423	-6.09		putative Altronate dehydratase	2	ecos01100: Metabolic pathways | ecos00040: Pentose and glucuronate interconversions
EC958_2559	-0.19	0.35	-0.5334	0.622	0.939505	0.07	6.34	0.59	0.558547	0.89226	-5.82	atoA	acetate CoA-transferase beta subunit	7	ecos00310: Lysine degradation | ecos01100: Metabolic pathways | ecos00650: Butanoate metabolism | ecos00640: Propanoate metabolism | ecos00627: Aminobenzoate degradation | ecos02020: Two-component system | ecos01120: Microbial metabolism in diverse environments
EC958_0584	-0.1	0.19	-0.5179	0.6318	0.941823	0.07	8.25	0.99	0.324538	0.788418	-6.06	ybaE	hypothetical protein	0
EC958_1334	-0.1	0.19	-0.5138	0.6344	0.942684	0.07	9.04	0.97	0.333886	0.795058	-6.28		prophage lambda integrase	0
EC958_4732	-0.14	0.27	-0.5051	0.64	0.944511	0.07	6.89	0.57	0.571993	0.894019	-5.95	treC	trehalose-6-phosphate hydrolase	2	ecos00500: Starch and sucrose metabolism | ecos01100: Metabolic pathways
EC958_3477	0.09	0.18	0.4955	0.6462	0.944511	0.07	7.89	0.87	0.386755	0.829865	-6.03		aerotaxis sensor receptor, flavoprotein	2	ecos02030: Bacterial chemotaxis | ecos02020: Two-component system
EC958_2268	-0.21	0.42	-0.4947	0.6467	0.944511	0.07	4.19	0.25	0.806949	0.96151	-5.31		endodeoxyribonuclease RusA (Holliday junction resolvase)	0
EC958_2593	0.08	0.17	0.4855	0.6527	0.944511	0.07	7.78	0.82	0.416289	0.840026	-6.08	yfbG	hypothetical protein	3	ecos01503: Cationic antimicrobial peptide (CAMP) resistance | ecos00520: Amino sugar and nucleotide sugar metabolism | ecos01100: Metabolic pathways
EC958_4117	-0.14	0.29	-0.4794	0.6567	0.944511	0.07	10	1.44	0.156007	0.63316	-5.97		hypothetical protein	0
EC958_0459	0.08	0.18	0.4775	0.6579	0.944511	0.07	10.42	1.72	0.0914493	0.526791	-5.69	upaB	autotransporter protein UpaB	0
EC958_4036	-0.11	0.24	-0.4648	0.6662	0.94674	0.07	6.53	0.59	0.554712	0.890251	-5.83	rfaS	lipopolysaccharide core biosynthesis protein	1	ecos00540: Lipopolysaccharide biosynthesis
EC958_4355	0.16	0.37	0.4372	0.6845	0.952363	0.07	7.07	0.61	0.542154	0.884991	-5.97	yihT	hypothetical protein	0
EC958_0238	0.1	0.24	0.4369	0.6847	0.952363	0.07	4.33	0.28	0.782051	0.953812	-5.36	secM	secretion monitor SecM	2	ecos03070: Bacterial secretion system | ecos03060: Protein export
EC958_1761	-0.12	0.28	-0.4355	0.6857	0.952363	0.07	8.43	0.88	0.383497	0.82772	-6.22	ydeN	putative sulfatase YdeN	0
EC958_1819	0.1	0.23	0.4253	0.6925	0.954489	0.07	6.09	0.42	0.679449	0.921895	-5.79	ydgF	YdgF SMR protein, subunit of YdgEF complex	0
EC958_4223	0.08	0.2	0.3926	0.7146	0.961014	0.07	7.76	0.76	0.449517	0.854515	-6.11		high-affinity ribose transport system permease protein RbsC	1	ecos02010: ABC transporters
EC958_1768	-0.15	0.4	-0.3822	0.7217	0.961767	0.07	9.64	1.63	0.108723	0.563602	-5.64		F9-type fimbriae outer membrane usher protein	0
EC958_4833	0.08	0.21	0.3626	0.7353	0.964006	0.07	6.7	0.5	0.620982	0.912224	-5.97		hypothetical protein	0
EC958_1702	-0.06	0.19	-0.3018	0.7779	0.974608	0.07	6.59	0.49	0.623612	0.912842	-5.93	ydcG	protein YdcG	0
EC958_1319	0.07	0.24	0.3005	0.7788	0.975021	0.07	6.53	0.53	0.596308	0.904357	-5.89	ymfA	hypothetical protein	0
EC958_3769	-0.13	0.44	-0.288	0.7876	0.97603	0.07	6.11	0.48	0.630086	0.914465	-5.76	yhfU	hypothetical protein	0
EC958_2213	-0.11	0.41	-0.2701	0.8005	0.977453	0.07	2.31	0.12	0.902758	0.983305	-4.94	fliO	flagellar assembly protein FliO	1	ecos02040: Flagellar assembly
EC958_0531	-0.05	0.21	-0.2379	0.8237	0.982629	0.07	7.08	0.75	0.455674	0.856501	-5.94	rdgC	recombination-associated protein RdgC	0
EC958_1596	-0.04	0.18	-0.2192	0.8372	0.982963	0.07	8.45	0.95	0.346515	0.805922	-6.14	yciQ	hypothetical protein	0
EC958_1914	0.09	0.44	0.2114	0.8429	0.982963	0.07	8.3	1.05	0.299481	0.776361	-6.01	ydiF	hypothetical protein	5	ecos01120: Microbial metabolism in diverse environments | ecos00627: Aminobenzoate degradation | ecos00640: Propanoate metabolism | ecos00650: Butanoate metabolism | ecos01100: Metabolic pathways
EC958_0963	-0.03	0.18	-0.1946	0.8552	0.983159	0.07	6.38	0.48	0.631165	0.915477	-5.88	nfsA	subunit of oxygen-insensitive NADPH nitroreductase	2	ecos00633: Nitrotoluene degradation | ecos01120: Microbial metabolism in diverse environments
EC958_0409	0.05	0.28	0.1865	0.8611	0.983159	0.07	7.7	0.89	0.378345	0.825407	-5.99	lafT	lateral flagellar motor protein A (MotA-like)	3	ecos02030: Bacterial chemotaxis | ecos02040: Flagellar assembly | ecos02020: Two-component system
EC958_2424	-0.04	0.22	-0.1832	0.8635	0.983159	0.07	7.55	0.75	0.454902	0.856501	-6.05		hypothetical protein	0
EC958_1374	-0.08	0.43	-0.1825	0.864	0.983159	0.07	5.1	0.39	0.695383	0.927459	-5.57		tail component of prophage	0
EC958_3270	-0.04	0.22	-0.1793	0.8664	0.983159	0.07	8.49	1.15	0.255786	0.747951	-5.92	shiF	putative membrane transport protein, major facilitator superfamily	0
EC958_0368	0.07	0.43	0.1569	0.8829	0.985424	0.07	8.08	0.82	0.415552	0.839442	-6.15	lfhA	lateral flagellar export/assembly protein (FlhA-like)	1	ecos02040: Flagellar assembly
EC958_0882	-0.04	0.29	-0.1509	0.8874	0.986607	0.07	9.44	1.31	0.196426	0.682638	-6.03	ybhI	hypothetical protein	0
EC958_2780	0.03	0.25	0.135	0.8991	0.988461	0.07	6.46	0.46	0.643841	0.918406	-5.89	talA	transaldolase A	6	ecos00030: Pentose phosphate pathway | ecos01120: Microbial metabolism in diverse environments | ecos01100: Metabolic pathways | ecos01200: Carbon metabolism | ecos01110: Biosynthesis of secondary metabolites | ecos01230: Biosynthesis of amino acids
EC958_0582	-0.02	0.2	-0.1202	0.9101	0.988491	0.07	6.33	0.51	0.615086	0.910892	-5.84	ybaW	hypothetical protein	0
EC958_5048	-0.02	0.19	-0.1153	0.9138	0.989343	0.07	6.13	0.5	0.62137	0.912224	-5.84	ppdB	hypothetical protein	0
EC958_0811	0.01	0.17	0.0882	0.9339	0.991406	0.07	7.72	0.73	0.470864	0.861881	-6.15	kdpD	sensor protein KdpD	1	ecos02020: Two-component system
EC958_0436	0.02	0.19	0.0876	0.9344	0.991406	0.07	8.72	1.11	0.271184	0.759344	-6.05	matD/ecpC	Mat/Ecp fimbriae outer membrane usher protein	0
EC958_0843	-0.02	0.22	-0.0724	0.9458	0.993642	0.07	5.13	0.45	0.655541	0.919472	-5.56	sucD	succinyl-CoA synthetase, alpha subunit	7	ecos01100: Metabolic pathways | ecos01200: Carbon metabolism | ecos00640: Propanoate metabolism | ecos01110: Biosynthesis of secondary metabolites | ecos00660: C5-Branched dibasic acid metabolism | ecos01120: Microbial metabolism in diverse environments | ecos00020: Citrate cycle (TCA cycle)
EC958_1541	0.02	0.42	0.0545	0.9592	0.996529	0.07	6.04	0.49	0.625092	0.912966	-5.8		hypothetical protein	0
EC958_0125	-0.01	0.17	-0.0536	0.9598	0.996529	0.07	5.43	0.37	0.7141	0.929516	-5.61	yjjX	hypothetical protein	2	ecos00230: Purine metabolism | ecos01100: Metabolic pathways
EC958_4142	-0.02	0.44	-0.0398	0.9702	0.997692	0.07	8.69	1.05	0.296099	0.775473	-6.06	uhpT	hexose phosphate transport protein	1	ecos02020: Two-component system
EC958_4541	-0.01	0.4	-0.0342	0.9744	0.997692	0.07	5.62	0.43	0.66876	0.921041	-5.63	yjcH	hypothetical protein	0
EC958_4104	0.01	0.44	0.0204	0.9847	0.998232	0.07	6.26	0.46	0.649094	0.918406	-5.79		transposase	0
EC958_2696	-0.01	0.44	-0.0118	0.9911	0.999145	0.07	9.04	0.98	0.331162	0.793211	-6.26	emrY	multidrug resistance protein Y	1	ecos02020: Two-component system
EC958_1187	-1.1	0.19	-5.7189	0.0046	0.382794	0.06	4.22	0.2	0.841006	0.971209	-5.34	cspG	cold shock-like protein G	0
EC958_0116	-0.7	0.18	-4.0093	0.016	0.51921	0.06	7.3	0.64	0.525921	0.881598	-6.04	lplA	lipoate-protein ligase A	3	ecos01240: Biosynthesis of cofactors | ecos01100: Metabolic pathways | ecos00785: Lipoic acid metabolism
EC958_3630	0.77	0.23	3.349	0.0286	0.591537	0.06	5.24	0.38	0.707357	0.929252	-5.58	yhcN	hypothetical protein	0
EC958_3956	0.52	0.17	3.0618	0.0376	0.606266	0.06	6.71	0.52	0.60694	0.908472	-5.95	yiaC	hypothetical acetyltransferase YiaC	0
EC958_0133	0.59	0.2	2.9549	0.0418	0.606266	0.06	4.86	0.25	0.800566	0.959495	-5.48	yjjY	hypothetical protein	0
EC958_1543	-0.48	0.17	-2.7682	0.0504	0.612444	0.06	6.36	0.38	0.702177	0.929252	-5.93		putative antitermination protein Q of prophage	0
EC958_2288	-0.69	0.25	-2.7591	0.0509	0.613949	0.06	6.84	0.52	0.607225	0.908472	-6.01		putative AraC type regulator	0
EC958_0715	-0.64	0.24	-2.6108	0.0594	0.631957	0.06	6.41	0.45	0.653462	0.918592	-5.9	entB	2,3-dihydro-2,3-dihydroxybenzoate synthetase, isochroismatase	2	ecos01110: Biosynthesis of secondary metabolites | ecos01053: Biosynthesis of siderophore group nonribosomal peptides
EC958_0466	0.43	0.17	2.4726	0.0688	0.639169	0.06	8.1	0.67	0.502612	0.873592	-6.27	betT	high-affinity choline transport protein	0
EC958_3001	-0.48	0.2	-2.3759	0.0763	0.662852	0.06	8.79	0.36	0.720395	0.931032	-6.6	mutS	DNA mismatch repair protein MutS	1	ecos03430: Mismatch repair
EC958_0834	-0.54	0.23	-2.3706	0.0768	0.662852	0.06	6.3	0.5	0.620595	0.912224	-5.86	gltA	citrate synthase	8	ecos01100: Metabolic pathways | ecos01200: Carbon metabolism | ecos01110: Biosynthesis of secondary metabolites | ecos01210: 2-Oxocarboxylic acid metabolism | ecos01230: Biosynthesis of amino acids | ecos01120: Microbial metabolism in diverse environments | ecos00630: Glyoxylate and dicarboxylate metabolism | ecos00020: Citrate cycle (TCA cycle)
EC958_0887	-0.51	0.22	-2.2955	0.0834	0.662852	0.06	4.48	0.14	0.892177	0.981952	-5.05	bioB	biotin synthase	3	ecos01100: Metabolic pathways | ecos01240: Biosynthesis of cofactors | ecos00780: Biotin metabolism
EC958_1693	-0.42	0.19	-2.2766	0.0851	0.662852	0.06	6.66	0.6	0.549059	0.886972	-5.95	ydcF	hypothetical protein	0
EC958_1031	0.45	0.2	2.2423	0.0884	0.662852	0.06	5.77	0.36	0.717973	0.931032	-5.73		putative phage protein	0
EC958_1790	0.38	0.17	2.2185	0.0908	0.662852	0.06	8.33	0.84	0.404065	0.836307	-6.22	ydeH	hypothetical protein	0
EC958_0115	-0.38	0.17	-2.195	0.0932	0.663165	0.06	7.1	0.55	0.582679	0.899059	-6.06	yjjJ	hypothetical protein	0
EC958_0577	0.57	0.26	2.1713	0.0957	0.668658	0.06	4.79	0.25	0.800723	0.959495	-5.52		ATP-dependent specificity component of ClpP serine protease, chaperone	0
EC958_0945	-0.37	0.17	-2.1691	0.0959	0.668658	0.06	9.4	1.14	0.257526	0.750766	-6.2	yliE	hypothetical protein	0
EC958_4903	-0.75	0.36	-2.1041	0.1032	0.692448	0.06	7.99	0.91	0.366925	0.817756	-6.06		hypothetical protein	0
EC958_1465	-0.42	0.21	-1.9803	0.1188	0.72163	0.06	5.35	0.28	0.7817	0.953812	-5.63		hypothetical protein	0
EC958_3479	0.39	0.21	1.9192	0.1274	0.727645	0.06	7.65	0.67	0.507631	0.874641	-6.14	ygjG	probable ornithine aminotransferase	4	ecos01120: Microbial metabolism in diverse environments | ecos01100: Metabolic pathways | ecos00310: Lysine degradation | ecos00330: Arginine and proline metabolism
EC958_0070	0.35	0.18	1.9063	0.1293	0.727918	0.06	6.72	0.47	0.640313	0.917949	-5.96	yjiN	hypothetical protein	0
EC958_5075	-0.57	0.31	-1.8695	0.1349	0.733114	0.06	7.07	0.51	0.610094	0.910034	-6		hypothetical protein	0
EC958_3728	-0.77	0.42	-1.8282	0.1415	0.740324	0.06	8.21	0.77	0.44674	0.852522	-6.21	hofD-1	type 4 prepilin-like proteins leader peptide processing enzyme	1	ecos03070: Bacterial secretion system
EC958_2811	-0.45	0.25	-1.8069	0.1451	0.740324	0.06	5.28	0.32	0.746951	0.940713	-5.6		hypothetical protein	0
EC958_1634	0.3	0.17	1.7578	0.1536	0.74554	0.06	6.3	0.46	0.64425	0.918406	-5.84	pspF	psp operon transcriptional activator	0
EC958_4152	0.3	0.17	1.7482	0.1553	0.747773	0.06	6.88	0.54	0.589223	0.901004	-5.97	yidH	hypothetical protein	0
EC958_1682	0.33	0.19	1.7079	0.1628	0.754145	0.06	5.58	0.38	0.702987	0.929252	-5.69	hslJ	heat shock protein HslJ	0
EC958_3750	-0.29	0.17	-1.6832	0.1676	0.759801	0.06	8.58	0.79	0.433842	0.850019	-6.28	yheT	hypothetical protein	0
EC958_4464	-0.32	0.19	-1.6717	0.1699	0.759801	0.06	7.05	0.51	0.609471	0.909688	-6.03	iclR	aceBAK operon repressor	0
EC958_3767	-0.71	0.43	-1.6695	0.1703	0.759801	0.06	8.64	0.66	0.515056	0.877639	-6.42	yhfS	hypothetical protein	0
EC958_4515	-0.39	0.23	-1.6627	0.1717	0.759801	0.06	7.81	0.66	0.509225	0.874641	-6.18	tyrB	aromatic-amino-acid aminotransferase	8	ecos00350: Tyrosine metabolism | ecos00270: Cysteine and methionine metabolism | ecos00360: Phenylalanine metabolism | ecos01110: Biosynthesis of secondary metabolites | ecos01230: Biosynthesis of amino acids | ecos00400: Phenylalanine, tyrosine and tryptophan biosynthesis | ecos01100: Metabolic pathways | ecos00401: Novobiocin biosynthesis
EC958_0756	-0.34	0.21	-1.6263	0.1792	0.763872	0.06	4.49	0.25	0.800083	0.959495	-5.43	ybeB	hypothetical protein	0
EC958_2408	-0.27	0.17	-1.6081	0.1831	0.763984	0.06	5.45	0.34	0.736004	0.937612	-5.66	alkA	3-methyl-adenine DNA glycosylase II	1	ecos03410: Base excision repair
EC958_2132	-0.6	0.38	-1.5706	0.1914	0.773642	0.06	5.34	0.29	0.769356	0.949758	-5.57		hypothetical protein	0
EC958_0064	-0.26	0.17	-1.5037	0.2071	0.790488	0.06	6.98	0.55	0.58453	0.899824	-6		2'-phosphotransferase	0
EC958_0267	-0.38	0.26	-1.4821	0.2124	0.790829	0.06	5.97	0.41	0.686971	0.923936	-5.81		hypoxanthine phosphoribosyltransferase	3	ecos01110: Biosynthesis of secondary metabolites | ecos01100: Metabolic pathways | ecos00230: Purine metabolism
EC958_0975	-0.36	0.24	-1.4766	0.2138	0.790829	0.06	6.08	0.44	0.662659	0.921041	-5.84	artI	putative ABC transporter arginine-binding protein 2	1	ecos02010: ABC transporters
EC958_2417	-0.25	0.17	-1.4765	0.2139	0.790829	0.06	6.44	0.48	0.63346	0.915648	-5.91	baeS	sensor protein BaeS	1	ecos02020: Two-component system
EC958_1989	-0.26	0.18	-1.4374	0.224	0.802818	0.06	7.02	0.58	0.56348	0.89226	-6.03	ydjB	pyrazinamidase nicotinamidase	3	ecos01240: Biosynthesis of cofactors | ecos01100: Metabolic pathways | ecos00760: Nicotinate and nicotinamide metabolism
EC958_3243	-0.49	0.34	-1.4257	0.2271	0.802818	0.06	8.5	0.78	0.436513	0.850019	-6.27		putative TRAP-type C4-dicarboxylate transport system, small permease component	0
EC958_4660	0.36	0.26	1.3846	0.2384	0.802818	0.06	7.86	0.9	0.369833	0.819581	-6.01	hflX	GTP-binding protein HflX	0
EC958_1892	-0.25	0.19	-1.2975	0.2642	0.813293	0.06	5.23	0.28	0.77832	0.953091	-5.61	ydhW	hypothetical protein	0
EC958_4052	-0.27	0.21	-1.2948	0.2651	0.813293	0.06	7.68	0.78	0.436105	0.850019	-6.07	yicC	putative alpha helix protein	0
EC958_4030	-0.29	0.23	-1.2684	0.2735	0.813293	0.06	7.57	0.57	0.567728	0.893093	-6.16	waaU	lipopolysaccharide core biosynthesis protein	2	ecos01100: Metabolic pathways | ecos00540: Lipopolysaccharide biosynthesis
EC958_1929	-0.24	0.19	-1.2572	0.2771	0.813293	0.06	6.52	0.46	0.647098	0.918406	-5.91	ydiV	hypothetical protein	0
EC958_1956	0.24	0.19	1.239	0.2831	0.813293	0.06	6.76	0.45	0.657416	0.919748	-6.01	celD	CelD transcriptional regulator	0
EC958_3255	-0.22	0.18	-1.2377	0.2835	0.813293	0.06	8.01	0.75	0.454832	0.856501	-6.16	speC	ornithine decarboxylase, constitutive	4	ecos00480: Glutathione metabolism | ecos01100: Metabolic pathways | ecos01110: Biosynthesis of secondary metabolites | ecos00330: Arginine and proline metabolism
EC958_1450	-0.5	0.43	-1.1845	0.3018	0.821024	0.06	6.74	0.48	0.631806	0.915648	-5.99		hypothetical protein	0
EC958_0061	-0.23	0.2	-1.1661	0.3084	0.825147	0.06	7.69	0.71	0.48367	0.86604	-6.15	iadA	isoaspartyl dipeptidase	0
EC958_1369	0.49	0.43	1.134	0.3202	0.830566	0.06	5.91	0.39	0.697625	0.927847	-5.75		putative capsid protein	0
EC958_1650	0.45	0.39	1.1293	0.3219	0.830566	0.06	8.7	0.93	0.357844	0.80992	-6.24	ompG	outer membrane protein G	0
EC958_1362	-0.24	0.21	-1.1167	0.3267	0.832095	0.06	7.96	0.7	0.485491	0.867233	-6.21		hypothetical protein	0
EC958_1883	0.3	0.27	1.0959	0.3347	0.83358	0.06	6.12	0.33	0.743297	0.938355	-5.84		cyclopropane fatty acyl phospholipid synthase	0
EC958_3653	-0.46	0.42	-1.0934	0.3356	0.833761	0.06	9.71	1.21	0.232344	0.724862	-6.2		putative ribose ABC transporter	2	ecos02010: ABC transporters | ecos02030: Bacterial chemotaxis
EC958_2535	0.18	0.18	1.0075	0.3707	0.856819	0.06	5.11	0.35	0.727441	0.933281	-5.53	ccmC	heme exporter protein C	1	ecos02010: ABC transporters
EC958_3454	-0.38	0.38	-0.9971	0.3751	0.859095	0.06	9.52	1.05	0.299182	0.776361	-6.31	yqiJ	hypothetical protein	0
EC958_2509	-0.22	0.22	-0.995	0.376	0.860616	0.06	6.03	0.43	0.667881	0.921041	-5.8	yeiP	putative elongation factor YeiP	0
EC958_0694	0.43	0.43	0.9879	0.3791	0.863627	0.06	7.81	0.77	0.442151	0.851535	-6.09		ribose ABC transporter ATP-binding component	1	ecos02010: ABC transporters
EC958_1889	0.22	0.22	0.9739	0.3853	0.866022	0.06	5.6	0.36	0.721329	0.931032	-5.66	ydhT	hypothetical protein	0
EC958_3157	-0.35	0.37	-0.9673	0.3882	0.867781	0.06	8.24	0.77	0.446248	0.852522	-6.22	yqeC	hypothetical protein	0
EC958_3650	0.37	0.38	0.9593	0.3917	0.86983	0.06	9.83	1.18	0.243559	0.735769	-6.27		hypothetical protein	2	ecos00052: Galactose metabolism | ecos01100: Metabolic pathways
EC958_3272	-0.24	0.25	-0.9576	0.3925	0.870186	0.06	7.96	0.72	0.474229	0.863725	-6.2	iucB	aerobactin siderophore biosynthesis protein, N(6)-hydroxylysine acetylase	4	ecos00997: Biosynthesis of various secondary metabolites - part 3 | ecos01120: Microbial metabolism in diverse environments | ecos01110: Biosynthesis of secondary metabolites | ecos01100: Metabolic pathways
EC958_2318	0.26	0.28	0.9488	0.3965	0.870339	0.06	8.26	0.82	0.417357	0.841022	-6.2		hypothetical protein	0
EC958_0875	-0.24	0.25	-0.9449	0.3982	0.870385	0.06	6.31	0.43	0.668248	0.921041	-5.87	modA	molybdate-binding periplasmic protein	1	ecos02010: ABC transporters
EC958_1303	0.19	0.21	0.913	0.4129	0.877887	0.06	5.52	0.36	0.719609	0.931032	-5.69	ycfN	hypothetical protein	2	ecos01100: Metabolic pathways | ecos00730: Thiamine metabolism
EC958_3911	0.23	0.26	0.8803	0.4284	0.881375	0.06	11.01	1.72	0.0916139	0.526791	-5.87	yhiD	hypothetical protein	0
EC958_2483	-0.19	0.22	-0.8383	0.449	0.89105	0.06	7.94	0.79	0.431676	0.850019	-6.13	yeiT	hypothetical oxidoreductase YeiT	4	ecos00240: Pyrimidine metabolism | ecos00770: Pantothenate and CoA biosynthesis | ecos00410: beta-Alanine metabolism | ecos01100: Metabolic pathways
EC958_0244	-0.21	0.25	-0.8335	0.4515	0.893245	0.06	7.88	0.68	0.500694	0.873592	-6.21	guaC	GMP reductase	2	ecos01100: Metabolic pathways | ecos00230: Purine metabolism
EC958_3588	0.15	0.18	0.8232	0.4567	0.898015	0.06	5.93	0.33	0.743817	0.938355	-5.73		sugar fermentation stimulation protein B	0
EC958_1684	0.14	0.17	0.817	0.4598	0.898015	0.06	8.22	0.85	0.396756	0.8328	-6.19	ydbH	hypothetical protein	0
EC958_1863	-0.14	0.17	-0.8031	0.4669	0.898015	0.06	5.94	0.39	0.698661	0.928476	-5.82	ydhH	hypothetical protein	0
EC958_3158	0.34	0.42	0.797	0.4701	0.898015	0.06	8.01	0.81	0.420546	0.842992	-6.12	ygfJ	hypothetical protein	1	ecos00790: Folate biosynthesis
EC958_4574	0.16	0.2	0.7852	0.4762	0.898859	0.06	5.23	0.28	0.778132	0.953091	-5.55	phnO	putative regulator, phn operon	1	ecos00440: Phosphonate and phosphinate metabolism
EC958_3749	-0.15	0.19	-0.7803	0.4788	0.899649	0.06	9.19	0.9	0.373831	0.822737	-6.38	yheS	putative ATP-binding component of a transport system	0
EC958_2868	-0.16	0.21	-0.778	0.48	0.899649	0.06	7.44	0.54	0.59055	0.901077	-6.15	yfhL	putative ferredoxin-like protein YfhL	0
EC958_0918	0.23	0.3	0.7644	0.4872	0.906846	0.06	7.56	0.61	0.543841	0.885763	-6.18	ybiL	probable tonB-dependent receptor YbiL	0
EC958_2518	-0.13	0.17	-0.7565	0.4915	0.909181	0.06	6.21	0.38	0.704536	0.929252	-5.84	yejF	hypothetical ABC transporter ATP-binding protein YejF	1	ecos02010: ABC transporters
EC958_3106	-0.16	0.23	-0.7155	0.5139	0.916914	0.06	8.56	0.97	0.338506	0.79798	-6.14		hypothetical protein	0
EC958_4792	-0.14	0.2	-0.6904	0.5279	0.91894	0.06	8.09	0.7	0.486963	0.867233	-6.22		hypothetical protein; putative exported protein	0
EC958_1868	0.24	0.35	0.6877	0.5294	0.919186	0.06	5.63	0.37	0.711276	0.929252	-5.69	ydhK	hypothetical protein	0
EC958_2609	-0.24	0.36	-0.673	0.5378	0.921122	0.06	8.56	0.86	0.392462	0.831266	-6.25	yfbL	putative aminopeptidase	0
EC958_2581	-0.15	0.23	-0.6693	0.54	0.921744	0.06	6.57	0.48	0.634636	0.915648	-5.91		hypothetical protein	0
EC958_3257	-0.12	0.18	-0.667	0.5413	0.921746	0.06	8.3	0.86	0.393979	0.831266	-6.14		integrase	0
EC958_3519	-0.21	0.32	-0.6647	0.5426	0.92287	0.06	9.31	1.08	0.286777	0.770772	-6.24	tdcC	threonine/serine transporter	0
EC958_5018	0.25	0.38	0.662	0.5441	0.923311	0.06	8.48	0.98	0.333727	0.795058	-6.12	xapB	xanthosine transporter	0
EC958_0491	0.17	0.29	0.5692	0.5997	0.933934	0.06	7.54	0.59	0.559409	0.89226	-6.15		3-(3-hydroxyphenyl)propionate hydroxylase	4	ecos01220: Degradation of aromatic compounds | ecos00360: Phenylalanine metabolism | ecos01120: Microbial metabolism in diverse environments | ecos01100: Metabolic pathways
EC958_1482	0.12	0.22	0.5543	0.6089	0.936651	0.06	5.37	0.38	0.707463	0.929252	-5.64		putative transcriptional regulator	0
EC958_1789	-0.14	0.27	-0.5067	0.639	0.944511	0.06	7.92	0.84	0.407247	0.83776	-6.12	ydeF	hypothetical protein	0
EC958_1267	0.15	0.29	0.4984	0.6443	0.944511	0.06	5.84	0.44	0.663604	0.921041	-5.77		flagellar basal body P-ring formation protein FlgA	1	ecos02040: Flagellar assembly
EC958_1651	-0.08	0.17	-0.4914	0.6489	0.944511	0.06	8.5	0.84	0.405691	0.837183	-6.25	ycjW	hypothetical transcriptional regulator YcjW	0
EC958_3345	-0.21	0.43	-0.4773	0.6581	0.944511	0.06	7.35	0.6	0.54984	0.886972	-6.08	gspL	hypothetical type II secretion protein GspL	1	ecos03070: Bacterial secretion system
EC958_3537	0.19	0.41	0.4745	0.6599	0.945234	0.06	7.12	0.62	0.540497	0.884811	-6		PTS system, N-acetylgalactosamine-specific IID component	3	ecos01100: Metabolic pathways | ecos02060: Phosphotransferase system (PTS) | ecos00052: Galactose metabolism
EC958_0913	0.11	0.23	0.4712	0.6621	0.945787	0.06	6.47	0.45	0.657315	0.919748	-5.94	ybiB	hypothetical protein	0
EC958_2522	-0.08	0.17	-0.4449	0.6794	0.949966	0.06	6.66	0.51	0.611882	0.910161	-5.94	yejH	hypothetical protein	0
EC958_2625	0.11	0.25	0.4396	0.683	0.952363	0.06	7.94	0.62	0.53535	0.882808	-6.25		putative aminotransferase	7	ecos00250: Alanine, aspartate and glutamate metabolism | ecos01110: Biosynthesis of secondary metabolites | ecos00290: Valine, leucine and isoleucine biosynthesis | ecos00220: Arginine biosynthesis | ecos01210: 2-Oxocarboxylic acid metabolism | ecos01230: Biosynthesis of amino acids | ecos01100: Metabolic pathways
EC958_1649	0.17	0.44	0.3992	0.7101	0.960487	0.06	7.44	0.6	0.553339	0.889128	-6.13	ycjV	hypothetical ABC transporter ATP-binding protein YcjV	1	ecos02010: ABC transporters
EC958_4260	-0.08	0.21	-0.3611	0.7363	0.964231	0.06	8.86	0.84	0.404506	0.836307	-6.32	aslA	arylsulfatase	0
EC958_1803	0.08	0.21	0.3583	0.7383	0.964832	0.06	6.91	0.49	0.626758	0.913511	-6.07	ynfC	hypothetical protein	0
EC958_1715	-0.06	0.17	-0.3548	0.7407	0.96606	0.06	6.61	0.53	0.597832	0.904357	-5.94	ydcS	putative ABC transporter periplasmic binding protein YdcS	1	ecos02024: Quorum sensing
EC958_2072	-0.09	0.25	-0.3544	0.7409	0.96606	0.06	4.24	0.15	0.879072	0.977648	-5.08		glucose-6-phosphate dehydrogenase	6	ecos01110: Biosynthesis of secondary metabolites | ecos00030: Pentose phosphate pathway | ecos01100: Metabolic pathways | ecos01200: Carbon metabolism | ecos00480: Glutathione metabolism | ecos01120: Microbial metabolism in diverse environments
EC958_1183	0.08	0.23	0.3471	0.746	0.968478	0.06	7.18	0.55	0.584973	0.899824	-6.07	appC	probable third cytochrome oxidase subunit I	2	ecos02020: Two-component system | ecos00190: Oxidative phosphorylation
EC958_0764	0.07	0.21	0.3298	0.7581	0.972199	0.06	6.65	0.52	0.606051	0.908472	-5.92		hypothetical protein	0
EC958_5107	-0.07	0.22	-0.3227	0.7631	0.972199	0.06	8.08	0.76	0.450335	0.854711	-6.18	nudC	NADH pyrophosphatase	2	ecos00760: Nicotinate and nicotinamide metabolism | ecos01100: Metabolic pathways
EC958_2078	-0.07	0.22	-0.2934	0.7838	0.975177	0.06	6	0.4	0.693459	0.926804	-5.74	znuA	putative adhesin	1	ecos02010: ABC transporters
EC958_1765	-0.12	0.43	-0.276	0.7962	0.977453	0.06	6.24	0.4	0.688651	0.924547	-5.86		F9-type fimbriae adhesin	0
EC958_0403	0.11	0.41	0.2653	0.8039	0.978083	0.06	7.45	0.59	0.55939	0.89226	-6.13	lafB	lateral flagellar hook associated protein 2 (FliD-like)	1	ecos02040: Flagellar assembly
EC958_1458	-0.04	0.18	-0.2379	0.8236	0.982629	0.06	7.03	0.65	0.51686	0.877639	-5.98		hypothetical protein	0
EC958_2450	0.08	0.41	0.1825	0.8641	0.983159	0.06	8.11	0.7	0.487852	0.867233	-6.24		hypothetical protein	0
EC958_4727	0.05	0.26	0.1813	0.865	0.983159	0.06	6.02	0.41	0.687005	0.923936	-5.74	yjgA	putative alpha helix protein	0
EC958_0054	0.05	0.28	0.1654	0.8766	0.984419	0.06	7.91	0.67	0.508111	0.874641	-6.2	uxuB	D-mannonate oxidoreductase	2	ecos00040: Pentose and glucuronate interconversions | ecos01100: Metabolic pathways
EC958_2480	0.03	0.2	0.1595	0.881	0.984607	0.06	5.57	0.32	0.752179	0.943079	-5.67		cytidine deaminase	2	ecos01100: Metabolic pathways | ecos00240: Pyrimidine metabolism
EC958_3896	-0.04	0.23	-0.1534	0.8855	0.986068	0.06	7.62	0.65	0.518319	0.87818	-6.06		glutathione reductase	2	ecos00480: Glutathione metabolism | ecos01100: Metabolic pathways
EC958_2447	-0.04	0.26	-0.1348	0.8993	0.988461	0.06	7.81	0.65	0.518953	0.878516	-6.19	yehE	hypothetical protein	0
EC958_4852	0.03	0.24	0.1295	0.9032	0.988491	0.06	6.04	0.43	0.670103	0.921041	-5.81		Toxin higB-1	0
EC958_3771	-0.05	0.42	-0.1282	0.9042	0.988491	0.06	8.05	0.75	0.45507	0.856501	-6.2	yhfW	hypothetical protein	3	ecos00230: Purine metabolism | ecos00030: Pentose phosphate pathway | ecos01100: Metabolic pathways
EC958_1734	0.02	0.17	0.1172	0.9124	0.989312	0.06	6.54	0.48	0.632735	0.915648	-5.93	narY	cryptic nitrate reductase 2, beta subunit	4	ecos01100: Metabolic pathways | ecos00910: Nitrogen metabolism | ecos01120: Microbial metabolism in diverse environments | ecos02020: Two-component system
EC958_2390	0.05	0.42	0.1086	0.9188	0.990108	0.06	6.03	0.36	0.719231	0.931032	-5.77	wcaI	putative colanic biosynthesis glycosyltransferase	0
EC958_2933	0.03	0.25	0.1072	0.9198	0.990108	0.06	8.41	0.9	0.370046	0.819685	-6.16	stpA	DNA-binding protein StpA	0
EC958_1933	0.02	0.19	0.0974	0.9271	0.990661	0.06	5.12	0.3	0.762598	0.946741	-5.58	btuC	vitamin B12 transport permease protein	1	ecos02010: ABC transporters
EC958_2502	0.04	0.42	0.094	0.9297	0.990661	0.06	7.57	0.7	0.483818	0.86604	-6.09	yeiC	hypothetical sugar kinase YeiC	2	ecos01100: Metabolic pathways | ecos00240: Pyrimidine metabolism
EC958_3151	-0.04	0.42	-0.0917	0.9314	0.991122	0.06	8.39	0.73	0.46949	0.861375	-6.27	ygeW	hypothetical protein	0
EC958_0829	-0.03	0.36	-0.0851	0.9363	0.991406	0.06	4.86	0.29	0.773181	0.952098	-5.54		putative hydrolase	0
EC958_3455	0.03	0.31	0.0835	0.9374	0.99166	0.06	8.13	0.78	0.439263	0.851535	-6.16	yqiK	hypothetical protein	0
EC958_2779	-0.01	0.18	-0.0696	0.9478	0.993642	0.06	7.99	0.88	0.382137	0.82772	-6.1	maeB	NADP-dependent malate dehydrogenase	4	ecos00620: Pyruvate metabolism | ecos01120: Microbial metabolism in diverse environments | ecos01100: Metabolic pathways | ecos01200: Carbon metabolism
EC958_2019	0.01	0.22	0.0635	0.9524	0.994888	0.06	7.01	0.5	0.620775	0.912224	-6.06	yeaS	hypothetical protein	0
EC958_4529	-0.01	0.26	-0.052	0.961	0.997077	0.06	1.73	0.1	0.919146	0.985761	-4.81		single strand DNA-binding protein	3	ecos03430: Mismatch repair | ecos03030: DNA replication | ecos03440: Homologous recombination
EC958_0402	0.02	0.44	0.0512	0.9616	0.997094	0.06	8.31	0.81	0.422589	0.843452	-6.21	lafA	lateral flagellin (FliC-like)	2	ecos02020: Two-component system | ecos02040: Flagellar assembly
EC958_3751	-0.01	0.24	-0.0237	0.9823	0.997692	0.06	6.23	0.48	0.634636	0.915648	-5.82	yheU	hypothetical protein	0
EC958_3803	0.01	0.25	0.0231	0.9827	0.997692	0.06	9.79	1.16	0.252869	0.745652	-6.27	feoB	ferrous iron transport protein B	0
EC958_2112	-0.01	0.44	-0.0162	0.9879	0.999145	0.06	5.56	0.3	0.76198	0.946383	-5.68	motA	chemotaxis MotA protein	3	ecos02030: Bacterial chemotaxis | ecos02040: Flagellar assembly | ecos02020: Two-component system
EC958_4462	0	0.2	0.009	0.9933	0.999145	0.06	7.58	0.69	0.494496	0.870263	-6.09	aceA	isocitrate lyase	5	ecos00630: Glyoxylate and dicarboxylate metabolism | ecos01110: Biosynthesis of secondary metabolites | ecos01100: Metabolic pathways | ecos01200: Carbon metabolism | ecos01120: Microbial metabolism in diverse environments
EC958_4883						0.06	2.22	0.11	0.910917	0.985383	-4.89		hypothetical protein	0
EC958_2255	0.87	0.18	4.7394	0.009	0.44931	0.05	4.84	0.21	0.831494	0.96694	-5.57		hypothetical protein	0
EC958_3393	-0.78	0.18	-4.2698	0.013	0.494486	0.05	7.08	0.49	0.627032	0.913511	-6.04	yghW	hypothetical protein	0
EC958_1904	0.77	0.23	3.3363	0.0289	0.591537	0.05	4.65	0.24	0.814044	0.96151	-5.45	sufA	SufA scaffold protein for iron-sulfur cluster assembly	0
EC958_2942	-0.65	0.24	-2.7005	0.0541	0.614245	0.05	9.95	1.1	0.277345	0.763728	-6.43	proV	glycine betaine/L-proline transport ATP-binding protein ProV	1	ecos02010: ABC transporters
EC958_0792	-0.36	0.14	-2.5787	0.0614	0.632386	0.05	7.91	0.59	0.558229	0.89226	-6.27		hypothetical protein	0
EC958_0525	-0.59	0.23	-2.5095	0.0661	0.637639	0.05	6.7	0.38	0.705269	0.929252	-5.99	aroL	shikimate kinase II	4	ecos00400: Phenylalanine, tyrosine and tryptophan biosynthesis | ecos01100: Metabolic pathways | ecos01110: Biosynthesis of secondary metabolites | ecos01230: Biosynthesis of amino acids
EC958_4258	0.46	0.19	2.4512	0.0704	0.642369	0.05	8.11	0.66	0.510474	0.874641	-6.24	yifK	probable transport protein YifK	0
EC958_0642	0.42	0.17	2.4087	0.0737	0.657276	0.05	7.61	0.52	0.606004	0.908472	-6.22	ybbB	putative capsule anchoring protein YbbB	0
EC958_1887	0.49	0.22	2.2597	0.0867	0.662852	0.05	1.76	0.08	0.935986	0.987371	-4.87		hypothetical protein	0
EC958_2595	0.37	0.17	2.2059	0.092	0.663116	0.05	7.29	0.55	0.584902	0.899824	-6.12	yfbI	putative dolichyl-phosphate beta-D-mannosyltransferase YfbI	2	ecos01503: Cationic antimicrobial peptide (CAMP) resistance | ecos00540: Lipopolysaccharide biosynthesis
EC958_2752	-0.45	0.21	-2.1078	0.1027	0.692448	0.05	7.31	0.53	0.596389	0.904357	-6.14		oxidoreductase UcpA	0
EC958_0736	0.53	0.25	2.0808	0.1059	0.697118	0.05	4.37	0.18	0.860936	0.975568	-5.39	citD	citrate lyase acyl carrier protein (gamma chain)	1	ecos02020: Two-component system
EC958_4173	0.35	0.17	2.0362	0.1114	0.70788	0.05	7.92	0.56	0.575511	0.8953	-6.21	recF	ssDNA and dsDNA binding, ATP binding	1	ecos03440: Homologous recombination
EC958_3229	-0.35	0.17	-2.0164	0.114	0.716412	0.05	8.42	0.8	0.429696	0.848216	-6.26	galP	galactose-proton symporter	0
EC958_3980	0.36	0.18	1.939	0.1245	0.726321	0.05	6.72	0.41	0.680851	0.921895	-5.98	ysaA	putative electron transport protein YsaA	0
EC958_2858	-0.36	0.19	-1.9241	0.1267	0.727645	0.05	7.82	0.52	0.604813	0.908233	-6.29	hmpA	dihydropteridine reductase, ferrisiderophore reductase activity	0
EC958_1143	-0.39	0.22	-1.8197	0.1429	0.740324	0.05	7.58	0.57	0.568591	0.893218	-6.19	pepN	aminopeptidase N	2	ecos01100: Metabolic pathways | ecos00480: Glutathione metabolism
EC958_4112	0.41	0.23	1.7996	0.1463	0.740324	0.05	7.62	0.63	0.531454	0.881961	-6.15		hypothetical protein	0
EC958_3724	0.75	0.42	1.7876	0.1484	0.740324	0.05	8.71	0.58	0.56375	0.89226	-6.46	yheI	probable general secretion pathway protein J	1	ecos03070: Bacterial secretion system
EC958_4943	0.3	0.17	1.7753	0.1505	0.741368	0.05	4.01	0.19	0.850197	0.974939	-5.3		hypothetical protein	0
EC958_0097	-0.45	0.26	-1.7143	0.1616	0.753899	0.05	7.28	0.5	0.615645	0.910892	-6.09	fhuF	ferric iron reductase protein FhuF	0
EC958_0519	-0.46	0.27	-1.7117	0.1621	0.753899	0.05	7.72	0.63	0.532657	0.882808	-6.18	yaiB	hypothetical protein	0
EC958_0371	0.68	0.4	1.6945	0.1654	0.757754	0.05	3.16	0.14	0.890054	0.980894	-5.08	lfiQ	lateral flagellar export/assembly protein (FliQ-like)	1	ecos02040: Flagellar assembly
EC958_3615	0.31	0.18	1.6837	0.1675	0.759801	0.05	7.48	0.55	0.587423	0.899824	-6.16		hypothetical protein	2	ecos01100: Metabolic pathways | ecos00520: Amino sugar and nucleotide sugar metabolism
EC958_1231	-0.29	0.17	-1.676	0.1691	0.759801	0.05	7.04	0.43	0.671741	0.921041	-6.09	csgD	putative 2-component transcriptional regulator for 2nd curli operon	1	ecos02026: Biofilm formation - Escherichia coli
EC958_4724	0.4	0.24	1.6355	0.1773	0.762537	0.05	7.18	0.55	0.58724	0.899824	-6.08	yjfF	hypothetical ABC transporter permease protein YjfF	1	ecos02010: ABC transporters
EC958_2677	0.38	0.24	1.6104	0.1826	0.763984	0.05	5.34	0.3	0.766056	0.947582	-5.66	yfcZ	hypothetical protein	0
EC958_4857	0.32	0.2	1.5942	0.1861	0.768374	0.05	9.75	0.99	0.325052	0.788491	-6.47		phage tail fibre protein	0
EC958_2990	0.32	0.2	1.5945	0.1861	0.768374	0.05	7.94	0.6	0.548314	0.886972	-6.32	hycC	formate hydrogenlyase subunit 3	0
EC958_4679	-0.3	0.19	-1.5703	0.1914	0.773642	0.05	7.57	0.55	0.582552	0.899059	-6.18	yjfR	putative L-ascorbate 6-phosphate lactonase	3	ecos01120: Microbial metabolism in diverse environments | ecos00053: Ascorbate and aldarate metabolism | ecos01100: Metabolic pathways
EC958_3516	0.4	0.26	1.5137	0.2047	0.788656	0.05	5.88	0.34	0.738172	0.937612	-5.78	yhaR	TdcF protein	0
EC958_4698	0.6	0.43	1.4128	0.2306	0.802818	0.05	8.3	0.66	0.513364	0.876854	-6.31		hypothetical protein	0
EC958_2000	0.24	0.17	1.4059	0.2325	0.802818	0.05	4.25	0.15	0.882665	0.978029	-5.22	msrB	methionine sulfoxide reductase B	0
EC958_4374	-0.28	0.2	-1.3767	0.2406	0.802832	0.05	8.11	0.71	0.479554	0.864642	-6.17	fdhE	formate dehydrogenase-N activity influencing protein FdhE	0
EC958_2998	0.24	0.18	1.3491	0.2486	0.807495	0.05	7.66	0.57	0.572265	0.894019	-6.2	fhlA	formate hydrogenlyase transcriptional activator	0
EC958_4283	-0.23	0.18	-1.309	0.2607	0.810224	0.05	8.81	0.77	0.442419	0.851535	-6.35	recQ	ATP-dependent DNA helicase	1	ecos03018: RNA degradation
EC958_2589	-0.25	0.2	-1.2857	0.2679	0.813293	0.05	7.74	0.55	0.585948	0.899824	-6.21	yfaO	putative Nudix hydrolase YfaO	0
EC958_4610	-0.21	0.17	-1.2433	0.2816	0.813293	0.05	8.88	0.7	0.486	0.867233	-6.43		ECSF_4008-type fimbriae subunit	0
EC958_3231	0.26	0.22	1.2091	0.2932	0.813293	0.05	6.57	0.35	0.728955	0.934494	-5.95	endA	endonuclease I	0
EC958_0796	0.21	0.18	1.1856	0.3014	0.820371	0.05	7.15	0.5	0.616395	0.910892	-6.11		putative pyridoxine phosphate biosynthetic protein	0
EC958_0692	-0.2	0.17	-1.14	0.3179	0.829614	0.05	6.57	0.41	0.684537	0.923277	-5.97		putative oxidoreductase	1	ecos00650: Butanoate metabolism
EC958_1116	0.23	0.21	1.0621	0.3481	0.839806	0.05	5.28	0.28	0.783736	0.95387	-5.58		hypothetical protein	0
EC958_2607	-0.19	0.18	-1.0614	0.3483	0.839806	0.05	6.78	0.46	0.649877	0.918547	-6	elaC	protein ElaC	0
EC958_4720	-0.27	0.26	-1.0435	0.3556	0.849332	0.05	2.73	0.1	0.919252	0.985761	-4.95		inorganic pyrophosphatase	1	ecos00190: Oxidative phosphorylation
EC958_2863	-0.26	0.25	-1.04	0.3571	0.850463	0.05	3.16	0.09	0.926318	0.986681	-4.99	purL	phosphoribosylformyl-glycineamide synthetase	3	ecos01110: Biosynthesis of secondary metabolites | ecos01100: Metabolic pathways | ecos00230: Purine metabolism
EC958_4319	-0.25	0.24	-1.0356	0.3589	0.851357	0.05	7	0.43	0.668029	0.921041	-6	tatB	sec-independent protein twin-arginine translocase subunit TatB	2	ecos03060: Protein export | ecos03070: Bacterial secretion system
EC958_2885	0.24	0.24	1.0184	0.3661	0.8549	0.05	5.02	0.2	0.839909	0.971209	-5.5	yfiD	protein YfiD	0
EC958_2286	-0.25	0.26	-0.9499	0.396	0.870339	0.05	6.7	0.4	0.692263	0.926515	-6.02		putative ABC transporter protein	0
EC958_4547	0.39	0.43	0.9016	0.4183	0.877887	0.05	7.91	0.55	0.586913	0.899824	-6.25	nrfE	cytochrome c-type biogenesis protein NrfE	0
EC958_5197	-0.21	0.24	-0.8802	0.4285	0.881375	0.05	3.96	0.14	0.88991	0.980894	-5.17		putative isomerase	0
EC958_4900	0.15	0.17	0.8732	0.4318	0.883087	0.05	6.76	0.43	0.667908	0.921041	-6.03		hypothetical protein	0
EC958_2970	-0.36	0.42	-0.8718	0.4325	0.883167	0.05	5.63	0.31	0.756456	0.943664	-5.73	srlB	PTS system, glucitol/sorbitol-specific IIA component	3	ecos01100: Metabolic pathways | ecos02060: Phosphotransferase system (PTS) | ecos00051: Fructose and mannose metabolism
EC958_2012	-0.2	0.24	-0.8476	0.4444	0.889147	0.05	6.24	0.31	0.759355	0.944559	-5.9		putative amino acid/amine transport protein	0
EC958_2575	0.16	0.2	0.789	0.4742	0.898015	0.05	9.41	0.95	0.345644	0.805444	-6.38	glpQ	glycerophosphodiester phosphodiesterase, periplasmic	1	ecos00564: Glycerophospholipid metabolism
EC958_1518	-0.18	0.23	-0.7646	0.4871	0.906846	0.05	8.11	0.7	0.489693	0.867963	-6.27	oppB	oligopeptide transport permease protein	3	ecos01501: beta-Lactam resistance | ecos02010: ABC transporters | ecos02024: Quorum sensing
EC958_0432	-0.2	0.27	-0.7576	0.4909	0.909181	0.05	9.22	0.95	0.348504	0.806993	-6.34	yagU	hypothetical protein	0
EC958_3043	-0.2	0.27	-0.7249	0.5087	0.9137	0.05	8.92	0.75	0.459246	0.858106	-6.42		PTS system, sucrose-specific IIBC component	2	ecos00500: Starch and sucrose metabolism | ecos02060: Phosphotransferase system (PTS)
EC958_1328	-0.17	0.24	-0.7096	0.5171	0.916914	0.05	1.12	0.08	0.938874	0.988053	-4.83	purB	adenylosuccinate lyase	5	ecos00230: Purine metabolism | ecos00250: Alanine, aspartate and glutamate metabolism | ecos01240: Biosynthesis of cofactors | ecos01100: Metabolic pathways | ecos01110: Biosynthesis of secondary metabolites
EC958_3135	0.12	0.17	0.7052	0.5196	0.916914	0.05	7.4	0.57	0.568489	0.893218	-6.11	ygeD	hypothetical protein	0
EC958_4553	-0.12	0.17	-0.6722	0.5383	0.921363	0.05	6.85	0.45	0.65431	0.918791	-6.02	yddO	hypothetical ABC transporter ATP-binding protein YddO	1	ecos02024: Quorum sensing
EC958_3484	0.22	0.33	0.6661	0.5418	0.921815	0.05	10.28	1.23	0.224366	0.716266	-6.33	ygjI	putative oxidoreductase	0
EC958_0264	-0.14	0.22	-0.6467	0.5531	0.923494	0.05	6.03	0.28	0.780819	0.953812	-5.83	yacC	hypothetical protein	0
EC958_3304	-0.11	0.18	-0.6327	0.5613	0.923494	0.05	7	0.49	0.628895	0.914465	-6.06		hypothetical protein	0
EC958_0434	-0.11	0.17	-0.6208	0.5684	0.923494	0.05	6.86	0.44	0.663604	0.921041	-6.04	matF/ecpE	Mat/Ecp fimbriae periplasmic chaperone protein	0
EC958_0504	-0.22	0.36	-0.6135	0.5727	0.926145	0.05	6.75	0.4	0.694215	0.927312	-6.05	tauA	taurine-binding periplasmic protein	2	ecos02010: ABC transporters | ecos00920: Sulfur metabolism
EC958_5043	0.17	0.29	0.5949	0.5839	0.930773	0.05	7.78	0.73	0.470052	0.861375	-6.14		hypothetical protein	0
EC958_1990	-0.25	0.43	-0.5864	0.5891	0.930859	0.05	8.56	0.57	0.570055	0.894019	-6.45	ydjE	hypothetical metabolite transport protein YdjE	0
EC958_2303	-0.09	0.17	-0.5431	0.6159	0.938026	0.05	7.78	0.56	0.575489	0.8953	-6.23	yeeO	hypothetical protein	0
EC958_3735	-0.14	0.26	-0.5382	0.619	0.939505	0.05	7.22	0.37	0.709692	0.929252	-6.04	tufB	translation elongation factor EF-Tu	0
EC958_3583	-0.12	0.22	-0.5335	0.6219	0.939505	0.05	5.04	0.22	0.824358	0.963795	-5.56	yhbZ	putative GTP-binding factor	0
EC958_0964	-0.09	0.17	-0.4918	0.6486	0.944511	0.05	6.23	0.31	0.75731	0.943664	-5.84	rimK	ribosomal protein S6 modification protein	0
EC958_3116	-0.2	0.44	-0.4565	0.6717	0.948441	0.05	10.04	0.97	0.335131	0.795806	-6.55		N-acetylmuramoyl-L-alanine amidase AmiC	5	ecos01100: Metabolic pathways | ecos00500: Starch and sucrose metabolism | ecos00010: Glycolysis / Gluconeogenesis | ecos00520: Amino sugar and nucleotide sugar metabolism | ecos02060: Phosphotransferase system (PTS)
EC958_2384	-0.16	0.35	-0.453	0.674	0.948483	0.05	5.78	0.35	0.724015	0.931794	-5.77	wcaL	putative colanic acid biosynthesis glycosyltransferase WcaL	0
EC958_3419	0.1	0.21	0.4521	0.6746	0.948546	0.05	6.42	0.33	0.741984	0.938355	-5.93	ygiV	hypothetical protein	0
EC958_0400	-0.17	0.39	-0.4491	0.6766	0.949017	0.05	8.04	0.48	0.633856	0.915648	-6.35	lafW	lateral flagellar hook associated protein	0
EC958_2972	-0.11	0.24	-0.4491	0.6766	0.949017	0.05	5.48	0.27	0.791045	0.956635	-5.69	gutM	glucitol operon activator protein	0
EC958_3040	-0.11	0.24	-0.4434	0.6804	0.950965	0.05	7.66	0.61	0.544247	0.885763	-6.18	ygcE	hypothetical sugar kinase YgcE	0
EC958_2784	-0.09	0.21	-0.4155	0.6991	0.956761	0.05	8.06	0.58	0.563971	0.89226	-6.32	aegA	putative oxidoreductase Fe-S subunit	0
EC958_2605	-0.11	0.27	-0.3968	0.7118	0.960943	0.05	5.3	0.25	0.806796	0.96151	-5.64	elaB	hypothetical protein	0
EC958_1029	-0.06	0.18	-0.3429	0.749	0.968823	0.05	8.25	0.7	0.486526	0.867233	-6.3		phage holin protein	0
EC958_3768	0.1	0.3	0.3274	0.7598	0.972199	0.05	8.15	0.65	0.520223	0.880166	-6.28	yhfT	hypothetical protein	0
EC958_0813	-0.13	0.43	-0.313	0.7699	0.972199	0.05	7.89	0.63	0.534311	0.882808	-6.27	kdpB	potassium-transporting ATPase B chain	1	ecos02020: Two-component system
EC958_3715	0.05	0.17	0.3083	0.7733	0.972786	0.05	8.27	0.72	0.473979	0.863725	-6.27	pinO	calcium-binding protein required for initiation of chromosome replication	0
EC958_0595	-0.07	0.23	-0.3027	0.7772	0.974345	0.05	4.41	0.23	0.820921	0.963342	-5.45	ybaA	hypothetical protein	0
EC958_3175	0.07	0.23	0.2976	0.7808	0.975177	0.05	6.29	0.28	0.782579	0.953812	-5.89	dsbC	thiol:disulfide interchange protein DsbC	0
EC958_4120	-0.1	0.38	-0.2732	0.7982	0.977453	0.05	9.64	0.86	0.391562	0.831266	-6.52		hypothetical protein	0
EC958_5010	0.05	0.2	0.265	0.8041	0.978083	0.05	7.16	0.48	0.635288	0.915648	-6.1	yfeO	putative ion channel protein	0
EC958_4627	-0.06	0.22	-0.2632	0.8054	0.978083	0.05	6.49	0.63	0.531344	0.881961	-6.19	dcuA	DcuA dicarboxylate transporter	0
EC958_4994	0.1	0.43	0.2221	0.8351	0.982963	0.05	9.61	0.84	0.406824	0.837702	-6.56		putative oxalyl-CoA decarboxylase	2	ecos01100: Metabolic pathways | ecos00630: Glyoxylate and dicarboxylate metabolism
EC958_2791	0.04	0.18	0.2158	0.8397	0.982963	0.05	7.1	0.44	0.661129	0.921041	-6.11	ypfI	hypothetical protein	0
EC958_3511	0.04	0.17	0.2152	0.8401	0.982963	0.05	7.28	0.52	0.608104	0.908472	-6.13	yhaK	hypothetical protein	0
EC958_3953	0.05	0.22	0.208	0.8454	0.982963	0.05	8.93	0.74	0.463911	0.860653	-6.42	yhjX	putative resistance protein	0
EC958_2830	-0.04	0.2	-0.2076	0.8457	0.982963	0.05	9.05	0.81	0.422558	0.843452	-6.41	yfhM	hypothetical lipoprotein YfhM	0
EC958_3091	0.07	0.34	0.2009	0.8506	0.983159	0.05	9.53	1.02	0.31172	0.780952	-6.36		hypothetical protein	1	ecos03070: Bacterial secretion system
EC958_4587	0.04	0.22	0.195	0.8549	0.983159	0.05	7.55	0.51	0.615316	0.910892	-6.2	phnB	hypothetical protein	0
EC958_1668	0.05	0.26	0.1833	0.8635	0.983159	0.05	6.66	0.41	0.680275	0.921895	-5.97		hypothetical protein	0
EC958_2115	-0.04	0.26	-0.1686	0.8743	0.983973	0.05	6.38	0.34	0.73423	0.937612	-5.95	yecG	hypothetical protein	0
EC958_3372	0.04	0.24	0.1633	0.8782	0.984545	0.05	7.46	0.54	0.589789	0.901031	-6.13		hypothetical protein	1	ecos02010: ABC transporters
EC958_1519	-0.04	0.22	-0.1593	0.8811	0.984607	0.05	5.04	0.24	0.810198	0.96151	-5.58	oppC	oligopeptide transport system permease protein OppC	3	ecos02024: Quorum sensing | ecos02010: ABC transporters | ecos01501: beta-Lactam resistance
EC958_1533	-0.03	0.18	-0.1446	0.892	0.987803	0.05	7.88	0.61	0.547013	0.886972	-6.25		putative exonuclease from phage origin	0
EC958_3215	-0.06	0.44	-0.1304	0.9026	0.988491	0.05	9.3	0.86	0.393441	0.831266	-6.43		putative oxidoreductase	2	ecos00051: Fructose and mannose metabolism | ecos01100: Metabolic pathways
EC958_0700	-0.02	0.18	-0.12	0.9103	0.988491	0.05	6.36	0.38	0.707974	0.929252	-5.9		Transketolase, C-terminal subunit	6	ecos01200: Carbon metabolism | ecos01100: Metabolic pathways | ecos01230: Biosynthesis of amino acids | ecos01110: Biosynthesis of secondary metabolites | ecos01120: Microbial metabolism in diverse environments | ecos00030: Pentose phosphate pathway
EC958_4143	0.03	0.25	0.1149	0.9141	0.989343	0.05	8.18	0.59	0.55913	0.89226	-6.3	uhpC	regulatory protein UhpC	1	ecos02020: Two-component system
EC958_4936	0.02	0.24	0.0911	0.9318	0.991257	0.05	7.7	0.59	0.555355	0.890784	-6.19		integrase core domain protein	0
EC958_1748	0.02	0.25	0.0716	0.9463	0.993642	0.05	7.34	0.53	0.59703	0.904357	-6.15		hypothetical protein	0
EC958_3009	-0.02	0.44	-0.0405	0.9696	0.997692	0.05	6.07	0.29	0.774806	0.952735	-5.82		hypothetical protein	0
EC958_3014	-0.01	0.23	-0.0327	0.9755	0.997692	0.05	5.78	0.32	0.748409	0.941309	-5.77		protein-L-isoaspartate O-methyltransferase	0
EC958_5132	-0.01	0.4	-0.014	0.9895	0.999145	0.05	7.29	0.6	0.55238	0.888745	-6.08		hypothetical protein	0
EC958_3099	0	0.25	0.0048	0.9964	1	0.05	9.66	1.05	0.299937	0.776361	-6.37		hypothetical protein	1	ecos03070: Bacterial secretion system
EC958_0961	1.63	0.22	7.5951	0.0016	0.264671	0.04	6.25	0.26	0.794933	0.957374	-5.94	grxA	glutaredoxin 1	0
EC958_0967	-0.93	0.19	-4.8141	0.0086	0.44931	0.04	6.67	0.36	0.718539	0.931032	-6.06	potG	putrescine transport ATP-binding protein PotG	1	ecos02010: ABC transporters
EC958_4466	1.06	0.23	4.715	0.0092	0.44931	0.04	3.66	0.09	0.925353	0.986681	-5.22		hypothetical protein	0
EC958_4154	-1.47	0.32	-4.5296	0.0106	0.468593	0.04	6.44	0.28	0.780192	0.95359	-5.94		putative sulfatase	0
EC958_1646	1.13	0.26	4.2566	0.0131	0.494486	0.04	6.43	0.24	0.81178	0.96151	-5.96	ycjS	hypothetical oxidoreductase YcjS	0
EC958_1687	1.25	0.4	3.0929	0.0365	0.606266	0.04	5.37	0.17	0.867713	0.975875	-5.6		DNA-binding transcriptional dual regulator	0
EC958_3388	-0.53	0.18	-2.9797	0.0407	0.606266	0.04	8.37	0.58	0.561696	0.89226	-6.37	hybC	probable large subunit, hydrogenase-2	3	ecos00633: Nitrotoluene degradation | ecos02020: Two-component system | ecos01120: Microbial metabolism in diverse environments
EC958_4377	0.53	0.18	2.9702	0.0411	0.606266	0.04	9.33	0.72	0.472869	0.86363	-6.52		formate dehydrogenase-O, large subunit	5	ecos00680: Methane metabolism | ecos01120: Microbial metabolism in diverse environments | ecos00630: Glyoxylate and dicarboxylate metabolism | ecos01200: Carbon metabolism | ecos01100: Metabolic pathways
EC958_2689	0.68	0.23	2.9503	0.042	0.606266	0.04	7.26	0.35	0.724243	0.931844	-6.22		hypothetical phage protein	0
EC958_3247	0.58	0.21	2.8275	0.0475	0.606266	0.04	7.48	0.49	0.629163	0.914465	-6.17	yggN	hypothetical protein	0
EC958_3181	0.64	0.23	2.7467	0.0516	0.613949	0.04	6.06	0.27	0.791274	0.956635	-5.87		putative oxidoreductase	0
EC958_0223	-0.59	0.23	-2.6152	0.0591	0.631957	0.04	2.54	0.11	0.915039	0.985383	-5.07	ftsL	cell division protein FtsL	0
EC958_2638	0.47	0.19	2.4828	0.068	0.639169	0.04	6.29	0.33	0.744223	0.93846	-5.9	yfcG	putative S-transferase	0
EC958_4022	-0.42	0.17	-2.4633	0.0694	0.639169	0.04	8.29	0.51	0.612482	0.910161	-6.37	yibQ	hypothetical protein	0
EC958_4707	0.41	0.17	2.3496	0.0785	0.662852	0.04	6.35	0.25	0.803608	0.960087	-5.94	ytfH	hypothetical protein	0
EC958_3866	0.56	0.25	2.2849	0.0843	0.662852	0.04	6.79	0.36	0.71726	0.931032	-6.02		hypothetical protein	0
EC958_2138	-0.85	0.38	-2.2189	0.0907	0.662852	0.04	7.44	0.39	0.69581	0.927459	-6.25		putative baseplate assembly protein	0
EC958_2073	0.47	0.21	2.1725	0.0955	0.668658	0.04	3.01	0.09	0.929496	0.986681	-5.02		hypothetical protein	0
EC958_1337	-0.34	0.17	-2.0301	0.1122	0.711201	0.04	6.26	0.3	0.764091	0.947027	-5.91		putative C4-type zinc finger protein	0
EC958_4676	0.42	0.21	2.0223	0.1132	0.714009	0.04	7.75	0.46	0.649515	0.918406	-6.26	yjfO	hypothetical protein	0
EC958_0014	-0.45	0.23	-1.9935	0.117	0.720972	0.04	9.07	0.66	0.510186	0.874641	-6.52		methyl-thioribose-1-phosphate isomerase	2	ecos01100: Metabolic pathways | ecos00270: Cysteine and methionine metabolism
EC958_0286	-0.45	0.23	-1.9816	0.1186	0.72163	0.04	7.17	0.39	0.696864	0.927585	-6.09	pcnB	poly(A) polymerase	1	ecos03018: RNA degradation
EC958_4754	-0.48	0.25	-1.9501	0.1229	0.725827	0.04	8.37	0.5	0.621442	0.912224	-6.42	pepA	aminopeptidase A/I	2	ecos00480: Glutathione metabolism | ecos01100: Metabolic pathways
EC958_4342	-0.79	0.41	-1.9133	0.1283	0.727645	0.04	3.74	0.12	0.905834	0.985253	-5.19		hypothetical protein	0
EC958_2040	-0.31	0.17	-1.8562	0.137	0.736411	0.04	5.89	0.32	0.752553	0.943079	-5.85	yebH	ribosomal RNA large subunit methyltransferase A	0
EC958_1523	-0.39	0.22	-1.7451	0.1559	0.749255	0.04	6.1	0.25	0.806925	0.96151	-5.81		cardiolipin synthase	2	ecos01100: Metabolic pathways | ecos00564: Glycerophospholipid metabolism
EC958_1891	-0.49	0.28	-1.7125	0.162	0.753899	0.04	4.66	0.15	0.87917	0.977648	-5.52		putative oxidoreductase Fe-S subunit	0
EC958_3369	-0.52	0.33	-1.6026	0.1843	0.765876	0.04	9.27	0.76	0.448346	0.854041	-6.52		hypothetical protein	0
EC958_1960	0.42	0.27	1.5537	0.1952	0.775958	0.04	4.78	0.19	0.85385	0.974939	-5.5	osmE	osmotically inducible lipoprotein E	0
EC958_1824	-0.26	0.18	-1.4569	0.2189	0.79781	0.04	5.89	0.31	0.760232	0.945259	-5.82	ydgI	putative arginine/ornithine antiporter	0
EC958_0423	-0.49	0.34	-1.4431	0.2225	0.802377	0.04	5.41	0.23	0.819728	0.962331	-5.64		hypothetical protein	0
EC958_0728	0.39	0.27	1.4245	0.2274	0.802818	0.04	6.12	0.28	0.782389	0.953812	-5.87	uspG	universal stress protein UspG	0
EC958_0654	-0.36	0.26	-1.396	0.2352	0.802818	0.04	8.97	0.67	0.502679	0.873592	-6.52	ylbB	allantoate amidohydrolase	3	ecos01100: Metabolic pathways | ecos01120: Microbial metabolism in diverse environments | ecos00230: Purine metabolism
EC958_4504	0.28	0.2	1.3849	0.2383	0.802818	0.04	5.87	0.26	0.796866	0.958298	-5.79		hypothetical protein	0
EC958_1531	-0.37	0.27	-1.3754	0.241	0.802832	0.04	6.25	0.27	0.789232	0.955555	-5.92	ompW	outer membrane protein W	0
EC958_0449	-0.25	0.18	-1.3377	0.252	0.807495	0.04	9.15	0.68	0.501858	0.873592	-6.54	ykgA	hypothetical transcriptional regulator YkgA	0
EC958_3759	-0.31	0.24	-1.3277	0.255	0.807495	0.04	4.97	0.21	0.837811	0.970626	-5.55	yhfG	hypothetical protein	0
EC958_0040	-0.32	0.25	-1.2972	0.2643	0.813293	0.04	7.15	0.37	0.70966	0.929252	-6.12	fimB'	type 1 fimbriae regulatory protein FimB	0
EC958_3544	0.41	0.32	1.2749	0.2714	0.813293	0.04	7.51	0.4	0.691226	0.925826	-6.2	agaD	PTS system, N-acetylgalactosamine-specific IID component	3	ecos00052: Galactose metabolism | ecos02060: Phosphotransferase system (PTS) | ecos01100: Metabolic pathways
EC958_4316	-0.26	0.2	-1.2739	0.2717	0.813293	0.04	6.02	0.26	0.79358	0.957146	-5.76	yigP	hypothetical protein	0
EC958_0296	-0.29	0.23	-1.2714	0.2725	0.813293	0.04	9.05	0.76	0.451869	0.855481	-6.45		ECSF_0165-type fimbriae putative protein	0
EC958_0684	-0.25	0.2	-1.2671	0.2739	0.813293	0.04	9.16	0.73	0.469938	0.861375	-6.52	ybdG	hypothetical protein	0
EC958_4959	0.23	0.19	1.2138	0.2916	0.813293	0.04	6.81	0.33	0.739767	0.937877	-6.07		hypothetical protein	0
EC958_0399	-0.34	0.28	-1.2077	0.2937	0.813293	0.04	6.9	0.33	0.742706	0.938355	-6.08	lfgL	lateral flagellar hook associated protein 3 (FlgL-like)	1	ecos02040: Flagellar assembly
EC958_0454	-0.23	0.19	-1.1968	0.2975	0.817129	0.04	8.89	0.75	0.45572	0.856501	-6.4	ykgD	hypothetical transcriptional regulator YkgD	0
EC958_0031	-0.27	0.24	-1.12	0.3254	0.832095	0.04	6.24	0.28	0.776852	0.953091	-5.86		hypothetical protein	0
EC958_3444	0.19	0.17	1.1155	0.3271	0.832095	0.04	7.54	0.39	0.697561	0.927847	-6.24	ygiD	hypothetical protein	0
EC958_0734	0.42	0.38	1.1147	0.3274	0.832095	0.04	7.32	0.44	0.66429	0.921041	-6.21	citF	citrate lyase alpha chain	1	ecos02020: Two-component system
EC958_3382	0.26	0.24	1.0938	0.3355	0.833761	0.04	9.15	0.57	0.570278	0.894019	-6.59		glutathionylspermidine synthase	2	ecos01100: Metabolic pathways | ecos00480: Glutathione metabolism
EC958_4851	-0.22	0.2	-1.0931	0.3358	0.833761	0.04	7.5	0.46	0.645534	0.918406	-6.21		hypothetical protein	0
EC958_5206	-0.25	0.24	-1.0315	0.3606	0.852146	0.04	8.75	0.64	0.524573	0.881076	-6.45		hypothetical protein	0
EC958_2920	0.22	0.21	1.0221	0.3645	0.854667	0.04	5.03	0.21	0.834391	0.969167	-5.63	yfjF	protein YfjF	0
EC958_0056	0.21	0.22	0.9542	0.394	0.870339	0.04	8.1	0.44	0.663434	0.921041	-6.37	uxuR	UxuR uxu operon transcriptional regulator	0
EC958_4517	-0.39	0.42	-0.9286	0.4057	0.875602	0.04	7.85	0.55	0.587676	0.899824	-6.25		dihydrolipoamide succinyltransferase component of 2-oxoglutarate dehydrogenase complex	7	ecos01120: Microbial metabolism in diverse environments | ecos00380: Tryptophan metabolism | ecos00020: Citrate cycle (TCA cycle) | ecos00310: Lysine degradation | ecos01110: Biosynthesis of secondary metabolites | ecos01200: Carbon metabolism | ecos01100: Metabolic pathways
EC958_1151	-0.19	0.2	-0.908	0.4152	0.877887	0.04	7.09	0.39	0.700639	0.929252	-6.15	ycbX	hypothetical protein	0
EC958_3849	-0.15	0.17	-0.9053	0.4165	0.877887	0.04	8.16	0.58	0.566197	0.892634	-6.31	livK	leucine-specific binding protein LivK	2	ecos02024: Quorum sensing | ecos02010: ABC transporters
EC958_2463	0.18	0.21	0.8884	0.4245	0.880296	0.04	5.34	0.16	0.870374	0.976639	-5.61	yehV	putative transcriptional regulator	1	ecos02026: Biofilm formation - Escherichia coli
EC958_1583	-0.16	0.19	-0.8464	0.445	0.889612	0.04	7.48	0.35	0.726003	0.932892	-6.24		hypothetical protein	0
EC958_3987	-0.35	0.43	-0.8222	0.4571	0.898015	0.04	9.04	0.6	0.552287	0.888745	-6.54		putative ABC transporter periplasmic binding protein YiaO	0
EC958_3048	0.22	0.27	0.8031	0.4669	0.898015	0.04	1.98	0.07	0.945245	0.989834	-4.9		enolase	8	ecos01120: Microbial metabolism in diverse environments | ecos00680: Methane metabolism | ecos01110: Biosynthesis of secondary metabolites | ecos01230: Biosynthesis of amino acids | ecos01100: Metabolic pathways | ecos01200: Carbon metabolism | ecos03018: RNA degradation | ecos00010: Glycolysis / Gluconeogenesis
EC958_3374	-0.24	0.3	-0.7932	0.4721	0.898015	0.04	7.1	0.45	0.653402	0.918592	-6.09		protein YtfJ	0
EC958_2761	-0.13	0.17	-0.7888	0.4744	0.898015	0.04	6.31	0.28	0.782388	0.953812	-5.94	hemF	coproporphyrinogen III oxidase, aerobic	4	ecos00860: Porphyrin and chlorophyll metabolism | ecos01100: Metabolic pathways | ecos01240: Biosynthesis of cofactors | ecos01110: Biosynthesis of secondary metabolites
EC958_4744	0.13	0.17	0.7637	0.4876	0.907018	0.04	7.88	0.42	0.673712	0.921739	-6.31		putative transcriptional regulator	0
EC958_3164	-0.17	0.23	-0.7482	0.4959	0.910747	0.04	7.76	0.46	0.646171	0.918406	-6.28	ygfP	guanine deaminase	2	ecos01100: Metabolic pathways | ecos00230: Purine metabolism
EC958_0619	-0.16	0.22	-0.7429	0.4988	0.911279	0.04	7.37	0.4	0.693055	0.926515	-6.19	ushA	UDP-sugar hydrolase (5'-nucleotidase)	5	ecos00230: Purine metabolism | ecos00240: Pyrimidine metabolism | ecos01100: Metabolic pathways | ecos01110: Biosynthesis of secondary metabolites | ecos00760: Nicotinate and nicotinamide metabolism
EC958_4439	0.14	0.19	0.7243	0.509	0.913716	0.04	6.49	0.3	0.763013	0.946904	-5.93	frwD	PTS system fructose-like IIB component 2	0
EC958_2425	0.23	0.33	0.7014	0.5217	0.916914	0.04	8.4	0.49	0.626285	0.913232	-6.45	gatD	galactitol-1-phosphate dehydrogenase	2	ecos00052: Galactose metabolism | ecos01100: Metabolic pathways
EC958_0672	-0.13	0.19	-0.6864	0.5302	0.919652	0.04	7.78	0.45	0.655183	0.919472	-6.28		hypothetical protein	0
EC958_4139	-0.12	0.18	-0.6757	0.5363	0.920845	0.04	6.65	0.28	0.784253	0.95387	-5.98	yicN	hypothetical protein	0
EC958_1623	-0.12	0.18	-0.6748	0.5368	0.920845	0.04	7.83	0.49	0.624937	0.912966	-6.32		putative transcriptional repressor	0
EC958_0144	0.22	0.35	0.6481	0.5523	0.923494	0.04	6.85	0.3	0.765827	0.947536	-6.05	yaaW	putative oxidoreductase	0
EC958_2608	-0.15	0.23	-0.6424	0.5556	0.923494	0.04	8.3	0.46	0.649322	0.918406	-6.44	yfbK	hypothetical protein	0
[truncated: 3,130 more rows]

## Sheet: pH5.5_v_pH7_Anaero
GeneID	RNAseq_log2FC	RNAseq_Std_Err	RNAseq_t	RNAseq_p-value	RNAseq_adjusted	TraDIS_logFC	TraDIS_AveExpr	TraDIS_t	TraDIS_P.Value	TraDIS_adj.P.Val	TraDIS_B	gene	product	no_kegg_paths	Kegg_names
EC958_1135	0.02	0.21	0.0814	0.939	0.999495	2.74	1.3	2.3	0.0254015	0.224562	-4.35	mukB	cell division protein MukB	0
EC958_2874	-0.12	0.17	-0.7022	0.5213	0.999495	2.6	1.21	3.23	0.00207657	0.041878	-3.82	lepB	signal peptidase I	1	ecos03060: Protein export
EC958_A0005	-0.18	0.24	-0.7321	0.5047	0.999495	2.52	2.26	2.19	0.0323279	0.256289	-4.34		SopA	0
EC958_2789	0.87	0.22	3.9691	0.0166	0.999495	2.43	2.1	2.47	0.016554	0.185302	-4.26		hypothetical protein	0
EC958_2815	-0.16	0.17	-0.9672	0.3882	0.999495	2.41	2.23	2.75	0.00793248	0.113095	-4.03	guaB	inosine-5'-monophosphate dehydrogenase	3	ecos01110: Biosynthesis of secondary metabolites | ecos01100: Metabolic pathways | ecos00230: Purine metabolism
EC958_0326	-0.43	0.25	-1.7319	0.1583	0.999495	2.37	1.77	2.02	0.0478718	0.319989	-4.43	fabZ	(3R)-hydroxymyristol acyl carrier protein dehydratase	5	ecos01212: Fatty acid metabolism | ecos00780: Biotin metabolism | ecos01240: Biosynthesis of cofactors | ecos00061: Fatty acid biosynthesis | ecos01100: Metabolic pathways
EC958_0188	-0.21	0.17	-1.2051	0.2946	0.999495	2.27	2.41	1.94	0.0570318	0.343395	-4.37	pdxA	4-hydroxythreonine-4-phosphate dehydrogenase	3	ecos01100: Metabolic pathways | ecos01240: Biosynthesis of cofactors | ecos00750: Vitamin B6 metabolism
EC958_0224	-0.12	0.22	-0.5709	0.5986	0.999495	2.12	1.51	1.39	0.170778	0.56578	-4.55	ftsI	peptidoglycan synthetase FtsI	2	ecos00550: Peptidoglycan biosynthesis | ecos01501: beta-Lactam resistance
EC958_0161	0.19	0.17	1.087	0.3382	0.999495	1.86	1.32	1.32	0.193754	0.595251	-4.56	lytB	IspH protein	3	ecos00900: Terpenoid backbone biosynthesis | ecos01110: Biosynthesis of secondary metabolites | ecos01100: Metabolic pathways
EC958_3965	0.19	0.17	1.1177	0.3263	0.999495	1.85	1.86	1.88	0.0659287	0.365398	-4.4	glyQ	glycine tRNA synthetase, alpha subunit	1	ecos00970: Aminoacyl-tRNA biosynthesis
EC958_0159	0.19	0.17	1.1401	0.3179	0.999495	1.83	0.82	1.42	0.16125	0.550741	-4.53	lspA	lipoprotein signal peptidase	1	ecos03060: Protein export
EC958_2358	-0.2	0.25	-0.8117	0.4625	0.999495	1.72	2.76	2	0.0498162	0.325742	-4.28		hypothetical protein	0
EC958_4498	-0.05	0.19	-0.242	0.8207	0.999495	1.68	5.02	6.23	6.35484e-08	1.16105e-05	3.95	dgkA	diacylglycerol kinase	4	ecos00564: Glycerophospholipid metabolism | ecos00561: Glycerolipid metabolism | ecos01100: Metabolic pathways | ecos01110: Biosynthesis of secondary metabolites
EC958_4271	-0.14	0.18	-0.7942	0.4715	0.999495	1.67	1.15	1.19	0.237672	0.646331	-4.58	dapF	diaminopimelate epimerase	5	ecos01230: Biosynthesis of amino acids | ecos01110: Biosynthesis of secondary metabolites | ecos00300: Lysine biosynthesis | ecos01100: Metabolic pathways | ecos01120: Microbial metabolism in diverse environments
EC958_2088	0.04	0.19	0.2076	0.8457	0.999495	1.64	2.72	1.83	0.0728468	0.386122	-4.38	ntpA	dATP pyrophosphohydrolase	3	ecos00790: Folate biosynthesis | ecos01240: Biosynthesis of cofactors | ecos01100: Metabolic pathways
EC958_1120	-0.02	0.19	-0.0968	0.9276	0.999495	1.63	1.3	1.3	0.197562	0.599369	-4.55		cytidylate kinase	2	ecos01100: Metabolic pathways | ecos00240: Pyrimidine metabolism
EC958_3628	0.28	0.21	1.2847	0.2682	0.999495	1.62	6.12	7.72	2.19655e-10	2.7089e-07	9.8		malate dehydrogenase	9	ecos01120: Microbial metabolism in diverse environments | ecos00680: Methane metabolism | ecos01110: Biosynthesis of secondary metabolites | ecos01100: Metabolic pathways | ecos01200: Carbon metabolism | ecos00270: Cysteine and methionine metabolism | ecos00020: Citrate cycle (TCA cycle) | ecos00620: Pyruvate metabolism | ecos00630: Glyoxylate and dicarboxylate metabolism
EC958_1516	-0.21	0.22	-0.9637	0.3898	0.999495	1.61	1.27	1.56	0.124692	0.490413	-4.48		hypothetical protein	0
EC958_4220	-0.14	0.17	-0.7913	0.473	0.999495	1.53	8.85	15.53	5.51883e-22	2.72244e-18	35.99		kup system potassium uptake protein	0
EC958_0225	-0.02	0.21	-0.0728	0.9455	0.999495	1.53	0.79	1.17	0.248425	0.661154	-4.58	murE	UDP-N-acetylmuramoylalanyl-D-glutamate--2,6-diaminopimelate ligase	3	ecos01100: Metabolic pathways | ecos00550: Peptidoglycan biosynthesis | ecos00300: Lysine biosynthesis
EC958_4266	0.08	0.2	0.4198	0.6962	0.999495	1.52	3.47	2.42	0.0186657	0.19239	-3.88	hemC	porphobilinogen deaminase	5	ecos01240: Biosynthesis of cofactors | ecos01100: Metabolic pathways | ecos01110: Biosynthesis of secondary metabolites | ecos01120: Microbial metabolism in diverse environments | ecos00860: Porphyrin and chlorophyll metabolism
EC958_2372	0.21	0.23	0.9188	0.4102	0.999495	1.45	3.5	2.52	0.0147472	0.174875	-3.7		hypothetical protein	0
EC958_4529	0.19	0.25	0.7722	0.4831	0.999495	1.45	1.73	1.61	0.112798	0.463531	-4.47		single strand DNA-binding protein	3	ecos03430: Mismatch repair | ecos03030: DNA replication | ecos03440: Homologous recombination
EC958_3740	-0.18	0.18	-1.0192	0.3657	0.999495	1.42	0.68	1.33	0.189923	0.59222	-4.54	yheM	hypothetical protein	1	ecos04122: Sulfur relay system
EC958_1480	-0.23	0.28	-0.8255	0.4555	0.999495	1.41	2.52	2.14	0.0368484	0.277941	-4.07	hemK	protein methyltransferase HemK	0
EC958_5092	0.29	0.23	1.2629	0.2752	0.999495	1.4	2.19	1.55	0.127205	0.495657	-4.47	secE	preprotein translocase subunit SecE	3	ecos02024: Quorum sensing | ecos03070: Bacterial secretion system | ecos03060: Protein export
EC958_A0011	0	0.19	-0.0174	0.987	0.999495	1.39	5.91	3.79	0.000374129	0.0116809	-0.96		YceB	0
EC958_2058	0.04	0.17	0.2577	0.8094	0.999495	1.38	1.85	1.4	0.166389	0.557117	-4.52		hypothetical protein	0
EC958_A0026	0.26	0.17	1.4836	0.2121	0.999495	1.37	7.1	5.82	2.99768e-07	4.12473e-05	5.64		PsiA	0
EC958_2421	-0.61	0.25	-2.4723	0.0688	0.999495	1.34	2.09	1.24	0.219237	0.629459	-4.55		hypothetical protein	0
EC958_4421	0.37	0.25	1.4588	0.2184	0.999495	1.34	1.24	0.92	0.358929	0.752805	-4.61		50S ribosomal subunit protein L31	1	ecos03010: Ribosome
EC958_A0015	0.62	0.28	2.2408	0.0885	0.999495	1.33	5	3.14	0.00265611	0.051585	-2.38		p035	0
EC958_A0090	0.27	0.24	1.1573	0.3116	0.999495	1.32	5.2	3.77	0.000392728	0.0119378	-1.24	pemK	PemK	0
EC958_A0008	-0.37	0.4	-0.9117	0.4135	0.999495	1.32	4.35	2.86	0.00591196	0.0953062	-3.1		hypothetical protein	0
EC958_3850	0.14	0.17	0.8193	0.4586	0.999495	1.32	1.97	1.55	0.127019	0.495657	-4.45		hypothetical protein	0
EC958_A0129	-0.28	0.17	-1.5754	0.1903	0.999495	1.3	7.34	5.81	3.02385e-07	4.12473e-05	5.88	tetA	tetracycline resistance protein class A	0
EC958_1297	-0.11	0.23	-0.4768	0.6584	0.999495	1.3	4.82	1.65	0.104143	0.448457	-4.39		PTS system, glucose-specific IIBC component	4	ecos01100: Metabolic pathways | ecos00010: Glycolysis / Gluconeogenesis | ecos00520: Amino sugar and nucleotide sugar metabolism | ecos02060: Phosphotransferase system (PTS)
EC958_0855	-0.26	0.19	-1.3694	0.2427	0.999495	1.3	1.69	1.37	0.175064	0.572671	-4.51	ybgC	cytoplasmic Tol-Pal protein	0
EC958_2891	0.13	0.19	0.7023	0.5212	0.999495	1.27	2.63	2.1	0.0400518	0.291247	-4.11		CDP-diacylglycerol--serineO-phosphatidyltransferase (phophatidylserine synthase)	4	ecos00564: Glycerophospholipid metabolism | ecos01110: Biosynthesis of secondary metabolites | ecos00260: Glycine, serine and threonine metabolism | ecos01100: Metabolic pathways
EC958_4208	0.08	0.23	0.3434	0.7486	0.999495	1.25	3.46	1.74	0.0866427	0.416172	-4.33	atpH	membrane-bound ATP synthase F1 sector delta-subunit	2	ecos00190: Oxidative phosphorylation | ecos01100: Metabolic pathways
EC958_A0022	0.06	0.19	0.3153	0.7683	0.999495	1.24	5.68	4.04	0.000164985	0.00626055	-0.11		single-strand binding protein	3	ecos03440: Homologous recombination | ecos03030: DNA replication | ecos03430: Mismatch repair
EC958_A0145	0.1	0.18	0.5716	0.5982	0.999495	1.23	6.1	3.77	0.000394459	0.0119378	-0.72		toxin-antitoxin system, toxin component, PIN family	0
EC958_4499	-0.03	0.24	-0.1101	0.9176	0.999495	1.23	2.91	1.84	0.0707822	0.383702	-4.24	lexA	LexA repressor	0
EC958_2822	0.09	0.18	0.5207	0.6301	0.999495	1.19	4.42	2.88	0.00565249	0.0914221	-2.86	yfgL	hypothetical protein	0
EC958_0325	0	0.24	-0.0022	0.9984	0.999495	1.18	2.01	1.43	0.158585	0.545639	-4.5	lpxD	UDP-3-O-(3-hydroxymyristoyl)-glucosamine N-acyltransferase	2	ecos01100: Metabolic pathways | ecos00540: Lipopolysaccharide biosynthesis
EC958_A0078	-0.25	0.22	-1.164	0.3091	0.999495	1.17	6.99	4.91	8.353e-06	0.000564457	2.96		hypothetical protein	0
EC958_4349	-0.03	0.17	-0.1474	0.89	0.999495	1.15	7.71	11.4	3.01223e-16	7.42967e-13	24.73	typA	putative GTP-binding factor	0
EC958_2743	-0.13	0.26	-0.4914	0.6489	0.999495	1.14	0.47	1	0.323455	0.726961	-4.6	ptsI	phosphoenolpyruvate-protein phosphotransferase system enzyme I	1	ecos02060: Phosphotransferase system (PTS)
EC958_0876	-0.11	0.17	-0.656	0.5476	0.999495	1.13	4.61	2.86	0.00593387	0.0953479	-2.79	modB	molybdate transport permease protein	1	ecos02010: ABC transporters
EC958_A0127	-0.03	0.19	-0.1442	0.8923	0.999495	1.12	8.52	5.95	1.82772e-07	3.00538e-05	6.91		transposase for transposon Tn1721	0
EC958_A0131	-0.01	0.19	-0.077	0.9423	0.999495	1.12	7.96	5.57	7.36352e-07	7.89658e-05	5.47		TnpA of Tn1721	0
EC958_A0077	-0.04	0.23	-0.1677	0.875	0.999495	1.11	8.46	5.28	2.16019e-06	0.000185632	4.62		FinO	0
EC958_A0019	0.46	0.26	1.7623	0.1528	0.999495	1.11	6.91	4.24	8.46742e-05	0.00379725	1.04		hypothetical protein	0
EC958_A0128	0.76	0.24	3.2122	0.0325	0.999495	1.1	5.92	4	0.000184353	0.00681967	-0.06	tetR	tetracycline repressor protein class A	0
EC958_A0146	0.1	0.24	0.39	0.7164	0.999495	1.1	4.95	2.68	0.00952549	0.12673	-3.06		toxin-antitoxin system, antitoxin component, AbrB family	0
EC958_4041	0.02	0.17	0.1158	0.9134	0.999495	1.09	3.07	2.03	0.0474719	0.31862	-4.1	kdtA	3-deoxy-D-manno-octulosonic-acidtransferase (KDO) transferase	2	ecos01100: Metabolic pathways | ecos00540: Lipopolysaccharide biosynthesis
EC958_2062	-0.05	0.19	-0.2519	0.8135	0.999495	1.09	2.3	1.26	0.211297	0.618958	-4.55	holE	DNA polymerase III theta subunit	3	ecos03430: Mismatch repair | ecos03030: DNA replication | ecos03440: Homologous recombination
EC958_2084	0.05	0.2	0.2521	0.8134	0.999495	1.07	3.16	1.63	0.109548	0.459411	-4.36	ruvA	Holliday junction ATP-dependent helicase RuvA	1	ecos03440: Homologous recombination
EC958_A0130	-0.31	0.17	-1.8373	0.14	0.999495	1.06	7.16	3.95	0.000219393	0.00773046	0.39		PecM	0
EC958_A0137	0.25	0.24	1.024	0.3637	0.999495	1.06	6.09	3.84	0.000309989	0.00999461	-0.41		hypothetical protein	0
EC958_A0074	-0.04	0.18	-0.2041	0.8483	0.999495	1.05	10.26	6.68	1.16557e-08	5.74973e-06	9.7		TraI	0
EC958_1514	0.06	0.25	0.2266	0.8318	0.999495	1.05	4.98	1.22	0.228723	0.639102	-4.56	adhE	CoA-linked acetaldehyde dehydrogenase	11	ecos01220: Degradation of aromatic compounds | ecos00650: Butanoate metabolism | ecos01100: Metabolic pathways | ecos00625: Chloroalkane and chloroalkene degradation | ecos00620: Pyruvate metabolism | ecos00010: Glycolysis / Gluconeogenesis | ecos00350: Tyrosine metabolism | ecos00626: Naphthalene degradation | ecos00071: Fatty acid degradation | ecos01120: Microbial metabolism in diverse environ…
EC958_A0024	0.14	0.17	0.8343	0.451	0.999495	1.04	8.26	5.83	2.88458e-07	4.12473e-05	6.48		ParB	0
EC958_1431	-0.08	0.17	-0.4955	0.6462	0.999495	1.04	5.09	2.68	0.00953107	0.12673	-2.98	ldcA	muramoyltetrapeptide carboxypeptidase	0
EC958_A0088	0.27	0.24	1.121	0.325	0.999495	1.03	6.75	4.42	4.57667e-05	0.00230374	1.55	tir	tir	0
EC958_A0151	0.06	0.23	0.255	0.8113	0.999495	1.03	6.92	4.12	0.000126638	0.00499766	0.82		hypothetical protein	0
EC958_A0143	0.49	0.23	2.1349	0.0997	0.999495	1.02	7.7	5.28	2.16272e-06	0.000185632	4.49		hypothetical protein	2	ecos03430: Mismatch repair | ecos03420: Nucleotide excision repair
EC958_2650	-0.11	0.2	-0.5215	0.6296	0.999495	1.02	1.3	0.96	0.342291	0.740905	-4.61	folC	bifunctional protein FolC	3	ecos01100: Metabolic pathways | ecos01240: Biosynthesis of cofactors | ecos00790: Folate biosynthesis
EC958_3438	-0.01	0.19	-0.0507	0.962	0.999495	1.01	7.44	6.82	6.86862e-09	4.23536e-06	9.27	tolC	outer membrane protein TolC	4	ecos01501: beta-Lactam resistance | ecos03070: Bacterial secretion system | ecos02020: Two-component system | ecos01503: Cationic antimicrobial peptide (CAMP) resistance
EC958_1743	0.06	0.21	0.27	0.8005	0.999495	1.01	3.39	1.67	0.0995681	0.439722	-4.31		hypothetical protein	0
EC958_4206	-0.23	0.23	-0.9852	0.3803	0.999495	1.01	2.25	0.99	0.325069	0.727435	-4.6	atpG	membrane-bound ATP synthase F1 sector gamma-subunit	2	ecos00190: Oxidative phosphorylation | ecos01100: Metabolic pathways
EC958_A0086	0.09	0.17	0.5093	0.6373	0.999495	0.99	4.37	2.26	0.0275058	0.234424	-3.69	repA1	RepA1	0
EC958_A0017	-0.02	0.17	-0.1001	0.925	0.999495	0.98	7.88	5.14	3.62812e-06	0.000279648	4.12		YdbA	0
EC958_A0132	0.09	0.25	0.3674	0.7319	0.999495	0.98	6.7	3.92	0.000243829	0.0084599	0.17	tnpR2	Tn5403 resolvase TnpR	0
EC958_2296	-0.99	0.3	-3.2766	0.0306	0.999495	0.98	3.3	1.28	0.20502	0.61061	-4.53		hypothetical protein	0
EC958_2213	-0.29	0.2	-1.4739	0.2145	0.999495	0.98	2.31	1.22	0.229056	0.639102	-4.55	fliO	flagellar assembly protein FliO	1	ecos02040: Flagellar assembly
EC958_5093	0.31	0.23	1.3877	0.2375	0.999495	0.98	1.39	1.01	0.317008	0.721558	-4.61	nusG	transcription antitermination protein nusG	0
EC958_1638	-0.04	0.19	-0.2264	0.832	0.999495	0.98	1.47	1	0.32183	0.725811	-4.6	pspD	phage shock protein D	0
EC958_A0144	0.1	0.26	0.3767	0.7256	0.999495	0.96	8.51	6.78	7.91794e-09	4.33991e-06	9.81		hypothetical protein	0
EC958_A0075	0.2	0.18	1.1299	0.3217	0.999495	0.96	7.89	5.61	6.32386e-07	6.93236e-05	5.65		TraX	0
EC958_A0056	-1.02	0.27	-3.8009	0.0191	0.999495	0.96	4.87	2.27	0.0267871	0.232226	-3.56	tnpR1	resolvase of Tn21	0
EC958_A0006	-0.04	0.23	-0.1803	0.8657	0.999495	0.96	3.2	1.36	0.178284	0.575098	-4.5		SopB	0
EC958_4396	0.15	0.17	0.9136	0.4126	0.999495	0.95	7.64	5.33	1.7727e-06	0.000164995	4.78	cpxA	sensor kinase-phosphotransferase CpxA	2	ecos01503: Cationic antimicrobial peptide (CAMP) resistance | ecos02020: Two-component system
EC958_1887	-0.03	0.21	-0.1245	0.9069	0.999495	0.95	1.76	1.02	0.310618	0.71804	-4.6		hypothetical protein	0
EC958_A0064	0	0.17	0.0024	0.9982	0.999495	0.94	8.05	5.55	8.10476e-07	8.50655e-05	5.47		TraQ	0
EC958_A0059	0.05	0.19	0.2897	0.7865	0.999495	0.94	7.44	4.38	5.24449e-05	0.00258711	1.69		TrbC	0
EC958_A0038	0.12	0.2	0.5855	0.5897	0.999495	0.93	9.35	6.51	2.16201e-08	7.29167e-06	9.07		TraA	0
EC958_2612	0.21	0.17	1.2161	0.2908	0.999495	0.93	3.89	2.32	0.0242828	0.220603	-3.62	nuoM	NADH dehydrogenase I chain M	2	ecos00190: Oxidative phosphorylation | ecos01100: Metabolic pathways
EC958_3897	0.13	0.18	0.7607	0.4892	0.999495	0.93	2.92	1.23	0.224077	0.633846	-4.55		hypothetical protein	0
EC958_2211	0.07	0.28	0.2488	0.8158	0.999495	0.92	5.48	2.88	0.00564875	0.0914221	-2.57	fliM	flagellar motor switch protein FliM	2	ecos02040: Flagellar assembly | ecos02030: Bacterial chemotaxis
EC958_A0021	-0.03	0.24	-0.1299	0.9029	0.999495	0.92	4.63	2.52	0.0144199	0.172653	-3.23
EC958_2950	-0.09	0.21	-0.443	0.6807	0.999495	0.92	2.85	1.4	0.166582	0.557117	-4.47		hypothetical protein	0
EC958_4205	-0.3	0.26	-1.1823	0.3026	0.999495	0.92	1.98	0.67	0.506432	0.832188	-4.62	atpD	membrane-bound ATP synthase F1 sector beta-subunit	2	ecos01100: Metabolic pathways | ecos00190: Oxidative phosphorylation
EC958_A0062	-0.4	0.17	-2.3886	0.0753	0.999495	0.91	9.54	6.48	2.50366e-08	7.5943e-06	8.96		TraF	0
EC958_A0095	-0.26	0.26	-1.03	0.3612	0.999495	0.91	6.79	3.77	0.000393803	0.0119378	-0.14		thiol-disulfide oxidoreductase resA	0
EC958_4455	-0.01	0.17	-0.0341	0.9744	0.999495	0.91	1.17	0.86	0.394876	0.783783	-4.62	murI	glutamate racemase	2	ecos00471: D-Glutamine and D-glutamate metabolism | ecos01100: Metabolic pathways
EC958_A0099	0.25	0.19	1.3009	0.2632	0.999495	0.9	8.37	5.69	4.86434e-07	5.85263e-05	6.06		integral membrane protein	0
EC958_4948	-0.27	0.19	-1.3717	0.2421	0.999495	0.9	1.44	1.04	0.304034	0.711143	-4.6		hypothetical protein	0
EC958_3737	-0.4	0.23	-1.7168	0.1612	0.999495	0.9	1.48	0.97	0.338516	0.740077	-4.61	rpsG	30S ribosomal subunit protein S7	1	ecos03010: Ribosome
EC958_A0073	-0.02	0.18	-0.1208	0.9096	0.999495	0.89	9.26	5.35	1.70518e-06	0.00016413	4.98		TraD	0
EC958_A0125	0.14	0.27	0.5165	0.6328	0.999495	0.89	7.85	4.72	1.60376e-05	0.000919655	2.81	aac(6')-Ib-cr	fluroquinolone acetylating aminoglycoside acetyltransferase	0
EC958_A0096	-0.17	0.25	-0.6543	0.5487	0.999495	0.89	7.28	4.23	8.57232e-05	0.00380966	1.23		ABC transporter ATP-binding protein	0
EC958_4214	-0.08	0.18	-0.4715	0.6618	0.999495	0.89	5.93	3.7	0.000490021	0.0143034	-0.42	gidA	glucose-inhibited division protein A	0
EC958_4209	-0.29	0.25	-1.1686	0.3075	0.999495	0.89	2.88	1.26	0.212966	0.622738	-4.54	atpF	membrane-bound ATP synthase F0 sector subunit b	2	ecos01100: Metabolic pathways | ecos00190: Oxidative phosphorylation
EC958_A0117	0.05	0.24	0.2071	0.8461	0.999495	0.88	9.79	6.51	2.21721e-08	7.29167e-06	9.09	mphA	macrolide 2'-phosphotransferase I	0
EC958_A0103	-0.01	0.23	-0.0296	0.9778	0.999495	0.88	9.66	6.1	1.02156e-07	1.79977e-05	7.63		Na(+)-translocating NADH-quinone reductase subunit C	0
EC958_1907	-0.28	0.17	-1.6341	0.1776	0.999495	0.88	6.77	4.94	7.26972e-06	0.000505092	3.05	ydiJ	hypothetical protein	0
EC958_A0042	0.1	0.17	0.5818	0.5919	0.999495	0.88	7.56	4.49	3.62025e-05	0.00189986	2.02		TraB	0
EC958_2837	0.07	0.35	0.2111	0.8431	0.999495	0.88	1.63	1	0.323893	0.726961	-4.61	hscB	hsc20 molecular co-chaperone	0
EC958_A0116	0.24	0.22	1.0927	0.3359	0.999495	0.87	10.43	6.51	2.19734e-08	7.29167e-06	9.08	mrx	erythromycin resistance regulator protein	0
EC958_A0076	-0.21	0.25	-0.8622	0.4372	0.999495	0.87	9.67	5.82	2.94901e-07	4.12473e-05	6.63		YieA	0
EC958_A0093	0.36	0.26	1.3564	0.2465	0.999495	0.87	7.96	4.25	8.01942e-05	0.00366294	1.41
EC958_A0098	0.28	0.19	1.4391	0.2235	0.999495	0.87	7.97	3.98	0.000201711	0.00726306	0.61		ABC transporter permease protein	0
EC958_A0100	0.08	0.27	0.2943	0.7832	0.999495	0.87	6.63	3.68	0.000517444	0.0147546	-0.4		34 kDa membrane antigen precursor	0
EC958_A0156	0.14	0.19	0.7256	0.5083	0.999495	0.87	6.15	3.52	0.000875669	0.0221522	-0.99		hypothetical protein	0
EC958_A0025	0.37	0.19	1.976	0.1193	0.999495	0.87	6.41	2.76	0.00785587	0.112328	-2.56		PsiB	0
EC958_A0149	0.41	0.26	1.554	0.1951	0.999495	0.87	4.96	2.5	0.0153316	0.177537	-3.22		toxin-antitoxin system, antitoxin component, AbrB family	0
EC958_0736	-0.07	0.44	-0.1698	0.8734	0.999495	0.87	4.37	2.02	0.0483847	0.322543	-3.91	citD	citrate lyase acyl carrier protein (gamma chain)	1	ecos02020: Two-component system
EC958_1012	0.11	0.17	0.646	0.5535	0.999495	0.87	1.52	0.89	0.375266	0.767809	-4.62		phage tail protein	0
EC958_A0060	-0.08	0.18	-0.4778	0.6577	0.999495	0.86	9.1	5.92	2.06056e-07	3.27896e-05	6.94		TraN	0
EC958_A0031	0.01	0.22	0.0528	0.9604	0.999495	0.86	9.41	5.74	4.02524e-07	5.0299e-05	6.34		YubP	0
EC958_0859	0.12	0.25	0.4779	0.6577	0.999495	0.86	2.4	1.14	0.257667	0.667929	-4.58	tolB	protein TolB	0
EC958_0801	-0.03	0.22	-0.1265	0.9055	0.999495	0.86	2.27	1	0.321929	0.725811	-4.62		subunit of Fur transcriptional dual regulator	0
EC958_A0039	-0.15	0.18	-0.8333	0.4516	0.999495	0.85	9.3	6.45	2.71753e-08	7.5943e-06	8.86		TraL	0
EC958_A0068	-0.08	0.17	-0.4738	0.6604	0.999495	0.85	9.14	5.82	2.9554e-07	4.12473e-05	6.61		TraH	0
EC958_0545	0.13	0.18	0.7476	0.4962	0.999495	0.85	4.15	1.82	0.0744237	0.390982	-4.13	yajC	hypothetical protein	3	ecos03060: Protein export | ecos02024: Quorum sensing | ecos03070: Bacterial secretion system
EC958_A0133	0.5	0.24	2.0914	0.1047	0.999495	0.84	7.16	3.74	0.00043079	0.0128017	-0.14
EC958_A0135	0.27	0.17	1.5562	0.1946	0.999495	0.84	7.37	3.61	0.000659329	0.0177731	-0.45		2-keto-3-deoxygluconate permease	0
EC958_1698	0.63	0.25	2.5006	0.0667	0.999495	0.84	3.35	1.65	0.104936	0.448959	-4.31	ydcA	hypothetical protein	0
EC958_A0040	0.01	0.18	0.0726	0.9456	0.999495	0.83	9.87	5.81	3.09376e-07	4.12473e-05	6.58		TraE	0
EC958_A0054	0.16	0.18	0.8632	0.4367	0.999495	0.83	9	4.87	9.47497e-06	0.000614665	3.39		transposase TnpA, Tn21	0
EC958_A0091	0.03	0.18	0.1483	0.8893	0.999495	0.83	8.5	4.76	1.40413e-05	0.000824591	3.02		TnpA of Tn5403	0
EC958_A0138	-0.03	0.23	-0.138	0.8969	0.999495	0.83	8.19	4.23	8.71737e-05	0.00383954	1.36		hypothetical protein	0
EC958_A0101	0.11	0.27	0.3964	0.7121	0.999495	0.82	8.3	4.81	1.16016e-05	0.000715383	3.17		high-affinity Fe2+/Pb2+ permease	0
EC958_A0123	0.04	0.25	0.1435	0.8929	0.999495	0.82	8.05	4.55	2.91905e-05	0.00156495	2.32	catB4	chloramphenicol acetyltransferase	0
EC958_A0061	-0.05	0.17	-0.2755	0.7966	0.999495	0.82	7.51	4.14	0.000116829	0.00476295	1.02		TrbE	0
EC958_A0046	-0.02	0.17	-0.1396	0.8957	0.999495	0.81	9.19	5.54	8.28182e-07	8.5113e-05	5.65		TraV	0
EC958_A0045	-0.42	0.21	-2.0131	0.1144	0.999495	0.81	7.78	4.45	4.05119e-05	0.00208172	2		TrbG	0
EC958_A0014	0.21	0.17	1.2203	0.2894	0.999495	0.81	6.7	2.84	0.00627102	0.0994693	-2.33		hypothetical protein	0
EC958_A0012	0.24	0.18	1.3244	0.256	0.999495	0.81	6.7	2.83	0.00645249	0.101048	-2.34		hypothetical protein	0
EC958_1188	-0.23	0.18	-1.26	0.2762	0.999495	0.81	3.44	1.68	0.0981975	0.4385	-4.28		Sfa protein	0
EC958_3570	-0.25	0.24	-1.0452	0.3549	0.999495	0.81	3.14	1.66	0.101805	0.44325	-4.29	infB	translation initiation factor IF2-alpha	0
EC958_2793	-0.03	0.17	-0.1826	0.864	0.999495	0.81	1.95	0.75	0.45738	0.812773	-4.64	purC	phosphoribosylaminoimidazole-succinocarboxamide synthetase	3	ecos01100: Metabolic pathways | ecos01110: Biosynthesis of secondary metabolites | ecos00230: Purine metabolism
EC958_A0136	-0.13	0.24	-0.563	0.6035	0.999495	0.8	7.44	4.36	5.6394e-05	0.00272737	1.61		putative HTH-type transcriptional regulator yfaX	0
EC958_0166	-0.11	0.24	-0.4431	0.6806	0.999495	0.8	5.59	3.2	0.00229043	0.0455592	-1.66	carB	Carbamoyl-phosphate synthase large chain	4	ecos01240: Biosynthesis of cofactors | ecos01100: Metabolic pathways | ecos00240: Pyrimidine metabolism | ecos00250: Alanine, aspartate and glutamate metabolism
EC958_4892	-0.38	0.34	-1.1425	0.317	0.999495	0.8	5.65	2.75	0.00808554	0.114493	-2.64		phage minor tail protein U	0
EC958_0503	-0.23	0.18	-1.2979	0.2641	0.999495	0.8	3.28	1.45	0.153064	0.539035	-4.44		hypothetical protein	0
EC958_A0020	-0.04	0.23	-0.1641	0.8776	0.999495	0.79	10.82	5.67	5.10381e-07	5.99455e-05	5.98		putative reverse transcriptase	0
EC958_A0065	0.07	0.17	0.3868	0.7186	0.999495	0.79	8.79	4.98	6.50988e-06	0.000465409	3.73		TrbB	0
EC958_A0030	-0.13	0.22	-0.585	0.59	0.999495	0.79	6.64	3.34	0.0014774	0.0325358	-1.2		hypothetical protein	0
EC958_A0010	-0.49	0.18	-2.7962	0.049	0.999495	0.79	5.26	2.37	0.0213906	0.206496	-3.35		hypothetical protein	0
EC958_3433	-0.14	0.17	-0.8229	0.4568	0.999495	0.79	1.57	0.87	0.387738	0.777351	-4.63	parE	topoisomerase IV subunit B	0
EC958_4845	-0.04	0.2	-0.219	0.8374	0.999495	0.79	0.9	0.68	0.500026	0.828701	-4.65		hypothetical protein	0
EC958_A0155	0.05	0.18	0.275	0.7969	0.999495	0.78	8.14	5.14	3.58881e-06	0.000279648	4.21		hypothetical protein	0
EC958_A0053	-0.09	0.25	-0.3715	0.7291	0.999495	0.78	7.82	4.05	0.000159729	0.00610807	0.8	blaTEM-1	TEM-1	1	ecos01501: beta-Lactam resistance
EC958_A0007	0.03	0.17	0.1738	0.8705	0.999495	0.78	7.33	4.02	0.000177172	0.00662113	0.63		YccB	0
EC958_A0016	0.33	0.35	0.9509	0.3955	0.999495	0.78	6.37	2.7	0.00908801	0.123875	-2.62		YdaA	0
EC958_2158	0.57	0.27	2.1069	0.1029	0.999495	0.78	2.51	1.12	0.269095	0.680332	-4.59		hypothetical protein	0
EC958_A0106	0.05	0.22	0.2199	0.8367	0.999495	0.77	9.33	6.24	6.18995e-08	1.16105e-05	8.1		transposon Tn21 modulator protein	0
EC958_2181	0.31	0.19	1.6839	0.1675	0.999495	0.77	6.15	3.85	0.000303315	0.00997501	0	uvrY	putative 2-component transcriptional regulator	2	ecos02026: Biofilm formation - Escherichia coli | ecos02020: Two-component system
EC958_A0139	0.08	0.24	0.3427	0.7491	0.999495	0.77	6.38	3.1	0.00300512	0.0565812	-1.77		hypothetical protein	0
EC958_2366	0.16	0.18	0.86	0.4383	0.999495	0.77	4.88	1.99	0.0517052	0.331371	-3.89	hisF	imidazole glycerol phosphate synthase subunit HisF	4	ecos01230: Biosynthesis of amino acids | ecos01110: Biosynthesis of secondary metabolites | ecos00340: Histidine metabolism | ecos01100: Metabolic pathways
EC958_A0112	0.02	0.22	0.1097	0.9179	0.999495	0.76	10.55	6.94	4.30872e-09	3.54249e-06	10.64		chromate transport protein	0
EC958_A0114_2	0.2	0.27	0.7497	0.4951	0.999495	0.76	9.76	6.88	5.36832e-09	3.78313e-06	10.44
EC958_A0104	0.01	0.26	0.0344	0.9742	0.999495	0.76	10.83	6.55	1.88482e-08	7.29167e-06	9.18		TnpA	0
EC958_3799	0.04	0.23	0.1542	0.8849	0.999495	0.76	6.88	4.19	0.000100305	0.00419327	1.09	ompR	transcriptional regulatory protein OmpR	2	ecos02026: Biofilm formation - Escherichia coli | ecos02020: Two-component system
EC958_2014	0.24	0.17	1.3881	0.2374	0.999495	0.76	4.11	1.52	0.132908	0.506768	-4.38	yoaF	hypothetical protein	0
EC958_1212	0.1	0.19	0.5429	0.616	0.999495	0.76	2.44	1.09	0.280713	0.691687	-4.59		hypothetical protein	0
EC958_A0069	0.16	0.21	0.7593	0.49	0.999495	0.75	10.52	5.16	3.31724e-06	0.000263935	4.24		TraG	0
EC958_3889	0.29	0.17	1.6898	0.1663	0.999495	0.75	5.66	3.02	0.00375456	0.0669074	-2.05	pitA	low-affinity phosphate transport	0
EC958_3572	-0.04	0.19	-0.2099	0.844	0.999495	0.75	2.27	0.82	0.418466	0.794409	-4.64	yhbC	hypothetical protein	0
EC958_3605	-0.15	0.18	-0.8483	0.4441	0.999495	0.74	5.75	3.4	0.0012341	0.0279258	-1.18	yhbJ	hypothetical protein	0
EC958_4867	-0.21	0.19	-1.0826	0.3399	0.999495	0.74	5.25	2.76	0.00784612	0.112328	-2.65		hypothetical protein	0
EC958_2000	0.16	0.18	0.8549	0.4408	0.999495	0.74	4.25	1.66	0.102331	0.443585	-4.26	msrB	methionine sulfoxide reductase B	0
EC958_3461	0.06	0.17	0.3483	0.7452	0.999495	0.74	4.11	1.66	0.102699	0.444397	-4.28		tRNA nucleotidyl transferase	0
EC958_4609	-0.1	0.21	-0.4593	0.6699	0.999495	0.74	2.09	0.92	0.360917	0.755688	-4.63		ECSF_4008-type fimbriae periplasmic chaperone protein	0
EC958_3012	0.47	0.27	1.7401	0.1568	0.999495	0.73	6.44	3.3	0.00170262	0.0365174	-1.54	rpoS	sigma factor RpoS	1	ecos02026: Biofilm formation - Escherichia coli
EC958_2674	0.49	0.22	2.2596	0.0867	0.999495	0.73	5.33	2.85	0.00605378	0.096645	-2.46		phosphohistidine phosphatase SixA	0
EC958_2479	0.15	0.17	0.9118	0.4135	0.999495	0.73	5.76	2.63	0.0111018	0.142618	-2.81	yohK	putative transporter	0
EC958_1933	-0.1	0.17	-0.5787	0.5938	0.999495	0.73	5.12	2.48	0.0162394	0.185009	-3.16	btuC	vitamin B12 transport permease protein	1	ecos02010: ABC transporters
EC958_4930	0.14	0.25	0.5645	0.6026	0.999495	0.73	4.24	1.33	0.188598	0.589579	-4.5	ynfK	ATP-dependent dethiobiotin synthetase BioD 1	3	ecos00780: Biotin metabolism | ecos01240: Biosynthesis of cofactors | ecos01100: Metabolic pathways
EC958_A0118	-0.03	0.26	-0.102	0.9236	0.999495	0.72	11.26	6.58	1.69474e-08	7.29167e-06	9.22		TnpA	0
EC958_A0072	-0.04	0.2	-0.215	0.8403	0.999495	0.72	9.16	4.81	1.15784e-05	0.000715383	3.19		YhfA	0
EC958_4037	-0.08	0.23	-0.3506	0.7436	0.999495	0.72	6.04	3.47	0.00100643	0.0241005	-0.93	rfaP	lipopolysaccharide core biosynthesis protein	2	ecos00540: Lipopolysaccharide biosynthesis | ecos01100: Metabolic pathways
EC958_A0102	-0.04	0.24	-0.1876	0.8603	0.999495	0.72	6.99	3.27	0.0018265	0.0383409	-1.32		hypothetical protein CKO_02058	0
EC958_1499	-0.02	0.22	-0.0714	0.9465	0.999495	0.72	5.33	2.52	0.0145026	0.173224	-3.1		hypothetical protein	0
EC958_A0057	-0.01	0.26	-0.0494	0.963	0.999495	0.71	11.21	6.42	3.07898e-08	7.5943e-06	8.64		TnpA	0
EC958_A0092	-0.01	0.26	-0.0427	0.968	0.999495	0.71	11.23	6.42	3.03518e-08	7.5943e-06	8.66		TnpA	0
EC958_A0122	0	0.26	-0.0171	0.9872	0.999495	0.71	11.09	6.33	4.39892e-08	9.43472e-06	8.32		TnpA	0
EC958_0417	-0.07	0.2	-0.3316	0.7569	0.999495	0.71	7.47	5.34	1.73013e-06	0.00016413	4.64	yafA	hypothetical protein	0
EC958_A0094	0.04	0.25	0.1749	0.8696	0.999495	0.71	7.6	3.56	0.000764462	0.0198479	-0.56		hypothetical protein	0
EC958_2852	-0.09	0.31	-0.2915	0.7852	0.999495	0.71	6.44	3.52	0.0008747	0.0221522	-0.8	yphD	hypothetical ABC transporter permease protein YphD	1	ecos02010: ABC transporters
EC958_A0004	-0.09	0.23	-0.3659	0.733	0.999495	0.71	7.32	3.33	0.00154099	0.0335799	-1.15	repE	replication initiation protein of repFIA	0
EC958_2949	0.05	0.18	0.2899	0.7863	0.999495	0.71	5.32	3.04	0.00356644	0.0646811	-1.96	mprA	regulator of plasmid McrB operon	0
EC958_A0013	0.51	0.2	2.5565	0.0629	0.999495	0.71	6.78	2.97	0.00436481	0.0754133	-2.02		YciB	0
EC958_0371	1.69	0.34	4.9468	0.0078	0.999495	0.71	3.16	1.23	0.225321	0.633846	-4.55	lfiQ	lateral flagellar export/assembly protein (FliQ-like)	1	ecos02040: Flagellar assembly
EC958_A0049	0	0.26	-0.0111	0.9916	0.999495	0.7	11.19	6.37	3.71225e-08	8.72025e-06	8.47		TnpA	0
EC958_A0134	-0.01	0.26	-0.0376	0.9718	0.999495	0.7	11.18	6.36	3.90363e-08	8.753e-06	8.42		TnpA	0
EC958_A0109	0.17	0.24	0.6928	0.5265	0.999495	0.7	9.95	6.31	4.65436e-08	9.56665e-06	8.38	aadA5	streptomycin and spectinomycin resistance aminoglycoside adenyltransferase	0
EC958_A0126	-0.01	0.26	-0.0372	0.9721	0.999495	0.7	11.12	6.28	5.17374e-08	1.02088e-05	8.15		TnpA	0
EC958_A0115	0.05	0.23	0.2034	0.8487	0.999495	0.7	9.57	5.73	4.07857e-07	5.0299e-05	6.32	mphR	erythromycin resistance repressor protein	0
EC958_A0048	0.1	0.17	0.5636	0.6031	0.999495	0.7	9.36	4.74	1.47589e-05	0.000856539	2.96		TraC	0
EC958_A0071	0.1	0.24	0.4049	0.7063	0.999495	0.7	9.62	4.48	3.70266e-05	0.00192265	2.06		TraT	0
EC958_A0097	-0.11	0.22	-0.4795	0.6566	0.999495	0.7	7.57	3.49	0.000949965	0.0232419	-0.74		ABC transporter permease protein	0
EC958_1876	0	0.25	-0.0009	0.9993	0.999495	0.7	2.57	0.99	0.326591	0.728463	-4.62	ydhD	hypothetical protein	0
EC958_A0107	0.11	0.24	0.4502	0.6759	0.999495	0.69	9.99	5.64	5.7212e-07	6.41425e-05	5.98		integrase/recombinase	0
EC958_A0044	-0.15	0.18	-0.8577	0.4394	0.999495	0.69	8.44	4.17	0.000106938	0.00442497	1.17		TrbD	0
EC958_1630	-0.05	0.19	-0.2698	0.8007	0.999495	0.69	2.56	0.86	0.392802	0.780698	-4.65	sapC	peptide transport system permease protein SapC	2	ecos01503: Cationic antimicrobial peptide (CAMP) resistance | ecos02010: ABC transporters
EC958_A0032	0.12	0.22	0.5355	0.6207	0.999495	0.68	9.55	4.98	6.37779e-06	0.000462671	3.73		X polypeptide	0
EC958_A0081	-0.22	0.22	-1.0053	0.3716	0.999495	0.68	9.63	4.55	2.95034e-05	0.00156495	2.28		YigB	0
EC958_A0043	0.21	0.17	1.2166	0.2906	0.999495	0.68	7.57	3.66	0.000549836	0.0155882	-0.28		TraP	0
EC958_A0033	-0.06	0.24	-0.231	0.8287	0.999495	0.67	7.91	3.6	0.000667205	0.0178358	-0.44		TraM	0
EC958_3505	0.5	0.23	2.175	0.0953	0.999495	0.67	5.36	2.46	0.0169868	0.187883	-3.15	yqjE	hypothetical protein	0
EC958_3185	0.04	0.23	0.1908	0.858	0.999495	0.67	5.62	2.24	0.0290987	0.240442	-3.48	gcvH	Glycine cleavage system H protein	5	ecos00260: Glycine, serine and threonine metabolism | ecos00630: Glyoxylate and dicarboxylate metabolism | ecos01110: Biosynthesis of secondary metabolites | ecos01200: Carbon metabolism | ecos01100: Metabolic pathways
EC958_2543	-0.52	0.28	-1.8638	0.1358	0.999495	0.67	3.47	1.15	0.256899	0.666769	-4.58	napD	NapD protein, subunit of nitrate reductase, periplasmic	0
EC958_2376	-0.13	0.25	-0.5373	0.6196	0.999495	0.67	2.01	0.65	0.51756	0.837077	-4.66		putative glycosyl transferase family 2	0
EC958_0319	0.03	0.17	0.1919	0.8572	0.999495	0.67	1.65	0.56	0.580416	0.871	-4.64		1-deoxy-D-xylulose-5-phosphate reductoisomerase	3	ecos00900: Terpenoid backbone biosynthesis | ecos01110: Biosynthesis of secondary metabolites | ecos01100: Metabolic pathways
EC958_4646	-0.33	0.17	-1.9485	0.1232	0.999495	0.66	5.54	2.31	0.0245238	0.221547	-3.42	yjeA	putative lysyl-tRNA synthetase	0
EC958_1852	-0.21	0.18	-1.1691	0.3073	0.999495	0.66	4.6	1.88	0.0654623	0.364713	-4.03	ydgO	hypothetical protein	0
EC958_4401	-0.14	0.18	-0.7905	0.4735	0.999495	0.66	3.68	1.35	0.183428	0.581646	-4.49		hypothetical protein	0
EC958_A0047	0.02	0.22	0.1012	0.9242	0.999495	0.65	7.57	3.92	0.000245239	0.0084599	0.42		TraR	0
EC958_A0052	0.23	0.23	1.0043	0.3721	0.999495	0.65	7.19	3.44	0.00109337	0.0256838	-0.87		transposon Tn3 resolvase	0
EC958_A0058	-0.26	0.18	-1.4514	0.2203	0.999495	0.65	7.04	2.97	0.00437223	0.0754133	-2.02		hypothetical protein	0
EC958_3026	-0.26	0.25	-1.0354	0.359	0.999495	0.65	6.08	2.62	0.0113667	0.144888	-2.81	cysH	phosphoadenosine phosphosulfate reductase	3	ecos00920: Sulfur metabolism | ecos01100: Metabolic pathways | ecos01120: Microbial metabolism in diverse environments
EC958_4865	-0.46	0.17	-2.6748	0.0555	0.999495	0.65	2.28	0.66	0.513057	0.835461	-4.65		hypothetical protein	0
EC958_0555	-0.17	0.17	-0.9803	0.3824	0.999495	0.65	0.38	0.65	0.520023	0.839421	-4.66	thiL	thiamin-monophosphate kinase	3	ecos01100: Metabolic pathways | ecos01240: Biosynthesis of cofactors | ecos00730: Thiamine metabolism
EC958_4844	0.1	0.17	0.6046	0.5781	0.999495	0.65	0.62	0.57	0.569923	0.867458	-4.65		hypothetical protein	0
EC958_2580	-0.29	0.17	-1.6765	0.169	0.999495	0.65	1.53	0.51	0.609225	0.884625	-4.64		hypothetical protein	0
EC958_A0041	-0.18	0.3	-0.6001	0.5808	0.999495	0.64	8.18	4.2	9.5654e-05	0.00407539	1.28		TraK	0
EC958_A0105	0.24	0.27	0.87	0.4334	0.999495	0.64	7.75	3.49	0.000953766	0.0232419	-0.75
EC958_A0121	-0.02	0.25	-0.0672	0.9497	0.999495	0.63	11.01	6.09	1.05954e-07	1.80232e-05	7.47		transposase of Tn3	0
EC958_A0113	-0.09	0.25	-0.3541	0.7411	0.999495	0.63	8.52	4.55	2.94944e-05	0.00156495	2.34		hypothetical protein Rv	0
EC958_A0036	-0.15	0.23	-0.6661	0.5418	0.999495	0.63	8.91	3.77	0.000392303	0.0119378	-0.05		TraJ	0
EC958_A0037	0.01	0.25	0.0215	0.9839	0.999495	0.63	8.48	3.7	0.00049843	0.0144633	-0.2		conjugal transfer protein TraY	0
EC958_3555	0.32	0.2	1.6088	0.1829	0.999495	0.63	5.54	2.82	0.00660585	0.10249	-2.45	yhbQ	hypothetical protein	0
EC958_1213	0.33	0.18	1.789	0.1481	0.999495	0.63	4.2	1.71	0.0919462	0.427493	-4.21		hypothetical protein	0
EC958_A0089	0.24	0.25	0.9597	0.3915	0.999495	0.63	2.42	0.79	0.43461	0.80239	-4.65	pemI	PemI	0
EC958_3108	0.05	0.19	0.2485	0.816	0.999495	0.63	3.07	0.74	0.46312	0.814805	-4.68		hypothetical protein	0
EC958_A0124	-0.03	0.24	-0.106	0.9207	0.999495	0.62	8.38	4	0.00018525	0.00681967	0.68	blaOXA-1	OXA-1 beta-lactamase	1	ecos01501: beta-Lactam resistance
EC958_A0067	-0.29	0.19	-1.5397	0.1985	0.999495	0.62	6.72	2.92	0.00505809	0.0857442	-2.14		TrbF	0
EC958_A0009	0.04	0.17	0.2124	0.8422	0.999495	0.62	6.49	2.3	0.0251837	0.223437	-3.36		DNA methylase	0
EC958_4527	0.34	0.23	1.4722	0.2149	0.999495	0.62	5.68	2.26	0.0277333	0.235066	-3.44	yjbR	hypothetical protein	0
EC958_0594	-0.22	0.18	-1.2239	0.2882	0.999495	0.62	4.62	1.72	0.0906131	0.425304	-4.18	ybaZ	hypothetical protein	0
EC958_1635	0.11	0.24	0.448	0.6774	0.999495	0.62	4.19	1.5	0.139821	0.516269	-4.39	pspA	phage shock protein A	0
EC958_1315	-0.17	0.19	-0.9017	0.4182	0.999495	0.62	1.56	0.68	0.49942	0.828701	-4.67	lolE	lipoprotein releasing system transmembrane protein LolE	1	ecos02010: ABC transporters
EC958_2840	0.35	0.23	1.5651	0.1926	0.999495	0.62	0.98	0.41	0.682085	0.912802	-4.64	iscU	iron-sulfur cluster assembly scaffold protein	0
EC958_A0111	0.05	0.24	0.1898	0.8587	0.999495	0.61	9.36	4.92	7.97263e-06	0.000546236	3.53	sulI	dihydropteroate synthase type I	2	ecos00790: Folate biosynthesis | ecos01100: Metabolic pathways
EC958_A0147	-0.01	0.23	-0.0422	0.9683	0.999495	0.61	11.6	4.78	1.31024e-05	0.000778724	2.66		hypothetical protein	0
EC958_A0003	0.1	0.19	0.5498	0.6117	0.999495	0.61	7.61	2.98	0.00427585	0.0745328	-2.02		ResD	0
EC958_4202	-0.25	0.21	-1.1594	0.3108	0.999495	0.61	2.19	0.6	0.553133	0.857782	-4.65	glmS	L-glutamine:D-fructose-6-phosphate aminotransferase	3	ecos01100: Metabolic pathways | ecos00250: Alanine, aspartate and glutamate metabolism | ecos00520: Amino sugar and nucleotide sugar metabolism
EC958_1632	-0.21	0.18	-1.1515	0.3137	0.999495	0.6	5.8	2.71	0.00897177	0.123625	-2.65	sapA	peptide transport periplasmic protein SapA	2	ecos02010: ABC transporters | ecos01503: Cationic antimicrobial peptide (CAMP) resistance
EC958_0952	0	0.17	-0.0143	0.9893	0.999495	0.6	5.37	2.55	0.0136468	0.164596	-3.01	deoR	DeoR transcriptional repressor	0
EC958_A0002	0.3	0.22	1.3506	0.2482	0.999495	0.6	6.29	2.35	0.0225105	0.211513	-3.28		CcdB toxin	0
EC958_2970	-0.46	0.21	-2.2555	0.0871	0.999495	0.6	5.63	2.16	0.035362	0.273382	-3.6	srlB	PTS system, glucitol/sorbitol-specific IIA component	3	ecos01100: Metabolic pathways | ecos02060: Phosphotransferase system (PTS) | ecos00051: Fructose and mannose metabolism
EC958_2150	0.29	0.17	1.6858	0.1671	0.999495	0.6	5.28	1.98	0.0522617	0.331371	-3.86		hypothetical protein	0
EC958_0858	-0.16	0.18	-0.8856	0.4259	0.999495	0.6	1.97	0.75	0.456865	0.812149	-4.68	tolA	protein TolA	0
EC958_3602	-0.17	0.26	-0.6706	0.5392	0.999495	0.6	2.43	0.68	0.498897	0.828701	-4.67	rpoN	RNA polymerase sigma-54 factor	2	ecos02040: Flagellar assembly | ecos02020: Two-component system
EC958_1174	0.03	0.17	0.1576	0.8824	0.999495	0.6	0.87	0.57	0.57202	0.868522	-4.66	yccK	hypothetical protein	1	ecos04122: Sulfur relay system
EC958_3053	-0.17	0.17	-1.0009	0.3735	0.999495	0.59	10.35	10.63	4.58486e-15	7.53903e-12	23.99	barA	sensor-regulator BarA	2	ecos02020: Two-component system | ecos02026: Biofilm formation - Escherichia coli
EC958_A0051_2	0.26	0.17	1.4701	0.2155	0.999495	0.59	7.84	3.75	0.000418109	0.0125764	-0.03
EC958_2948	-0.17	0.17	-0.9985	0.3745	0.999495	0.59	5.13	2.16	0.0354606	0.273382	-3.61	ygaH	hypothetical protein	0
EC958_1513	0.11	0.18	0.6159	0.5713	0.999495	0.59	5.44	2.09	0.0409511	0.2931	-3.71		transposase InsG for insertion sequence element IS4	0
EC958_2468	0.18	0.27	0.6597	0.5455	0.999495	0.59	5.46	1.79	0.0782722	0.402624	-4.09		hypothetical protein	0
EC958_2208	-0.6	0.22	-2.749	0.0514	0.999495	0.59	4.43	1.5	0.138582	0.513711	-4.38	fliJ	flagellar FliJ protein	1	ecos02040: Flagellar assembly
EC958_A0119	0.21	0.27	0.7994	0.4688	0.999495	0.58	10	4.79	1.2637e-05	0.000760221	3.02	blaCTX-M-15	extended spectrum beta-lactamase CTX-M-15	1	ecos01501: beta-Lactam resistance
EC958_A0083	-0.24	0.17	-1.3894	0.2371	0.999495	0.58	8.8	3.6	0.000670689	0.0178358	-0.51		YihA	0
EC958_3077	0.11	0.2	0.5836	0.5908	0.999495	0.58	5.61	2.09	0.0407708	0.292755	-3.69	ygdD	hypothetical protein	0
EC958_0840	-0.03	0.18	-0.1668	0.8756	0.999495	0.58	3.65	1.57	0.12224	0.484346	-4.32	sucA	2-oxoglutarate dehydrogenase decarboxylase component	5	ecos01100: Metabolic pathways | ecos01200: Carbon metabolism | ecos01110: Biosynthesis of secondary metabolites | ecos00020: Citrate cycle (TCA cycle) | ecos01120: Microbial metabolism in diverse environments
EC958_3977	-0.13	0.18	-0.7439	0.4983	0.999495	0.58	4.16	1.5	0.138064	0.513711	-4.38		hypothetical protein	0
EC958_4964	-0.15	0.2	-0.7353	0.5029	0.999495	0.58	3.81	1.02	0.311856	0.71804	-4.67		hypothetical protein	0
EC958_1248	0.23	0.17	1.3193	0.2575	0.999495	0.58	2.62	0.94	0.351372	0.748975	-4.64	htrB	lauroyl acyltransferase	2	ecos01100: Metabolic pathways | ecos00540: Lipopolysaccharide biosynthesis
EC958_1883	-0.04	0.27	-0.1595	0.881	0.999495	0.57	6.12	2.09	0.0413168	0.294531	-3.7		cyclopropane fatty acyl phospholipid synthase	0
EC958_A0087	0.06	0.19	0.3188	0.7658	0.999495	0.57	5.15	1.51	0.137122	0.513711	-4.39	repA4		0
EC958_2081	-0.04	0.17	-0.243	0.82	0.999495	0.57	4.37	1.35	0.181517	0.579551	-4.5		hypothetical protein	0
EC958_1607	0.66	0.18	3.6883	0.021	0.999495	0.57	3.8	1.12	0.266937	0.67913	-4.61		hypothetical protein	0
EC958_2620	-0.42	0.18	-2.3709	0.0767	0.999495	0.57	2.76	1.05	0.298839	0.705682	-4.61	nuoE	NADH dehydrogenase I chain E	2	ecos01100: Metabolic pathways | ecos00190: Oxidative phosphorylation
EC958_0999	-0.21	0.17	-1.2358	0.2842	0.999495	0.57	2.15	0.74	0.461397	0.814805	-4.68	cydD	transport ATP-binding protein CydD	1	ecos02010: ABC transporters
EC958_4218	-0.25	0.17	-1.4339	0.2249	0.999495	0.56	8.49	5.02	5.57943e-06	0.00041702	3.86	yieM	hypothetical protein	0
EC958_0178	0.35	0.24	1.4294	0.2261	0.999495	0.56	5.63	2.44	0.0179053	0.190591	-3.14	fixX	putative ferredoxin	0
EC958_2670	0.1	0.32	0.2948	0.7828	0.999495	0.56	5.57	2.16	0.0353044	0.273382	-3.6	yfcR	putative fimbrial protein	0
EC958_4200	0.02	0.18	0.1221	0.9087	0.999495	0.56	5.73	2.08	0.0416468	0.295602	-3.71	pstC	cytoplasmic membrane component of high-affinity phosphate-specific ABC transport system	1	ecos02010: ABC transporters
EC958_0422	0.01	0.17	0.0493	0.963	0.999495	0.56	5.77	2.07	0.0434045	0.301569	-3.73		hypothetical protein	0
EC958_1490	0.1	0.2	0.505	0.6401	0.999495	0.56	5.69	1.94	0.0574051	0.3445	-3.91	narL	NarL transcriptional dual regulator	1	ecos02020: Two-component system
EC958_1148	-0.02	0.18	-0.1308	0.9022	0.999495	0.56	4.67	1.74	0.0868599	0.416809	-4.15	ycbP	FMN reductase	3	ecos00740: Riboflavin metabolism | ecos01100: Metabolic pathways | ecos00920: Sulfur metabolism
EC958_2660	0.07	0.17	0.4233	0.6938	0.999495	0.56	4.82	1.57	0.121706	0.482886	-4.32	yfcL	hypothetical protein	0
EC958_0910	-0.25	0.37	-0.686	0.5304	0.999495	0.56	4.64	1.45	0.152738	0.538569	-4.43		hypothetical protein	0
EC958_1710	-0.13	0.17	-0.7861	0.4757	0.999495	0.56	3.83	1.21	0.230404	0.640689	-4.57	ydcN	hypothetical protein	0
EC958_1264	0.11	0.2	0.5445	0.615	0.999495	0.56	3.48	1.15	0.253165	0.665007	-4.58	mviN	putative virulence factor	0
EC958_2525	0.31	0.18	1.7375	0.1573	0.999495	0.56	3.46	0.93	0.354645	0.750661	-4.67	yejL	hypothetical protein	0
EC958_0560	0.62	0.17	3.5571	0.0236	0.999495	0.56	1.9	0.76	0.452193	0.810357	-4.65	xseB	exonuclease VII, small subunit	1	ecos03430: Mismatch repair
EC958_4636	0.52	0.17	3.0583	0.0377	0.999495	0.56	2.94	0.75	0.454934	0.811641	-4.7		elongation factor P (EF-P)	0
EC958_2951	0.08	0.19	0.4037	0.7071	0.999495	0.55	6.81	3.73	0.000452373	0.0133626	-0.15	emrA	multidrug resistance protein A	0
EC958_A0120	0.06	0.26	0.2481	0.8162	0.999495	0.55	8.02	3.28	0.00177451	0.0375694	-1.3		hypothetical protein	0
EC958_A0140	0.09	0.22	0.3925	0.7147	0.999495	0.55	6.78	2.6	0.0120058	0.150839	-2.82		hypothetical protein	0
EC958_2362	0.19	0.2	0.9648	0.3893	0.999495	0.55	5.52	2.44	0.0177445	0.189467	-3.15	hisC	histidinol-phosphate aminotransferase	8	ecos00360: Phenylalanine metabolism | ecos00350: Tyrosine metabolism | ecos00340: Histidine metabolism | ecos00401: Novobiocin biosynthesis | ecos01230: Biosynthesis of amino acids | ecos01110: Biosynthesis of secondary metabolites | ecos00400: Phenylalanine, tyrosine and tryptophan biosynthesis | ecos01100: Metabolic pathways
EC958_4216	-0.13	0.2	-0.6367	0.5589	0.999495	0.55	6.24	2.36	0.0220153	0.20996	-3.27	asnC	regulator for asnA, asnC and GidA	0
EC958_0578	0.04	0.23	0.1541	0.885	0.999495	0.55	4.89	2.28	0.0264455	0.230895	-3.4		DNA-binding, ATP-dependent protease La; heat shock K-protein	0
EC958_2223	0.14	0.17	0.8214	0.4575	0.999495	0.55	5.45	2.01	0.0490391	0.324276	-3.81		putative methyl-independent mismatch repair protein	0
EC958_2061	0	0.17	0.0216	0.9838	0.999495	0.55	4.78	1.77	0.0816316	0.40562	-4.12	yobA	hypothetical protein	0
EC958_2255	-0.16	0.18	-0.879	0.429	0.999495	0.55	4.84	1.31	0.194515	0.595251	-4.54		hypothetical protein	0
EC958_A0050	0.29	0.25	1.1754	0.305	0.999495	0.54	8.99	3.53	0.000847615	0.0218915	-0.75	tnpA1	TnpA	0
EC958_5125	0.28	0.25	1.1479	0.315	0.999495	0.54	9.01	3.49	0.00096115	0.0232419	-0.87	tnpA	transposase DDE domain protein	0
EC958_4180	0.08	0.17	0.4534	0.6738	0.999495	0.54	6.23	2.76	0.00783921	0.112328	-2.49	trmE	probable tRNA modification GTPase TrmE	0
EC958_1646	0.1	0.23	0.457	0.6714	0.999495	0.54	6.43	2.44	0.0180585	0.190755	-3.12	ycjS	hypothetical oxidoreductase YcjS	0
EC958_A0148	0.31	0.19	1.6007	0.1847	0.999495	0.54	7.25	2.35	0.0224633	0.211472	-3.32		toxin-antitoxin system, toxin component, PIN family	0
EC958_0978	0.34	0.25	1.3665	0.2436	0.999495	0.54	4.78	1.59	0.116399	0.469888	-4.3	ybjQ	hypothetical protein	0
EC958_0897	-0.05	0.18	-0.2812	0.7925	0.999495	0.54	5.69	1.04	0.304699	0.712022	-4.89	moaE	molybdopterin converting factor subunit 2	4	ecos00790: Folate biosynthesis | ecos04122: Sulfur relay system | ecos01100: Metabolic pathways | ecos01240: Biosynthesis of cofactors
EC958_0780	0.25	0.21	1.1957	0.2979	0.999495	0.54	2.77	0.88	0.38064	0.773034	-4.68	yleB	2-octaprenyl-3-methyl-6-methoxy-1,4-benzoquinol hydroxylase	4	ecos01110: Biosynthesis of secondary metabolites | ecos01240: Biosynthesis of cofactors | ecos01100: Metabolic pathways | ecos00130: Ubiquinone and other terpenoid-quinone biosynthesis
EC958_2997	0.24	0.17	1.3738	0.2415	0.999495	0.53	7.15	3.49	0.000960465	0.0232419	-0.76	hypE	hydrogenase isoenzymes formation protein HypE	0
EC958_4545	0.07	0.35	0.1914	0.8576	0.999495	0.53	6.76	3.46	0.00103275	0.0246115	-0.87	nrfC	NrfC protein	0
EC958_2947	0.36	0.17	2.1543	0.0975	0.999495	0.53	6.6	3.1	0.00306333	0.0572402	-1.73	ygaZ	hypothetical protein	0
EC958_2985	-0.06	0.21	-0.2759	0.7963	0.999495	0.53	6.23	2.28	0.0262755	0.229818	-3.39	hycH	formate hydrogenlyase maturation protein HycH	0
EC958_1020	-0.4	0.23	-1.7134	0.1618	0.999495	0.53	5.3	1.89	0.0642601	0.361042	-3.98		phage baseplate assembly protein	0
EC958_5065	0.11	0.21	0.5404	0.6176	0.999495	0.53	5.38	1.84	0.0713308	0.384944	-4.04		N-acetylmannosamine kinase	2	ecos01100: Metabolic pathways | ecos00520: Amino sugar and nucleotide sugar metabolism
EC958_3252	0.13	0.19	0.6839	0.5316	0.999495	0.53	5.08	1.72	0.0914838	0.426953	-4.18	yggX	hypothetical protein	0
EC958_1985	0.25	0.21	1.2261	0.2874	0.999495	0.53	5.2	1.66	0.10151	0.442948	-4.23	ydjA	conserved protein YdjA	0
EC958_2844	0.29	0.17	1.6976	0.1648	0.999495	0.53	3.14	0.94	0.349775	0.746715	-4.67	suhB	inositol monophosphatase	4	ecos01110: Biosynthesis of secondary metabolites | ecos00521: Streptomycin biosynthesis | ecos00562: Inositol phosphate metabolism | ecos01100: Metabolic pathways
EC958_3600	-0.17	0.21	-0.8168	0.4599	0.999495	0.53	2.48	0.72	0.472319	0.818554	-4.7	yhbN	hypothetical protein	0
EC958_0220	-0.03	0.22	-0.142	0.8939	0.999495	0.52	6.46	2.22	0.0302568	0.247114	-3.49	fruR-1	transcriptional repressor of fru operon and others	0
EC958_2260	-0.14	0.17	-0.8227	0.4569	0.999495	0.52	5.5	1.78	0.0807706	0.404099	-4.11		phage portal protein	0
EC958_2050	-0.18	0.22	-0.806	0.4654	0.999495	0.52	5.33	1.73	0.0891314	0.419948	-4.16	proQ	ProQ protein	0
EC958_2540	-0.28	0.19	-1.4803	0.2129	0.999495	0.52	4.77	1.67	0.100994	0.442298	-4.23	napH	ferredoxin-type protein	0
EC958_4911	0.02	0.23	0.0714	0.9465	0.999495	0.52	4.92	1.34	0.184509	0.583078	-4.52		hypothetical protein	0
EC958_0861	-0.29	0.19	-1.5188	0.2034	0.999495	0.51	5.46	2.17	0.0345302	0.269095	-3.58	ybgF	hypothetical protein	0
EC958_2661	-0.05	0.17	-0.2938	0.7835	0.999495	0.51	5.05	1.65	0.104642	0.448959	-4.25	yfcM	hypothetical protein	0
EC958_2401	0.35	0.24	1.4362	0.2243	0.999495	0.51	3	0.87	0.387942	0.777351	-4.68		tyrosine phosphatase	1	ecos02020: Two-component system
EC958_2171	0.63	0.29	2.1705	0.0958	0.999495	0.51	2.25	0.52	0.605047	0.883047	-4.7		adenylosuccinate synthase	0
EC958_0100	0.85	0.21	4.1058	0.0148	0.999495	0.51	1.44	0.51	0.612047	0.884625	-4.67	holD	DNA polymerase III, psi subunit	3	ecos03430: Mismatch repair | ecos03030: DNA replication | ecos03440: Homologous recombination
EC958_A0066	-0.3	0.18	-1.6448	0.1754	0.999495	0.5	7.22	2.67	0.00981169	0.13011	-2.68		TrbJ	0
EC958_1429	0.18	0.22	0.8478	0.4443	0.999495	0.5	6.28	2.51	0.0148925	0.174917	-2.98	dadX	alanine racemase 2, catabolic	3	ecos01100: Metabolic pathways | ecos00473: D-Alanine metabolism | ecos01502: Vancomycin resistance
EC958_A0082	0.04	0.2	0.1921	0.8571	0.999495	0.5	6.73	2.11	0.0390541	0.288404	-3.71		Hha	0
EC958_1500	-0.09	0.39	-0.2227	0.8347	0.999495	0.5	4.62	1.66	0.103057	0.445165	-4.24		putative gumP homolog	0
EC958_2103	0.14	0.17	0.7882	0.4747	0.999495	0.5	5.06	1.54	0.129354	0.50008	-4.36	cheZ	chemotaxis protein CheZ	1	ecos02030: Bacterial chemotaxis
EC958_2206	0.08	0.32	0.2579	0.8092	0.999495	0.5	4.89	1.35	0.180916	0.578767	-4.51	fliH	flagellar assembly protein FliH	1	ecos02040: Flagellar assembly
EC958_4882	0.13	0.19	0.7143	0.5145	0.999495	0.5	4.56	1.29	0.201777	0.606561	-4.54	rusA	Crossover junction endodeoxyribonuclease rusA	0
EC958_4178	-0.2	0.19	-1.0441	0.3554	0.999495	0.5	3.79	1.08	0.283519	0.693908	-4.63	rnpA	ribonuclease P protein component	0
EC958_3871	-0.06	0.28	-0.2253	0.8328	0.999495	0.49	7.6	3.23	0.00207935	0.041878	-1.41	nikB	nickel transport system permease protein NikB	1	ecos02010: ABC transporters
EC958_4038	-0.2	0.19	-1.0616	0.3482	0.999495	0.49	6.85	2.52	0.0146262	0.173858	-2.99	rfaG	glucosyltransferase I	2	ecos00540: Lipopolysaccharide biosynthesis | ecos01100: Metabolic pathways
EC958_2986	-0.15	0.22	-0.6933	0.5263	0.999495	0.49	6.49	2.44	0.0176673	0.189052	-3.1	hycG	formate hydrogenlyase subunit 7	0
EC958_0622	0.18	0.18	1.0308	0.3609	0.999495	0.49	5.81	2.38	0.0208423	0.201994	-3.24	ybaK	hypothetical protein	0
EC958_1304	-0.24	0.19	-1.2625	0.2753	0.999495	0.49	6.02	1.96	0.0548042	0.336883	-3.9	ycfO	hypothetical protein	3	ecos00520: Amino sugar and nucleotide sugar metabolism | ecos01100: Metabolic pathways | ecos01501: beta-Lactam resistance
EC958_4582	-0.3	0.42	-0.7249	0.5086	0.999495	0.49	5.61	1.92	0.0594337	0.34771	-3.94	phnG	PhnG protein	2	ecos00440: Phosphonate and phosphinate metabolism | ecos01100: Metabolic pathways
EC958_2398	0.05	0.41	0.1146	0.9143	0.999495	0.49	5.19	1.83	0.0730528	0.386122	-4.05	wcaB	putative transferase	0
EC958_2669	0.33	0.26	1.2688	0.2733	0.999495	0.49	5.46	1.68	0.0991983	0.439269	-4.24	yfcQ	putative fimbrial protein	0
EC958_2263	-0.15	0.17	-0.8713	0.4328	0.999495	0.49	5.24	1.5	0.138168	0.513711	-4.41		phage terminase small subunit	0
EC958_2323	-0.16	0.19	-0.8393	0.4486	0.999495	0.49	3.06	0.74	0.463798	0.814805	-4.69		hypothetical protein	0
EC958_5052	0.04	0.17	0.2331	0.8271	0.999495	0.49	2.82	0.69	0.494156	0.828678	-4.72		hypothetical protein	0
EC958_0704	-0.02	0.22	-0.0849	0.9364	0.999495	0.48	6.61	2.43	0.0182765	0.191312	-3.14		enterochelin esterase	0
EC958_4643	0.33	0.23	1.4017	0.2336	0.999495	0.48	6	2.06	0.043845	0.302923	-3.75	frdC	fumarate reductase 15 kDa hydrophobic protein	9	ecos00190: Oxidative phosphorylation | ecos01110: Biosynthesis of secondary metabolites | ecos01200: Carbon metabolism | ecos00650: Butanoate metabolism | ecos01100: Metabolic pathways | ecos02020: Two-component system | ecos01120: Microbial metabolism in diverse environments | ecos00620: Pyruvate metabolism | ecos00020: Citrate cycle (TCA cycle)
EC958_2907	0.05	0.17	0.3046	0.7758	0.999495	0.48	5.6	1.91	0.0617992	0.354071	-3.96	yfiB	putative lipoprotein YfiB	0
EC958_1322	-0.12	0.18	-0.6619	0.5442	0.999495	0.48	5.15	1.82	0.0745978	0.39148	-4.07	potB	spermidine-putrescine transport system permease	1	ecos02010: ABC transporters
EC958_0576	0.29	0.25	1.1344	0.32	0.999495	0.48	3.3	1.17	0.246637	0.659473	-4.6	clpP	ATP-dependent proteolytic subunit of clpA-ClpP serine protease, heat shock protein F21.5	0
EC958_4336	0.09	0.19	0.4566	0.6717	0.999495	0.48	4.4	1.17	0.248486	0.661154	-4.61	dsbA	disulfide oxidoreductase	1	ecos01503: Cationic antimicrobial peptide (CAMP) resistance
EC958_2648	-0.29	0.19	-1.5079	0.2061	0.999495	0.48	4.19	1.09	0.279638	0.690566	-4.64	cvpA	colicin V production protein	0
EC958_2073	0.28	0.18	1.5236	0.2023	0.999495	0.48	3.01	0.8	0.428974	0.800352	-4.69		hypothetical protein	0
EC958_3188	0.08	0.18	0.4406	0.6823	0.999495	0.48	2.03	0.63	0.530284	0.846187	-4.7	ubiH	2-octaprenyl-6-methoxyphenol hydroxylase	4	ecos01240: Biosynthesis of cofactors | ecos01100: Metabolic pathways | ecos01110: Biosynthesis of secondary metabolites | ecos00130: Ubiquinone and other terpenoid-quinone biosynthesis
EC958_3823	0.02	0.24	0.0966	0.9277	0.999495	0.47	8.23	4.8	1.21675e-05	0.000741016	3.15	glgA	glycogen synthase	4	ecos01110: Biosynthesis of secondary metabolites | ecos00500: Starch and sucrose metabolism | ecos01100: Metabolic pathways | ecos02026: Biofilm formation - Escherichia coli
EC958_3534	-0.02	0.24	-0.07	0.9475	0.999495	0.47	7.77	3.87	0.00028288	0.00942391	0.31	agaZ	putative tagatose 6-phosphate kinase 2	2	ecos00052: Galactose metabolism | ecos01100: Metabolic pathways
EC958_3783	-0.04	0.2	-0.1939	0.8557	0.999495	0.47	6.65	2.96	0.00456016	0.0781086	-2.06	yrfA	hypothetical protein	0
EC958_4215	-0.23	0.21	-1.0703	0.3448	0.999495	0.47	6.18	2.47	0.0164569	0.185302	-3.05	mioC	flavoprotein involved in biotin synthesis	0
EC958_1700	-0.08	0.17	-0.4637	0.667	0.999495	0.47	5.74	1.92	0.0596731	0.348157	-3.95	ydcI	hypothetical transcriptional regulator YdcI	0
EC958_A0018	0.07	0.17	0.3973	0.7114	0.999495	0.47	6.54	1.84	0.0716939	0.385111	-4.18		YdcA	0
EC958_0502	-0.04	0.21	-0.1939	0.8557	0.999495	0.47	4.95	1.76	0.0834867	0.408918	-4.13	yaiN	hypothetical protein	0
EC958_3180	0.15	0.21	0.7072	0.5185	0.999495	0.47	3.6	1.07	0.289001	0.695051	-4.66	ygfZ	tRNA-modifying protein YgfZ	0
EC958_4420	0.04	0.2	0.2153	0.8401	0.999495	0.47	3.5	0.98	0.332828	0.735071	-4.68	priA	primosomal protein N	1	ecos03440: Homologous recombination
EC958_5108	0.07	0.17	0.3823	0.7217	0.999495	0.47	2.97	0.91	0.365765	0.759712	-4.68	hemE	Uroporphyrinogen decarboxylase	4	ecos00860: Porphyrin and chlorophyll metabolism | ecos01110: Biosynthesis of secondary metabolites | ecos01100: Metabolic pathways | ecos01240: Biosynthesis of cofactors
EC958_3826	0.27	0.23	1.1674	0.3079	0.999495	0.46	9.25	5.47	1.07114e-06	0.000107836	5.41	glgB	1,4-alpha-glucan branching enzyme	3	ecos01100: Metabolic pathways | ecos00500: Starch and sucrose metabolism | ecos01110: Biosynthesis of secondary metabolites
EC958_5037	0.22	0.32	0.6747	0.5369	0.999495	0.46	8.85	4.89	8.70904e-06	0.000580563	3.46		hypothetical protein	1	ecos03070: Bacterial secretion system
EC958_5058	-0.11	0.24	-0.4686	0.6638	0.999495	0.46	8.51	3.57	0.000739826	0.0194126	-0.58	insA	transposase	0
EC958_5061	-0.2	0.23	-0.8709	0.433	0.999495	0.46	8.51	3.57	0.000739826	0.0194126	-0.58	insA	transposase	0
EC958_1006	0.45	0.19	2.3104	0.082	0.999495	0.46	4.99	1.52	0.133992	0.509232	-4.39		putative prophage protein	0
EC958_5076	-0.14	0.25	-0.5583	0.6064	0.999495	0.46	2.9	0.68	0.499723	0.828701	-4.73		hypothetical protein	0
EC958_0165	-0.76	0.2	-3.8245	0.0187	0.999495	0.46	1.21	0.31	0.760809	0.936851	-4.64	carA	carbamoyl-phosphate synthase small chain	4	ecos01100: Metabolic pathways | ecos01240: Biosynthesis of cofactors | ecos00240: Pyrimidine metabolism | ecos00250: Alanine, aspartate and glutamate metabolism
EC958_A0070	0.23	0.25	0.899	0.4195	0.999495	0.45	9.71	3.28	0.00180064	0.0379597	-1.58		TraS	0
EC958_A0063	-0.2	0.23	-0.8606	0.438	0.999495	0.45	8.64	3.03	0.00373625	0.0669074	-2.06	trbA	TrbA	0
EC958_2542	-0.12	0.19	-0.6564	0.5474	0.999495	0.45	6.91	2.81	0.00686337	0.104497	-2.38	napA	periplasmic nitrate reductase	3	ecos00910: Nitrogen metabolism | ecos01120: Microbial metabolism in diverse environments | ecos01100: Metabolic pathways
EC958_1085	0.66	0.19	3.4499	0.0261	0.999495	0.45	6.28	2.35	0.0222661	0.210017	-3.27		hypothetical protein, putative phage-related exported protein	0
EC958_3785	-0.15	0.21	-0.7051	0.5196	0.999495	0.45	6.18	2.08	0.0419605	0.296125	-3.73	yrfC	hypothetical protein	0
EC958_4548	-0.18	0.18	-0.9937	0.3766	0.999495	0.45	5.64	1.83	0.0722913	0.385111	-4.06	nrfF	formate-dependent nitrite reductase complex subunit NrfF	0
EC958_2677	-0.19	0.17	-1.1227	0.3244	0.999495	0.45	5.34	1.66	0.102911	0.444927	-4.25	yfcZ	hypothetical protein	0
EC958_3347	0.02	0.3	0.0714	0.9465	0.999495	0.45	5.74	1.53	0.130402	0.501772	-4.42	gspJ	hypothetical type II secretion protein GspJ	1	ecos03070: Bacterial secretion system
EC958_2826	0.15	0.21	0.7085	0.5177	0.999495	0.45	4.99	1.49	0.142184	0.521096	-4.42	yfgA	hypothetical protein	0
EC958_2983	0.25	0.17	1.4584	0.2185	0.999495	0.45	5.22	1.45	0.151908	0.537564	-4.45		hypothetical protein	0
EC958_1327	0.31	0.21	1.4994	0.2081	0.999495	0.45	5.1	1.39	0.169947	0.564185	-4.52	phoP	transcriptional regulatory protein	2	ecos02020: Two-component system | ecos01503: Cationic antimicrobial peptide (CAMP) resistance
EC958_0755	0.09	0.31	0.293	0.7841	0.999495	0.45	4.82	1.35	0.183068	0.581504	-4.51	ybeA	hypothetical protein	0
EC958_2836	-0.18	0.33	-0.5437	0.6156	0.999495	0.45	4.33	1.25	0.218082	0.629459	-4.59	hscA	chaperone protein HscA	0
EC958_2546	0	0.22	-0.0028	0.9979	0.999495	0.45	4.53	1.16	0.251737	0.665007	-4.63		ecotin	0
EC958_0243	-0.21	0.17	-1.2477	0.2802	0.999495	0.45	3.79	0.85	0.399677	0.786218	-4.73	coaE	dephospho-CoA kinase	3	ecos00770: Pantothenate and CoA biosynthesis | ecos01100: Metabolic pathways | ecos01240: Biosynthesis of cofactors
EC958_3263	-0.08	0.21	-0.3622	0.7355	0.999495	0.44	9.28	5.28	2.18258e-06	0.000185632	4.74		hypothetical protein	0
EC958_3660	0.09	0.18	0.4987	0.6442	0.999495	0.44	6.44	2.37	0.0213298	0.206314	-3.25	prmA	ribosomal protein L11 methyltransferase	0
EC958_0709	-0.03	0.19	-0.1551	0.8842	0.999495	0.44	6.31	2.11	0.0391342	0.288452	-3.69	fepG	ferric enterobactin transport system permease protein FepG	1	ecos02010: ABC transporters
EC958_2796	-0.17	0.19	-0.8995	0.4192	0.999495	0.44	6	2.02	0.0484945	0.322702	-3.81	gcvR	glycine cleavage system transcriptional repressor	1	ecos02026: Biofilm formation - Escherichia coli
EC958_1193	-0.14	0.17	-0.8466	0.4449	0.999495	0.44	5.79	1.98	0.0527426	0.333136	-3.87	torR	TorCAD operon transcriptional regulatory protein TorR	1	ecos02020: Two-component system
EC958_1978	0.1	0.17	0.572	0.5979	0.999495	0.44	5.56	1.78	0.0796988	0.403649	-4.11	ynjE	thiosulfate sulfurtransferase YnjE	1	ecos04122: Sulfur relay system
EC958_1131	0.11	0.17	0.6676	0.5409	0.999495	0.44	5.81	1.61	0.112628	0.463531	-4.36	ycbC	probable membrane protein	0
EC958_4794	-0.03	0.35	-0.0774	0.942	0.999495	0.44	5.04	1.51	0.135608	0.511649	-4.38		putative transposase	0
EC958_0524	-0.12	0.17	-0.7199	0.5114	0.999495	0.44	4.78	1.28	0.204931	0.61061	-4.59	yaiI	hypothetical protein	0
EC958_4968	-0.05	0.22	-0.2347	0.826	0.999495	0.44	4.71	1.1	0.277658	0.68794	-4.68		hypothetical protein	0
EC958_2865	0.27	0.17	1.6213	0.1803	0.999495	0.44	3.38	0.89	0.378539	0.771534	-4.69	yfhC	putative deaminase	0
EC958_2059	-0.1	0.21	-0.5082	0.6381	0.999495	0.44	3.4	0.84	0.403846	0.786218	-4.73	yebY	hypothetical protein	0
EC958_0336	0.87	0.24	3.6731	0.0213	0.999495	0.44	2.4	0.65	0.517384	0.837077	-4.72	yaeP	hypothetical protein	0
EC958_1751	-0.32	0.17	-1.9002	0.1302	0.999495	0.44	1.49	0.42	0.67754	0.911419	-4.68		hypothetical protein	0
EC958_2988	-0.09	0.22	-0.3961	0.7123	0.999495	0.43	8.15	4.13	0.000121494	0.00483331	1.06	hycE	formate hydrogenlyase subunit 5	0
EC958_A0079	-0.09	0.22	-0.3916	0.7153	0.999495	0.43	8.19	3.25	0.00194452	0.039968	-1.4	insA	InsA	0
EC958_4986	-0.1	0.22	-0.4476	0.6776	0.999495	0.43	8.19	3.25	0.00194452	0.039968	-1.4	insA	transposase	0
EC958_A0141	-0.1	0.22	-0.4317	0.6882	0.999495	0.43	8.19	3.25	0.00194452	0.039968	-1.4	insA	insA	0
EC958_0250	0.05	0.18	0.2574	0.8096	0.999495	0.43	7.07	2.79	0.00717758	0.108151	-2.43	ampE	AmpE	0
EC958_5005	0.04	0.24	0.1492	0.8886	0.999495	0.43	6.23	2.31	0.0248062	0.221683	-3.35	ypdE	aminopeptidase YpdE	0
EC958_3527	0.14	0.17	0.7918	0.4728	0.999495	0.43	6.9	2.3	0.0251468	0.223437	-3.41	yhaF	hypothetical protein	2	ecos01100: Metabolic pathways | ecos00053: Ascorbate and aldarate metabolism
EC958_2991	-0.4	0.18	-2.223	0.0903	0.999495	0.43	6.15	2.16	0.0347497	0.269953	-3.59	hycB	formate hydrogenlyase subunit 2	0
EC958_3233	0.26	0.19	1.3908	0.2367	0.999495	0.43	5.91	2.05	0.0455321	0.309576	-3.78	gshB	glutathione synthetase	4	ecos00270: Cysteine and methionine metabolism | ecos00480: Glutathione metabolism | ecos01240: Biosynthesis of cofactors | ecos01100: Metabolic pathways
EC958_4243	0.29	0.21	1.3671	0.2434	0.999495	0.43	6.11	2.01	0.0496539	0.325289	-3.84	trxA	thioredoxin 1	0
EC958_2761	0.05	0.19	0.242	0.8207	0.999495	0.43	6.31	1.95	0.0558341	0.339199	-3.93	hemF	coproporphyrinogen III oxidase, aerobic	4	ecos00860: Porphyrin and chlorophyll metabolism | ecos01100: Metabolic pathways | ecos01240: Biosynthesis of cofactors | ecos01110: Biosynthesis of secondary metabolites
EC958_2537	0.13	0.18	0.7497	0.4951	0.999495	0.43	4.91	1.52	0.135296	0.511036	-4.38	ccmA	heme exporter protein A	1	ecos02010: ABC transporters
EC958_1717	0.19	0.33	0.576	0.5955	0.999495	0.43	5.31	1.38	0.172038	0.567905	-4.52	ydcU	hypothetical ABC transporter permease protein YdcU	1	ecos02024: Quorum sensing
EC958_4934	-0.11	0.17	-0.6251	0.5658	0.999495	0.43	3.86	0.87	0.387209	0.777351	-4.73	ves	protein ves	0
EC958_2222	0.49	0.26	1.8955	0.1309	0.999495	0.43	3.39	0.84	0.404726	0.78622	-4.73		hypothetical protein	0
EC958_4346	-0.07	0.17	-0.4048	0.7064	0.999495	0.43	3.64	0.82	0.413113	0.792951	-4.75	glnG	nitrogen regulation protein NR(I)	1	ecos02020: Two-component system
EC958_4730	0.17	0.17	1.0153	0.3674	0.999495	0.43	4.62	0.68	0.496232	0.828678	-4.75	nrdG	Anaerobic ribonucleoside-triphosphate reductase-activating protein	0
EC958_3946	-0.04	0.17	-0.2076	0.8457	0.999495	0.42	7.35	3.06	0.00335945	0.0616067	-1.81	dppF	dipeptide transport ATP-binding protein DppF	1	ecos02010: ABC transporters
EC958_2918	-0.16	0.18	-0.8917	0.423	0.999495	0.42	7.26	2.85	0.00603258	0.0966193	-2.3	recN	DNA repair protein RecN	0
EC958_3208	0.33	0.29	1.1305	0.3215	0.999495	0.42	6.47	2.65	0.0104168	0.135942	-2.71		hypothetical protein	0
EC958_1908	0.27	0.18	1.5169	0.2039	0.999495	0.42	6.73	2.5	0.0153746	0.177618	-3.01	ydiK	putative purine regulated protein YdiK	0
EC958_0904	-0.1	0.19	-0.5104	0.6366	0.999495	0.42	6.11	2.15	0.035766	0.273985	-3.62	ybhR	hypothetical protein	0
EC958_1272	0.05	0.24	0.185	0.8622	0.999495	0.42	5.01	1.36	0.180774	0.578689	-4.54		flagellar basal-body rod protein FlgF	1	ecos02040: Flagellar assembly
EC958_5124	-0.1	0.21	-0.4693	0.6633	0.999495	0.42	4.27	1.21	0.23314	0.64242	-4.62		hypothetical protein	0
EC958_0542	-0.33	0.17	-1.9781	0.1191	0.999495	0.42	4.48	0.98	0.332651	0.735071	-4.71	yajB	hypothetical protein	1	ecos00770: Pantothenate and CoA biosynthesis
EC958_3786	-0.13	0.18	-0.7103	0.5167	0.999495	0.41	7.3	2.78	0.00739576	0.108581	-2.47	yrfD	hypothetical protein	0
EC958_3475	-0.16	0.17	-0.9585	0.3921	0.999495	0.41	7.03	2.42	0.0188018	0.192825	-3.21	yqjH	hypothetical protein	0
EC958_1841	0	0.19	0.0063	0.9952	0.999495	0.41	6.3	2.13	0.0373571	0.280491	-3.65	malI	maltose regulon regulatory protein MalI	0
EC958_1243	-0.02	0.17	-0.1108	0.9171	0.999495	0.41	6.35	2.01	0.0488637	0.32355	-3.85	mdoH	periplasmic glucans biosynthesis protein MdoH	0
EC958_4559	-0.08	0.23	-0.3256	0.761	0.999495	0.41	5.8	1.72	0.09126	0.426953	-4.23		formate dehydrogenase H, selenopolypeptide subunit	0
EC958_1023	0.12	0.24	0.5145	0.634	0.999495	0.41	5.44	1.69	0.0974595	0.438257	-4.23		phage baseplate assembly protein	0
EC958_2533	-0.38	0.18	-2.138	0.0993	0.999495	0.41	5.41	1.54	0.129474	0.500145	-4.39	ccmE	cytochrome c biogenesis protein CcmE	0
EC958_1984	0.01	0.22	0.0574	0.957	0.999495	0.41	5.49	1.52	0.134463	0.509345	-4.44	selD	selenophosphate synthase	2	ecos00450: Selenocompound metabolism | ecos01100: Metabolic pathways
EC958_3604	-0.43	0.21	-2.026	0.1127	0.999495	0.41	5.03	1.45	0.152654	0.538569	-4.45	ptsN	nitrogen regulatory IIA protein	1	ecos02060: Phosphotransferase system (PTS)
EC958_1839	0.17	0.2	0.8424	0.447	0.999495	0.41	5.11	1.42	0.160096	0.549203	-4.48	uidR	repressor for uid operon	0
EC958_1892	-0.55	0.18	-3.0494	0.038	0.999495	0.41	5.23	1.35	0.183467	0.581646	-4.56	ydhW	hypothetical protein	0
EC958_0763	0.12	0.23	0.5257	0.6269	0.999495	0.41	4.68	1.25	0.215761	0.627933	-4.59		hypothetical protein	0
EC958_0329	-0.2	0.19	-1.0349	0.3592	0.999495	0.41	4.78	1.23	0.225232	0.633846	-4.62	rnhB	ribonuclease HII	1	ecos03030: DNA replication
EC958_0802	0.33	0.17	1.9066	0.1292	0.999495	0.41	4.52	0.88	0.381515	0.773764	-4.78	fldA	flavodoxin 1	0
EC958_1610	0.11	0.17	0.6152	0.5717	0.999495	0.41	3.62	0.87	0.389474	0.778475	-4.7	pgpB	non-essential phosphatidylglycerophosphatephosphatase, membrane bound	2	ecos01100: Metabolic pathways | ecos00564: Glycerophospholipid metabolism
EC958_A0142	0	0.21	-0.0196	0.9853	0.999495	0.4	9.28	4.35	5.7849e-05	0.00277057	1.67	insB	InsB	0
EC958_A0080	0.04	0.21	0.1705	0.8729	0.999495	0.4	9.28	4.27	7.72443e-05	0.00356118	1.4	insB	InsB	0
EC958_5059	0.04	0.23	0.1924	0.8568	0.999495	0.4	9.2	4.17	0.000107642	0.00442497	1.1	insB	IS1 transposase	0
EC958_3824	0.44	0.26	1.6705	0.1701	0.999495	0.4	8.58	3.91	0.000250144	0.00851006	0.38	glgC	glucose-1-phosphate adenylyltransferase	5	ecos01110: Biosynthesis of secondary metabolites | ecos01100: Metabolic pathways | ecos00500: Starch and sucrose metabolism | ecos02026: Biofilm formation - Escherichia coli | ecos00520: Amino sugar and nucleotide sugar metabolism
EC958_2695	0.15	0.17	0.903	0.4176	0.999495	0.4	6.89	2.28	0.0261265	0.229327	-3.44		hypothetical protein	2	ecos00260: Glycine, serine and threonine metabolism | ecos01100: Metabolic pathways
EC958_2767	0.07	0.33	0.2238	0.8339	0.999495	0.4	6.71	2.15	0.0354682	0.273382	-3.64	eutA	ethanolamine utilization protein EutA	2	ecos00564: Glycerophospholipid metabolism | ecos01100: Metabolic pathways
EC958_4091	-0.06	0.17	-0.3364	0.7535	0.999495	0.4	6.52	2.1	0.0404232	0.292424	-3.73		hypothetical protein	0
EC958_A0150	0.07	0.24	0.2956	0.7823	0.999495	0.4	6.25	1.91	0.0609563	0.351693	-3.98		hypothetical protein	0
EC958_3350	-0.16	0.19	-0.8501	0.4431	0.999495	0.4	6.09	1.89	0.063258	0.35868	-3.99	gspG	hypothetical type II secretion protein GspG	1	ecos03070: Bacterial secretion system
EC958_4341	-0.13	0.19	-0.6948	0.5254	0.999495	0.4	5.2	1.77	0.082848	0.408182	-4.15	polA	DNA polymerase I	4	ecos03420: Nucleotide excision repair | ecos03030: DNA replication | ecos03410: Base excision repair | ecos03440: Homologous recombination
EC958_1025	-0.4	0.22	-1.8525	0.1376	0.999495	0.4	5.38	1.72	0.0914783	0.426953	-4.19		putative prophage protein	0
EC958_0562	0.2	0.2	1.0138	0.368	0.999495	0.4	4.96	1.46	0.148949	0.531134	-4.45	thiJ	4-methyl-5(B-hydroxyethyl)-thiazolemonophosphate biosynthesis enzyme	0
EC958_1524	0.46	0.26	1.7805	0.1496	0.999495	0.4	4.99	1.28	0.20662	0.612902	-4.6		hypothetical protein	0
EC958_2198	-0.4	0.18	-2.1913	0.0936	0.999495	0.4	4.86	1.13	0.263266	0.673245	-4.71	yedF	hypothetical protein	0
EC958_3117	-0.13	0.19	-0.6726	0.5381	0.999495	0.4	3.96	1.02	0.312332	0.71804	-4.72		hypothetical protein	0
EC958_A0029	0.77	0.27	2.837	0.047	0.999495	0.4	4.67	0.91	0.364514	0.757925	-4.77	hok	post-segregational killing protein	0
EC958_1522	-0.07	0.19	-0.3815	0.7222	0.999495	0.4	2.94	0.6	0.549121	0.854785	-4.75	yciU	hypothetical protein	0
EC958_5156	-0.1	0.2	-0.5118	0.6357	0.999495	0.39	10.13	5.35	1.68923e-06	0.00016413	4.91		transposase	0
EC958_4985	0.03	0.21	0.1531	0.8858	0.999495	0.39	9.27	4.23	8.80609e-05	0.00384429	1.28	insB	IS1 transposase	0
EC958_5060	0.05	0.23	0.2313	0.8284	0.999495	0.39	9.21	4.14	0.000118412	0.00478791	1.01	insB	IS1 transposase	0
EC958_5113	0.3	0.18	1.6897	0.1663	0.999495	0.39	6.85	2.57	0.0128652	0.157479	-2.88	zraP	zinc resistance-associated protein	1	ecos02020: Two-component system
EC958_3286	0.16	0.2	0.8136	0.4615	0.999495	0.39	5.72	1.59	0.118505	0.474118	-4.36		hypothetical protein	0
EC958_2763	0.73	0.17	4.2262	0.0134	0.999495	0.39	5.63	1.54	0.128595	0.499166	-4.43	eutK	ethanolamine utilization protein EutK	0
EC958_0404	0.3	0.29	1.015	0.3675	0.999495	0.39	5.36	1.39	0.170091	0.564185	-4.52	lafC	lateral flagellar chaperone protein (FliS-like)	1	ecos02040: Flagellar assembly
EC958_1818	0.18	0.18	1.002	0.373	0.999495	0.39	3.13	0.65	0.520023	0.839421	-4.75	ydgE	YdgE SMR protein, subunit of YdgEF complex	0
EC958_1056	-0.26	0.19	-1.3936	0.2359	0.999495	0.39	0.94	0.47	0.638476	0.895027	-4.7		hypothetical protein	0
EC958_4500	-0.02	0.18	-0.1052	0.9213	0.999495	0.38	8.27	3.27	0.00185032	0.0386764	-1.38	dinF	DNA-damage-inducible protein F MATE family transporter	0
EC958_3999	0.08	0.18	0.4314	0.6884	0.999495	0.38	8.06	3.23	0.00209647	0.0420401	-1.47	selA	L-seryl-tRNA(Sec) selenium transferase	3	ecos01100: Metabolic pathways | ecos00450: Selenocompound metabolism | ecos00970: Aminoacyl-tRNA biosynthesis
EC958_0914	-0.03	0.23	-0.1392	0.896	0.999495	0.38	6.22	2.06	0.0444231	0.305633	-3.79	ybiC	hypothetical oxidoreductase YbiC	4	ecos01110: Biosynthesis of secondary metabolites | ecos00350: Tyrosine metabolism | ecos01100: Metabolic pathways | ecos00360: Phenylalanine metabolism
EC958_0658	-0.26	0.34	-0.7652	0.4868	0.999495	0.38	6.03	2	0.0499466	0.325742	-3.85	ylbF	hypothetical protein	0
EC958_3501	0.1	0.21	0.4907	0.6494	0.999495	0.38	6.61	1.97	0.0538962	0.334427	-3.92	yqjA	hypothetical protein	0
EC958_1987	0.02	0.17	0.0923	0.9309	0.999495	0.38	5.99	1.81	0.0752834	0.393854	-4.13		hypothetical protein	0
EC958_0124	0.03	0.17	0.1568	0.883	0.999495	0.38	5.85	1.62	0.110372	0.461019	-4.36	trpR	trp operon repressor	0
EC958_0352	0.24	0.23	1.044	0.3554	0.999495	0.38	5.75	1.53	0.13199	0.505126	-4.44	yafD	hypothetical protein	0
EC958_0608	0.14	0.22	0.6334	0.5609	0.999495	0.38	5.88	1.43	0.158262	0.545566	-4.55		adenine phosphoribosyltransferase	2	ecos01100: Metabolic pathways | ecos00230: Purine metabolism
EC958_1463	0.14	0.31	0.4701	0.6628	0.999495	0.38	4.4	1.17	0.247218	0.659473	-4.65		hypothetical protein	0
EC958_2899	0.1	0.2	0.5258	0.6268	0.999495	0.38	3.64	0.82	0.415685	0.793197	-4.78		hypothetical protein	0
EC958_4631	0.23	0.27	0.8422	0.4471	0.999495	0.38	2.57	0.59	0.556351	0.860609	-4.74	groE	GroES (10 Kd chaperone protein)	0
EC958_1424	0.24	0.21	1.1926	0.2989	0.999495	0.38	2.28	0.43	0.665673	0.906764	-4.7	dsbB	disulfide bond formation protein B	0
EC958_4179	0.06	0.17	0.3695	0.7305	0.999495	0.38	2.41	0.42	0.677046	0.911419	-4.7	yidC	Membrane protein insertase YidC	3	ecos03060: Protein export | ecos03070: Bacterial secretion system | ecos02024: Quorum sensing
EC958_4840	-0.09	0.21	-0.4458	0.6788	0.999495	0.37	10.22	5.17	3.21242e-06	0.000259785	4.28		hypothetical protein	0
EC958_A0152	-0.1	0.21	-0.4657	0.6657	0.999495	0.37	10.22	5.17	3.21242e-06	0.000259785	4.28		IS66 family transposase orfC	0
EC958_A0110	0.11	0.27	0.4009	0.709	0.999495	0.37	8.84	2.78	0.00736693	0.108581	-2.69		QacEdelta1	0
EC958_0475	0.2	0.19	1.071	0.3445	0.999495	0.37	7.6	2.77	0.00765299	0.11071	-2.52	yahJ	hypothetical protein	0
EC958_0514	0.24	0.18	1.3229	0.2564	0.999495	0.37	7.34	2.75	0.00810017	0.114493	-2.55	yaiW	hypothetical protein	0
EC958_2996	0.05	0.18	0.2564	0.8103	0.999495	0.37	7.32	2.73	0.00839311	0.117623	-2.57	hypD	hydrogenase isoenzymes formation protein HypD	0
EC958_2420	-0.13	0.19	-0.6884	0.529	0.999495	0.37	7.09	2.44	0.0180323	0.190755	-3.17	yegQ	hypothetical protein	0
EC958_3304	0.09	0.18	0.4963	0.6457	0.999495	0.37	7	2.27	0.0269738	0.232249	-3.47		hypothetical protein	0
EC958_0213	-0.71	0.18	-3.8958	0.0176	0.999495	0.37	7.32	2.2	0.0320545	0.25628	-3.65	leuB	3-isopropylmalate dehydrogenase	6	ecos01100: Metabolic pathways | ecos00290: Valine, leucine and isoleucine biosynthesis | ecos01110: Biosynthesis of secondary metabolites | ecos01230: Biosynthesis of amino acids | ecos01210: 2-Oxocarboxylic acid metabolism | ecos00660: C5-Branched dibasic acid metabolism
EC958_3859	0.14	0.17	0.8099	0.4634	0.999495	0.37	6.91	2.11	0.0397184	0.290268	-3.81	yhhF	hypothetical protein	0
EC958_4719	0.2	0.23	0.8572	0.4397	0.999495	0.37	6.49	1.75	0.0855003	0.414311	-4.27	chpA	toxin of the ChpB-ChpS toxin-antitoxin system	0
EC958_1868	-0.15	0.21	-0.7454	0.4974	0.999495	0.37	5.63	1.48	0.145646	0.526782	-4.49	ydhK	hypothetical protein	0
EC958_1116	0.1	0.19	0.5004	0.6431	0.999495	0.37	5.28	1.44	0.155654	0.543304	-4.52		hypothetical protein	0
EC958_1731	-0.08	0.17	-0.4382	0.6839	0.999495	0.37	5.28	1.43	0.159579	0.547811	-4.52	yddE	hypothetical protein	0
EC958_2823	-0.22	0.2	-1.098	0.3338	0.999495	0.37	4.61	1.23	0.222165	0.631301	-4.62	yfgM	hypothetical protein	0
EC958_0185	0.14	0.17	0.8507	0.4429	0.999495	0.37	4.34	1.04	0.303133	0.71072	-4.72	apaH	bis(5'-nucleosyl)-tetraphosphatase, symmetrical	2	ecos01100: Metabolic pathways | ecos00230: Purine metabolism
EC958_0207	0	0.33	0.0061	0.9954	0.999495	0.36	8.04	3.1	0.00304603	0.0571332	-1.79	thiP	thiamine transport system permease protein ThiP	1	ecos02010: ABC transporters
EC958_3891	0.49	0.26	1.8668	0.1353	0.999495	0.36	7.6	2.76	0.00768672	0.110873	-2.54	uspA	universal stress protein A	0
EC958_5158	0	0.19	0.0083	0.9938	0.999495	0.36	7.32	2.66	0.0100917	0.132438	-2.73		putative transport system permease protein	0
EC958_3135	0.08	0.2	0.3771	0.7253	0.999495	0.36	7.4	2.56	0.0132862	0.161829	-2.94	ygeD	hypothetical protein	0
EC958_2477	-0.24	0.22	-1.1003	0.333	0.999495	0.36	7.3	2.43	0.0184182	0.191413	-3.21	yohI	hypothetical protein	0
EC958_4593	0	0.17	-0.0238	0.9822	0.999495	0.36	6.83	2.14	0.0363262	0.276908	-3.67	basR	transcriptional regulatory protein basR/PmrA	2	ecos01503: Cationic antimicrobial peptide (CAMP) resistance | ecos02020: Two-component system
EC958_0623	-0.11	0.2	-0.5693	0.5996	0.999495	0.36	6.47	2.07	0.0432032	0.301067	-3.78	ybaP	putative ligase	0
EC958_0306	0.08	0.18	0.443	0.6807	0.999495	0.36	6.48	1.96	0.0548383	0.336883	-3.96	yadT	hypothetical protein	1	ecos02010: ABC transporters
EC958_3401	0.4	0.17	2.3051	0.0825	0.999495	0.36	5.99	1.82	0.0736948	0.388365	-4.11	yghB	hypothetical protein	0
EC958_2361	-0.02	0.2	-0.0983	0.9264	0.999495	0.36	6.15	1.74	0.0870531	0.416831	-4.23	hisD	histidinol dehydrogenase	4	ecos01100: Metabolic pathways | ecos00340: Histidine metabolism | ecos01110: Biosynthesis of secondary metabolites | ecos01230: Biosynthesis of amino acids
EC958_1949	0.07	0.18	0.4099	0.7029	0.999495	0.36	6	1.68	0.0987584	0.438897	-4.28	yniC	hypothetical protein	2	ecos01100: Metabolic pathways | ecos00051: Fructose and mannose metabolism
EC958_1414	-0.01	0.18	-0.0696	0.9479	0.999495	0.36	6	1.67	0.100874	0.442298	-4.31	minC	septum site-determining protein MinC	0
EC958_2328	-0.04	0.18	-0.2062	0.8467	0.999495	0.36	5.91	1.65	0.104629	0.448959	-4.31		hypothetical protein	0
EC958_2435	-0.09	0.22	-0.3973	0.7114	0.999495	0.36	6.19	1.6	0.11514	0.468135	-4.41	yegV	hypothetical sugar kinase YegV	0
EC958_1132	-0.16	0.18	-0.9043	0.417	0.999495	0.36	5.52	1.56	0.125263	0.491191	-4.4		S-adenosylmethionine-dependent methyltransferase	0
EC958_3079	0.35	0.24	1.4361	0.2243	0.999495	0.36	5.67	1.5	0.14028	0.516418	-4.52		hypothetical protein	0
EC958_3195	0.26	0.27	0.937	0.4018	0.999495	0.36	5.21	1.36	0.178953	0.575098	-4.58	yqfE	hypothetical protein	0
EC958_1741	-0.21	0.18	-1.1969	0.2974	0.999495	0.36	5.43	1.36	0.178017	0.575098	-4.58	fdnI	formate dehydrogenase-N gamma subunit	1	ecos02020: Two-component system
EC958_2635	-0.34	0.17	-1.9604	0.1215	0.999495	0.36	5.46	1.26	0.214503	0.625749	-4.65		putative regulator	0
EC958_0373	0.29	0.2	1.4542	0.2196	0.999495	0.36	5.01	1.21	0.230965	0.641227	-4.67	lfiN	lateral flagellar export/assembly protein, flagellar motor switch C-ring (FliN-like)	2	ecos02030: Bacterial chemotaxis | ecos02040: Flagellar assembly
EC958_2611	-0.1	0.17	-0.5523	0.6101	0.999495	0.36	4.45	1.2	0.233426	0.642573	-4.67	nuoN	NADH dehydrogenase I chain N	2	ecos00190: Oxidative phosphorylation | ecos01100: Metabolic pathways
EC958_0806	-0.15	0.2	-0.7647	0.4871	0.999495	0.36	3.94	0.71	0.483306	0.821044	-4.83		phosphoglucomutase	10	ecos00052: Galactose metabolism | ecos00030: Pentose phosphate pathway | ecos00010: Glycolysis / Gluconeogenesis | ecos01120: Microbial metabolism in diverse environments | ecos00230: Purine metabolism | ecos00520: Amino sugar and nucleotide sugar metabolism | ecos01110: Biosynthesis of secondary metabolites | ecos00521: Streptomycin biosynthesis | ecos00500: Starch and sucrose metabolism | ecos0…
EC958_4976	-0.11	0.2	-0.5531	0.6096	0.999495	0.35	10.14	4.87	9.5944e-06	0.000614665	3.25		transposase	0
EC958_3923	0.01	0.21	0.0438	0.9672	0.999495	0.35	9.69	4.71	1.66029e-05	0.000930706	2.79	treF	probable cytoplasmic trehalase	3	ecos00500: Starch and sucrose metabolism | ecos01100: Metabolic pathways | ecos01110: Biosynthesis of secondary metabolites
EC958_3152	0.13	0.22	0.6024	0.5794	0.999495	0.35	7.7	2.91	0.00511021	0.0861819	-2.2	ygeX	putative dehydratase	0
EC958_3031	0.32	0.19	1.7285	0.159	0.999495	0.35	7.6	2.6	0.0119372	0.150604	-2.89	ygcN	probable electron transfer flavoprotein-quinone oxidoreductase YgcN	0
EC958_2924	-0.08	0.18	-0.4271	0.6913	0.999495	0.35	6.97	2.3	0.0250544	0.223437	-3.42	ygaF	hypothetical protein	3	ecos01100: Metabolic pathways | ecos00310: Lysine degradation | ecos01120: Microbial metabolism in diverse environments
EC958_5101	0.37	0.21	1.7335	0.158	0.999495	0.35	6.82	2.21	0.0312474	0.251868	-3.62	thiG	Thiazole synthase	3	ecos01240: Biosynthesis of cofactors | ecos01100: Metabolic pathways | ecos00730: Thiamine metabolism
EC958_3238	-0.02	0.27	-0.0814	0.939	0.999495	0.35	6.72	2.16	0.0352832	0.273382	-3.66	yggT	putative resistance protein	0
EC958_0715	-0.02	0.22	-0.0688	0.9485	0.999495	0.35	6.41	1.97	0.0532235	0.333407	-3.92	entB	2,3-dihydro-2,3-dihydroxybenzoate synthetase, isochroismatase	2	ecos01110: Biosynthesis of secondary metabolites | ecos01053: Biosynthesis of siderophore group nonribosomal peptides
EC958_1963	0.07	0.21	0.3319	0.7567	0.999495	0.35	6.17	1.79	0.0793062	0.403399	-4.18	spy	spheroplast protein Y	0
EC958_0370	0	0.25	-0.0127	0.9905	0.999495	0.35	6.35	1.68	0.0978287	0.4385	-4.34	lfiR	lateral flagellar biosynthetic protein (FliR-like)	1	ecos02040: Flagellar assembly
EC958_2035	-0.05	0.26	-0.1722	0.8717	0.999495	0.35	6.17	1.65	0.104182	0.448457	-4.34	manX	PTS system, mannose-specific IIAB component	4	ecos01100: Metabolic pathways | ecos02060: Phosphotransferase system (PTS) | ecos00520: Amino sugar and nucleotide sugar metabolism | ecos00051: Fructose and mannose metabolism
EC958_1262	0.3	0.24	1.223	0.2884	0.999495	0.35	6.09	1.53	0.132226	0.505247	-4.5	yceH	hypothetical protein	0
EC958_3556	0.59	0.24	2.4844	0.0679	0.999495	0.35	6.19	1.42	0.160975	0.550726	-4.64	yhbS	hypothetical acetyltransferase YhbS	0
EC958_0184	0.12	0.19	0.6346	0.5602	0.999495	0.35	4.56	1.25	0.215482	0.627491	-4.6		toxin of gyrase inhibiting toxin-antitoxin system	0
EC958_0842	0.14	0.19	0.7339	0.5037	0.999495	0.35	4.9	1.24	0.219016	0.629459	-4.7	sucC	succinyl-CoA synthetase, beta subunit	7	ecos00660: C5-Branched dibasic acid metabolism | ecos01120: Microbial metabolism in diverse environments | ecos01100: Metabolic pathways | ecos01200: Carbon metabolism | ecos00640: Propanoate metabolism | ecos01110: Biosynthesis of secondary metabolites | ecos00020: Citrate cycle (TCA cycle)
EC958_1082	0.72	0.17	4.1965	0.0137	0.999495	0.35	5.05	1.2	0.23679	0.644994	-4.66		hypothetical protein	0
EC958_2939	-0.69	0.18	-3.8634	0.0181	0.999495	0.35	4.97	1.16	0.249475	0.663428	-4.68		hypothetical protein	0
EC958_2758	-0.35	0.19	-1.8	0.1462	0.999495	0.35	4.97	1.11	0.272006	0.683201	-4.73	yfeZ	hypothetical protein	0
EC958_1307	0.45	0.17	2.6813	0.0552	0.999495	0.35	4.85	1.03	0.307402	0.715663	-4.75	ycfJ	hypothetical protein	0
EC958_2916	-0.31	0.19	-1.6233	0.1799	0.999495	0.35	3.1	0.55	0.581345	0.871399	-4.73		hypothetical protein	0
EC958_4265	-0.04	0.21	-0.1728	0.8712	0.999495	0.35	3.37	0.54	0.589984	0.876047	-4.75	hemD	uroporphyrinogen-III synthase	5	ecos01110: Biosynthesis of secondary metabolites | ecos01240: Biosynthesis of cofactors | ecos01100: Metabolic pathways | ecos00860: Porphyrin and chlorophyll metabolism | ecos01120: Microbial metabolism in diverse environments
EC958_3530	0.01	0.17	0.0769	0.9424	0.999495	0.34	8.26	2.61	0.0116345	0.14792	-2.99	garD	putative D-galactarate dehydratase	2	ecos00053: Ascorbate and aldarate metabolism | ecos01100: Metabolic pathways
EC958_0491	-0.39	0.27	-1.4594	0.2182	0.999495	0.34	7.54	2.3	0.0251712	0.223437	-3.51		3-(3-hydroxyphenyl)propionate hydroxylase	4	ecos01220: Degradation of aromatic compounds | ecos00360: Phenylalanine metabolism | ecos01120: Microbial metabolism in diverse environments | ecos01100: Metabolic pathways
EC958_2577	0.39	0.27	1.4669	0.2163	0.999495	0.34	7.02	2.25	0.0286605	0.23801	-3.55	glpA	anaerobic glycerol-3-phosphate dehydrogenase subunit A	2	ecos01110: Biosynthesis of secondary metabolites | ecos00564: Glycerophospholipid metabolism
EC958_0713	-0.22	0.18	-1.1654	0.3086	0.999495	0.34	6.75	2.13	0.0373124	0.280491	-3.71	entC	isochorismate synthase	4	ecos01100: Metabolic pathways | ecos01110: Biosynthesis of secondary metabolites | ecos00130: Ubiquinone and other terpenoid-quinone biosynthesis | ecos01053: Biosynthesis of siderophore group nonribosomal peptides
EC958_3006	0.14	0.2	0.6845	0.5313	0.999495	0.34	6.28	2.05	0.0446342	0.305946	-3.79	ygbL	hypothetical aldolase class II protein YgbL	0
EC958_3616	0.24	0.33	0.7333	0.5041	0.999495	0.34	6.83	2.03	0.0471003	0.317412	-3.89	yhcJ	hypothetical protein	2	ecos00520: Amino sugar and nucleotide sugar metabolism | ecos01100: Metabolic pathways
EC958_4919	0.13	0.19	0.6934	0.5262	0.999495	0.34	5.93	1.73	0.0882507	0.419074	-4.22		Lysis protein S	0
EC958_2641	-0.06	0.17	-0.3507	0.7435	0.999495	0.34	6.17	1.67	0.101015	0.442298	-4.35	hisP	ATP-binding component of histidine transport	1	ecos02010: ABC transporters
EC958_3591	0.22	0.21	1.0562	0.3505	0.999495	0.34	5.82	1.6	0.115382	0.468135	-4.39	yrbB	hypothetical protein	1	ecos02010: ABC transporters
EC958_1843	-0.07	0.17	-0.3971	0.7116	0.999495	0.34	5.89	1.5	0.140124	0.516418	-4.49	malY	maltose regulon modulator	5	ecos00270: Cysteine and methionine metabolism | ecos01230: Biosynthesis of amino acids | ecos01110: Biosynthesis of secondary metabolites | ecos00450: Selenocompound metabolism | ecos01100: Metabolic pathways
EC958_2530	-0.34	0.2	-1.7255	0.1595	0.999495	0.34	4.9	1.17	0.246427	0.659473	-4.69	ccmH	cytochrome c-type biogenesis protein CcmH	0
EC958_0533	0.45	0.23	1.9243	0.1267	0.999495	0.34	4.8	0.92	0.362317	0.756693	-4.83		hypothetical protein	0
EC958_2069	-0.4	0.18	-2.1743	0.0954	0.999495	0.34	5.11	0.87	0.387394	0.777351	-4.83	purT	phosphoribosylglycinamide formyltransferase 2	4	ecos00230: Purine metabolism | ecos00670: One carbon pool by folate | ecos01100: Metabolic pathways | ecos01110: Biosynthesis of secondary metabolites
EC958_2541	0.14	0.38	0.3535	0.7416	0.999495	0.34	4.34	0.86	0.391381	0.780073	-4.81	napG	ferredoxin-type protein, subunit of nitrate reductase, periplasmic	0
EC958_5211	0.04	0.25	0.15	0.888	0.999495	0.34	4.12	0.78	0.439273	0.803173	-4.82		putative phage regulatory protein	0
EC958_1103	0.71	0.18	3.9562	0.0167	0.999495	0.34	3.86	0.77	0.444198	0.806919	-4.77		putative phage-related DNA-binding protein	0
EC958_1309	0.11	0.21	0.521	0.6299	0.999495	0.34	2.88	0.54	0.591384	0.876047	-4.78	ycfR	hypothetical protein	0
EC958_2909	-0.63	0.27	-2.3639	0.0773	0.999495	0.34	0.99	0.29	0.774113	0.940571	-4.66	trmD	tRNA methyltransferase	0
EC958_4618	0.04	0.22	0.1587	0.8816	0.999495	0.33	10.2	5.32	1.9014e-06	0.000173696	4.77	lysU	lysyl-tRNA synthetase, heat inducible	1	ecos00970: Aminoacyl-tRNA biosynthesis
EC958_A0108	0.02	0.26	0.0847	0.9366	0.999495	0.33	10.14	3.12	0.00288991	0.0548304	-2.13	dfrA17	type 1 dihydrofolate reductase	3	ecos00670: One carbon pool by folate | ecos01100: Metabolic pathways | ecos00790: Folate biosynthesis
EC958_4435	-0.01	0.17	-0.0373	0.972	0.999495	0.33	8.31	2.75	0.00800502	0.1138	-2.69	frwC	PTS system fructose-like-2 IIC component	0
EC958_4654	-0.12	0.18	-0.66	0.5453	0.999495	0.33	7.97	2.54	0.0138913	0.167136	-3.07	yjeF	hypothetical protein	0
EC958_0045	-0.03	0.21	-0.137	0.8976	0.999495	0.33	7.47	2.27	0.0267534	0.232226	-3.55	fimA	type 1 fimbriae major subunit FimA	0
EC958_0458	-0.34	0.18	-1.8531	0.1375	0.999495	0.33	6.82	2.1	0.0405187	0.292648	-3.77	ykgH	hypothetical protein	0
EC958_0498	0.17	0.18	0.9619	0.3906	0.999495	0.33	7.09	2.01	0.0491472	0.32432	-3.98		hydroxy-aromatic acid transporter	0
EC958_3256	0.48	0.17	2.7902	0.0493	0.999495	0.33	6.56	1.98	0.0522133	0.331371	-3.93	yqgA	hypothetical protein	0
EC958_4732	0.2	0.17	1.1517	0.3136	0.999495	0.33	6.89	1.91	0.0614062	0.35305	-4.08	treC	trehalose-6-phosphate hydrolase	2	ecos00500: Starch and sucrose metabolism | ecos01100: Metabolic pathways
EC958_1142	-0.01	0.19	-0.0752	0.9437	0.999495	0.33	6.29	1.5	0.138433	0.513711	-4.55	pncB	nicotinate phosphoribosyltransferase	3	ecos01100: Metabolic pathways | ecos01240: Biosynthesis of cofactors | ecos00760: Nicotinate and nicotinamide metabolism
EC958_0526	0.25	0.22	1.1272	0.3227	0.999495	0.33	5.83	1.38	0.174225	0.570685	-4.63	yaiA	hypothetical protein	0
EC958_2527	0.66	0.17	3.8453	0.0184	0.999495	0.33	5.47	1.23	0.223165	0.633413	-4.71		putative autotransporter	0
EC958_2087	0.05	0.23	0.2421	0.8206	0.999495	0.33	5.29	1.21	0.231138	0.641227	-4.74	yebC	hypothetical protein	0
EC958_0338	0.26	0.17	1.5266	0.2016	0.999495	0.33	4.93	0.93	0.356869	0.751985	-4.86	yaeJ	hypothetical protein	0
EC958_2582	0.22	0.2	1.1108	0.3289	0.999495	0.33	3.94	0.73	0.468941	0.817292	-4.82		hypothetical protein	0
EC958_3205	0.04	0.23	0.185	0.8622	0.999495	0.33	2.59	0.5	0.617703	0.886271	-4.72		phosphoglycerate kinase	6	ecos00010: Glycolysis / Gluconeogenesis | ecos01120: Microbial metabolism in diverse environments | ecos01100: Metabolic pathways | ecos01200: Carbon metabolism | ecos01110: Biosynthesis of secondary metabolites | ecos01230: Biosynthesis of amino acids
EC958_4561	0.09	0.18	0.5254	0.6271	0.999495	0.32	8.57	3.19	0.00233235	0.0460271	-1.61	mdtO	multidrug resistance protein MdtO	0
EC958_0071	-0.08	0.21	-0.3811	0.7225	0.999495	0.32	7.31	2.43	0.0180995	0.190779	-3.21		multidrug efflux system protein	0
EC958_4145	0.15	0.29	0.4951	0.6465	0.999495	0.32	7.39	2.29	0.0255791	0.225728	-3.49	uhpA	response regulator UhpA	1	ecos02020: Two-component system
EC958_4786	0.28	0.28	0.9707	0.3867	0.999495	0.32	7.37	2.25	0.0281502	0.237496	-3.57		iron-dicitrate transporter subunit; membrane component of ABC superfamily	1	ecos02010: ABC transporters
EC958_5103	0.18	0.23	0.8006	0.4682	0.999495	0.32	7.55	2.25	0.0284665	0.237496	-3.69	thiF	Sulfur carrier protein adenylyltransferase	4	ecos00730: Thiamine metabolism | ecos04122: Sulfur relay system | ecos01240: Biosynthesis of cofactors | ecos01100: Metabolic pathways
EC958_3016	-0.02	0.18	-0.1145	0.9144	0.999495	0.32	7.35	2.25	0.0283937	0.237496	-3.58	truD	tRNA pseudouridine synthase D	0
EC958_4590	-0.16	0.25	-0.6543	0.5487	0.999495	0.32	6.93	1.94	0.0568182	0.342646	-4.05	yjcZ	hypothetical protein	0
EC958_3839	0.31	0.18	1.761	0.153	0.999495	0.32	7.09	1.88	0.0655049	0.364713	-4.18	ugpQ	glycerophosphodiester phosphodiesterase, cytosolic	1	ecos00564: Glycerophospholipid metabolism
EC958_5081	-0.35	0.17	-2.0124	0.1145	0.999495	0.32	6.59	1.85	0.0689418	0.378298	-4.12		putative transcriptional regulator	0
EC958_2897	0.14	0.17	0.8262	0.4551	0.999495	0.32	6.62	1.69	0.096494	0.436464	-4.4	yfiH	hypothetical protein	0
EC958_0489	-0.03	0.19	-0.1869	0.8608	0.999495	0.32	6.5	1.68	0.0986848	0.438897	-4.35	lacI	lac operon repressor	0
EC958_1088	0.39	0.21	1.8198	0.1429	0.999495	0.32	6.37	1.65	0.105251	0.449529	-4.39		putative phage virion morphogenesis protein	0
EC958_0026	0.04	0.18	0.2302	0.8293	0.999495	0.32	6.14	1.6	0.116027	0.469534	-4.41		putative phosphotransferase enzyme IIA component	3	ecos01100: Metabolic pathways | ecos02060: Phosphotransferase system (PTS) | ecos00052: Galactose metabolism
EC958_2956	0.33	0.24	1.3537	0.2473	0.999495	0.32	6.21	1.59	0.117923	0.472817	-4.49	gshA	gamma-glutamate-cysteine ligase	4	ecos00270: Cysteine and methionine metabolism | ecos00480: Glutathione metabolism | ecos01100: Metabolic pathways | ecos01240: Biosynthesis of cofactors
EC958_1291	0.08	0.19	0.4374	0.6844	0.999495	0.32	5.86	1.54	0.128736	0.499166	-4.42	fabF	3-oxoacyl-[acyl-carrier-protein] synthase II	5	ecos01212: Fatty acid metabolism | ecos01240: Biosynthesis of cofactors | ecos01100: Metabolic pathways | ecos00061: Fatty acid biosynthesis | ecos00780: Biotin metabolism
EC958_1270	-0.18	0.19	-0.9542	0.394	0.999495	0.32	6.03	1.42	0.161435	0.550741	-4.61		flagellar hook formation protein FlgD	1	ecos02040: Flagellar assembly
EC958_1965	0.03	0.25	0.1294	0.9033	0.999495	0.32	5.53	1.27	0.210482	0.617672	-4.7	astB	succinylarginine dihydrolase	2	ecos01100: Metabolic pathways | ecos00330: Arginine and proline metabolism
EC958_3248	0.06	0.18	0.3023	0.7775	0.999495	0.32	5.34	1.2	0.235301	0.644003	-4.73		hypothetical protein	0
EC958_1268	-0.25	0.18	-1.4053	0.2326	0.999495	0.32	5.16	1.15	0.253734	0.665075	-4.71		cell-proximal portion of basal-body rod FlgB	1	ecos02040: Flagellar assembly
EC958_2526	-0.23	0.18	-1.3053	0.2618	0.999495	0.32	4.55	1.02	0.314133	0.720417	-4.81	yejM	putative sulfatase	0
EC958_2965	0.1	0.19	0.5102	0.6368	0.999495	0.32	4.89	0.74	0.463595	0.814805	-4.83	ygaD	protein YgaD	1	ecos00760: Nicotinate and nicotinamide metabolism
EC958_4204	0.2	0.27	0.7233	0.5095	0.999495	0.32	3.25	0.45	0.656029	0.903194	-4.75	atpC	membrane-bound ATP synthase F1 sector epsilon-subunit	2	ecos01100: Metabolic pathways | ecos00190: Oxidative phosphorylation
EC958_0229	-0.15	0.2	-0.7486	0.4957	0.999495	0.32	2.06	0.43	0.670257	0.907851	-4.74	ftsW	cell division protein FtsW	0
EC958_4219	0.09	0.2	0.4405	0.6824	0.999495	0.31	8.37	3.12	0.00286839	0.0546323	-1.76	yieN	hypothetical protein	0
EC958_4263	0.09	0.2	0.4587	0.6703	0.999495	0.31	8.29	2.71	0.00895963	0.123625	-2.8	hemY	protoheme IX synthesis late stage protein	0
EC958_4095	-0.2	0.17	-1.1611	0.3102	0.999495	0.31	7.37	2.7	0.00904206	0.123875	-2.65		transposase	0
EC958_3539	-0.03	0.24	-0.1432	0.893	0.999495	0.31	7.87	2.47	0.0167042	0.186429	-3.21		putative N-acetylgalctosamine-6-phosphate deacetylase	2	ecos01100: Metabolic pathways | ecos00052: Galactose metabolism
EC958_0176	-0.01	0.22	-0.0329	0.9753	0.999495	0.31	7.09	1.99	0.0520017	0.331371	-4.02	fixB	FixB protein	0
EC958_1928	-0.22	0.18	-1.2248	0.2879	0.999495	0.31	6.56	1.97	0.0534532	0.333485	-3.95	ydiU	hypothetical protein	0
EC958_0465	0.04	0.17	0.2333	0.827	0.999495	0.31	6.68	1.91	0.0607481	0.351314	-4.07	betI	regulatory protein BetI	0
EC958_0920	-0.03	0.22	-0.1559	0.8837	0.999495	0.31	6.68	1.81	0.0759609	0.394852	-4.21	ybiN	hypothetical protein	0
EC958_3873	0.01	0.27	0.0471	0.9647	0.999495	0.31	6.73	1.79	0.0790713	0.403399	-4.25	nikD	nickel transport ATP-binding protein NikD	1	ecos02010: ABC transporters
EC958_5068	-0.39	0.18	-2.1218	0.1011	0.999495	0.31	6.51	1.78	0.0801863	0.403816	-4.22		putative transcriptional regulator	0
EC958_3250	-0.33	0.19	-1.7313	0.1584	0.999495	0.31	6.66	1.71	0.092943	0.430523	-4.34	yggH	hypothetical methyltransferase YggH	0
EC958_5000	0.24	0.17	1.4187	0.229	0.999495	0.31	6.44	1.66	0.101645	0.442948	-4.4		LL-diaminopimelate aminotransferase	0
EC958_2195	0.11	0.23	0.4771	0.6582	0.999495	0.31	6.59	1.64	0.107043	0.454191	-4.45	amyA	cytoplasmic alpha-amylase	3	ecos01110: Biosynthesis of secondary metabolites | ecos01100: Metabolic pathways | ecos00500: Starch and sucrose metabolism
EC958_3264	0.05	0.18	0.2734	0.7981	0.999495	0.31	6.51	1.64	0.107172	0.454191	-4.42		hypothetical protein	0
EC958_2465	-0.28	0.2	-1.4478	0.2212	0.999495	0.31	6.23	1.62	0.11128	0.462657	-4.39	yehX	hypothetical ABC transporter ATP-binding protein YehX	1	ecos02010: ABC transporters
EC958_4958	0.13	0.19	0.7026	0.5211	0.999495	0.31	5.82	1.55	0.127195	0.495657	-4.45		lysis protein S	0
EC958_0342_1	-0.22	0.18	-1.258	0.2768	0.999495	0.31	6.34	1.49	0.141808	0.520491	-4.57
EC958_2032	0.41	0.22	1.8448	0.1388	0.999495	0.31	6.24	1.46	0.149222	0.531134	-4.57	sdaA	L-serine dehydratase 1	6	ecos01100: Metabolic pathways | ecos01200: Carbon metabolism | ecos01110: Biosynthesis of secondary metabolites | ecos01230: Biosynthesis of amino acids | ecos00270: Cysteine and methionine metabolism | ecos00260: Glycine, serine and threonine metabolism
EC958_2790	0.27	0.17	1.5726	0.1909	0.999495	0.31	5.74	1.38	0.173829	0.569768	-4.63	ypfH	hypothetical protein	0
EC958_1263	-0.01	0.19	-0.0574	0.957	0.999495	0.31	5.71	1.35	0.182101	0.579551	-4.63	mviM	putative virulence factor	0
EC958_3672	-0.06	0.2	-0.3242	0.762	0.999495	0.31	5.54	1.34	0.185028	0.583968	-4.62	yhdZ	hypothetical amino-acid ABC transporter ATP-binding protein YhdZ	1	ecos02010: ABC transporters
EC958_2496	0.09	0.19	0.4613	0.6686	0.999495	0.31	5.59	1.19	0.239934	0.649613	-4.79		endonuclease IV	1	ecos03410: Base excision repair
EC958_4492	1	0.29	3.4795	0.0254	0.999495	0.31	5.07	0.99	0.325168	0.727435	-4.83		hypothetical protein	0
EC958_0160	0.49	0.18	2.7392	0.0519	0.999495	0.31	5.24	0.99	0.327505	0.728525	-4.85	slpA	probable FKBX-type 16kD peptidyl-prolylcis-trans isomerase (a rotamase)	0
EC958_1563	0.05	0.17	0.3054	0.7753	0.999495	0.31	4.79	0.94	0.349456	0.746715	-4.82		putative phage head-tail adaptor	0
EC958_1104	0.25	0.17	1.4478	0.2212	0.999495	0.31	4.4	0.79	0.434789	0.80239	-4.83		putative phage-related DNA-binding protein	0
EC958_4846	0	0.23	0.0056	0.9958	0.999495	0.31	4.24	0.73	0.470531	0.81848	-4.85		hypothetical protein	0
EC958_0893	0.44	0.2	2.1786	0.0949	0.999495	0.31	6.09	0.63	0.533413	0.847478	-5.29	moaA	molybdenum cofactor biosynthesis protein A	4	ecos00790: Folate biosynthesis | ecos04122: Sulfur relay system | ecos01240: Biosynthesis of cofactors | ecos01100: Metabolic pathways
EC958_2212	0.33	0.34	0.9845	0.3806	0.999495	0.31	3.2	0.51	0.614685	0.885067	-4.78	fliN	flagellar motor switch protein FliN	2	ecos02040: Flagellar assembly | ecos02030: Bacterial chemotaxis
EC958_4984	-0.39	0.17	-2.2303	0.0896	0.999495	0.31	3.27	0.45	0.653287	0.902707	-4.75		hypothetical protein	0
EC958_4871	-0.47	0.25	-1.8326	0.1408	0.999495	0.31	1.03	0.21	0.83279	0.955829	-4.64		transcriptional regulator, y4mF family	0
EC958_4601	-0.15	0.17	-0.8556	0.4404	0.999495	0.3	8.3	3.13	0.00278352	0.0536371	-1.74	fumB	fumarate hydratase class I, anaerobic	6	ecos00020: Citrate cycle (TCA cycle) | ecos00620: Pyruvate metabolism | ecos01120: Microbial metabolism in diverse environments | ecos01110: Biosynthesis of secondary metabolites | ecos01100: Metabolic pathways | ecos01200: Carbon metabolism
EC958_4698	0	0.18	0.0276	0.9793	0.999495	0.3	8.3	3.05	0.00348217	0.0636205	-1.95		hypothetical protein	0
EC958_3138	0.04	0.17	0.2097	0.8441	0.999495	0.3	7.92	2.84	0.00626905	0.0994693	-2.41	lysA	diaminopimelate decarboxylase	5	ecos01230: Biosynthesis of amino acids | ecos01110: Biosynthesis of secondary metabolites | ecos00300: Lysine biosynthesis | ecos01100: Metabolic pathways | ecos01120: Microbial metabolism in diverse environments
EC958_3840	-0.15	0.17	-0.8701	0.4334	0.999495	0.3	7.66	2.36	0.0215362	0.207496	-3.41	ugpC	SN-glycerol-3-phosphate transport ATP-binding protein UgpC	1	ecos02010: ABC transporters
EC958_3397	0.14	0.19	0.7328	0.5043	0.999495	0.3	7.56	2.19	0.0330618	0.26095	-3.73	yghA	hypothetical oxidoreductase YghA	0
EC958_2389	0.23	0.23	1.0261	0.3628	0.999495	0.3	7.24	2.14	0.0366379	0.277941	-3.76	cpsB	mannose-1-phosphate guanylyltransferase	5	ecos00051: Fructose and mannose metabolism | ecos00520: Amino sugar and nucleotide sugar metabolism | ecos00541: O-Antigen nucleotide sugar biosynthesis | ecos01110: Biosynthesis of secondary metabolites | ecos01100: Metabolic pathways
EC958_5034	0.11	0.21	0.5103	0.6367	0.999495	0.3	7.39	2.1	0.0406276	0.292755	-3.84		hypothetical protein	1	ecos03070: Bacterial secretion system
EC958_0721	-0.18	0.17	-1.0341	0.3595	0.999495	0.3	6.89	1.91	0.0613614	0.35305	-4.08	ybdL	hypothetical aminotransferase YbdL	0
EC958_2547	-0.28	0.19	-1.4598	0.2181	0.999495	0.3	6.84	1.87	0.0659982	0.365398	-4.16		malate dehydrogenase	6	ecos01100: Metabolic pathways | ecos01200: Carbon metabolism | ecos01110: Biosynthesis of secondary metabolites | ecos00020: Citrate cycle (TCA cycle) | ecos00620: Pyruvate metabolism | ecos01120: Microbial metabolism in diverse environments
EC958_2925	-0.2	0.17	-1.1573	0.3115	0.999495	0.3	7.09	1.79	0.0789997	0.403399	-4.32	gabD	succinate-semialdehyde dehydrogenase	7	ecos00350: Tyrosine metabolism | ecos00760: Nicotinate and nicotinamide metabolism | ecos00250: Alanine, aspartate and glutamate metabolism | ecos01100: Metabolic pathways | ecos00650: Butanoate metabolism | ecos00310: Lysine degradation | ecos01120: Microbial metabolism in diverse environments
EC958_3209	-0.16	0.19	-0.8387	0.4489	0.999495	0.3	6.86	1.76	0.0832416	0.408182	-4.32		hypothetical protein	1	ecos02010: ABC transporters
EC958_0711	-0.17	0.17	-1.0076	0.3706	0.999495	0.3	6.77	1.65	0.104006	0.448457	-4.45	ybdA	hypothetical membrane protein P43	0
EC958_3196	0.08	0.19	0.4189	0.6968	0.999495	0.3	6.35	1.64	0.106429	0.452596	-4.4	iciA	chromosome initiation inhibitor	0
EC958_3875	-0.16	0.17	-0.9219	0.4087	0.999495	0.3	6.54	1.59	0.118352	0.473888	-4.55	nikR	nickel responsive transcriptional regulator	0
EC958_1021	0.22	0.32	0.7022	0.5212	0.999495	0.3	6.41	1.55	0.125933	0.493036	-4.53		phage baseplate assembly protein	0
EC958_2336	0.24	0.26	0.925	0.4073	0.999495	0.3	5.98	1.53	0.130543	0.501924	-4.48		hypothetical protein	0
EC958_0735	-0.19	0.25	-0.743	0.4987	0.999495	0.3	6.21	1.38	0.172335	0.567905	-4.7	citE	citrate lyase beta chain (acyl lyase subunit)	1	ecos02020: Two-component system
EC958_0678	-0.23	0.21	-1.0937	0.3355	0.999495	0.3	5.84	1.32	0.191184	0.593152	-4.69	ylcA	putative 2-component transcriptional regulator	1	ecos02020: Two-component system
EC958_2207	-0.27	0.34	-0.7748	0.4817	0.999495	0.3	5.77	1.3	0.200067	0.604367	-4.67	fliI	flagellum-specific ATP synthase	1	ecos02040: Flagellar assembly
EC958_2292	0.45	0.26	1.7657	0.1522	0.999495	0.3	5.78	1.24	0.220843	0.630451	-4.75	ybtT	YbtT protein	0
EC958_0643	0.05	0.17	0.3054	0.7753	0.999495	0.3	5.66	1.23	0.22551	0.633846	-4.75	ybbS	hypothetical transcriptional regulator YbbS	0
EC958_0543	-0.19	0.2	-0.9482	0.3967	0.999495	0.3	5.82	1.14	0.260215	0.670696	-4.81	queA	probable S-adenosylmethionine:tRNAribosyltransferase-isomerase	0
EC958_A0023	0.01	0.18	0.0812	0.9392	0.999495	0.3	5.35	1.06	0.292578	0.699646	-4.81		YdcB	0
[truncated: 4,477 more rows]

## Sheet: pH7_Anaero_v_aero
GeneID	RNAseq_log2FC	RNAseq_Std_Err	RNAseq_t	RNAseq_p-value	RNAseq_adjusted	TraDIS_logFC	TraDIS_AveExpr	TraDIS_t	TraDIS_P.Value	TraDIS_adj.P.Val	TraDIS_B	gene	product	no_kegg_paths	Kegg_names
[truncated: 5,129 more rows]

[truncated: 1 more sheets: pH5.5_Anaero_v_aero]
