# Supplementary material for: Mapping the Transcriptional and Fitness Landscapes of a Pathogenic E. coli Strain: The Effects of Organic Acid Stress under Aerobic and Anaerobic Conditions
Source: Genes (Basel). 2020 Dec 31;12(1):53. doi: 10.3390/genes12010053 (PMC7824302; doi:10.3390/genes12010053)
Supplement: Supplementary file 1 [file genes-12-00053-s001.zip › genes-1011081 supplementary/Table_S6.xlsx]

## Sheet: Key
December 2020; Escherichia coli O25b:K100:H4-ST131 EC958 (UPEC) annotation (GCA_000285655.3 accession)
Both RNAseq and TraDIS data was re-run in an independent pipeline using EC958 annotation.
RNAseq pipeline; For a set of 3 biological replicates for pH5.5 and pH7, standard deviations for the mean expression was built into a Loess model. This was used to predict the standard deviations for pooled samples, which was used in a t-test analysis, giving statistical results of the pooled samples.
TraDIS pipeline; a standard Limma-voom linear model approach was taken.
This file contains the results of the Acetic acid organic acid versus controls.
Sheet name	RNAseq contrast	TraDIS contrast
Acet_pH7_aero	Acetic acid pH7 aerobic vs. pH7 aerobic controls	pH7 aerobic controls vs. Acetic acid pH7 aerobic
Acet_pH5.5_aero	Acetic acid pH5.5 aerobic vs. pH5.5 aerobic controls	pH5.5 aerobic controls vs. Acetic acid pH5.5 aerobic
Acet_pH7_Anaero	Acetic acid pH7 Anaerobic vs. pH7 Anaerobic controls	pH7 Anaerobic controls vs. Acetic acid pH7 Anaerobic
Acet_pH5.5_Anaero	Acetic acid pH5.5 Anaerobic vs. pH5.5 Anaerobic controls	pH5.5 Anaerobic controls vs. Acetic acid pH5.5 Anaerobic
Sheet columns	what they are
GeneID	EC958 gene id as used at KEGG and in the Genbank file (GCA_000285655.3)
RNAseq_log2FC	RNAseq pipeline log2 fold change
RNAseq_Std_Err	t-test standard error
RNAseq_t	t-test t-statistic
RNAseq_p-value	raw p-value
RNAseq_adjusted	BH adjusted pvalue
TraDIS_logFC	TraDIS; estimate of the log2-fold-change corresponding to the effect or contrast
TraDIS_AveExpr	average log2-expression for the probe over all samples
TraDIS_t	moderated t-statistic
TraDIS_P.Value	raw p-value
TraDIS_adj.P.Val	adjusted p-value
TraDIS_B	log-odds that the gene is differentially expressed
gene	gene symbol
product	gene product/name
no_kegg_paths	# of KEGG pathways gene is assigned to by KEGG
Kegg_names	KEGG pathway names, separated by PIPES.

## Sheet: Acet_pH7_aero
GeneID	RNAseq_log2FC	RNAseq_Std_Err	RNAseq_t	RNAseq_p-value	RNAseq_adjusted	TraDIS_logFC	TraDIS_AveExpr	TraDIS_t	TraDIS_P.Value	TraDIS_adj.P.Val	TraDIS_B	gene	product	no_kegg_paths	Kegg_names
EC958_0841	-1.18	0.22	-5.4287	0.0056	0.0108529	3.82	2.67	3.7	0.000488455	0.00979492	-1.48	sucB	dihydrolipoamide succinyltransferase component of 2-oxoglutarate dehydrogenase complex	7	ecos01110: Biosynthesis of secondary metabolites | ecos00310: Lysine degradation | ecos01100: Metabolic pathways | ecos01200: Carbon metabolism | ecos00380: Tryptophan metabolism | ecos00020: Citrate cycle (TCA cycle) | ecos01120: Microbial metabolism in diverse environments
EC958_4448	1.16	0.18	6.4491	0.003	0.00711234	3	6.53	7.98	8.01252e-11	1.88218e-08	13.36	sthA	soluble pyridine nucleotide transhydrogenase	2	ecos00760: Nicotinate and nicotinamide metabolism | ecos01100: Metabolic pathways
EC958_0840	-0.88	0.19	-4.6795	0.0095	0.0161632	2.69	3.65	4.01	0.00017927	0.00403807	0.09	sucA	2-oxoglutarate dehydrogenase decarboxylase component	5	ecos01100: Metabolic pathways | ecos01200: Carbon metabolism | ecos01110: Biosynthesis of secondary metabolites | ecos00020: Citrate cycle (TCA cycle) | ecos01120: Microbial metabolism in diverse environments
EC958_0754	-0.78	0.17	-4.5173	0.0107	0.0176657	2.24	1.58	2.74	0.0081348	0.0946438	-2.71	mrdA	penicillin-binding protein 2	2	ecos00550: Peptidoglycan biosynthesis | ecos01501: beta-Lactam resistance
EC958_2620	-1.63	0.2	-8.3236	0.0011	0.00430924	2.2	2.76	4.12	0.000124351	0.00297779	0.4	nuoE	NADH dehydrogenase I chain E	2	ecos01100: Metabolic pathways | ecos00190: Oxidative phosphorylation
EC958_1139	-1.35	0.25	-5.4257	0.0056	0.0108529	2.04	4.76	6.13	9.22611e-08	7.00191e-06	7.3	aspC	aspartate transaminase	12	ecos01100: Metabolic pathways | ecos00400: Phenylalanine, tyrosine and tryptophan biosynthesis | ecos01230: Biosynthesis of amino acids | ecos00330: Arginine and proline metabolism | ecos01210: 2-Oxocarboxylic acid metabolism | ecos00401: Novobiocin biosynthesis | ecos00350: Tyrosine metabolism | ecos00360: Phenylalanine metabolism | ecos00270: Cysteine and methionine metabolism | ecos01110: Bios…
EC958_0837	2.24	0.31	7.2713	0.0019	0.00554536	1.99	2.21	2.66	0.0102672	0.112552	-2.88	sdhD	succinate dehydrogenase hydrophobic subunit	7	ecos01120: Microbial metabolism in diverse environments | ecos00020: Citrate cycle (TCA cycle) | ecos01200: Carbon metabolism | ecos00650: Butanoate metabolism | ecos01100: Metabolic pathways | ecos00190: Oxidative phosphorylation | ecos01110: Biosynthesis of secondary metabolites
EC958_1629	-0.57	0.17	-3.329	0.0291	0.0405723	1.79	2.17	2.71	0.0088278	0.100706	-2.63	sapD	putative ATP-binding protein of peptide transport system	2	ecos02010: ABC transporters | ecos01503: Cationic antimicrobial peptide (CAMP) resistance
EC958_2058	0.15	0.17	0.8792	0.429	0.464705	1.74	1.85	2.12	0.0382466	0.268666	-3.68		hypothetical protein	0
EC958_2612	-1.78	0.19	-9.3051	0.0007	0.00375089	1.7	3.89	4.56	2.82804e-05	0.000844201	2.24	nuoM	NADH dehydrogenase I chain M	2	ecos00190: Oxidative phosphorylation | ecos01100: Metabolic pathways
EC958_0838	1.2	0.23	5.2639	0.0062	0.0116888	1.63	6.16	9.05	1.43251e-12	8.83323e-10	18.3	sdhA	succinate dehydrogenase flavoprotein subunit	7	ecos00650: Butanoate metabolism | ecos01100: Metabolic pathways | ecos01200: Carbon metabolism | ecos01110: Biosynthesis of secondary metabolites | ecos00190: Oxidative phosphorylation | ecos00020: Citrate cycle (TCA cycle) | ecos01120: Microbial metabolism in diverse environments
EC958_5179	5.42	0.3	17.8992	0.0001	0.00291364	1.6	2.98	2.63	0.0109516	0.118401	-2.75		hypothetical protein	0
EC958_0835	2.93	0.3	9.8243	0.0006	0.00363259	1.6	2.73	3.09	0.00307926	0.0447875	-1.81		hypothetical protein	0
EC958_1510	-1.61	0.26	-6.1872	0.0035	0.00785127	1.6	0.26	1.39	0.1702	0.563005	-4.46		Hns transcriptional dual regulator	0
EC958_2526	-1.1	0.18	-6.0656	0.0037	0.00813619	1.59	4.55	4.92	7.92541e-06	0.000277277	3.49	yejM	putative sulfatase	0
EC958_0578	-0.07	0.25	-0.2656	0.8036	0.817895	1.56	4.89	5.4	1.41826e-06	6.47804e-05	5.09		DNA-binding, ATP-dependent protease La; heat shock K-protein	0
EC958_2618	-1.48	0.2	-7.3433	0.0018	0.00538216	1.53	5.17	7.27	1.23266e-09	2.02691e-07	11.76	nuoG	NADH dehydrogenase I chain G	2	ecos00190: Oxidative phosphorylation | ecos01100: Metabolic pathways
EC958_0843	-1.02	0.21	-4.8627	0.0083	0.0145562	1.51	5.13	6.13	9.13965e-08	7.00191e-06	7.61	sucD	succinyl-CoA synthetase, alpha subunit	7	ecos01100: Metabolic pathways | ecos01200: Carbon metabolism | ecos00640: Propanoate metabolism | ecos01110: Biosynthesis of secondary metabolites | ecos00660: C5-Branched dibasic acid metabolism | ecos01120: Microbial metabolism in diverse environments | ecos00020: Citrate cycle (TCA cycle)
EC958_0166	-3.5	0.21	-16.5411	0.0001	0.00291364	1.48	5.59	6.35	4.01574e-08	3.80955e-06	8.51	carB	Carbamoyl-phosphate synthase large chain	4	ecos01240: Biosynthesis of cofactors | ecos01100: Metabolic pathways | ecos00240: Pyrimidine metabolism | ecos00250: Alanine, aspartate and glutamate metabolism
EC958_0110	0.4	0.21	1.9015	0.13	0.155575	1.46	1.67	2.09	0.0407234	0.277854	-3.7		hypothetical protein	0
EC958_0223	-1.25	0.22	-5.766	0.0045	0.00926375	1.42	2.54	2.42	0.0186707	0.169934	-3.14	ftsL	cell division protein FtsL	0
EC958_0185	-0.76	0.21	-3.7116	0.0206	0.0302771	1.41	4.34	5.27	2.20581e-06	9.26071e-05	4.7	apaH	bis(5'-nucleosyl)-tetraphosphatase, symmetrical	2	ecos01100: Metabolic pathways | ecos00230: Purine metabolism
EC958_1162	1.92	0.2	9.5877	0.0007	0.00375089	1.37	2.91	2.74	0.00821548	0.0953576	-2.53		hypothetical protein	0
EC958_0836	1.59	0.21	7.6559	0.0016	0.00507409	1.36	3.62	3.38	0.00133634	0.0228103	-1.03	sdhC	succinate dehydrogenase cytochrome b-556 subunit	7	ecos01200: Carbon metabolism | ecos00650: Butanoate metabolism | ecos01100: Metabolic pathways | ecos00190: Oxidative phosphorylation | ecos01110: Biosynthesis of secondary metabolites | ecos01120: Microbial metabolism in diverse environments | ecos00020: Citrate cycle (TCA cycle)
EC958_3889	-0.57	0.18	-3.2234	0.0322	0.0442804	1.28	5.66	6.31	4.613e-08	4.29357e-06	8.39	pitA	low-affinity phosphate transport	0
EC958_4717	-1.76	0.21	-8.182	0.0012	0.00447535	1.27	5.74	6.41	3.24829e-08	3.33829e-06	8.7	ytfP	hypothetical protein	0
EC958_0319	-0.34	0.19	-1.8191	0.143	0.169511	1.27	1.65	1.9	0.0628481	0.357177	-3.97		1-deoxy-D-xylulose-5-phosphate reductoisomerase	3	ecos00900: Terpenoid backbone biosynthesis | ecos01110: Biosynthesis of secondary metabolites | ecos01100: Metabolic pathways
EC958_4396	-0.94	0.21	-4.5207	0.0107	0.0176657	1.21	7.64	8.71	5.13499e-12	2.53309e-09	17.08	cpxA	sensor kinase-phosphotransferase CpxA	2	ecos01503: Cationic antimicrobial peptide (CAMP) resistance | ecos02020: Two-component system
EC958_0842	-1.13	0.19	-5.908	0.0041	0.00870232	1.19	4.9	3.92	0.000244226	0.005261	0.43	sucC	succinyl-CoA synthetase, beta subunit	7	ecos00660: C5-Branched dibasic acid metabolism | ecos01120: Microbial metabolism in diverse environments | ecos01100: Metabolic pathways | ecos01200: Carbon metabolism | ecos00640: Propanoate metabolism | ecos01110: Biosynthesis of secondary metabolites | ecos00020: Citrate cycle (TCA cycle)
EC958_2616	-1.46	0.19	-7.7171	0.0015	0.00494027	1.18	2.65	2.13	0.0377262	0.267677	-3.64	nuoI	NADH dehydrogenase I chain I	2	ecos00190: Oxidative phosphorylation | ecos01100: Metabolic pathways
EC958_4865	3.7	0.33	11.3701	0.0003	0.00314601	1.15	2.28	2.39	0.0202527	0.180011	-3.22		hypothetical protein	0
EC958_2617	-1.58	0.18	-8.7492	0.0009	0.00403074	1.14	3.84	3.28	0.00179795	0.0292716	-1.29	nuoH	NADH dehydrogenase I chain H	2	ecos00190: Oxidative phosphorylation | ecos01100: Metabolic pathways
EC958_2611	-1.06	0.18	-5.7624	0.0045	0.00926375	1.13	4.45	3.73	0.000451951	0.00925093	-0.1	nuoN	NADH dehydrogenase I chain N	2	ecos00190: Oxidative phosphorylation | ecos01100: Metabolic pathways
EC958_1508	-0.62	0.22	-2.7563	0.051	0.0662935	1.13	6.21	5.92	1.99979e-07	1.29802e-05	6.95	rssB	RssB/Hnr protein	0
EC958_0748	-1.38	0.22	-6.3575	0.0031	0.0072721	1.09	3.94	2.71	0.00886004	0.100706	-2.61	lipB	lipoate-protein ligase B	3	ecos00785: Lipoic acid metabolism | ecos01100: Metabolic pathways | ecos01240: Biosynthesis of cofactors
EC958_0576	-0.48	0.27	-1.8119	0.1442	0.170894	1.09	3.3	2.8	0.0069525	0.0840605	-2.4	clpP	ATP-dependent proteolytic subunit of clpA-ClpP serine protease, heat shock protein F21.5	0
EC958_4854	0.21	0.24	0.8512	0.4426	0.478224	1.09	3.46	2.28	0.0262387	0.21681	-3.43		hypothetical protein	0
EC958_0567	1.22	0.19	6.3914	0.0031	0.0072721	1.07	4.53	3.38	0.0013334	0.0228103	-1.06	cyoD	cytochrome o ubiquinol oxidase protein CyoD	2	ecos00190: Oxidative phosphorylation | ecos01100: Metabolic pathways
EC958_2909	-3	0.26	-11.3934	0.0003	0.00314601	1.06	0.99	1.23	0.224139	0.622957	-4.65	trmD	tRNA methyltransferase	0
EC958_2296	0.13	0.26	0.5067	0.639	0.669827	1.06	3.3	2.09	0.0412382	0.279051	-3.81		hypothetical protein	0
EC958_5093	-1.53	0.24	-6.4336	0.003	0.00711234	1.04	1.39	1.08	0.283809	0.693435	-4.75	nusG	transcription antitermination protein nusG	0
EC958_2374	-1.14	0.22	-5.1061	0.007	0.0128383	1.03	6.2	5.63	5.94433e-07	3.25815e-05	5.92		hypothetical membrane protein	0
EC958_1897	-0.81	0.25	-3.2092	0.0326	0.0446986	1.02	1.42	1.12	0.266271	0.675545	-4.74		murein lipoprotein	0
EC958_0538	0.16	0.17	0.9397	0.4006	0.436523	1.02	7.45	9.18	8.89268e-13	7.31127e-10	18.85	phoR	phosphate regulon sensor protein PhoR	1	ecos02020: Two-component system
EC958_1135	-1.75	0.2	-8.9173	0.0009	0.00403074	0.99	1.3	1.36	0.177841	0.571895	-4.58	mukB	cell division protein MukB	0
EC958_2619	-1.2	0.19	-6.437	0.003	0.00711234	0.97	3.9	2.66	0.0102432	0.112538	-2.74	nuoF	NADH dehydrogenase I chain F	2	ecos00190: Oxidative phosphorylation | ecos01100: Metabolic pathways
EC958_A0015	1.81	0.37	4.8826	0.0081	0.0143082	0.97	5	4.48	3.7336e-05	0.00107707	2.03		p035	0
EC958_0566	-0.06	0.19	-0.303	0.777	0.793716	0.92	6.47	6.1	1.02965e-07	7.36128e-06	7.55	cyoE	cytochrome o ubiquinol oxidase C subunit	5	ecos01240: Biosynthesis of cofactors | ecos01100: Metabolic pathways | ecos01110: Biosynthesis of secondary metabolites | ecos00190: Oxidative phosphorylation | ecos00860: Porphyrin and chlorophyll metabolism
EC958_0161	-1.55	0.2	-7.9726	0.0013	0.00462944	0.91	1.32	1.32	0.193805	0.588116	-4.69	lytB	IspH protein	3	ecos00900: Terpenoid backbone biosynthesis | ecos01110: Biosynthesis of secondary metabolites | ecos01100: Metabolic pathways
EC958_1527	-1.51	0.24	-6.4195	0.003	0.00711234	0.91	2.05	1.22	0.227613	0.626571	-4.76	tonB	energy transducing membrane protein TonB	0
EC958_3602	-1.53	0.26	-5.9618	0.004	0.00854667	0.91	2.43	1.33	0.188353	0.58267	-4.67	rpoN	RNA polymerase sigma-54 factor	2	ecos02040: Flagellar assembly | ecos02020: Two-component system
EC958_4205	-3.53	0.24	-14.4132	0.0001	0.00291364	0.89	1.98	2.7	0.00917001	0.102808	-2.67	atpD	membrane-bound ATP synthase F1 sector beta-subunit	2	ecos01100: Metabolic pathways | ecos00190: Oxidative phosphorylation
EC958_2674	-1.54	0.24	-6.3097	0.0032	0.00743188	0.89	5.33	4.3	6.9134e-05	0.00180443	1.51		phosphohistidine phosphatase SixA	0
EC958_0589	4.64	0.32	14.6859	0.0001	0.00291364	0.88	3.13	2.18	0.033163	0.246747	-3.61		hypothetical protein	0
EC958_2615	-1.6	0.21	-7.7372	0.0015	0.00494027	0.88	2.68	1.58	0.118793	0.486823	-4.46	nuoJ	NADH dehydrogenase I chain J	2	ecos01100: Metabolic pathways | ecos00190: Oxidative phosphorylation
EC958_2613	-1.07	0.18	-5.9451	0.004	0.00854667	0.88	5.05	4.05	0.000158499	0.00363662	0.74	nuoL	NADH dehydrogenase I chain L	2	ecos01100: Metabolic pathways | ecos00190: Oxidative phosphorylation
EC958_0944	-0.54	0.17	-3.1602	0.0342	0.046643	0.88	6.89	6.21	6.94529e-08	5.71019e-06	7.76		putative transport system permease protein	1	ecos02010: ABC transporters
EC958_1529	-0.75	0.21	-3.6225	0.0223	0.0323583	0.87	3.58	1.98	0.0527701	0.320585	-3.99	ispZ	probable intracellular septation protein	0
EC958_4329	-0.48	0.18	-2.6484	0.0571	0.0730743	0.87	5.2	3.23	0.00209725	0.0327397	-1.52	trkH	trk system potassium uptake protein TrkH	0
EC958_0834	-1.14	0.22	-5.1338	0.0068	0.0125704	0.86	6.3	5.42	1.32046e-06	6.20365e-05	5.14	gltA	citrate synthase	8	ecos01100: Metabolic pathways | ecos01200: Carbon metabolism | ecos01110: Biosynthesis of secondary metabolites | ecos01210: 2-Oxocarboxylic acid metabolism | ecos01230: Biosynthesis of amino acids | ecos01120: Microbial metabolism in diverse environments | ecos00630: Glyoxylate and dicarboxylate metabolism | ecos00020: Citrate cycle (TCA cycle)
EC958_4211	-3.28	0.25	-13.0858	0.0002	0.00311733	0.85	3.48	2.76	0.00781985	0.091846	-2.58	atpB	membrane-bound ATP synthase F0 sector subunit a	2	ecos00190: Oxidative phosphorylation | ecos01100: Metabolic pathways
EC958_3587	-1.45	0.22	-6.6202	0.0027	0.0067179	0.84	0.65	0.97	0.336562	0.739768	-4.86	ispB	octaprenyl diphosphate synthase	2	ecos00900: Terpenoid backbone biosynthesis | ecos01110: Biosynthesis of secondary metabolites
EC958_0558	-1.16	0.18	-6.5689	0.0028	0.00683408	0.84	3.04	1.68	0.0987957	0.44794	-4.37		1-deoxyxylulose-5-phosphate synthase	4	ecos01100: Metabolic pathways | ecos01110: Biosynthesis of secondary metabolites | ecos00730: Thiamine metabolism | ecos00900: Terpenoid backbone biosynthesis
EC958_0527	-1.25	0.19	-6.5391	0.0028	0.00683408	0.84	7.1	6.62	1.43936e-08	1.82061e-06	9.38	aroM	AroM protein, regulated by AroR	0
EC958_2167	3.03	0.33	9.2229	0.0008	0.00388117	0.83	3.66	2.05	0.045242	0.294043	-3.9		hypothetical protein	0
EC958_4214	-0.86	0.19	-4.4943	0.0109	0.0179094	0.83	5.93	4.99	6.27611e-06	0.000224348	3.56	gidA	glucose-inhibited division protein A	0
EC958_3683	0.02	0.18	0.1224	0.9085	0.915642	0.82	4.6	3.16	0.0025437	0.0383733	-1.69	trkA	trk system potassium uptake protein TrkA	0
EC958_0190	-1.31	0.24	-5.3868	0.0057	0.0110051	0.81	3.14	1.93	0.059045	0.342669	-4.1		organic solvent tolerance protein	0
EC958_1309	2.38	0.25	9.3413	0.0007	0.00375089	0.8	2.88	1.14	0.259387	0.668175	-4.86	ycfR	hypothetical protein	0
EC958_A0090	-0.55	0.25	-2.2155	0.0911	0.112217	0.8	5.2	4.55	2.94608e-05	0.000870242	2.2	pemK	PemK	0
EC958_0260	-0.33	0.21	-1.5651	0.1926	0.222846	0.79	6.5	5.14	3.53453e-06	0.000139487	4.15	acnB	aconitate hydratase 2	9	ecos00020: Citrate cycle (TCA cycle) | ecos00630: Glyoxylate and dicarboxylate metabolism | ecos01120: Microbial metabolism in diverse environments | ecos01110: Biosynthesis of secondary metabolites | ecos01230: Biosynthesis of amino acids | ecos01210: 2-Oxocarboxylic acid metabolism | ecos01100: Metabolic pathways | ecos00640: Propanoate metabolism | ecos01200: Carbon metabolism
EC958_0341	-1.76	0.19	-9.1571	0.0008	0.00388117	0.78	1.12	0.68	0.500146	0.835375	-4.92	proS	prolyl-tRNA synthetase	1	ecos00970: Aminoacyl-tRNA biosynthesis
EC958_3628	-0.5	0.23	-2.1946	0.0932	0.114666	0.77	6.12	5.48	1.0537e-06	5.09598e-05	5.31		malate dehydrogenase	9	ecos01120: Microbial metabolism in diverse environments | ecos00680: Methane metabolism | ecos01110: Biosynthesis of secondary metabolites | ecos01100: Metabolic pathways | ecos01200: Carbon metabolism | ecos00270: Cysteine and methionine metabolism | ecos00020: Citrate cycle (TCA cycle) | ecos00620: Pyruvate metabolism | ecos00630: Glyoxylate and dicarboxylate metabolism
EC958_A0086	-0.37	0.18	-2.0845	0.1055	0.128566	0.76	4.37	3.05	0.00349698	0.049147	-2.02	repA1	RepA1	0
EC958_2043	-1.73	0.22	-7.7567	0.0015	0.00494027	0.75	4.61	2.62	0.0113016	0.120412	-2.95	yebO	hypothetical protein	0
EC958_5085	0.63	0.19	3.2776	0.0306	0.0423413	0.75	-0.35	0.62	0.537243	0.856556	-4.9		hypothetical protein	0
EC958_4209	-3.49	0.25	-13.7597	0.0002	0.00311733	0.73	2.88	1.81	0.0757656	0.395981	-4.29	atpF	membrane-bound ATP synthase F0 sector subunit b	2	ecos01100: Metabolic pathways | ecos00190: Oxidative phosphorylation
EC958_0753	-1.4	0.21	-6.6703	0.0026	0.00656788	0.73	1.44	1.04	0.301193	0.709841	-4.85	mrdB	rod shape-determining protein RodA	0
EC958_1212	3.97	0.33	11.998	0.0003	0.00314601	0.72	2.44	1.69	0.0969001	0.442191	-4.37		hypothetical protein	0
EC958_0239	-1.28	0.21	-6.0407	0.0038	0.00825695	0.71	3.46	1.87	0.066396	0.365957	-4.2	secA	preprotein translocase SecA	3	ecos03060: Protein export | ecos02024: Quorum sensing | ecos03070: Bacterial secretion system
EC958_3578	-1.23	0.26	-4.7914	0.0087	0.0151181	0.71	3.68	1.78	0.0811737	0.407723	-4.34	mrsC	ATP-binding protein	0
EC958_1210	-0.47	0.2	-2.3431	0.0791	0.0985244	0.71	6.26	5.29	2.06014e-06	8.76779e-05	4.65	ycdC	hypothetical transcriptional regulator YcdC	0
EC958_0569	1.9	0.19	9.937	0.0006	0.00363259	0.7	7.19	6.5	2.26528e-08	2.59875e-06	8.89	cyoB	cytochrome o ubiquinol oxidase subunit I	2	ecos01100: Metabolic pathways | ecos00190: Oxidative phosphorylation
EC958_2857	-2.4	0.26	-9.226	0.0008	0.00388117	0.7	1.91	1.26	0.214018	0.61557	-4.82	glyA	serine hydroxymethyltransferase	11	ecos00260: Glycine, serine and threonine metabolism | ecos00630: Glyoxylate and dicarboxylate metabolism | ecos01240: Biosynthesis of cofactors | ecos00460: Cyanoamino acid metabolism | ecos01230: Biosynthesis of amino acids | ecos01110: Biosynthesis of secondary metabolites | ecos01200: Carbon metabolism | ecos00670: One carbon pool by folate | ecos01100: Metabolic pathways | ecos00680: Methane …
EC958_3897	1.38	0.2	7.0553	0.0021	0.00587817	0.7	2.92	1.61	0.112225	0.476257	-4.59		hypothetical protein	0
EC958_A0078	-1.06	0.23	-4.6061	0.01	0.0167801	0.7	6.99	5.77	3.59164e-07	2.08442e-05	6.02		hypothetical protein	0
EC958_2062	-0.59	0.21	-2.7382	0.052	0.0674055	0.7	2.3	1.39	0.168508	0.562018	-4.71	holE	DNA polymerase III theta subunit	3	ecos03430: Mismatch repair | ecos03030: DNA replication | ecos03440: Homologous recombination
EC958_A0024	0.27	0.17	1.6075	0.1832	0.212786	0.7	8.26	6.36	3.86399e-08	3.73746e-06	8		ParB	0
EC958_1328	-2.23	0.21	-10.4883	0.0005	0.00354144	0.69	1.12	0.89	0.378637	0.770656	-4.96	purB	adenylosuccinate lyase	5	ecos00230: Purine metabolism | ecos00250: Alanine, aspartate and glutamate metabolism | ecos01240: Biosynthesis of cofactors | ecos01100: Metabolic pathways | ecos01110: Biosynthesis of secondary metabolites
EC958_A0013	2.48	0.34	7.2563	0.0019	0.00554536	0.69	6.78	4.81	1.17593e-05	0.000386725	2.73		YciB	0
EC958_1788	-0.05	0.17	-0.301	0.7784	0.794988	0.69	4.32	2.59	0.0122196	0.127016	-3.01	ydeD	probable amino acid metabolite efflux pump	0
EC958_A0087	4.79	0.34	14.1784	0.0001	0.00291364	0.68	5.15	3.42	0.00116481	0.0202324	-1.26	repA4		0
EC958_2376	-1.57	0.24	-6.5819	0.0028	0.00683408	0.68	2.01	0.97	0.338438	0.741019	-5		putative glycosyl transferase family 2	0
EC958_1400	2.49	0.2	12.2914	0.0003	0.00314601	0.67	4.41	2.28	0.0264417	0.217395	-3.76	ymgA	hypothetical protein	0
EC958_1751	3.59	0.32	11.1614	0.0004	0.00340731	0.67	1.49	1.03	0.307187	0.712437	-4.98		hypothetical protein	0
EC958_3108	1.68	0.19	8.7777	0.0009	0.00403074	0.67	3.07	1.12	0.268859	0.678405	-5		hypothetical protein	0
EC958_3021	-1.89	0.22	-8.572	0.001	0.00418612	0.67	5.41	2.69	0.00935543	0.103942	-2.97	cysC	adenylylsulfate kinase	4	ecos00230: Purine metabolism | ecos01120: Microbial metabolism in diverse environments | ecos00920: Sulfur metabolism | ecos01100: Metabolic pathways
EC958_1938	-1.87	0.26	-7.2509	0.0019	0.00554536	0.67	0.68	0.69	0.492935	0.831364	-4.92	rpmI	50S ribosomal subunit protein A	1	ecos03010: Ribosome
EC958_4499	-1.25	0.24	-5.1095	0.0069	0.0127095	0.67	2.91	1.36	0.18034	0.572582	-4.82	lexA	LexA repressor	0
EC958_2100	1.15	0.28	4.1676	0.0141	0.0219838	0.67	2.38	1.37	0.175566	0.570021	-4.72	flhE	flagellar protein FlhE	1	ecos02040: Flagellar assembly
EC958_0839	0.59	0.18	3.2058	0.0327	0.0447878	0.67	5.01	3.05	0.00347589	0.0491306	-2.05	sdhB	succinate dehydrogenase, iron sulfur protein	7	ecos01120: Microbial metabolism in diverse environments | ecos00020: Citrate cycle (TCA cycle) | ecos01200: Carbon metabolism | ecos01100: Metabolic pathways | ecos00650: Butanoate metabolism | ecos00190: Oxidative phosphorylation | ecos01110: Biosynthesis of secondary metabolites
EC958_A0022	0.04	0.19	0.2344	0.8262	0.838463	0.67	5.68	3.77	0.000394398	0.00824392	-0.32		single-strand binding protein	3	ecos03440: Homologous recombination | ecos03030: DNA replication | ecos03430: Mismatch repair
EC958_2276	1.84	0.19	9.5155	0.0007	0.00375089	0.66	3.94	2.26	0.0274081	0.219399	-3.66		hypothetical protein	0
EC958_0784	-1.04	0.21	-4.9883	0.0076	0.0136747	0.66	6.17	4.46	3.91814e-05	0.00111731	1.84	nagC	transcriptional repressor of nag(N-acetylglucosamine) operon	0
EC958_0220	-0.64	0.22	-2.9658	0.0413	0.0549381	0.66	6.46	4.15	0.000112836	0.00276927	0.76	fruR-1	transcriptional repressor of fru operon and others	0
EC958_4206	-3.77	0.23	-16.1402	0.0001	0.00291364	0.65	2.25	1.35	0.183956	0.577628	-4.78	atpG	membrane-bound ATP synthase F1 sector gamma-subunit	2	ecos00190: Oxidative phosphorylation | ecos01100: Metabolic pathways
EC958_A0012	3.01	0.33	9.0903	0.0008	0.00388117	0.65	6.7	4.09	0.00014116	0.003316	0.34		hypothetical protein	0
EC958_0859	-2.1	0.25	-8.4974	0.0011	0.00430924	0.65	2.4	1.14	0.259747	0.668403	-4.87	tolB	protein TolB	0
EC958_2621	-1.51	0.21	-7.1491	0.002	0.00571047	0.65	4.8	2.13	0.0379959	0.267978	-4.01	nuoC	NADH dehydrogenase I chain C/D	2	ecos00190: Oxidative phosphorylation | ecos01100: Metabolic pathways
EC958_A0019	1.76	0.36	4.9278	0.0079	0.0140518	0.65	6.91	4.61	2.364e-05	0.000728851	2.02		hypothetical protein	0
EC958_A0058	0.82	0.17	4.7867	0.0087	0.0151181	0.65	7.04	4.81	1.18611e-05	0.000387488	2.66		hypothetical protein	0
EC958_A0066	3.81	0.33	11.5326	0.0003	0.00314601	0.64	7.22	5.79	3.32886e-07	1.95491e-05	6.09		TrbJ	0
EC958_5195	0.01	0.21	0.0651	0.9512	0.956047	0.64	6.41	4.08	0.000142702	0.00333625	0.59	ycgE	hypothetical transcriptional regulator YcgE	0
EC958_A0102	3.24	0.21	15.7323	0.0001	0.00291364	0.63	6.99	5.13	3.79254e-06	0.000146485	3.75		hypothetical protein CKO_02058	0
EC958_A0010	3.43	0.33	10.372	0.0005	0.00354144	0.63	5.26	3.67	0.000538144	0.0106187	-0.6		hypothetical protein	0
EC958_2257	2.22	0.26	8.4008	0.0011	0.00430924	0.63	4.67	2.44	0.0177939	0.164995	-3.44		putative phage protein	0
EC958_0568	1.54	0.19	8.3063	0.0011	0.00430924	0.63	5.51	3.31	0.00163136	0.026825	-1.47	cyoC	cytochrome o ubiquinol oxidase subunit III	2	ecos01100: Metabolic pathways | ecos00190: Oxidative phosphorylation
EC958_1636	-1.57	0.2	-7.8149	0.0014	0.00479252	0.63	3.61	1.62	0.111605	0.47543	-4.65	pspB	phage shock protein B, putative inner membrane protein	0
EC958_0756	-1.48	0.2	-7.547	0.0017	0.00522951	0.63	4.49	2.06	0.0436093	0.286833	-4.09	ybeB	hypothetical protein	0
EC958_3018	-1.08	0.18	-6.1186	0.0036	0.00801598	0.63	5.39	3.41	0.00121643	0.0209813	-1.18	ygbP	2-C-methyl-D-erythritol 4-phosphate cytidylyltransferase	3	ecos01100: Metabolic pathways | ecos01110: Biosynthesis of secondary metabolites | ecos00900: Terpenoid backbone biosynthesis
EC958_0854	2.77	0.22	12.5274	0.0002	0.00311733	0.62	4.01	1.88	0.0651134	0.364178	-4.3		hypothetical protein	0
EC958_A0031	1.82	0.19	9.4627	0.0007	0.00375089	0.62	9.41	6.88	5.39671e-09	7.60628e-07	9.61		YubP	0
EC958_A0017	1.52	0.21	7.3458	0.0018	0.00538216	0.62	7.88	5.57	7.42309e-07	3.89555e-05	5.15		YdbA	0
EC958_4915	-0.3	0.18	-1.6597	0.1723	0.201265	0.62	3.05	1.47	0.147177	0.533528	-4.79		DNA-binding transcriptional regulator DicC	0
EC958_A0100	-2.12	0.27	-7.9062	0.0014	0.00479252	0.61	6.63	4.65	2.05607e-05	0.000646026	2.21		34 kDa membrane antigen precursor	0
EC958_A0125	-1.92	0.27	-7.2425	0.0019	0.00554536	0.61	7.85	5.6	6.6193e-07	3.54924e-05	5.25	aac(6')-Ib-cr	fluroquinolone acetylating aminoglycoside acetyltransferase	0
EC958_A0093	-1.08	0.26	-4.2162	0.0135	0.0212291	0.61	7.96	5.24	2.53195e-06	0.000104084	3.91
EC958_A0005	-0.99	0.25	-4.0407	0.0156	0.0239942	0.61	2.26	0.96	0.340925	0.743493	-5.04		SopA	0
EC958_A0036	3.71	0.25	15.0415	0.0001	0.00291364	0.6	8.91	5.68	5.03178e-07	2.85307e-05	5.26		TraJ	0
EC958_A0067	2.9	0.23	12.4217	0.0002	0.00311733	0.6	6.72	4.88	9.16052e-06	0.000309513	2.97		TrbF	0
EC958_A0096	-2.03	0.24	-8.6248	0.001	0.00418612	0.6	7.28	4.9	8.40092e-06	0.00028779	2.94		ABC transporter ATP-binding protein	0
EC958_5088	-0.79	0.21	-3.675	0.0213	0.0311453	0.6	2.06	0.9	0.37103	0.764852	-5.05	murB	UDP-N-acetylenolpyruvoylglucosamine reductase	3	ecos00550: Peptidoglycan biosynthesis | ecos01100: Metabolic pathways | ecos00520: Amino sugar and nucleotide sugar metabolism
EC958_A0020	0.57	0.22	2.6385	0.0577	0.0737869	0.6	10.82	7.27	1.22838e-09	2.02691e-07	10.68		putative reverse transcriptase	0
EC958_A0089	-0.34	0.26	-1.3343	0.253	0.286272	0.6	2.42	1.48	0.143461	0.527342	-4.74	pemI	PemI	0
EC958_A0018	-0.03	0.17	-0.1939	0.8557	0.866343	0.6	6.54	3.54	0.000806774	0.0150751	-1.28		YdcA	0
EC958_A0073	1.69	0.18	9.2456	0.0008	0.00388117	0.59	9.26	6.13	9.11244e-08	7.00191e-06	6.84		TraD	0
EC958_5092	-2.2	0.25	-8.6231	0.001	0.00418612	0.59	2.19	1	0.323502	0.729926	-5.02	secE	preprotein translocase subunit SecE	3	ecos02024: Quorum sensing | ecos03070: Bacterial secretion system | ecos03060: Protein export
EC958_A0094	-1.04	0.24	-4.2981	0.0127	0.0202002	0.59	7.6	5.13	3.73309e-06	0.000146154	3.62		hypothetical protein	0
EC958_0605	-0.28	0.17	-1.6314	0.1781	0.207426	0.59	2.15	0.93	0.35867	0.753834	-5.05	ybaM	hypothetical protein	0
EC958_0849	-1.62	0.24	-6.6938	0.0026	0.00656788	0.58	2.83	1.16	0.250211	0.656162	-5.03		hypothetical protein	0
EC958_A0016	1.77	0.37	4.7351	0.0091	0.0156488	0.58	6.37	3.63	0.000611769	0.0117885	-0.98		YdaA	0
EC958_A0123	-1.17	0.27	-4.3432	0.0122	0.019575	0.58	8.05	5.52	8.92991e-07	4.49503e-05	4.92	catB4	chloramphenicol acetyltransferase	0
EC958_A0004	-0.73	0.24	-3.0228	0.0391	0.0523101	0.58	7.32	4.56	2.84082e-05	0.000844201	1.72	repE	replication initiation protein of repFIA	0
EC958_A0127	-0.04	0.2	-0.2123	0.8423	0.853451	0.58	8.52	5.62	6.17419e-07	3.34695e-05	5.14		transposase for transposon Tn1721	0
EC958_3423	2.79	0.25	10.9717	0.0004	0.00340731	0.57	4.08	1.69	0.0960352	0.4411	-4.6		hypothetical protein	0
EC958_A0072	1.79	0.18	9.7457	0.0006	0.00363259	0.57	9.16	6.31	4.73673e-08	4.32709e-06	7.52		YhfA	0
EC958_4897	1.91	0.23	8.1329	0.0012	0.00447535	0.57	4.66	2.08	0.0422505	0.283285	-4.08		putative autotransporter	0
EC958_A0071	-1.77	0.25	-7.1528	0.002	0.00571047	0.57	9.62	5.97	1.68837e-07	1.14092e-05	6.15		TraT	0
EC958_A0052	-1.21	0.25	-4.9457	0.0078	0.013927	0.57	7.19	5.08	4.43807e-06	0.000167122	3.54		transposon Tn3 resolvase	0
EC958_A0108	-0.86	0.24	-3.5308	0.0242	0.034732	0.57	10.14	8.41	1.62761e-11	6.35771e-09	15.23	dfrA17	type 1 dihydrofolate reductase	3	ecos00670: One carbon pool by folate | ecos01100: Metabolic pathways | ecos00790: Folate biosynthesis
EC958_2920	-0.67	0.2	-3.3359	0.0289	0.0403703	0.57	5.03	2.71	0.00892183	0.101114	-2.91	yfjF	protein YfjF	0
EC958_A0061	0.57	0.18	3.1034	0.0361	0.0487032	0.57	7.51	5.27	2.22564e-06	9.26071e-05	4.13		TrbE	0
EC958_4180	-0.35	0.18	-1.9586	0.1218	0.146893	0.57	6.23	4.07	0.000146617	0.00341162	0.53	trmE	probable tRNA modification GTPase TrmE	0
EC958_1785	0.19	0.18	1.1039	0.3316	0.367029	0.57	4.82	2.52	0.0147473	0.143728	-3.32	marR	multiple antibiotic resistance protein MarR	0
EC958_5038	1.88	0.19	9.9024	0.0006	0.00363259	0.56	2.38	1.15	0.255335	0.662442	-5.03		hypothetical protein	0
EC958_A0131	3.09	0.33	9.3129	0.0007	0.00375089	0.56	7.96	5.22	2.6602e-06	0.000108453	3.85		TnpA of Tn1721	0
EC958_4884	1.19	0.2	5.9477	0.004	0.00854667	0.56	5	2.62	0.0112541	0.120412	-3.15		phage antitermination protein Q	0
EC958_A0139	-1.12	0.26	-4.3596	0.0121	0.0194693	0.56	6.38	3.69	0.000504235	0.0100298	-0.76		hypothetical protein	0
EC958_A0033	0.32	0.22	1.4363	0.2243	0.256286	0.56	7.91	5.02	5.62885e-06	0.000207217	3.13		TraM	0
EC958_2270	-0.28	0.2	-1.3852	0.2382	0.27078	0.56	3.31	1.54	0.129425	0.498971	-4.73		hypothetical protein	0
EC958_A0098	-1.79	0.22	-8.1948	0.0012	0.00447535	0.55	7.97	4.32	6.49493e-05	0.00171334	0.76		ABC transporter permease protein	0
EC958_A0060	1.34	0.18	7.5562	0.0016	0.00507409	0.55	9.1	6.6	1.57441e-08	1.94165e-06	8.61		TraN	0
EC958_1000	-1.81	0.24	-7.4247	0.0018	0.00538216	0.55	4.4	1.71	0.0924515	0.432698	-4.62	trxB	thioredoxin reductase	1	ecos00450: Selenocompound metabolism
EC958_A0070	-1.37	0.24	-5.6231	0.0049	0.00984222	0.55	9.71	6.44	2.89387e-08	3.10336e-06	7.87		TraS	0
EC958_A0135	0.8	0.17	4.6148	0.0099	0.0166504	0.55	7.37	4.23	8.77518e-05	0.00223134	0.61		2-keto-3-deoxygluconate permease	0
EC958_4907	0.6	0.18	3.3497	0.0286	0.0400603	0.55	5.37	2.62	0.0112076	0.120189	-3.19		hypothetical protein	0
EC958_2630	-0.73	0.23	-3.1523	0.0344	0.0468286	0.55	5.71	3.12	0.00282771	0.0421422	-2.03	yfbV	hypothetical protein	0
EC958_A0026	0.53	0.17	3.1031	0.0361	0.0487032	0.55	7.1	4.44	4.31594e-05	0.00120286	1.36		PsiA	0
EC958_0785	-0.65	0.22	-2.9759	0.0409	0.0544625	0.55	6.07	3.78	0.000377933	0.00793338	-0.29	nagA	N-acetylglucosamine-6-phosphate deacetylase	2	ecos01100: Metabolic pathways | ecos00520: Amino sugar and nucleotide sugar metabolism
EC958_2652	-0.2	0.18	-1.1577	0.3114	0.346541	0.55	5.67	2.98	0.00430703	0.0583697	-2.42	dedA	hypothetical protein	0
EC958_1540	-0.23	0.21	-1.1213	0.3249	0.360002	0.55	2.93	1.24	0.221796	0.62123	-5.01		hypothetical protein	0
EC958_A0140	-0.1	0.21	-0.4891	0.6504	0.680179	0.55	6.78	4.31	6.70559e-05	0.0017595	1.04		hypothetical protein	0
EC958_1401	2.82	0.24	11.926	0.0003	0.00314601	0.54	2.18	0.85	0.400671	0.780303	-5.15		hypothetical protein	0
EC958_A0048	2.04	0.22	9.1208	0.0008	0.00388117	0.54	9.36	6.15	8.42889e-08	6.81634e-06	6.9		TraC	0
EC958_A0083	1.68	0.19	8.6929	0.001	0.00418612	0.54	8.8	5.65	5.45403e-07	3.05736e-05	5.18		YihA	0
EC958_A0037	-1.11	0.26	-4.3359	0.0123	0.0196984	0.54	8.48	5.38	1.51286e-06	6.7845e-05	4.29		conjugal transfer protein TraY	0
EC958_4254	-0.68	0.18	-3.6878	0.0211	0.030888	0.54	5.74	2.36	0.0218374	0.189486	-3.73	wzxE	putative cytochrome	0
EC958_A0156	0.27	0.18	1.4687	0.2158	0.247456	0.54	6.15	4.11	0.000129502	0.00308615	0.55		hypothetical protein	0
EC958_A0105	-1.79	0.26	-6.8268	0.0024	0.00631786	0.53	7.75	4.71	1.66321e-05	0.00052933	2.15
EC958_2622	-1.43	0.22	-6.3603	0.0031	0.0072721	0.53	4.31	1.75	0.0849261	0.413564	-4.6		NADH dehydrogenase I chain B	2	ecos00190: Oxidative phosphorylation | ecos01100: Metabolic pathways
EC958_0553	-1.41	0.23	-6.091	0.0037	0.00813619	0.53	1.13	0.68	0.501749	0.836474	-5.03	ribH	riboflavin synthase beta chain	4	ecos01110: Biosynthesis of secondary metabolites | ecos01100: Metabolic pathways | ecos01240: Biosynthesis of cofactors | ecos00740: Riboflavin metabolism
EC958_1550	0.99	0.18	5.5367	0.0052	0.0102521	0.53	3.37	1.64	0.106332	0.466255	-4.64		hypothetical protein	0
EC958_2653	-0.84	0.17	-4.8815	0.0082	0.0144252	0.53	4.84	1.91	0.0613334	0.350588	-4.43	truA	tRNA pseudouridylate synthase I	0
EC958_0919	0.85	0.22	3.7894	0.0193	0.0286042	0.53	4.03	1.58	0.120621	0.491349	-4.75	ybiM	hypothetical protein	0
EC958_A0144	-0.76	0.21	-3.5469	0.0239	0.0343881	0.53	8.51	6.37	3.80174e-08	3.73746e-06	7.91		hypothetical protein	0
EC958_5165	6.17	0.2	30.7411	0	0	0.52	3.89	1.54	0.130051	0.500006	-4.83		hypothetical protein	0
EC958_A0030	2.02	0.19	10.683	0.0004	0.00340731	0.52	6.64	3.86	0.000292971	0.00620269	-0.35		hypothetical protein	0
EC958_2197	-1.95	0.19	-10.4508	0.0005	0.00354144	0.52	5.96	3.18	0.00239266	0.0363168	-1.97	yedE	hypothetical protein	0
EC958_A0129	1.57	0.2	7.6847	0.0015	0.00494027	0.52	7.34	4.38	5.22282e-05	0.00143934	1.11	tetA	tetracycline resistance protein class A	0
EC958_3188	-1.13	0.18	-6.1777	0.0035	0.00785127	0.52	2.03	0.6	0.550459	0.860669	-5.05	ubiH	2-octaprenyl-6-methoxyphenol hydroxylase	4	ecos01240: Biosynthesis of cofactors | ecos01100: Metabolic pathways | ecos01110: Biosynthesis of secondary metabolites | ecos00130: Ubiquinone and other terpenoid-quinone biosynthesis
EC958_3629	-1.35	0.22	-6.0214	0.0038	0.00825695	0.52	5.58	2.38	0.0208005	0.183887	-3.71	argR	arginine repressor	0
EC958_1486	-0.79	0.26	-2.9946	0.0402	0.0536	0.52	4.12	1.61	0.112303	0.476257	-4.79	chaB	cation transport regulator	0
EC958_A0038	-0.58	0.23	-2.5454	0.0636	0.080469	0.52	9.35	6.42	3.12704e-08	3.28207e-06	7.88		TraA	0
EC958_A0076	-0.56	0.24	-2.3091	0.0821	0.101939	0.52	9.67	5.9	2.20735e-07	1.37834e-05	5.85		YieA	0
EC958_2067	-0.38	0.23	-1.6794	0.1684	0.197024	0.52	3.98	1.76	0.0840805	0.412582	-4.54	yebF	hypothetical protein	0
EC958_A0110	-0.33	0.27	-1.2195	0.2896	0.323897	0.52	8.84	6.07	1.15944e-07	8.17072e-06	6.73		QacEdelta1	0
EC958_A0113	-0.19	0.24	-0.8001	0.4685	0.503873	0.52	8.52	5.8	3.14466e-07	1.86899e-05	5.83		hypothetical protein Rv	0
EC958_A0104	-0.01	0.26	-0.0368	0.9724	0.974591	0.52	10.83	7.9	1.11182e-10	2.38461e-08	13.04		TnpA	0
EC958_A0062	1.98	0.24	8.1619	0.0012	0.00447535	0.51	9.54	6.12	9.56746e-08	7.08382e-06	6.71		TraF	0
EC958_2404	-1.33	0.21	-6.3847	0.0031	0.0072721	0.51	6.84	4.37	5.35308e-05	0.00145894	1.42	asmA	AsmA suppressor of OmpF assembly mutants	0
EC958_A0121	1.37	0.24	5.7862	0.0044	0.0091423	0.51	11.01	8.46	1.35236e-11	6.06471e-09	15.1		transposase of Tn3	0
EC958_0994	-1.11	0.27	-4.1498	0.0143	0.0222281	0.51	4.2	1.66	0.102924	0.458649	-4.72	clpS	ATP-dependent Clp protease adaptor protein	0
EC958_A0032	0.78	0.2	3.962	0.0166	0.0252446	0.51	9.55	6.12	9.62124e-08	7.08382e-06	6.73		X polypeptide	0
EC958_1171	0.48	0.22	2.2172	0.0909	0.112025	0.51	4.85	2.14	0.0369665	0.263227	-4.06	yccV	hypothetical protein	0
EC958_A0064	-0.28	0.17	-1.6291	0.1786	0.207914	0.51	8.05	5.31	1.95982e-06	8.48054e-05	4.14		TraQ	0
EC958_0787	2.3	0.19	11.9808	0.0003	0.00314601	0.5	5.25	2.26	0.0278828	0.22078	-3.95		hypothetical protein	0
EC958_0316	-2.77	0.26	-10.5257	0.0005	0.00354144	0.5	3.4	0.99	0.326403	0.731416	-5.15		protein chain elongation factor EF-Ts	0
EC958_3058	2.02	0.2	10.0011	0.0006	0.00363259	0.5	4.57	2.03	0.0467066	0.298945	-4.18		hypothetical protein	0
EC958_2993	-1.26	0.24	-5.3094	0.006	0.0114209	0.5	5.49	2.43	0.0182518	0.168011	-3.68	hypA	HypA protein	0
EC958_A0053	-1.26	0.25	-4.9744	0.0076	0.0136747	0.5	7.82	4.45	4.08653e-05	0.00114539	1.24	blaTEM-1	TEM-1	1	ecos01501: beta-Lactam resistance
EC958_1966	1.58	0.37	4.277	0.0129	0.0204486	0.5	6.53	3.94	0.000230832	0.00503847	0.04	astD	succinylglutamic semialdehyde dehydrogenase	2	ecos01100: Metabolic pathways | ecos00330: Arginine and proline metabolism
EC958_4033	-0.89	0.23	-3.8753	0.0179	0.0268238	0.5	9.38	5.52	8.83204e-07	4.49159e-05	4.76	rfaJ	lipopolysaccharide 1,2-glucosyltransferase	2	ecos00540: Lipopolysaccharide biosynthesis | ecos01100: Metabolic pathways
EC958_A0023	0.58	0.18	3.2863	0.0303	0.0419715	0.5	5.35	2.86	0.00590074	0.074067	-2.72		YdcB	0
EC958_A0088	-0.57	0.24	-2.4021	0.0742	0.0926913	0.5	6.75	3.72	0.000461616	0.00933258	-0.79	tir	tir	0
EC958_A0027	-0.37	0.21	-1.7542	0.1543	0.181771	0.5	3.45	1.44	0.154292	0.542754	-4.97	mok	modulator of Hok protein	0
EC958_A0074	-0.26	0.17	-1.4923	0.2099	0.241392	0.5	10.26	5.85	2.68358e-07	1.63433e-05	5.46		TraI	0
EC958_A0151	-0.2	0.23	-0.8604	0.4381	0.473861	0.5	6.92	3.5	0.000920993	0.0168894	-1.51		hypothetical protein	0
EC958_A0057	-0.13	0.26	-0.5083	0.638	0.669052	0.5	11.21	8.11	5.00224e-11	1.45153e-08	13.7		TnpA	0
EC958_A0114_2	0.05	0.27	0.1662	0.876	0.885323	0.5	9.76	7.43	6.52843e-10	1.23864e-07	11.63
EC958_A0134	-0.04	0.26	-0.1562	0.8834	0.891923	0.5	11.18	8.06	6.07359e-11	1.59828e-08	13.51		TnpA	0
EC958_A0092	-0.04	0.26	-0.1346	0.8994	0.906649	0.5	11.23	8.13	4.68189e-11	1.44348e-08	13.76		TnpA	0
EC958_A0122	-0.03	0.26	-0.1169	0.9126	0.919233	0.5	11.09	7.99	7.82834e-11	1.88218e-08	13.29		TnpA	0
EC958_4964	2.5	0.21	11.7237	0.0003	0.00314601	0.49	3.81	1.09	0.281256	0.690266	-5.26		hypothetical protein	0
EC958_A0039	1.88	0.2	9.4362	0.0007	0.00375089	0.49	9.3	6.21	6.75628e-08	5.68617e-06	7.13		TraL	0
EC958_A0124	-2.28	0.27	-8.5977	0.001	0.00418612	0.49	8.38	5.12	3.80095e-06	0.000146485	3.42	blaOXA-1	OXA-1 beta-lactamase	1	ecos01501: beta-Lactam resistance
EC958_A0099	-1.63	0.23	-7.1884	0.002	0.00571047	0.49	8.37	5	5.98433e-06	0.000218672	2.98		integral membrane protein	0
EC958_0806	-1.48	0.23	-6.4075	0.003	0.00711234	0.49	3.94	1.15	0.255977	0.663242	-5.24		phosphoglucomutase	10	ecos00052: Galactose metabolism | ecos00030: Pentose phosphate pathway | ecos00010: Glycolysis / Gluconeogenesis | ecos01120: Microbial metabolism in diverse environments | ecos00230: Purine metabolism | ecos00520: Amino sugar and nucleotide sugar metabolism | ecos01110: Biosynthesis of secondary metabolites | ecos00521: Streptomycin biosynthesis | ecos00500: Starch and sucrose metabolism | ecos0…
EC958_1638	-0.96	0.18	-5.3884	0.0057	0.0110051	0.49	1.47	0.75	0.457769	0.81269	-5.09	pspD	phage shock protein D	0
EC958_4241	-0.79	0.2	-3.9134	0.0173	0.0261078	0.49	8.46	5.96	1.75906e-07	1.17262e-05	6.65	gppA	guanosine-5'-triphosphate, 3'-diphosphate pyrophosphatase	2	ecos00230: Purine metabolism | ecos01100: Metabolic pathways
EC958_A0069	0.66	0.19	3.5539	0.0237	0.0341771	0.49	10.52	5.9	2.16505e-07	1.36926e-05	5.6		TraG	0
EC958_5125	-0.66	0.26	-2.5606	0.0626	0.0793016	0.49	9.01	5.11	4.05949e-06	0.000154042	3.19	tnpA	transposase DDE domain protein	0
EC958_4709	-0.57	0.24	-2.4054	0.0739	0.0923615	0.49	6.59	2.79	0.00726049	0.0871435	-3.02	cysQ	CysQ protein	3	ecos01120: Microbial metabolism in diverse environments | ecos01100: Metabolic pathways | ecos00920: Sulfur metabolism
EC958_4256	0.19	0.17	1.1337	0.3203	0.355596	0.49	4.68	1.65	0.105376	0.46579	-4.68	wzyE	4-alpha-L-fucosyltransferase	0
EC958_A0133	0.08	0.25	0.3092	0.7726	0.790166	0.49	7.16	4.02	0.000174986	0.00395967	-0.01
EC958_A0118	0.06	0.26	0.2112	0.8431	0.854093	0.49	11.26	8.19	3.66047e-11	1.20381e-08	13.99		TnpA	0
EC958_A0126	-0.04	0.26	-0.1656	0.8765	0.885479	0.49	11.12	7.91	1.04647e-10	2.34647e-08	12.99		TnpA	0
EC958_A0049	-0.02	0.26	-0.089	0.9334	0.939077	0.49	11.19	8.05	6.15596e-11	1.59828e-08	13.5		TnpA	0
EC958_A0103	-2.05	0.24	-8.4226	0.0011	0.00430924	0.48	9.66	5.55	7.96566e-07	4.13628e-05	4.59		Na(+)-translocating NADH-quinone reductase subunit C	0
EC958_2373	-1.8	0.23	-7.9046	0.0014	0.00479252	0.48	5.89	2	0.0505158	0.312146	-4.44		lipopolysaccharide biosynthesis O-acetyl transferase	0
EC958_2874	-1.47	0.19	-7.5548	0.0016	0.00507409	0.48	1.21	0.99	0.328074	0.733197	-5.07	lepB	signal peptidase I	1	ecos03060: Protein export
EC958_0230	-1.48	0.21	-7.0536	0.0021	0.00587817	0.48	1.26	0.52	0.604885	0.882773	-5.06	murG	UDP-N-acetylglucosamine--N-acetylmuramyl-(pentapeptide) pyrophosphoryl-undecaprenol N-acetylglucosamine transferase	3	ecos00550: Peptidoglycan biosynthesis | ecos01100: Metabolic pathways | ecos01502: Vancomycin resistance
EC958_4047	-1.45	0.21	-6.8514	0.0024	0.00631786	0.48	3.53	1.25	0.21547	0.616035	-5.07		flavoprotein affecting synthesis of DNA and pantothenate metabolism	3	ecos01240: Biosynthesis of cofactors | ecos01100: Metabolic pathways | ecos00770: Pantothenate and CoA biosynthesis
EC958_2800	-1.19	0.24	-4.9236	0.0079	0.0140518	0.48	4.52	1.8	0.0772989	0.398813	-4.64	yfgD	putative oxidoreductase	0
EC958_A0065	0.88	0.18	4.8179	0.0085	0.0148359	0.48	8.79	4.99	6.08359e-06	0.000219054	2.84		TrbB	0
EC958_A0050	-0.67	0.26	-2.5775	0.0615	0.0780431	0.48	8.99	5.05	4.9056e-06	0.000183328	3.01	tnpA1	TnpA	0
EC958_1570	0.45	0.21	2.1394	0.0992	0.121582	0.48	4.76	2	0.0501201	0.310403	-4.33		minor tail protein M	0
EC958_A0147	0.19	0.21	0.8853	0.426	0.461943	0.48	11.6	6.52	2.09569e-08	2.52147e-06	7.58		hypothetical protein	0
EC958_1787	2.32	0.21	11.2752	0.0004	0.00340731	0.47	3.9	1.45	0.152932	0.542352	-5	marB	multiple antibiotic resistance protein MarB	0
EC958_2047	2.97	0.31	9.4358	0.0007	0.00375089	0.47	5.26	2.03	0.0474409	0.301192	-4.4	yebQ	hypothetical transport protein YebQ	0
EC958_A0097	-1.83	0.22	-8.4274	0.0011	0.00430924	0.47	7.57	4.09	0.000140915	0.003316	0.1		ABC transporter permease protein	0
EC958_A0029	-1.53	0.27	-5.7494	0.0045	0.00926375	0.47	4.67	2.27	0.0271268	0.217983	-4.02	hok	post-segregational killing protein	0
EC958_A0132	-1.23	0.25	-4.9069	0.008	0.0141706	0.47	6.7	3.49	0.000959268	0.0173973	-1.49	tnpR2	Tn5403 resolvase TnpR	0
EC958_A0148	-0.86	0.19	-4.4299	0.0114	0.018588	0.47	7.25	3.87	0.000286515	0.00609216	-0.52		toxin-antitoxin system, toxin component, PIN family	0
EC958_2555	-0.69	0.18	-3.8188	0.0188	0.0279844	0.47	7.75	5	6.04568e-06	0.000219054	3.28	rcsC	sensor protein RcsC	2	ecos02020: Two-component system | ecos02026: Biofilm formation - Escherichia coli
EC958_5192	0.94	0.27	3.4926	0.0251	0.0358232	0.47	5.66	2.54	0.0138833	0.138356	-3.48		tail component of prophage	0
EC958_A0111	-0.85	0.26	-3.2843	0.0304	0.0420873	0.47	9.36	6	1.51587e-07	1.03858e-05	6.33	sulI	dihydropteroate synthase type I	2	ecos00790: Folate biosynthesis | ecos01100: Metabolic pathways
EC958_A0155	0.59	0.19	3.0908	0.0365	0.0491523	0.47	8.14	5.29	2.06175e-06	8.76779e-05	4.05		hypothetical protein	0
EC958_A0107	0.61	0.23	2.6148	0.0591	0.0753518	0.47	9.99	6.48	2.47405e-08	2.77375e-06	7.92		integrase/recombinase	0
EC958_A0145	-0.33	0.17	-1.9185	0.1275	0.153012	0.47	6.1	3.23	0.00206362	0.0323169	-2.07		toxin-antitoxin system, toxin component, PIN family	0
EC958_A0116	0.38	0.2	1.865	0.1356	0.161711	0.47	10.43	6.29	5.03159e-08	4.51288e-06	7.07	mrx	erythromycin resistance regulator protein	0
EC958_0594	-0.13	0.17	-0.7855	0.4761	0.511404	0.47	4.62	1.82	0.0735503	0.391185	-4.6	ybaZ	hypothetical protein	0
EC958_A0120	-0.19	0.25	-0.7435	0.4985	0.533338	0.47	8.02	4.62	2.27859e-05	0.000706935	1.75		hypothetical protein	0
EC958_4210	-4.14	0.25	-16.3634	0.0001	0.00291364	0.46	1.43	0.9	0.374229	0.766642	-5.18	atpE	membrane-bound ATP synthase F0 sector subunit c	2	ecos00190: Oxidative phosphorylation | ecos01100: Metabolic pathways
EC958_4334	-2.56	0.25	-10.2095	0.0005	0.00354144	0.46	4.31	1.45	0.152914	0.542352	-5.04	yihD	hypothetical protein	0
EC958_A0115	1.89	0.2	9.5325	0.0007	0.00375089	0.46	9.57	6.14	9.03564e-08	7.00191e-06	6.77	mphR	erythromycin resistance repressor protein	0
EC958_A0081	1.7	0.19	8.9179	0.0009	0.00403074	0.46	9.63	5.38	1.50307e-06	6.7845e-05	3.95		YigB	0
EC958_A0101	-2.3	0.26	-8.7763	0.0009	0.00403074	0.46	8.3	4.64	2.16645e-05	0.000676399	1.72		high-affinity Fe2+/Pb2+ permease	0
EC958_4198	-1.62	0.19	-8.4514	0.0011	0.00430924	0.46	3.77	1.12	0.266306	0.675545	-5.2	pstB	ATP-binding component of high-affinity phosphate-specific ABC transport system	1	ecos02010: ABC transporters
EC958_0258	-1.21	0.26	-4.6525	0.0096	0.0162794	0.46	1.33	0.63	0.528798	0.850454	-5.12	lpdA	dihydrolipoamide dehydrogenase	14	ecos00260: Glycine, serine and threonine metabolism | ecos01240: Biosynthesis of cofactors | ecos00380: Tryptophan metabolism | ecos01110: Biosynthesis of secondary metabolites | ecos00640: Propanoate metabolism | ecos01200: Carbon metabolism | ecos01120: Microbial metabolism in diverse environments | ecos00010: Glycolysis / Gluconeogenesis | ecos00280: Valine, leucine and isoleucine degradation …
EC958_4324	-0.86	0.23	-3.8128	0.0189	0.0280925	0.46	6.67	3.36	0.00139745	0.0234477	-1.59		NAD(P)H-flavin reductase	2	ecos00740: Riboflavin metabolism | ecos01100: Metabolic pathways
EC958_1045	0.83	0.24	3.4365	0.0264	0.0373357	0.46	5.32	2.18	0.0333854	0.247282	-4.18		putative prophage protein	0
EC958_3641	-0.59	0.18	-3.3015	0.0299	0.0415183	0.46	4.58	1.83	0.072205	0.38716	-4.55	mreC	rod shape-determining protein MreC	0
EC958_A0063	0.6	0.21	2.7973	0.0489	0.0639366	0.46	8.64	4.87	9.33034e-06	0.000313106	2.44	trbA	TrbA	0
EC958_0577	-0.58	0.26	-2.2798	0.0848	0.105012	0.46	4.79	1.66	0.10182	0.455373	-4.87		ATP-dependent specificity component of ClpP serine protease, chaperone	0
EC958_A0075	-0.38	0.18	-2.1173	0.1017	0.124348	0.46	7.89	4.69	1.81649e-05	0.000574407	2.01		TraX	0
EC958_1979	0.38	0.2	1.9469	0.1234	0.148578	0.46	4.65	1.93	0.0588432	0.342203	-4.46	ynjF	hypothetical protein	0
EC958_A0021	0.37	0.22	1.666	0.1711	0.199955	0.46	4.63	1.9	0.0630191	0.357325	-4.54
EC958_A0091	0.28	0.2	1.3939	0.2358	0.268469	0.46	8.5	4.46	3.96282e-05	0.00112348	1.08		TnpA of Tn5403	0
EC958_A0143	-0.04	0.19	-0.2282	0.8307	0.842696	0.46	7.7	4.22	8.97691e-05	0.00227093	0.51		hypothetical protein	2	ecos03430: Mismatch repair | ecos03420: Nucleotide excision repair
EC958_4835	2.21	0.23	9.7012	0.0006	0.00363259	0.45	3.46	1.15	0.255349	0.662442	-5.16		hypothetical protein	0
EC958_A0051_2	1.76	0.2	8.8657	0.0009	0.00403074	0.45	7.84	4.6	2.42533e-05	0.000743114	1.75
EC958_0857	-1.35	0.2	-6.887	0.0023	0.00618479	0.45	1.52	0.58	0.566785	0.866155	-5.15	tolR	protein TolR	0
EC958_A0059	1.04	0.22	4.7436	0.009	0.0154976	0.45	7.44	3.72	0.000456414	0.00926539	-0.99		TrbC	0
EC958_A0146	-1.11	0.24	-4.652	0.0096	0.0162794	0.45	4.95	2.36	0.0216071	0.188651	-3.9		toxin-antitoxin system, antitoxin component, AbrB family	0
EC958_0949	0.01	0.18	0.0369	0.9723	0.974591	0.45	6.06	3.39	0.0012854	0.0220937	-1.45	yliI	hypothetical protein	0
EC958_1056	4.51	0.33	13.5591	0.0002	0.00311733	0.44	0.94	0.46	0.64893	0.901152	-5.01		hypothetical protein	0
EC958_2749	-2.18	0.22	-10.0896	0.0005	0.00354144	0.44	5.73	2.58	0.0126679	0.130461	-3.37	cysW	ABC-type sulfate transport system permease component	2	ecos02010: ABC transporters | ecos00920: Sulfur metabolism
EC958_A0068	2.22	0.24	9.409	0.0007	0.00375089	0.44	9.14	5.03	5.35191e-06	0.000198504	2.87		TraH	0
EC958_4939	2.73	0.3	9.0623	0.0008	0.00388117	0.44	3.94	1.3	0.199922	0.594371	-5.18		hypothetical protein	0
EC958_A0082	1.59	0.18	8.6651	0.001	0.00418612	0.44	6.73	3.25	0.0019703	0.0312524	-2.2		Hha	0
EC958_1148	2.46	0.29	8.356	0.0011	0.00430924	0.44	4.67	1.8	0.0764368	0.395981	-4.66	ycbP	FMN reductase	3	ecos00740: Riboflavin metabolism | ecos01100: Metabolic pathways | ecos00920: Sulfur metabolism
EC958_0941	-1.69	0.2	-8.2597	0.0012	0.00447535	0.44	7.22	4.36	5.52437e-05	0.00148107	1.25		hypothetical ABC transporter ATP-binding protein in bcr 5'region	1	ecos02010: ABC transporters
EC958_4927	1.67	0.23	7.2975	0.0019	0.00554536	0.44	4.22	1.73	0.0885393	0.422104	-4.63		hypothetical protein	0
EC958_2391	2.3	0.35	6.6681	0.0026	0.00656788	0.44	5.18	1.88	0.0659338	0.364909	-4.69	wcaH	mannose-1-phosphate guanylyltransferase (GDP)	0
EC958_A0054	1.6	0.25	6.5256	0.0028	0.00683408	0.44	9	4.41	4.77382e-05	0.00132299	0.76		transposase TnpA, Tn21	0
EC958_A0112	1.32	0.21	6.3743	0.0031	0.0072721	0.44	10.55	6.89	5.19827e-09	7.54208e-07	9.3		chromate transport protein	0
EC958_2623	-1.45	0.25	-5.8303	0.0043	0.00899282	0.44	4.4	1.6	0.11505	0.481376	-4.84	nuoA	NADH dehydrogenase I chain A	2	ecos00190: Oxidative phosphorylation | ecos01100: Metabolic pathways
EC958_2421	1.86	0.36	5.1075	0.0069	0.0127095	0.44	2.09	0.74	0.464545	0.81351	-5.3		hypothetical protein	0
EC958_A0003	-1.05	0.21	-4.9964	0.0075	0.0135327	0.44	7.61	3.72	0.00045619	0.00926539	-1.04		ResD	0
EC958_1315	-1.04	0.21	-4.945	0.0078	0.013927	0.44	1.56	0.65	0.520409	0.847159	-5.21	lolE	lipoprotein releasing system transmembrane protein LolE	1	ecos02010: ABC transporters
EC958_1467	0.82	0.17	4.7106	0.0092	0.015789	0.44	3.18	1.08	0.283337	0.693303	-5.16		hypothetical protein	0
EC958_A0117	-1.03	0.24	-4.3524	0.0121	0.0194693	0.44	9.79	5.54	8.46729e-07	4.35095e-05	4.49	mphA	macrolide 2'-phosphotransferase I	0
EC958_A0056	-0.83	0.2	-4.2143	0.0135	0.0212291	0.44	4.87	1.99	0.0517331	0.315994	-4.55	tnpR1	resolvase of Tn21	0
EC958_0338	-0.85	0.22	-3.8042	0.019	0.0282248	0.44	4.93	1.56	0.124035	0.495035	-5.04	yaeJ	hypothetical protein	0
EC958_2544	0.72	0.24	3.0298	0.0388	0.0519495	0.44	5.49	2.35	0.0225119	0.193806	-3.85	napF	ferredoxin-type protein	0
EC958_2083	-0.55	0.18	-2.9641	0.0414	0.0550426	0.44	2.53	0.8	0.428482	0.796225	-5.23	ruvB	Holliday junction ATP-dependent helicase RuvB	1	ecos03440: Homologous recombination
EC958_2764	0.76	0.29	2.6491	0.057	0.0729646	0.44	5.91	2.64	0.0107567	0.116878	-3.35	eutL	ethanolamine utilization protein EutL	0
EC958_1713	0.43	0.18	2.4456	0.0708	0.0887683	0.44	3.79	1.22	0.226218	0.62471	-5.18		hypothetical protein	0
EC958_1547	0.37	0.19	1.9659	0.1207	0.145669	0.44	3.99	1.48	0.144441	0.529367	-4.96		hypothetical protein	0
EC958_A0040	2.42	0.21	11.3714	0.0003	0.00314601	0.43	9.87	5.27	2.23399e-06	9.26071e-05	3.5		TraE	0
EC958_2375	-1.52	0.23	-6.6882	0.0026	0.00656788	0.43	6.88	2.86	0.00599243	0.0750271	-3.05		putative glycosyltransferase	2	ecos01100: Metabolic pathways | ecos00500: Starch and sucrose metabolism
EC958_A0136	-1.67	0.26	-6.4959	0.0029	0.00697851	0.43	7.44	4.13	0.000122966	0.00297349	0.29		putative HTH-type transcriptional regulator yfaX	0
EC958_4397	-0.96	0.24	-3.9956	0.0162	0.0247316	0.43	7.34	4.14	0.000118588	0.00288175	0.54	cpxR	transcriptional regulatory protein CpxR	2	ecos01503: Cationic antimicrobial peptide (CAMP) resistance | ecos02020: Two-component system
EC958_2164	0.29	0.17	1.7226	0.1601	0.187827	0.43	4.8	1.69	0.0957483	0.440192	-4.85		hypothetical protein	0
EC958_1850	-0.32	0.2	-1.6043	0.1839	0.213502	0.43	4.41	1.6	0.114299	0.478648	-4.93	rnfB	electron transport complex protein RnfB	0
EC958_1473	-0.32	0.23	-1.3818	0.2392	0.271736	0.43	4.01	1.26	0.211333	0.611439	-5.23	ychH	hypothetical protein	0
EC958_0628	0.1	0.25	0.3918	0.7152	0.740021	0.43	5.21	2.47	0.0166962	0.156582	-3.52	cueR	putative HTH-type transcriptional regulator	0
EC958_1747	0.05	0.25	0.1884	0.8597	0.870221	0.43	4.1	1.46	0.148687	0.536557	-5.02	rpsV	30S ribosomal subunit protein S22	0
EC958_1214	0.01	0.17	0.0558	0.9582	0.962517	0.43	6.52	3.24	0.00201871	0.0318157	-2	putP	sodium/proline symporter	0
EC958_5076	7.45	0.33	22.7693	0	0	0.42	2.9	0.81	0.421871	0.793097	-5.32		hypothetical protein	0
EC958_A0047	3.02	0.21	14.7121	0.0001	0.00291364	0.42	7.57	4.06	0.000154902	0.0035707	0.04		TraR	0
EC958_0745	-2.93	0.26	-11.2014	0.0004	0.00340731	0.42	4.14	1.44	0.156132	0.545122	-5		hypothetical protein	2	ecos03070: Bacterial secretion system | ecos03060: Protein export
EC958_2443	3.26	0.32	10.0205	0.0006	0.00363259	0.42	6.52	3.12	0.0028492	0.0422076	-2.25	yehA'	putative Yeh fimbrial adhesin YehA	0
EC958_A0130	2.52	0.26	9.5718	0.0007	0.00375089	0.42	7.16	2.97	0.00432039	0.0583904	-3.04		PecM	0
EC958_0590	2.22	0.23	9.4654	0.0007	0.00375089	0.42	4.5	1.48	0.14487	0.529759	-5.03	glnK	nitrogen regulatory protein P-II 2	0
EC958_2815	-2.15	0.23	-9.1904	0.0008	0.00388117	0.42	2.23	0.79	0.432089	0.796225	-5.22	guaB	inosine-5'-monophosphate dehydrogenase	3	ecos01110: Biosynthesis of secondary metabolites | ecos01100: Metabolic pathways | ecos00230: Purine metabolism
EC958_A0095	-1.63	0.25	-6.511	0.0029	0.00697851	0.42	6.79	3.05	0.00352023	0.0493332	-2.7		thiol-disulfide oxidoreductase resA	0
EC958_2776	1.97	0.31	6.2953	0.0033	0.00755802	0.42	6.22	2.97	0.00442716	0.0593456	-2.65	eutQ	ethanolamine utilization protein EutQ	0
EC958_3438	-1.29	0.23	-5.4831	0.0054	0.010545	0.42	7.44	3.91	0.000247347	0.00530506	-0.2	tolC	outer membrane protein TolC	4	ecos01501: beta-Lactam resistance | ecos03070: Bacterial secretion system | ecos02020: Two-component system | ecos01503: Cationic antimicrobial peptide (CAMP) resistance
EC958_2247	1.8	0.34	5.284	0.0062	0.0116888	0.42	5.12	2.18	0.0335321	0.247657	-4.12		putative tail component of prophage	0
EC958_3604	-1.28	0.24	-5.2653	0.0062	0.0116888	0.42	5.03	1.6	0.115819	0.482622	-4.87	ptsN	nitrogen regulatory IIA protein	1	ecos02060: Phosphotransferase system (PTS)
EC958_1438	1.2	0.24	5.0853	0.0071	0.0129753	0.42	6.02	2.79	0.00721785	0.0868431	-3.02		putative iron compound ABC transporter ATP-binding protein	0
EC958_1522	-1.07	0.22	-4.9456	0.0078	0.013927	0.42	2.94	0.85	0.40002	0.7799	-5.35	yciU	hypothetical protein	0
EC958_A0007	0.84	0.17	4.8602	0.0083	0.0145562	0.42	7.33	3.92	0.000241284	0.00522041	-0.36		YccB	0
EC958_4029	-0.75	0.21	-3.5416	0.024	0.0344933	0.42	8.78	4.38	5.3001e-05	0.00145252	0.93	waaL	lipopolysaccharide core biosynthesis protein	2	ecos01100: Metabolic pathways | ecos00540: Lipopolysaccharide biosynthesis
EC958_A0128	-0.43	0.23	-1.9042	0.1296	0.155205	0.42	5.92	3	0.00402499	0.0553071	-2.62	tetR	tetracycline repressor protein class A	0
EC958_A0106	1.97	0.2	10.0171	0.0006	0.00363259	0.41	9.33	5.43	1.25148e-06	5.93613e-05	4.26		transposon Tn21 modulator protein	0
EC958_1348	2.5	0.31	8.1159	0.0013	0.00462944	0.41	6.56	3.49	0.00094371	0.0171783	-1.28		putative replication protein P of bacteriophage	0
EC958_A0119	-1.39	0.27	-5.1537	0.0067	0.0124259	0.41	10	5.52	9.13134e-07	4.54999e-05	4.36	blaCTX-M-15	extended spectrum beta-lactamase CTX-M-15	1	ecos01501: beta-Lactam resistance
EC958_0586	-0.56	0.17	-3.2465	0.0315	0.0434226	0.41	5.95	2.43	0.0183236	0.168011	-3.81	ybaO	hypothetical transcriptional regulator YbaO	0
EC958_A0025	0.56	0.18	3.0573	0.0378	0.050743	0.41	6.41	2.71	0.00884114	0.100706	-3.48		PsiB	0
EC958_1308	0.24	0.19	1.2084	0.2934	0.327861	0.41	5.09	1.62	0.111805	0.475871	-5	ycfQ	YcfQ gene product	0
EC958_0388	4.04	0.27	15.0862	0.0001	0.00291364	0.4	5.48	1.93	0.0588374	0.342203	-4.63	lfgB	lateral flagellar rod protein (FlgB-like)	1	ecos02040: Flagellar assembly
EC958_1410	-3.33	0.21	-16.0891	0.0001	0.00291364	0.4	6.88	3.47	0.00101696	0.0180456	-1.44		hypothetical protein	0
EC958_4466	2.38	0.22	10.6583	0.0004	0.00340731	0.4	3.66	0.88	0.381553	0.772563	-5.45		hypothetical protein	0
EC958_1140	-2.25	0.21	-10.7976	0.0004	0.00340731	0.4	6.29	2.7	0.00906178	0.102059	-3.27	ompF	outer membrane protein F	2	ecos02020: Two-component system | ecos01501: beta-Lactam resistance
EC958_1667	1.61	0.19	8.6508	0.001	0.00418612	0.4	4.55	1.53	0.131343	0.502259	-5.1		aminobenzoyl-glutamate transport protein	0
EC958_4963	1.67	0.21	7.9597	0.0013	0.00462944	0.4	4.53	1.37	0.177208	0.571724	-5.16		hypothetical protein	0
EC958_2217	1.05	0.18	5.9189	0.0041	0.00870232	0.4	5.15	1.88	0.0654855	0.364604	-4.64	rcsA	colanic acid capsular biosynthesis activation protein A	3	ecos02020: Two-component system | ecos02024: Quorum sensing | ecos02026: Biofilm formation - Escherichia coli
EC958_1050	-1.56	0.27	-5.7891	0.0044	0.0091423	0.4	6.81	3.08	0.00320507	0.0456954	-2.46		hypothetical protein	0
EC958_A0150	-1.27	0.24	-5.3564	0.0059	0.0112893	0.4	6.25	3.27	0.00183384	0.0294578	-1.95		hypothetical protein	0
EC958_2287	-1.32	0.25	-5.2412	0.0063	0.0118425	0.4	6.6	3.02	0.00376981	0.0525325	-2.57	ybtP	putative inner membrane ABC-transporter	0
EC958_2787	-0.92	0.18	-5.0721	0.0071	0.0129753	0.4	5.94	2.26	0.0274913	0.219399	-4.17	yffB	conserved thioredoxin-like protein	0
EC958_A0109	-0.76	0.26	-2.8628	0.0458	0.0602984	0.4	9.95	5.95	1.83552e-07	1.20728e-05	5.96	aadA5	streptomycin and spectinomycin resistance aminoglycoside adenyltransferase	0
EC958_1265	0.34	0.18	1.8917	0.1315	0.157114	0.4	4.81	1.57	0.123089	0.494461	-5.08	flgN	flagella synthesis protein FlgN	1	ecos02040: Flagellar assembly
EC958_0595	-0.29	0.23	-1.2723	0.2722	0.306039	0.4	4.41	1.56	0.123855	0.494916	-4.96	ybaA	hypothetical protein	0
EC958_1197	-0.14	0.26	-0.5505	0.6113	0.642761	0.4	4.39	1.36	0.180375	0.572582	-5.23	yccD	hypothetical protein	0
EC958_2371	-1.98	0.23	-8.588	0.001	0.00418612	0.39	5.81	2.25	0.0287216	0.226087	-4.16		hypothetical protein	0
EC958_0962	-1.63	0.2	-8.0464	0.0013	0.00462944	0.39	4.44	1.4	0.166279	0.560148	-5.14	ybjC	hypothetical protein	0
EC958_0344	-1.82	0.25	-7.3838	0.0018	0.00538216	0.39	6.88	3.17	0.00245172	0.0370992	-2.25	metQ	D-methionine-binding transport system MetQ	1	ecos02010: ABC transporters
EC958_1393	-1.49	0.23	-6.6213	0.0027	0.0067179	0.39	6.78	2.76	0.00768922	0.0906471	-3.29		NADP Isocitrate dehydrogenase	0
EC958_1603	-1.52	0.24	-6.4783	0.0029	0.00697851	0.39	3.82	1.31	0.194765	0.589432	-5.14	yciN	hypothetical protein	0
EC958_1637	-1.14	0.18	-6.437	0.003	0.00711234	0.39	4.28	1.56	0.124633	0.496619	-4.94	pspC	phage shock protein C	0
EC958_A0041	1.95	0.36	5.4819	0.0054	0.010545	0.39	8.18	4.37	5.48681e-05	0.00147904	0.86		TraK	0
EC958_0876	-0.98	0.19	-5.0648	0.0072	0.013116	0.39	4.61	1.4	0.167272	0.560948	-5.23	modB	molybdate transport permease protein	1	ecos02010: ABC transporters
EC958_A0002	-1.15	0.23	-5.0619	0.0072	0.013116	0.39	6.29	2.84	0.0062539	0.0776396	-3.12		CcdB toxin	0
EC958_1011	-0.76	0.17	-4.4124	0.0116	0.0188541	0.39	5.49	2.09	0.041077	0.278724	-4.38		putative prophage protein	0
EC958_0999	-0.64	0.18	-3.673	0.0213	0.0311453	0.39	2.15	0.51	0.609925	0.885565	-5.16	cydD	transport ATP-binding protein CydD	1	ecos02010: ABC transporters
EC958_A0138	-0.71	0.25	-2.8591	0.046	0.0605462	0.39	8.19	3.42	0.00115601	0.0201505	-2.08		hypothetical protein	0
EC958_2157	-0.15	0.23	-0.6705	0.5392	0.572823	0.39	7.03	3.69	0.000514482	0.0101925	-0.8		hypothetical protein	0
EC958_2170	3.16	0.33	9.5184	0.0007	0.00375089	0.38	5	1.66	0.102605	0.45764	-4.96		putative replication protein	0
EC958_4886	3.02	0.32	9.4851	0.0007	0.00375089	0.38	4.22	1.4	0.166906	0.560599	-5.1		phage lysozyme	0
EC958_4934	3.01	0.32	9.3146	0.0007	0.00375089	0.38	3.86	1.16	0.249817	0.656162	-5.3	ves	protein ves	0
EC958_A0044	1.47	0.21	7.1879	0.002	0.00571047	0.38	8.44	3.7	0.000497786	0.00994162	-1.32		TrbD	0
EC958_2227	-0.88	0.17	-5.0645	0.0072	0.013116	0.38	4.59	1.59	0.118152	0.486107	-4.97	yedJ	hypothetical protein	0
EC958_2350	-0.9	0.2	-4.4747	0.011	0.0180448	0.38	5.71	2.02	0.0481593	0.304701	-4.54	yeeA	hypothetical protein	0
EC958_A0077	-0.78	0.24	-3.2348	0.0318	0.0438126	0.38	8.46	3.63	0.000622519	0.0119027	-1.57		FinO	0
EC958_2435	0.63	0.23	2.8004	0.0488	0.0638384	0.38	6.19	2.4	0.0199288	0.178096	-3.95	yegV	hypothetical sugar kinase YegV	0
EC958_2461	-0.47	0.17	-2.7681	0.0504	0.0656301	0.38	5.12	2.08	0.0420072	0.282703	-4.3	yehT	hypothetical protein	0
EC958_3287	0.04	0.18	0.2531	0.8126	0.826296	0.38	3.35	0.79	0.431022	0.796225	-5.34		hypothetical protein	0
EC958_3951	4.1	0.25	16.1122	0.0001	0.00291364	0.37	3.82	1.04	0.303944	0.710529	-5.33		hypothetical protein	0
EC958_4933	3.99	0.27	14.5983	0.0001	0.00291364	0.37	5.29	1.55	0.127459	0.498967	-5.23		hypothetical protein	0
EC958_4207	-3.77	0.25	-15.0477	0.0001	0.00291364	0.37	4.98	1.79	0.0783225	0.402045	-4.89	atpA	membrane-bound ATP synthase F1 sector alpha-subunit	2	ecos01100: Metabolic pathways | ecos00190: Oxidative phosphorylation
EC958_1762	4.21	0.33	12.8579	0.0002	0.00311733	0.37	5.86	2.16	0.0353723	0.254732	-4.35		putative ARAC-type regulatory protein	0
EC958_0781	1.68	0.19	8.8775	0.0009	0.00403074	0.37	5.94	2.17	0.0345532	0.251032	-4.4		hypothetical protein; putative exported protein	0
EC958_0712	-1.33	0.2	-6.7249	0.0025	0.00643898	0.37	5.83	2.07	0.0431312	0.286361	-4.46	fepB	ferrienterobactin-binding periplasmic protein	1	ecos02010: ABC transporters
EC958_1489	1.34	0.2	6.6715	0.0026	0.00656788	0.37	5.91	2.22	0.0307537	0.235572	-4.24	ychP	hypothetical protein	0
EC958_1279	-1.38	0.22	-6.1342	0.0036	0.00801598	0.37	4.4	1.1	0.277574	0.688769	-5.4		RNase E	1	ecos03018: RNA degradation
EC958_4485	2.13	0.35	6.0563	0.0038	0.00825695	0.37	4.41	1.36	0.180101	0.572582	-5.17		hypothetical protein	0
EC958_2252	1.7	0.3	5.7334	0.0046	0.00941669	0.37	3.18	0.78	0.439616	0.802037	-5.33		phage-related minor tail protein	0
EC958_1721	-1.47	0.27	-5.4403	0.0055	0.0107036	0.37	4.38	1.38	0.172161	0.565428	-5.19	ydcY	hypothetical protein	0
EC958_1711	-0.54	0.17	-3.151	0.0345	0.0469522	0.37	6.19	2.57	0.0128622	0.131094	-3.58	ydcP	putative protease YdcP	0
EC958_2999	-0.68	0.25	-2.7479	0.0515	0.0668418	0.37	5.37	1.53	0.131859	0.503062	-5.25		potential molybdenum-pterin-binding-protein	0
EC958_1912	0.51	0.23	2.2426	0.0884	0.109049	0.37	6.35	2.49	0.0159281	0.151103	-3.81	ydiB	putative oxidoreductase	3	ecos01110: Biosynthesis of secondary metabolites | ecos00400: Phenylalanine, tyrosine and tryptophan biosynthesis | ecos01100: Metabolic pathways
EC958_2256	0.41	0.3	1.3453	0.2497	0.282787	0.37	4.93	1.83	0.0730118	0.390411	-4.71		prophage protein	0
EC958_1954	-0.23	0.17	-1.32	0.2573	0.290496	0.37	5.67	2.19	0.0327806	0.245457	-4.22	ydjC	hypothetical protein	0
EC958_2513	-3.42	0.21	-16.1619	0.0001	0.00291364	0.36	5.25	1.6	0.115228	0.481713	-5.09		putative lipoprotein	0
EC958_0518	3.77	0.3	12.6865	0.0002	0.00311733	0.36	5.8	1.81	0.0763879	0.395981	-4.99		hypothetical protein	0
EC958_A0009	3.52	0.33	10.7558	0.0004	0.00340731	0.36	6.49	2.52	0.0146728	0.143613	-3.96		DNA methylase	0
EC958_A0045	2.08	0.19	10.9736	0.0004	0.00340731	0.36	7.78	3.31	0.00162386	0.026791	-2.27		TrbG	0
EC958_2751	-1.46	0.25	-5.8236	0.0043	0.00899282	0.36	6.38	2.77	0.00765372	0.0906471	-3.15	cysP	thiosulfate binding protein	2	ecos02010: ABC transporters | ecos00920: Sulfur metabolism
EC958_1516	1.09	0.19	5.6163	0.0049	0.00984222	0.36	1.27	0.43	0.66528	0.907417	-5.17		hypothetical protein	0
EC958_1144	0.91	0.19	4.828	0.0085	0.0148359	0.36	5.52	2.02	0.0486524	0.305346	-4.52	ycbE	aliphatic sulfonates import ATP-binding protein	2	ecos02010: ABC transporters | ecos00920: Sulfur metabolism
EC958_0238	-1.04	0.22	-4.6543	0.0096	0.0162794	0.36	4.33	1.2	0.234386	0.634592	-5.36	secM	secretion monitor SecM	2	ecos03070: Bacterial secretion system | ecos03060: Protein export
EC958_1677	-0.87	0.19	-4.614	0.0099	0.0166504	0.36	6.29	2.32	0.0237566	0.20067	-4.1		hypothetical protein	0
EC958_2915	0.12	0.27	0.458	0.6707	0.698345	0.36	3.79	1.07	0.288847	0.697761	-5.37	grpE	GrpE protein	0
EC958_1246	0.05	0.27	0.2016	0.85	0.860913	0.36	3.19	0.99	0.328672	0.733305	-5.35	msyB	acidic protein MsyB	0
EC958_5205	-4.33	0.22	-19.6974	0	0	0.35	4.38	1.2	0.234703	0.634969	-5.29		hypothetical protein	0
EC958_3512	-2.01	0.19	-10.7328	0.0004	0.00340731	0.35	4.27	1.25	0.217552	0.617832	-5.28	yhaL	hypothetical protein	0
EC958_0458	2.29	0.24	9.5963	0.0007	0.00375089	0.35	6.82	3	0.00398481	0.0550618	-2.68	ykgH	hypothetical protein	0
EC958_1980	-1.55	0.18	-8.4832	0.0011	0.00430924	0.35	3.39	0.93	0.353954	0.751492	-5.38	nudG	CTP pyrophosphohydrolase	0
EC958_1226	-1.72	0.24	-7.2619	0.0019	0.00554536	0.35	5.72	1.88	0.06591	0.364909	-4.82	ycdY	hypothetical protein	0
EC958_2650	-1.26	0.2	-6.2413	0.0034	0.00771128	0.35	1.3	0.36	0.719444	0.920417	-5.07	folC	bifunctional protein FolC	3	ecos01100: Metabolic pathways | ecos01240: Biosynthesis of cofactors | ecos00790: Folate biosynthesis
EC958_0867	-1.17	0.27	-4.328	0.0124	0.0198214	0.35	6.02	1.81	0.0752046	0.395506	-5.06	gpmA	phosphoglycerate mutase 1	8	ecos00010: Glycolysis / Gluconeogenesis | ecos00260: Glycine, serine and threonine metabolism | ecos01120: Microbial metabolism in diverse environments | ecos00680: Methane metabolism | ecos01100: Metabolic pathways | ecos01200: Carbon metabolism | ecos01110: Biosynthesis of secondary metabolites | ecos01230: Biosynthesis of amino acids
EC958_0386	0.96	0.23	4.1798	0.0139	0.0217514	0.35	4.87	1.31	0.193928	0.588116	-5.44	lfgM	lateral flagellar anti-sigma factor 28 protein (FlgM-like)	3	ecos02026: Biofilm formation - Escherichia coli | ecos02020: Two-component system | ecos02040: Flagellar assembly
EC958_1952	-0.77	0.22	-3.5608	0.0236	0.0340616	0.35	3.12	0.87	0.385885	0.774482	-5.36	cedA	cell division regulatory protein CedA	0
EC958_1161	-0.46	0.24	-1.9095	0.1288	0.154427	0.35	5.71	1.72	0.0903263	0.425894	-5.02	ompA	outer membrane protein A	0
EC958_0703	2.57	0.21	12.4278	0.0002	0.00311733	0.34	3.35	0.8	0.426319	0.79531	-5.41		hypothetical protein	0
EC958_1880	-1.89	0.2	-9.437	0.0007	0.00375089	0.34	4.97	1.64	0.106605	0.46666	-5.09	purR	purine nucleotide synthesis repressor	0
EC958_0716	-1.97	0.21	-9.3649	0.0007	0.00375089	0.34	6.43	2.6	0.011811	0.12423	-3.56	entA	2,3-dihydro-2,3-dihydroxybenzoate	2	ecos01110: Biosynthesis of secondary metabolites | ecos01053: Biosynthesis of siderophore group nonribosomal peptides
EC958_5052	2.68	0.3	8.9989	0.0008	0.00388117	0.34	2.82	0.7	0.486117	0.828334	-5.48		hypothetical protein	0
EC958_2567	-1.9	0.21	-9.1231	0.0008	0.00388117	0.34	3.46	0.83	0.411134	0.786856	-5.39	gyrA	DNA gyrase subunit A	0
EC958_0407	2.46	0.32	7.7539	0.0015	0.00494027	0.34	7.33	3.42	0.00117519	0.0203411	-1.68	lafF	lateral flagellar associated protein (FliL-like)	1	ecos02040: Flagellar assembly
EC958_2748	-1.88	0.25	-7.6383	0.0016	0.00507409	0.34	5.95	1.82	0.073914	0.392077	-4.92	cysA	sulfate transport ATP-binding protein CysA	2	ecos02010: ABC transporters | ecos00920: Sulfur metabolism
EC958_0798	-1.42	0.21	-6.707	0.0026	0.00656788	0.34	3.21	0.81	0.418579	0.791698	-5.45	glnS	glutaminyl-tRNA synthetase	2	ecos01100: Metabolic pathways | ecos00970: Aminoacyl-tRNA biosynthesis
EC958_1862	-0.77	0.18	-4.2572	0.0131	0.0207208	0.34	2.46	0.7	0.487127	0.828334	-5.33	ydhA	hypothetical protein	0
EC958_A0137	-1.07	0.25	-4.2575	0.0131	0.0207208	0.34	6.09	2.45	0.0173643	0.161315	-3.99		hypothetical protein	0
EC958_5172	-0.61	0.19	-3.1567	0.0343	0.0467545	0.34	4.2	1.04	0.304616	0.710552	-5.45		hypothetical protein	0
EC958_0981	-0.53	0.2	-2.7319	0.0523	0.0677088	0.34	7.05	3.03	0.00368086	0.0514382	-2.73	ybjT	hypothetical protein	0
EC958_0352	-0.47	0.24	-1.9162	0.1278	0.153336	0.34	5.75	1.99	0.0512092	0.314981	-4.67	yafD	hypothetical protein	0
EC958_1816	0.26	0.19	1.4103	0.2313	0.263814	0.34	5.79	2.13	0.0377668	0.267677	-4.46		hypothetical protein	0
EC958_1232	5.88	0.18	33.3686	0	0	0.33	4.93	1.43	0.157362	0.545716	-5.33		hypothetical protein	0
EC958_2396	3.94	0.33	11.9689	0.0003	0.00314601	0.33	6.96	2.59	0.0122561	0.127016	-3.71	wcaD	putative colanic acid polymerase	0
EC958_4916	1.56	0.19	8.4181	0.0011	0.00430924	0.33	4.88	1.35	0.181505	0.574278	-5.29		hypothetical protein	0
EC958_4870	1.54	0.19	8.2291	0.0012	0.00447535	0.33	4.36	1.28	0.204767	0.599952	-5.41		Regulatory phage protein cox	0
EC958_2372	-1.69	0.22	-7.7799	0.0015	0.00494027	0.33	3.5	0.77	0.444652	0.804444	-5.45		hypothetical protein	0
EC958_1316	-1.48	0.2	-7.2675	0.0019	0.00554536	0.33	5.48	1.96	0.0553269	0.3293	-4.68	ycfX	putative NAGC-like transcriptional regulator	2	ecos01100: Metabolic pathways | ecos00520: Amino sugar and nucleotide sugar metabolism
EC958_2645	1.87	0.29	6.5774	0.0028	0.00683408	0.33	6.04	2.01	0.0495191	0.309082	-4.71	argT	Lysine-arginine-ornithine-binding periplasmic protein	1	ecos02010: ABC transporters
EC958_0391	2.18	0.34	6.4133	0.003	0.00711234	0.33	5.98	1.79	0.0786277	0.402427	-5.03		hypothetical protein	0
EC958_5048	1.09	0.18	6.0111	0.0039	0.00841717	0.33	6.13	2.23	0.0299157	0.231307	-4.31	ppdB	hypothetical protein	0
EC958_4034	-0.93	0.22	-4.2082	0.0136	0.0213667	0.33	7.74	1.86	0.0679312	0.370691	-5.48	rafI	lipopolysaccharide 1,3-galactosyltransferase	2	ecos00540: Lipopolysaccharide biosynthesis | ecos01100: Metabolic pathways
EC958_5173	0.8	0.22	3.6486	0.0218	0.0317767	0.33	4.56	1.21	0.230554	0.629398	-5.37		hypothetical protein	0
EC958_0804	-0.67	0.2	-3.3546	0.0284	0.0398346	0.33	5.96	2.17	0.0344782	0.250992	-4.37	ybfF	putative esterase/lipase YbfF	0
EC958_0871	-0.57	0.18	-3.1101	0.0359	0.0485355	0.33	5.81	2.12	0.0380264	0.267978	-4.4		UDP-galactose-4-epimerase	4	ecos00052: Galactose metabolism | ecos00541: O-Antigen nucleotide sugar biosynthesis | ecos00520: Amino sugar and nucleotide sugar metabolism | ecos01100: Metabolic pathways
EC958_3643	-0.54	0.2	-2.7315	0.0524	0.067804	0.33	8.51	3.9	0.000262704	0.00561005	-0.54	yhdA	hypothetical protein	0
EC958_1426	-0.47	0.19	-2.4618	0.0696	0.0873492	0.33	5	1.16	0.250749	0.656553	-5.46	fadR	transcriptional regulator FadR	0
EC958_1485	-0.27	0.17	-1.5891	0.1872	0.21699	0.33	7.47	3.71	0.000480204	0.00966876	-0.9	chaA	calcium/proton antiporter	0
EC958_2200	-0.1	0.2	-0.4848	0.6532	0.68248	0.33	6.13	1.78	0.0797015	0.405466	-5.08	ybcM	hypothetical transcriptional regulator YbcM	0
EC958_3925	4.39	0.31	13.9918	0.0002	0.00311733	0.32	4.42	1	0.319319	0.725565	-5.56		hypothetical protein	0
EC958_5200	4.21	0.32	13.2233	0.0002	0.00311733	0.32	5.17	1.52	0.134253	0.509832	-5.21	yehA'	putative Yeh fimbriae adhesin YehA	0
EC958_0629	3.18	0.31	10.2525	0.0005	0.00354144	0.32	4.85	1.36	0.179157	0.572027	-5.42		hypothetical protein	0
EC958_1836	3.08	0.33	9.3655	0.0007	0.00375089	0.32	6.09	2.07	0.0435023	0.286833	-4.62		glucuronide carrier protein	0
EC958_4243	-1.92	0.24	-7.9167	0.0014	0.00479252	0.32	6.11	1.83	0.0731581	0.390411	-4.94	trxA	thioredoxin 1	0
EC958_A0046	1.33	0.18	7.2464	0.0019	0.00554536	0.32	9.19	3.74	0.000427668	0.00886423	-1.41		TraV	0
EC958_0551	-1.52	0.22	-7.073	0.0021	0.00587817	0.32	2.52	0.64	0.521614	0.847159	-5.3	ybaD	hypothetical protein	0
EC958_0940	-1.55	0.23	-6.7446	0.0025	0.00643898	0.32	6.34	2.39	0.0204025	0.181018	-4.03	ybiK	putative L-asparaginase	4	ecos01110: Biosynthesis of secondary metabolites | ecos01100: Metabolic pathways | ecos00250: Alanine, aspartate and glutamate metabolism | ecos00460: Cyanoamino acid metabolism
EC958_4753	-1.39	0.21	-6.5839	0.0028	0.00683408	0.32	2.47	0.5	0.615742	0.88713	-5.28	holC	DNA polymerase III, chi subunit	3	ecos03440: Homologous recombination | ecos03030: DNA replication | ecos03430: Mismatch repair
EC958_0137	-1.22	0.2	-6.1541	0.0035	0.00785127	0.32	7.28	2.4	0.0196728	0.176769	-4.21	thrC	threonine synthase	6	ecos00260: Glycine, serine and threonine metabolism | ecos00750: Vitamin B6 metabolism | ecos01100: Metabolic pathways | ecos01230: Biosynthesis of amino acids | ecos01110: Biosynthesis of secondary metabolites | ecos01120: Microbial metabolism in diverse environments
EC958_2106	1.95	0.32	6.0878	0.0037	0.00813619	0.32	5.27	1.67	0.10135	0.454511	-5.07	cheR	chemotaxis protein methyltransferase	2	ecos02030: Bacterial chemotaxis | ecos02020: Two-component system
EC958_4852	-0.82	0.23	-3.6098	0.0226	0.0327196	0.32	6.04	1.91	0.061804	0.35287	-4.86		Toxin higB-1	0
EC958_4030	-0.78	0.22	-3.5793	0.0232	0.033522	0.32	7.57	2.96	0.00447546	0.059508	-2.96	waaU	lipopolysaccharide core biosynthesis protein	2	ecos01100: Metabolic pathways | ecos00540: Lipopolysaccharide biosynthesis
EC958_3583	-0.66	0.21	-3.1149	0.0357	0.0483416	0.32	5.04	1.37	0.176525	0.570976	-5.38	yhbZ	putative GTP-binding factor	0
EC958_2994	-0.6	0.19	-3.1067	0.036	0.0486066	0.32	6.34	2.28	0.0264138	0.217395	-4.26	hypB	hydrogenase isoenzymes nickel incorporation protein HypB	0
EC958_1515	0.41	0.17	2.4339	0.0717	0.0898089	0.32	6.14	2.07	0.0433953	0.286833	-4.68	ychE	putative channel protein	0
EC958_4877	0.66	0.32	2.0399	0.111	0.134788	0.32	1.99	0.45	0.652931	0.902818	-5.29		hypothetical protein	0
EC958_1463	-0.63	0.35	-1.8224	0.1425	0.168996	0.32	4.4	1.2	0.236646	0.636171	-5.39		hypothetical protein	0
EC958_1266	0.11	0.17	0.677	0.5356	0.569353	0.32	2.98	0.69	0.495634	0.832753	-5.5	flgM	anti-FliA (anti-sigma) factor FlgM	3	ecos02020: Two-component system | ecos02026: Biofilm formation - Escherichia coli | ecos02040: Flagellar assembly
EC958_1686	0.09	0.18	0.4927	0.648	0.678013	0.32	6.64	2.24	0.0289224	0.227167	-4.41	ydbL	hypothetical protein	0
EC958_2842	-0.12	0.24	-0.4817	0.6552	0.68429	0.32	4.38	1.07	0.290689	0.699819	-5.54	iscR	iscRSUA operon transcriptional regulator	0
EC958_0956	0.06	0.17	0.3484	0.7451	0.766167	0.32	6.37	2.18	0.0337757	0.24868	-4.49	ybjI	conserved protein with a phophatase-like domain	4	ecos01100: Metabolic pathways | ecos01240: Biosynthesis of cofactors | ecos01110: Biosynthesis of secondary metabolites | ecos00740: Riboflavin metabolism
EC958_1857	-3.24	0.22	-14.8082	0.0001	0.00291364	0.31	5.95	1.78	0.0812471	0.407723	-5.08		hypothetical transporter YdgR	0
EC958_2096	3.28	0.31	10.4849	0.0005	0.00354144	0.31	6.35	2.19	0.0327906	0.245457	-4.44	yecK	cytochrome c-type protein TorY	3	ecos01120: Microbial metabolism in diverse environments | ecos00680: Methane metabolism | ecos01100: Metabolic pathways
EC958_3016	-1.6	0.18	-8.814	0.0009	0.00403074	0.31	7.35	2.93	0.00483151	0.0632198	-3.04	truD	tRNA pseudouridine synthase D	0
EC958_0829	2.08	0.28	7.3629	0.0018	0.00538216	0.31	4.86	1.33	0.189372	0.583329	-5.43		putative hydrolase	0
EC958_0665	-1.34	0.18	-7.4053	0.0018	0.00538216	0.31	1.61	0.49	0.624948	0.891633	-5.23	cysS	cysteinyl-tRNA synthetase (Cysteine--tRNAligase)	1	ecos00970: Aminoacyl-tRNA biosynthesis
EC958_4215	-1.65	0.24	-7.0182	0.0022	0.00606538	0.31	6.18	1.99	0.0515131	0.31567	-4.72	mioC	flavoprotein involved in biotin synthesis	0
EC958_2188	-1.52	0.26	-5.871	0.0042	0.00886321	0.31	5.91	1.81	0.0756189	0.395981	-4.98	fliY	cystine-binding periplasmic protein	2	ecos02010: ABC transporters | ecos02040: Flagellar assembly
EC958_0974	-0.8	0.18	-4.5306	0.0106	0.0175628	0.31	5.67	1.95	0.05588	0.330581	-4.74	artQ	arginine 3rd transport system permease protein	1	ecos02010: ABC transporters
EC958_1851	-0.71	0.19	-3.6385	0.022	0.0320045	0.31	6.54	2.29	0.0259689	0.215302	-4.31	rnfC	electron transport complex protein RnfC	0
EC958_1681	-0.41	0.24	-1.6999	0.1644	0.192564	0.31	4.32	1.09	0.278329	0.689256	-5.54		hypothetical protein	0
EC958_0780	-0.25	0.21	-1.1994	0.2966	0.331148	0.31	2.77	0.59	0.554925	0.862444	-5.42	yleB	2-octaprenyl-3-methyl-6-methoxy-1,4-benzoquinol hydroxylase	4	ecos01110: Biosynthesis of secondary metabolites | ecos01240: Biosynthesis of cofactors | ecos01100: Metabolic pathways | ecos00130: Ubiquinone and other terpenoid-quinone biosynthesis
EC958_2143	0.22	0.43	0.5208	0.63	0.661474	0.31	4.59	1.16	0.2501	0.656162	-5.53		putative phage DNA-packaging protein	0
EC958_2691	1.98	0.19	10.3563	0.0005	0.00354144	0.3	7.59	3.05	0.0034968	0.049147	-2.78		hypothetical protein	0
EC958_3026	-2.19	0.24	-9.0537	0.0008	0.00388117	0.3	6.08	1.77	0.0815506	0.408247	-5.09	cysH	phosphoadenosine phosphosulfate reductase	3	ecos00920: Sulfur metabolism | ecos01100: Metabolic pathways | ecos01120: Microbial metabolism in diverse environments
EC958_2806	-1.94	0.22	-8.8632	0.0009	0.00403074	0.3	5.29	1	0.323389	0.729926	-5.55	purN	phosphoribosylglycinamide formyltransferase	4	ecos01100: Metabolic pathways | ecos00670: One carbon pool by folate | ecos01110: Biosynthesis of secondary metabolites | ecos00230: Purine metabolism
EC958_1449	1.46	0.18	8.0858	0.0013	0.00462944	0.3	5.77	1.89	0.0639803	0.360473	-4.86		hypothetical protein	0
EC958_2582	-1.46	0.21	-6.8481	0.0024	0.00631786	0.3	3.94	0.9	0.372555	0.766049	-5.56		hypothetical protein	0
EC958_0140	1	0.17	5.7188	0.0046	0.00941669	0.3	7.98	3.31	0.00161426	0.026722	-2.15	yaaJ	putative transporter YaaJ	0
EC958_2826	-1.31	0.23	-5.7054	0.0047	0.00956033	0.3	4.99	1.42	0.162456	0.554693	-5.35	yfgA	hypothetical protein	0
EC958_2537	-0.99	0.18	-5.4238	0.0056	0.0108529	0.3	4.91	1.5	0.139338	0.51915	-5.21	ccmA	heme exporter protein A	1	ecos02010: ABC transporters
EC958_1270	1.41	0.26	5.37	0.0058	0.011152	0.3	6.03	1.95	0.0566881	0.3345	-4.87		flagellar hook formation protein FlgD	1	ecos02040: Flagellar assembly
EC958_1431	-1.02	0.2	-5.0806	0.0071	0.0129753	0.3	5.09	1.37	0.17674	0.570976	-5.51	ldcA	muramoyltetrapeptide carboxypeptidase	0
EC958_0353	0.86	0.17	4.9578	0.0077	0.0138062	0.3	6.36	2.02	0.0483301	0.305135	-4.75	yafE	hypothetical protein	0
EC958_2472	-0.91	0.2	-4.6228	0.0099	0.0166504	0.3	6.31	2.17	0.0344967	0.250992	-4.47	pbpG	D-alanyl-D-alanine-endopeptidase	0
EC958_2002	-1.03	0.23	-4.4175	0.0115	0.0187272	0.3	5.29	1.61	0.112572	0.476257	-5.14	yeaD	conserved protein YeaD	4	ecos00010: Glycolysis / Gluconeogenesis | ecos01110: Biosynthesis of secondary metabolites | ecos01100: Metabolic pathways | ecos01120: Microbial metabolism in diverse environments
EC958_2384	1.22	0.28	4.3448	0.0122	0.019575	0.3	5.78	1.87	0.0668829	0.367806	-4.87	wcaL	putative colanic acid biosynthesis glycosyltransferase WcaL	0
EC958_4041	-0.66	0.18	-3.6266	0.0222	0.0322406	0.3	3.07	0.76	0.452409	0.81156	-5.42	kdtA	3-deoxy-D-manno-octulosonic-acidtransferase (KDO) transferase	2	ecos01100: Metabolic pathways | ecos00540: Lipopolysaccharide biosynthesis
EC958_0823	-0.54	0.19	-2.8546	0.0462	0.0607938	0.3	5.4	1.54	0.12963	0.499192	-5.26		endonuclease VIII	1	ecos03410: Base excision repair
EC958_1813	-0.56	0.2	-2.7826	0.0497	0.0648338	0.3	5.63	1.64	0.106319	0.466255	-5.21		putative NAGC-like transcriptional regulator	0
EC958_1829	-0.52	0.19	-2.7288	0.0525	0.0678991	0.3	5.68	1.77	0.0821957	0.40833	-5		DNA replication terminus site-binding protein	0
EC958_3264	-0.41	0.18	-2.2434	0.0883	0.108951	0.3	6.51	2.4	0.0199216	0.178096	-4.13		hypothetical protein	0
EC958_4859	0.41	0.21	1.9613	0.1214	0.146445	0.3	4.04	1.05	0.300422	0.709815	-5.54		putative prophage protein	0
EC958_1563	0.38	0.2	1.9473	0.1233	0.148493	0.3	4.79	1.22	0.226504	0.62471	-5.47		putative phage head-tail adaptor	0
EC958_0541	-0.3	0.17	-1.763	0.1527	0.180052	0.3	7.23	2.85	0.00609704	0.0761435	-3.18	malZ	maltodextrin glucosidase	4	ecos01110: Biosynthesis of secondary metabolites | ecos01100: Metabolic pathways | ecos00500: Starch and sucrose metabolism | ecos00052: Galactose metabolism
EC958_1217	-0.35	0.23	-1.5234	0.2023	0.233437	0.3	5.83	1.71	0.0936271	0.435309	-5.22	ycdB	hypothetical protein	0
EC958_0908	-0.07	0.2	-0.3443	0.748	0.768532	0.3	5.28	1.53	0.130504	0.500215	-5.26	ybiH	putative transcriptional regulator	0
EC958_1824	-0.02	0.18	-0.1414	0.8944	0.902141	0.3	5.89	1.99	0.0518222	0.315994	-4.69	ydgI	putative arginine/ornithine antiporter	0
EC958_1769	3.32	0.29	11.4287	0.0003	0.00314601	0.29	7.47	2.69	0.00928326	0.103524	-3.65		F9-type fimbriae periplasmic chaperone protein	0
EC958_4990	1.85	0.18	10.0275	0.0006	0.00363259	0.29	5.39	1.46	0.14968	0.536997	-5.42		Ogr/Delta-like zinc finger	0
EC958_2169	1.73	0.2	8.6816	0.001	0.00418612	0.29	6.8	2.56	0.0132676	0.133843	-3.79		putative replication protein P	1	ecos03030: DNA replication
EC958_0751	1.71	0.2	8.6417	0.001	0.00418612	0.29	2.4	0.55	0.583838	0.873973	-5.37		hypothetical protein	0
EC958_A0043	1.74	0.23	7.5244	0.0017	0.00522951	0.29	7.57	2.75	0.00808477	0.094284	-3.74		TraP	0
EC958_0659	1.79	0.27	6.5543	0.0028	0.00683408	0.29	6.15	1.75	0.0849195	0.413564	-5.23	arcC	putative carbamate kinase	6	ecos01200: Carbon metabolism | ecos01100: Metabolic pathways | ecos00220: Arginine biosynthesis | ecos01120: Microbial metabolism in diverse environments | ecos00910: Nitrogen metabolism | ecos00230: Purine metabolism
EC958_2938	-1.41	0.22	-6.4161	0.003	0.00711234	0.29	2.5	0.62	0.537583	0.856556	-5.46	nrdH	glutaredoxin-like protein; hydrogen donor	0
EC958_3237	-1.06	0.19	-5.5815	0.0051	0.0101132	0.29	4.79	1.26	0.212193	0.612484	-5.54	yggS	hypothetical protein	0
EC958_1943	1.08	0.2	5.4868	0.0054	0.010545	0.29	5.64	1.66	0.102007	0.455798	-5.2		hypothetical protein	0
EC958_2081	0.96	0.18	5.3971	0.0057	0.0110051	0.29	4.37	0.88	0.384591	0.774054	-5.68		hypothetical protein	0
EC958_1055	-1.29	0.26	-5.0439	0.0073	0.0132605	0.29	5.32	1.45	0.153771	0.542443	-5.44	ycaC	protein YcaC	0
EC958_3681	-0.96	0.21	-4.683	0.0094	0.0160463	0.29	4.05	0.86	0.395118	0.778673	-5.6		methionyl-tRNA formyltransferase	2	ecos00670: One carbon pool by folate | ecos00970: Aminoacyl-tRNA biosynthesis
EC958_2282	-1.05	0.23	-4.5789	0.0102	0.0170321	0.29	5.08	1.33	0.190495	0.583329	-5.6		hypothetical protein	0
EC958_4965	-1.16	0.26	-4.4113	0.0116	0.0188541	0.29	1.86	0.39	0.69716	0.914788	-5.21	ymfK	hypothetical protein	0
EC958_1931	-0.74	0.2	-3.7339	0.0202	0.0297318	0.29	4.88	1.23	0.223972	0.622957	-5.58	btuD	vitamin B12 transport ATP-binding protein BtuD	1	ecos02010: ABC transporters
EC958_3061	-0.53	0.17	-3.0922	0.0365	0.0491523	0.29	5.78	1.63	0.108671	0.470851	-5.27	yqcC	hypothetical protein	0
EC958_0533	-0.5	0.18	-2.8137	0.0481	0.0630352	0.29	4.8	0.99	0.328664	0.733305	-5.66		hypothetical protein	0
EC958_5211	-0.33	0.18	-1.8915	0.1315	0.157114	0.29	4.12	0.9	0.372674	0.766049	-5.62		putative phage regulatory protein	0
EC958_1925	-0.39	0.2	-1.8893	0.1319	0.157518	0.29	6.47	1.97	0.0532742	0.321667	-4.92	ydiA	hypothetical protein	0
EC958_4455	-0.34	0.2	-1.7214	0.1603	0.187976	0.29	1.17	0.36	0.722395	0.921058	-5.14	murI	glutamate racemase	2	ecos00471: D-Glutamine and D-glutamate metabolism | ecos01100: Metabolic pathways
EC958_1663	-0.28	0.21	-1.3199	0.2573	0.290496	0.29	4.77	1.08	0.283205	0.693303	-5.7	ynaJ	hypothetical protein	0
EC958_1705	0.23	0.19	1.2204	0.2893	0.323632	0.29	5.14	1.55	0.126794	0.498967	-5.21	ydcK	hypothetical protein	0
EC958_0335	-0.19	0.19	-1.0194	0.3657	0.401136	0.29	3.77	0.93	0.355753	0.751973	-5.51		Rho-binding antiterminator protein	0
EC958_1278	0.13	0.17	0.7419	0.4994	0.534082	0.29	5.48	1.64	0.10681	0.46666	-5.21		flagellar hook-associated protein 3	1	ecos02040: Flagellar assembly
EC958_1708	-0.09	0.18	-0.4977	0.6448	0.675354	0.29	5.44	1.61	0.113905	0.478648	-5.18		hypothetical protein	0
EC958_0545	-3.46	0.23	-15.1481	0.0001	0.00291364	0.28	4.15	0.79	0.433532	0.796524	-5.64	yajC	hypothetical protein	3	ecos03060: Protein export | ecos02024: Quorum sensing | ecos03070: Bacterial secretion system
EC958_0199	4.62	0.33	13.8925	0.0002	0.00311733	0.28	6.46	1.96	0.0551862	0.329182	-4.91		hypothetical protein	0
EC958_4988	2.67	0.2	13.2583	0.0002	0.00311733	0.28	1.84	0.39	0.695989	0.914788	-5.26		hypothetical protein	0
EC958_2968	3.75	0.33	11.5027	0.0003	0.00314601	0.28	6.93	2.5	0.0154933	0.148694	-3.96	srlA	PTS system, glucitol/sorbitol-specific IIC2 component	3	ecos01100: Metabolic pathways | ecos02060: Phosphotransferase system (PTS) | ecos00051: Fructose and mannose metabolism
EC958_2459	2.98	0.25	11.7295	0.0003	0.00314601	0.28	5.18	1.38	0.17431	0.568307	-5.43	yehR	hypothetical lipoprotein YehR	0
EC958_3171	-2.07	0.22	-9.4526	0.0007	0.00375089	0.28	3.68	0.83	0.409243	0.784688	-5.5	lysS	lysine tRNA synthetase	1	ecos00970: Aminoacyl-tRNA biosynthesis
EC958_1048	2.77	0.3	9.2477	0.0008	0.00388117	0.28	2.6	0.51	0.609805	0.885565	-5.39		hypothetical protein	0
EC958_3417	-1.72	0.19	-8.9993	0.0008	0.00388117	0.28	3.9	0.85	0.398943	0.7799	-5.59	parC	topoisomerase IV subunit A	0
EC958_3234	-1.58	0.19	-8.5024	0.001	0.00418612	0.28	5.77	1.59	0.11647	0.482975	-5.31	yqgE	hypothetical protein	0
EC958_2750	-2.08	0.24	-8.7247	0.001	0.00418612	0.28	5.89	1.68	0.099447	0.449107	-5.2	cysU	sulfate transport system permease protein CysT	2	ecos00920: Sulfur metabolism | ecos02010: ABC transporters
EC958_2771	2.55	0.31	8.3041	0.0011	0.00430924	0.28	6.85	2.37	0.0211186	0.186032	-4.23	eutE	ethanolamine utilization protein EutE	3	ecos00620: Pyruvate metabolism | ecos01120: Microbial metabolism in diverse environments | ecos01100: Metabolic pathways
EC958_1412	-2.04	0.25	-8.3026	0.0011	0.00430924	0.28	3.41	0.66	0.510309	0.842489	-5.53	minE	cell division topological specificity factor MinE	0
EC958_1382	2.78	0.33	8.2941	0.0012	0.00447535	0.28	6.37	2.16	0.0352977	0.254567	-4.53		tail component of prophage	0
EC958_0709	-1.37	0.18	-7.6885	0.0015	0.00494027	0.28	6.31	1.89	0.0641115	0.360618	-5.04	fepG	ferric enterobactin transport system permease protein FepG	1	ecos02010: ABC transporters
EC958_0772	1.69	0.23	7.2377	0.0019	0.00554536	0.28	6.13	1.98	0.0521216	0.317427	-4.82	gltJ	GltJ, subunit of glutamate ABC transporter	2	ecos02020: Two-component system | ecos02010: ABC transporters
EC958_1714	1.31	0.19	6.9005	0.0023	0.00618479	0.28	5.96	1.68	0.0978272	0.445186	-5.22	ydcR	hypothetical protein	0
EC958_3189	-1.33	0.23	-5.8499	0.0043	0.00899282	0.28	6.92	2.43	0.0183025	0.168011	-4.1	pepP	Xaa-Pro aminopeptidase	0
EC958_0183	-1.02	0.2	-5.1128	0.0069	0.0127095	0.28	5.4	1.32	0.191943	0.585107	-5.53		antitoxin of gyrase inhibiting toxin-antitoxin system	0
EC958_0987	-0.5	0.18	-2.7043	0.0539	0.0696395	0.28	6.38	2.04	0.0459707	0.296436	-4.8	aqpZ	aquaporin Z	0
EC958_1720	-0.49	0.18	-2.661	0.0563	0.0721586	0.28	4.03	0.88	0.383225	0.773468	-5.62	ydcX	hypothetical protein	0
EC958_2540	0.51	0.23	2.2771	0.0851	0.105282	0.28	4.77	1.27	0.209074	0.607398	-5.46	napH	ferredoxin-type protein	0
EC958_1729	0.19	0.18	1.0498	0.353	0.388618	0.28	5.72	1.59	0.118087	0.486107	-5.29	yddH	hypothetical protein	0
EC958_2520	-0.15	0.17	-0.8926	0.4225	0.458535	0.28	6.16	1.64	0.106294	0.466255	-5.32		bicyclomycin resistance protein; transmembrane protein	0
EC958_1666	0.11	0.17	0.636	0.5594	0.592809	0.28	4.27	1.01	0.318002	0.723572	-5.55		methyltransferase	0
EC958_0844	0.05	0.18	0.3033	0.7768	0.79367	0.28	6.99	2.47	0.0164293	0.154668	-4.03		transcriptional regulator of succinyl-CoA synthetase operon	0
EC958_4883						0.28	2.22	0.48	0.631516	0.893746	-5.3		hypothetical protein	0
EC958_1909	3.54	0.27	13.3469	0.0002	0.00311733	0.27	6.87	2.54	0.0137293	0.137098	-3.84	ydiL	hypothetical protein	0
EC958_1670	2.41	0.21	11.3957	0.0003	0.00314601	0.27	7.73	2.73	0.00848548	0.0977222	-3.65		probable transporter	0
EC958_2966	2.65	0.27	9.7748	0.0006	0.00363259	0.27	3.69	0.68	0.501931	0.836495	-5.65		hypothetical protein	0
EC958_1312	2.9	0.32	8.9947	0.0008	0.00388117	0.27	5.99	1.68	0.0993075	0.449107	-5.29	ycfT	hypothetical protein	0
EC958_0312	-2.05	0.23	-8.8401	0.0009	0.00403074	0.27	3.32	0.72	0.475891	0.82169	-5.52	dapD	2,3,4,5-tetrahydropyridine-2-carboxylate N-succinyltransferase	4	ecos01120: Microbial metabolism in diverse environments | ecos01230: Biosynthesis of amino acids | ecos01100: Metabolic pathways | ecos00300: Lysine biosynthesis
EC958_1859	-1.23	0.18	-7.0161	0.0022	0.00606538	0.27	5.07	1.19	0.23797	0.638968	-5.6	pdxY	pyridoxamine kinase	3	ecos00750: Vitamin B6 metabolism | ecos01100: Metabolic pathways | ecos01240: Biosynthesis of cofactors
EC958_3179	-1.25	0.18	-6.8915	0.0023	0.00618479	0.27	4.12	0.74	0.461339	0.81269	-5.71	ygfY	hypothetical protein	0
EC958_3470	-1.05	0.18	-5.9161	0.0041	0.00870232	0.27	3.17	0.62	0.535851	0.855177	-5.49	ygjD	probable O-sialoglycoprotein endopeptidase	0
EC958_0998	-1.05	0.18	-5.8244	0.0043	0.00899282	0.27	2.13	0.5	0.620279	0.889602	-5.47	cydC	transport ATP-binding protein CydC	1	ecos02010: ABC transporters
EC958_A0014	1.1	0.21	5.3067	0.0061	0.0115555	0.27	6.7	1.78	0.0797293	0.405466	-5.48		hypothetical protein	0
EC958_0126	-1	0.21	-4.7656	0.0089	0.0153823	0.27	6.71	1.76	0.0841969	0.412582	-5.29	gpmB	probable phosphoglycerate mutase 2	8	ecos01120: Microbial metabolism in diverse environments | ecos00680: Methane metabolism | ecos01200: Carbon metabolism | ecos01100: Metabolic pathways | ecos01230: Biosynthesis of amino acids | ecos01110: Biosynthesis of secondary metabolites | ecos00260: Glycine, serine and threonine metabolism | ecos00010: Glycolysis / Gluconeogenesis
EC958_1801	-1.18	0.26	-4.4833	0.011	0.0180448	0.27	4.94	1.37	0.17586	0.570021	-5.42	ynfB	hypothetical protein	0
EC958_4436	0.75	0.17	4.292	0.0127	0.0202002	0.27	5.84	1.67	0.0998266	0.449708	-5.22	frwB	PTS system fructose-like IIB component 1	0
EC958_2878	-1.04	0.26	-4.0403	0.0156	0.0239942	0.27	4.73	1.09	0.279938	0.689433	-5.58	rseA	sigma-E factor negative regulatory protein	0
EC958_1740	-0.44	0.2	-2.1423	0.0988	0.121149	0.27	5.69	1.36	0.178679	0.572027	-5.61	fdnH	formate dehydrogenase-N beta subunit	1	ecos02020: Two-component system
EC958_0502	-0.44	0.24	-1.846	0.1386	0.164867	0.27	4.95	1.14	0.260966	0.668403	-5.6	yaiN	hypothetical protein	0
EC958_2604	-0.16	0.19	-0.834	0.4512	0.486594	0.27	6.52	1.86	0.0678925	0.370691	-5.11	menF	menaquinone-specific isochorismate synthase	5	ecos01240: Biosynthesis of cofactors | ecos01100: Metabolic pathways | ecos01110: Biosynthesis of secondary metabolites | ecos00130: Ubiquinone and other terpenoid-quinone biosynthesis | ecos01053: Biosynthesis of siderophore group nonribosomal peptides
EC958_0516	-0.09	0.17	-0.4937	0.6474	0.677629	0.27	4.67	0.97	0.338183	0.740789	-5.8	yaiZ	hypothetical protein	0
EC958_2356	0.04	0.19	0.2166	0.8391	0.850545	0.27	5.55	1.37	0.175455	0.570021	-5.6	yeeY	hypothetical transcriptional regulator YeeY	0
EC958_1640	4.88	0.24	20.622	0	0	0.26	8.33	3.37	0.00134859	0.0228149	-2.1	ycjM	putative sucrose phosphorylase	0
EC958_0294	4.06	0.32	12.8421	0.0002	0.00311733	0.26	6.27	1.57	0.121424	0.492588	-5.54		ECSF_0165-type fimbriae periplasmic chaperone protein	0
EC958_1230	2.97	0.23	13.2005	0.0002	0.00311733	0.26	6.93	1.82	0.0741703	0.392578	-5.28	csgE	curli production assembly/transport component CsgE	0
EC958_2299	3.47	0.31	11.3061	0.0003	0.00314601	0.26	6.42	1.77	0.0819003	0.408247	-5.19		hypothetical protein	0
EC958_1743	-1.92	0.2	-9.5392	0.0007	0.00375089	0.26	3.39	0.56	0.576406	0.869679	-5.52		hypothetical protein	0
EC958_2693	2.02	0.22	9.1334	0.0008	0.00388117	0.26	7.15	2.36	0.021522	0.188241	-4.32	dsdC	D-serine deaminase activator	0
EC958_0574	-1.65	0.18	-9.076	0.0008	0.00388117	0.26	3.14	0.56	0.57463	0.868991	-5.43		hypothetical protein	0
EC958_A0008	2.39	0.29	8.2452	0.0012	0.00447535	0.26	4.35	1.22	0.228806	0.626695	-5.64		hypothetical protein	0
EC958_2501	2.39	0.33	7.2054	0.002	0.00571047	0.26	7	2.22	0.0306223	0.235483	-4.59	yeiN	hypothetical protein	2	ecos01100: Metabolic pathways | ecos00240: Pyrimidine metabolism
EC958_2760	-1.29	0.19	-6.7885	0.0025	0.00643898	0.26	6.13	1.81	0.0749611	0.394646	-5.1	amiA	probable N-acetylmuramoyl-L-alanine amidase AmiA	1	ecos01503: Cationic antimicrobial peptide (CAMP) resistance
EC958_A0080	1.23	0.19	6.3268	0.0032	0.00743188	0.26	9.28	4.02	0.00017492	0.00395967	-0.48	insB	InsB	0
EC958_1478	-1.24	0.2	-6.0983	0.0037	0.00813619	0.26	3	0.53	0.598911	0.882343	-5.49	hemA	glutamyl-tRNA reductase	5	ecos01120: Microbial metabolism in diverse environments | ecos00860: Porphyrin and chlorophyll metabolism | ecos01100: Metabolic pathways | ecos01240: Biosynthesis of cofactors | ecos01110: Biosynthesis of secondary metabolites
EC958_2446	1.11	0.19	5.8614	0.0042	0.00886321	0.26	3.97	0.71	0.480035	0.823028	-5.68	yehD	putative Yeh fimbrial subunit YehD	0
EC958_A0011	1.74	0.3	5.8312	0.0043	0.00899282	0.26	5.91	1.77	0.0825202	0.408707	-5.32		YceB	0
EC958_2286	-1.43	0.25	-5.7178	0.0046	0.00941669	0.26	6.7	2.03	0.0465949	0.298945	-4.84		putative ABC transporter protein	0
EC958_A0142	1.1	0.19	5.6857	0.0047	0.00956033	0.26	9.28	4.19	9.95291e-05	0.00247968	0.06	insB	InsB	0
EC958_1301	-1.25	0.23	-5.3509	0.0059	0.0112893	0.26	4.52	1.14	0.260235	0.668403	-5.58	ycfL	hypothetical protein	0
EC958_4871	-1.36	0.25	-5.3576	0.0059	0.0112893	0.26	1.03	0.28	0.780188	0.943532	-5.09		transcriptional regulator, y4mF family	0
EC958_3818	0.89	0.18	4.9394	0.0078	0.013927	0.26	8.32	2.84	0.00626756	0.0776396	-3.49	glpD	aerobic glycerol-3-phosphate dehydrogenase	2	ecos00564: Glycerophospholipid metabolism | ecos01110: Biosynthesis of secondary metabolites
EC958_1693	-0.8	0.18	-4.3696	0.012	0.0193509	0.26	6.66	2.18	0.03322	0.246798	-4.57	ydcF	hypothetical protein	0
EC958_4031	-0.82	0.21	-3.8974	0.0176	0.0264516	0.26	7.27	2.33	0.0232297	0.198023	-4.39	rfaZ	lipopolysaccharide core biosynthesis protein	1	ecos00540: Lipopolysaccharide biosynthesis
EC958_1374	1.31	0.37	3.5623	0.0235	0.0339268	0.26	5.1	1.32	0.192262	0.585429	-5.51		tail component of prophage	0
EC958_2032	-0.66	0.2	-3.2989	0.03	0.0416459	0.26	6.24	1.78	0.0803319	0.406249	-5.17	sdaA	L-serine dehydratase 1	6	ecos01100: Metabolic pathways | ecos01200: Carbon metabolism | ecos01110: Biosynthesis of secondary metabolites | ecos01230: Biosynthesis of amino acids | ecos00270: Cysteine and methionine metabolism | ecos00260: Glycine, serine and threonine metabolism
EC958_2480	-0.63	0.19	-3.2218	0.0322	0.0442804	0.26	5.57	1.25	0.215814	0.616035	-5.67		cytidine deaminase	2	ecos01100: Metabolic pathways | ecos00240: Pyrimidine metabolism
EC958_2074	-0.56	0.18	-3.1007	0.0362	0.0488252	0.26	5.53	1.38	0.171834	0.565104	-5.52	yebK	Hex regulon repressor	0
EC958_0550	0.5	0.19	2.6676	0.0559	0.0717176	0.26	6.72	1.78	0.0800207	0.40594	-5.28	yajI	hypothetical lipoprotein YajI	0
EC958_1902	-0.11	0.21	-0.5124	0.6354	0.666598	0.26	4.69	1	0.322725	0.729926	-5.74	sufC	ATPase component of SufB-SufC-SufD cysteine desulfurase (SufS) activator complex	0
EC958_1320	-2.38	0.22	-10.9959	0.0004	0.00340731	0.25	5.86	1.34	0.18471	0.57779	-5.71	potD	spermidine/putrescine-binding periplasmic protein	1	ecos02010: ABC transporters
EC958_2166	2.98	0.31	9.4977	0.0007	0.00375089	0.25	4.76	0.85	0.399759	0.7799	-5.85		hypothetical protein	0
EC958_1944	1.59	0.19	8.5675	0.001	0.00418612	0.25	7.32	2.48	0.016092	0.152365	-4.12	ydiY	hypothetical protein	0
EC958_0412	1.81	0.21	8.41	0.0011	0.00430924	0.25	7.74	3.08	0.00322344	0.0458249	-2.78	yafP	hypothetical acetyltransferase YafP	0
EC958_2509	-1.65	0.2	-8.1791	0.0012	0.00447535	0.25	6.03	1.7	0.0950294	0.438933	-5.22	yeiP	putative elongation factor YeiP	0
EC958_4752	-1.63	0.22	-7.3967	0.0018	0.00538216	0.25	4.79	1.04	0.304843	0.710586	-5.67	valS	valyl-tRNA synthetase	1	ecos00970: Aminoacyl-tRNA biosynthesis
EC958_2118	1.46	0.2	7.2863	0.0019	0.00554536	0.25	5.71	1.46	0.151193	0.538969	-5.55	araH	ABC-type arabinose transport system permease component	1	ecos02010: ABC transporters
EC958_1460	-1.3	0.18	-7.0475	0.0021	0.00587817	0.25	5.57	1.08	0.285571	0.695272	-5.9		hypothetical protein	0
EC958_A0084	-1.79	0.26	-7.0029	0.0022	0.00606538	0.25	3.73	0.89	0.375244	0.768083	-5.64	repA2	RepA2	0
EC958_2469	-1.21	0.18	-6.7276	0.0025	0.00643898	0.25	7.48	2.42	0.0188451	0.1707	-4.31	bglX	beta-D-glucoside glucohydrolase	4	ecos00460: Cyanoamino acid metabolism | ecos01110: Biosynthesis of secondary metabolites | ecos00500: Starch and sucrose metabolism | ecos01100: Metabolic pathways
EC958_1392	-1.56	0.23	-6.6912	0.0026	0.00656788	0.25	5.94	1.51	0.136206	0.513295	-5.51		hypothetical protein	0
EC958_4985	1.22	0.19	6.2687	0.0033	0.00755802	0.25	9.27	3.98	0.000197553	0.00440963	-0.59	insB	IS1 transposase	0
EC958_4650	-1.26	0.22	-5.8207	0.0043	0.00899282	0.25	4.34	1.15	0.253141	0.660991	-5.52		phosphatidylserine decarboxylase	3	ecos00564: Glycerophospholipid metabolism | ecos01100: Metabolic pathways | ecos01110: Biosynthesis of secondary metabolites
EC958_0340	0.99	0.21	4.7688	0.0088	0.0152454	0.25	5.75	1.52	0.135183	0.511003	-5.45		putative synthase of the YaeF/YiiX family	0
EC958_2493	-0.62	0.18	-3.4774	0.0254	0.0361809	0.25	6.89	2.01	0.0496405	0.309188	-4.99	lysP	lysine-specific permease	0
EC958_2059	-0.63	0.21	-3.0457	0.0382	0.0511996	0.25	3.4	0.56	0.578077	0.870754	-5.55	yebY	hypothetical protein	0
EC958_A0006	-0.67	0.23	-2.9559	0.0417	0.0553553	0.25	3.2	0.62	0.535672	0.855177	-5.63		SopB	0
EC958_1820	0.51	0.2	2.6164	0.059	0.0752617	0.25	6.22	1.73	0.088819	0.422104	-5.23	ydgG	putative transport protein	0
EC958_1174	-0.52	0.2	-2.6141	0.0592	0.0754417	0.25	0.87	0.28	0.779587	0.943268	-5.13	yccK	hypothetical protein	1	ecos04122: Sulfur relay system
EC958_1423	0.42	0.17	2.4789	0.0683	0.0859491	0.25	6.04	1.57	0.122207	0.493409	-5.46	umuC	UmuC protein	0
EC958_1779	0.48	0.2	2.4758	0.0685	0.0861796	0.25	4.26	1.02	0.311337	0.718077	-5.6	yneG	hypothetical protein	0
EC958_0603	-0.22	0.18	-1.2241	0.2881	0.322571	0.25	7.16	2.19	0.0324273	0.243847	-4.66	acrR	acrAB operon repressor	0
EC958_2637	-0.21	0.21	-1.0092	0.37	0.405505	0.25	5.9	1.61	0.113583	0.478648	-5.38	yfcF	hypothetical protein	2	ecos01100: Metabolic pathways | ecos00480: Glutathione metabolism
EC958_0979	-0.18	0.22	-0.8228	0.4568	0.492322	0.25	5.64	1.38	0.174395	0.568307	-5.62	ybjR	probable N-acetylmuramoyl-L-alanine amidase	0
EC958_1583	-0.14	0.19	-0.7286	0.5066	0.541218	0.25	7.48	2.26	0.0274952	0.219399	-4.58		hypothetical protein	0
EC958_1264	0.05	0.18	0.2712	0.7997	0.814633	0.25	3.48	0.8	0.426276	0.79531	-5.57	mviN	putative virulence factor	0
EC958_0920	-0.02	0.18	-0.0944	0.9294	0.93542	0.25	6.68	2.08	0.0422658	0.283285	-4.78	ybiN	hypothetical protein	0
EC958_2004	-4.21	0.22	-18.9165	0	0	0.24	5.93	1.41	0.162867	0.554849	-5.65	yeaF	hypothetical protein	0
EC958_2216	4.33	0.25	17.217	0.0001	0.00291364	0.24	5.57	1.37	0.177011	0.571464	-5.57	fliR	flagellar biosynthetic protein FliR	1	ecos02040: Flagellar assembly
EC958_1588	2.37	0.19	12.26	0.0003	0.00314601	0.24	3.54	0.63	0.528546	0.850398	-5.64		hypothetical protein	0
EC958_0774	2.65	0.24	11.1223	0.0004	0.00340731	0.24	8.2	3.19	0.0023068	0.0353399	-2.58		hypothetical protein	0
EC958_0167	2.71	0.31	8.8491	0.0009	0.00403074	0.24	5.65	1.36	0.179327	0.572199	-5.55		hypothetical protein	0
EC958_2263	2.37	0.27	8.8026	0.0009	0.00403074	0.24	5.24	1.07	0.287342	0.696541	-5.82		phage terminase small subunit	0
EC958_1513	1.91	0.22	8.8509	0.0009	0.00403074	0.24	5.44	1.27	0.208005	0.605721	-5.67		transposase InsG for insertion sequence element IS4	0
EC958_1556	1.76	0.23	7.5963	0.0016	0.00507409	0.24	7.78	2.51	0.0150085	0.145456	-4.18		phage terminase	0
EC958_5059	1.53	0.2	7.6295	0.0016	0.00507409	0.24	9.2	3.58	0.000713981	0.0135512	-1.79	insB	IS1 transposase	0
EC958_5060	1.51	0.2	7.515	0.0017	0.00522951	0.24	9.21	3.65	0.000580347	0.0113156	-1.6	insB	IS1 transposase	0
EC958_1671	-1.43	0.21	-6.7555	0.0025	0.00643898	0.24	5.43	1.31	0.19421	0.588116	-5.59	ydaL	hypothetical protein	0
EC958_2525	-1.45	0.22	-6.5924	0.0027	0.0067179	0.24	3.46	0.55	0.585673	0.874891	-5.58	yejL	hypothetical protein	0
EC958_4901	-1.06	0.18	-6.0302	0.0038	0.00825695	0.24	7.61	2.67	0.00983441	0.108531	-3.74		hypothetical protein	0
EC958_1083	-0.99	0.17	-5.7054	0.0047	0.00956033	0.24	6.87	1.92	0.059659	0.344611	-5.15		hypothetical protein	0
EC958_1275	1.46	0.26	5.5931	0.005	0.00999221	0.24	6.08	1.65	0.104903	0.464948	-5.35		flagella basal body P-ring-like protein	1	ecos02040: Flagellar assembly
EC958_3406	1.16	0.24	4.937	0.0078	0.013927	0.24	5.73	1.26	0.214133	0.61557	-5.71	yqhH	hypothetical lipoprotein YqhH	0
EC958_4891	1.78	0.37	4.7792	0.0088	0.0152454	0.24	3.5	0.64	0.523181	0.847849	-5.59		gpW	0
EC958_1645	1.4	0.34	4.1778	0.0139	0.0217514	0.24	4.73	0.88	0.383936	0.773676	-5.78	ycjR	putative transient receptor potential locus	0
EC958_4787	-0.7	0.18	-3.9758	0.0165	0.0251298	0.24	6.63	1.76	0.0832244	0.410136	-5.32		iron-dicitrate transporter subunit; periplasmic-binding component of ABC superfamily	1	ecos02010: ABC transporters
EC958_0909	-0.58	0.17	-3.3141	0.0295	0.0410964	0.24	7.31	2.47	0.0166465	0.156414	-4.15	rhlE	putative ATP-dependent RNA helicase RhlE	1	ecos03018: RNA degradation
EC958_0749	0.78	0.25	3.0926	0.0365	0.0491523	0.24	2.1	0.31	0.760534	0.93629	-5.14	ybeD	hypothetical protein	0
EC958_2762	0.58	0.19	2.9556	0.0417	0.0553553	0.24	6.75	1.68	0.0979301	0.445244	-5.5	yfeG	putative ARAC-type regulatory protein	0
EC958_0271	-0.22	0.17	-1.2788	0.2701	0.303877	0.24	5.47	1.25	0.217973	0.617967	-5.68	yadI	putative PTS system IIA component YadI	0
EC958_0952	-0.14	0.18	-0.7686	0.485	0.519766	0.24	5.37	1.33	0.189063	0.583329	-5.51	deoR	DeoR transcriptional repressor	0
EC958_A0141	-0.16	0.24	-0.6621	0.5441	0.57755	0.24	8.19	2.73	0.00853009	0.0977222	-3.85	insA	insA	0
EC958_4986	-0.15	0.24	-0.644	0.5546	0.588209	0.24	8.19	2.73	0.00853009	0.0977222	-3.85	insA	transposase	0
EC958_A0079	-0.14	0.24	-0.5946	0.5841	0.61669	0.24	8.19	2.73	0.00853009	0.0977222	-3.85	insA	InsA	0
EC958_1831	0.11	0.19	0.5751	0.596	0.627961	0.24	6.04	1.54	0.130348	0.500006	-5.49	fumA	fumarase A	6	ecos01120: Microbial metabolism in diverse environments | ecos00620: Pyruvate metabolism | ecos00020: Citrate cycle (TCA cycle) | ecos01110: Biosynthesis of secondary metabolites | ecos01200: Carbon metabolism | ecos01100: Metabolic pathways
EC958_1800	-0.09	0.2	-0.4486	0.677	0.703904	0.24	4.12	0.75	0.45754	0.81269	-5.73	ynfA	hypothetical protein	0
EC958_5061	-0.1	0.24	-0.4267	0.6916	0.717629	0.24	8.51	2.78	0.00737142	0.0878338	-3.8	insA	transposase	0
EC958_4091	-0.07	0.17	-0.4057	0.7057	0.730929	0.24	6.52	1.89	0.0645805	0.361835	-5.15		hypothetical protein	0
EC958_1963	0.09	0.23	0.3961	0.7123	0.737318	0.24	6.17	1.66	0.101551	0.454997	-5.35	spy	spheroplast protein Y	0
EC958_1072	0.07	0.21	0.3445	0.7478	0.768481	0.24	5.7	1.54	0.129033	0.498967	-5.42		phage baseplate protein	0
EC958_5058	0.06	0.25	0.2474	0.8168	0.829745	0.24	8.51	2.78	0.00737142	0.0878338	-3.8	insA	transposase	0
EC958_2692	6.96	0.16	43.9651	0	0	0.23	4.97	1.04	0.304095	0.710529	-5.78		hypothetical protein	0
EC958_0367	4.17	0.25	16.5946	0.0001	0.00291364	0.23	7.08	1.46	0.15092	0.538969	-5.89		hypothetical protein	0
EC958_1208	3.38	0.27	12.475	0.0002	0.00311733	0.23	5.74	1.26	0.212439	0.612484	-5.8	ycdL	hypothetical isochorismatase family protein YcdL	2	ecos01100: Metabolic pathways | ecos00240: Pyrimidine metabolism
EC958_3573	-3.22	0.25	-12.6605	0.0002	0.00311733	0.23	7.85	2.73	0.00853806	0.0977222	-3.65	argG	argininosuccinate synthetase	5	ecos01100: Metabolic pathways | ecos01230: Biosynthesis of amino acids | ecos01110: Biosynthesis of secondary metabolites | ecos00220: Arginine biosynthesis | ecos00250: Alanine, aspartate and glutamate metabolism
EC958_4202	-2.51	0.22	-11.2526	0.0004	0.00340731	0.23	2.19	0.46	0.650859	0.901723	-5.43	glmS	L-glutamine:D-fructose-6-phosphate aminotransferase	3	ecos01100: Metabolic pathways | ecos00250: Alanine, aspartate and glutamate metabolism | ecos00520: Amino sugar and nucleotide sugar metabolism
EC958_5146	2.12	0.21	10.1865	0.0005	0.00354144	0.23	6.47	1.44	0.156211	0.545122	-5.71		hypothetical protein	0
EC958_2580	3.01	0.33	9.027	0.0008	0.00388117	0.23	1.53	0.27	0.790967	0.947085	-5.09		hypothetical protein	0
EC958_0267	-2.15	0.24	-8.9645	0.0009	0.00403074	0.23	5.97	1.43	0.157052	0.545716	-5.61		hypoxanthine phosphoribosyltransferase	3	ecos01110: Biosynthesis of secondary metabolites | ecos01100: Metabolic pathways | ecos00230: Purine metabolism
EC958_2456	2.85	0.33	8.5248	0.001	0.00418612	0.23	7.67	2.57	0.0127544	0.130808	-3.99		hypothetical protein	0
EC958_1496	-1.48	0.18	-8.1704	0.0012	0.00447535	0.23	5.56	1.33	0.188106	0.58267	-5.65	narJ	nitrate reductase 1 delta subunit	1	ecos02020: Two-component system
EC958_1249	1.36	0.18	7.6276	0.0016	0.00507409	0.23	6.69	1.96	0.054492	0.325829	-5	yceA	hypothetical protein	0
EC958_2277	1.91	0.27	6.9946	0.0022	0.00606538	0.23	6.02	1.26	0.2126	0.612591	-5.88		Division inhibition protein DicB	0
EC958_2198	-1.37	0.2	-6.7948	0.0025	0.00643898	0.23	4.86	0.9	0.371714	0.765622	-5.84	yedF	hypothetical protein	0
EC958_3891	-1.77	0.27	-6.6328	0.0027	0.0067179	0.23	7.6	2.22	0.0306467	0.235483	-4.7	uspA	universal stress protein A	0
EC958_2018	1.2	0.18	6.5632	0.0028	0.00683408	0.23	6.89	2.03	0.046784	0.298945	-4.89	yeaR	hypothetical protein	0
EC958_2011	-1.08	0.17	-6.2017	0.0034	0.00771128	0.23	3.82	0.64	0.52638	0.849243	-5.65	yeaL	hypothetical protein	0
EC958_2464	-1.1	0.18	-6.2412	0.0034	0.00771128	0.23	5.45	1.45	0.153257	0.542443	-5.46	yehW	putative transport system permease protein	1	ecos02010: ABC transporters
EC958_3439	-1.44	0.23	-6.2217	0.0034	0.00771128	0.23	6.65	1.62	0.110514	0.472879	-5.57	ygiB	hypothetical protein	0
EC958_A0149	-1.56	0.25	-6.1036	0.0036	0.00801598	0.23	4.96	1.21	0.231376	0.630596	-5.76		toxin-antitoxin system, antitoxin component, AbrB family	0
EC958_0657	2.1	0.34	6.0892	0.0037	0.00813619	0.23	6.72	1.94	0.058028	0.339967	-5.03	ylbE	hypothetical protein	0
EC958_2545	1.06	0.17	6.0939	0.0037	0.00813619	0.23	4.27	0.79	0.431766	0.796225	-5.77		hypothetical protein	0
EC958_1723	-1.11	0.19	-5.7735	0.0045	0.00926375	0.23	5.43	1.17	0.244971	0.648655	-5.74	yncA	hypothetical acetyltransferase YncA	0
EC958_1303	-1.09	0.19	-5.653	0.0048	0.00969835	0.23	5.52	1.25	0.214751	0.61591	-5.71	ycfN	hypothetical protein	2	ecos01100: Metabolic pathways | ecos00730: Thiamine metabolism
EC958_3069	-0.92	0.17	-5.3229	0.006	0.0114209	0.23	7.07	2	0.0501502	0.310403	-5.03	fucO	lactaldehyde reductase	4	ecos01120: Microbial metabolism in diverse environments | ecos00630: Glyoxylate and dicarboxylate metabolism | ecos01100: Metabolic pathways | ecos00640: Propanoate metabolism
EC958_3859	-1.1	0.21	-5.3336	0.006	0.0114209	0.23	6.91	1.59	0.118115	0.486107	-5.65	yhhF	hypothetical protein	0
EC958_2084	-1.05	0.22	-4.7019	0.0093	0.0159287	0.23	3.16	0.53	0.594795	0.880133	-5.6	ruvA	Holliday junction ATP-dependent helicase RuvA	1	ecos03440: Homologous recombination
EC958_1625	1.18	0.27	4.343	0.0122	0.019575	0.23	7.43	2.28	0.0266487	0.217701	-4.61		acriflavine resistance protein B	2	ecos01503: Cationic antimicrobial peptide (CAMP) resistance | ecos01501: beta-Lactam resistance
EC958_0339	-0.72	0.21	-3.3604	0.0283	0.039716	0.23	6	1.31	0.19557	0.590781	-5.82	cutF	copper homeostasis protein CutF	1	ecos01503: Cationic antimicrobial peptide (CAMP) resistance
EC958_2531	-0.6	0.19	-3.2229	0.0322	0.0442804	0.23	4.35	0.84	0.403692	0.783682	-5.75	ccmG	disulfide oxidoreductase	0
EC958_4661	-0.68	0.24	-2.8372	0.047	0.0617357	0.23	7.87	2.51	0.0148011	0.143728	-4.12	hflK	HflK protein regulator of FtsH protease, subunit of HflK-HflC complex	0
EC958_2335	0.79	0.31	2.5404	0.064	0.0809152	0.23	6.08	1.54	0.127992	0.498967	-5.48		ABC transporter, FecCD transport family	0
EC958_3054	-0.46	0.18	-2.5095	0.0661	0.0833442	0.23	6.92	1.77	0.0820807	0.408247	-5.39	gudD	glucarate dehydratase	2	ecos01100: Metabolic pathways | ecos00053: Ascorbate and aldarate metabolism
EC958_0557	-0.53	0.23	-2.2638	0.0863	0.106715	0.23	6.12	1.3	0.197565	0.591169	-5.79	yajO	hypothetical oxidoreductase YajO	0
EC958_1719	0.35	0.18	2.0137	0.1143	0.1385	0.23	6.59	1.77	0.0824227	0.408707	-5.31	ydcW	putative betaine aldehyde dehydrogenase	5	ecos01120: Microbial metabolism in diverse environments | ecos01100: Metabolic pathways | ecos00410: beta-Alanine metabolism | ecos00310: Lysine degradation | ecos00330: Arginine and proline metabolism
EC958_0434	0.33	0.17	1.9563	0.1221	0.147221	0.23	6.86	1.81	0.0749243	0.394646	-5.27	matF/ecpE	Mat/Ecp fimbriae periplasmic chaperone protein	0
EC958_0786	-0.41	0.22	-1.842	0.1393	0.165661	0.23	6.37	1.63	0.108044	0.469173	-5.48	nagB	glucosamine-6-phosphate deaminase	2	ecos00520: Amino sugar and nucleotide sugar metabolism | ecos01100: Metabolic pathways
EC958_5011	-0.12	0.18	-0.7125	0.5155	0.549809	0.23	3.56	0.7	0.484241	0.827133	-5.68	ypeC	hypothetical protein	0
EC958_1166	-0.1	0.19	-0.5321	0.6228	0.654182	0.23	5.88	1.2	0.236447	0.636098	-5.87	yccF	hypothetical protein	0
EC958_1844	0.03	0.17	0.1536	0.8854	0.89359	0.23	5.67	1.36	0.179129	0.572027	-5.61		adenosine deaminase	2	ecos01100: Metabolic pathways | ecos00230: Purine metabolism
EC958_1728	5.15	0.3	17.4013	0.0001	0.00291364	0.22	6.22	1.69	0.0964659	0.442191	-5.36		putative transposase	0
EC958_1765	4.53	0.33	13.7313	0.0002	0.00311733	0.22	6.24	1.44	0.154916	0.542758	-5.67		F9-type fimbriae adhesin	0
EC958_0342	2.79	0.23	12.1099	0.0003	0.00314601	0.22	6.17	1.42	0.161843	0.554041	-5.67	yaeB	hypothetical protein	0
EC958_3336	-2.28	0.19	-11.8919	0.0003	0.00314601	0.22	5.22	1.1	0.275235	0.686765	-5.78	kpsU	3-deoxy-manno-octulosonate cytidylyltransferase	2	ecos00540: Lipopolysaccharide biosynthesis | ecos01100: Metabolic pathways
EC958_2255	1.84	0.19	9.7619	0.0006	0.00363259	0.22	4.84	0.83	0.409534	0.78486	-5.96		hypothetical protein	0
EC958_2747	-2.06	0.21	-9.808	0.0006	0.00363259	0.22	6.17	1.48	0.145646	0.531286	-5.64	cysM	cysteine synthase B	3	ecos00270: Cysteine and methionine metabolism | ecos01100: Metabolic pathways | ecos01230: Biosynthesis of amino acids
EC958_2191	3.08	0.33	9.2625	0.0008	0.00388117	0.22	7.09	1.97	0.0539402	0.323313	-5.11	fliC	flagellin	2	ecos02020: Two-component system | ecos02040: Flagellar assembly
EC958_2643	-1.85	0.2	-9.108	0.0008	0.00388117	0.22	6.33	1.76	0.0831887	0.410136	-5.23	hisQ	histidine transport system permease protein HisQ	1	ecos02010: ABC transporters
EC958_0656	2.81	0.32	8.8863	0.0009	0.00403074	0.22	7.55	2.06	0.0435891	0.286833	-5.04	fdrA	putative transport protein FdrA	0
EC958_2538	-1.47	0.18	-8.2085	0.0012	0.00447535	0.22	4.19	0.69	0.49385	0.831964	-5.71	napC	cytochrome c protein, subunit of nitrate reductase, periplasmic	0
EC958_3496	1.36	0.18	7.5575	0.0016	0.00507409	0.22	6.6	1.75	0.0856819	0.413976	-5.36	ygjV	hypothetical protein	0
EC958_3119	-1.29	0.18	-7.2987	0.0019	0.00554536	0.22	6.3	1.51	0.135473	0.511315	-5.62	recD	exodeoxyribonuclease V beta chain	1	ecos03440: Homologous recombination
EC958_2794	-1.59	0.22	-7.1267	0.002	0.00571047	0.22	6.82	1.55	0.127246	0.498967	-5.74	nlpB	lipoprotein-34	0
EC958_0221	-1.52	0.25	-6.0418	0.0038	0.00825695	0.22	6.18	1.58	0.120062	0.490287	-5.47	mraZ	MraZ protein	0
EC958_0868	-1.28	0.22	-5.8934	0.0041	0.00870232	0.22	6.23	1.49	0.141442	0.522255	-5.57	galM	aldose 1-epimerase	5	ecos01100: Metabolic pathways | ecos01110: Biosynthesis of secondary metabolites | ecos00010: Glycolysis / Gluconeogenesis | ecos01120: Microbial metabolism in diverse environments | ecos00052: Galactose metabolism
EC958_0932	-1.17	0.21	-5.6544	0.0048	0.00969835	0.22	7.1	1.79	0.0781732	0.401696	-5.41	ybiS	protein YbiS	0
EC958_1891	1.2	0.22	5.5396	0.0052	0.0102521	0.22	4.66	0.83	0.408522	0.784444	-5.89		putative oxidoreductase Fe-S subunit	0
EC958_2218	-1.37	0.26	-5.3311	0.006	0.0114209	0.22	5.8	1.37	0.176061	0.570262	-5.65	dsrB	hypothetical protein	0
EC958_0966	-0.99	0.2	-4.8719	0.0082	0.0144252	0.22	6.14	1.76	0.0836741	0.411342	-5.25	potF	putrescine-binding periplasmic protein	1	ecos02010: ABC transporters
EC958_1304	-1.02	0.22	-4.6906	0.0094	0.0160463	0.22	6.02	1.25	0.216803	0.617133	-5.88	ycfO	hypothetical protein	3	ecos00520: Amino sugar and nucleotide sugar metabolism | ecos01100: Metabolic pathways | ecos01501: beta-Lactam resistance
EC958_4660	-1.03	0.25	-4.054	0.0154	0.0237293	0.22	7.86	2.87	0.00577988	0.0727351	-3.3	hflX	GTP-binding protein HflX	0
EC958_1656	-0.7	0.18	-3.8982	0.0176	0.0264516	0.22	5.07	1.02	0.312254	0.719118	-5.83	ycjG	hypothetical protein	0
EC958_2798	-0.57	0.2	-2.9059	0.0439	0.0580503	0.22	6.83	1.85	0.0692455	0.376198	-5.26	perM	putative permease PerM	0
EC958_1192	-0.36	0.17	-2.1281	0.1004	0.122906	0.22	5.88	1.27	0.208323	0.60593	-5.84	torT	periplasmic protein TorT	0
EC958_2671	0.28	0.17	1.635	0.1774	0.206705	0.22	6.06	1.33	0.190206	0.583329	-5.79	yfcS	putative periplasmic chaperone YfcS	0
EC958_0067	-0.58	0.39	-1.4915	0.2101	0.241568	0.22	5.45	1.17	0.245497	0.649139	-5.72		hypothetical protein	0
EC958_1198	0.35	0.27	1.2992	0.2637	0.297264	0.22	6.18	1.22	0.228597	0.626695	-5.97	cbpA	curved DNA-binding protein	0
EC958_1493	0.18	0.18	0.9994	0.3742	0.409846	0.22	6.39	1.64	0.107181	0.46666	-5.5	narK	nitrite extrusion protein	1	ecos00910: Nitrogen metabolism
EC958_0592	-0.1	0.17	-0.5889	0.5876	0.619875	0.22	6.07	1.49	0.141023	0.521929	-5.55	tesB	Acyl-CoA thioesterase II	1	ecos01040: Biosynthesis of unsaturated fatty acids
EC958_2903	0.1	0.18	0.582	0.5918	0.624049	0.22	6.78	1.89	0.0634295	0.35924	-5.16	aroF	phospho-2-dehydro-3-deoxyheptonate aldolase, Tyr-sensitive	5	ecos02024: Quorum sensing | ecos01100: Metabolic pathways | ecos00400: Phenylalanine, tyrosine and tryptophan biosynthesis | ecos01110: Biosynthesis of secondary metabolites | ecos01230: Biosynthesis of amino acids
EC958_4632	-0.11	0.27	-0.3871	0.7184	0.742883	0.22	4.09	0.76	0.448191	0.808072	-5.69	groEL	GroEL (chaperone Hsp60)	1	ecos03018: RNA degradation
EC958_1899	0	0.22	0.0217	0.9838	0.985337	0.22	4.6	0.98	0.331043	0.735351	-5.78	sufE	subunit of SufE homodimer	0
EC958_1786	0	0.19	-0.0205	0.9846	0.985946	0.22	4.37	0.94	0.349362	0.748004	-5.67	marA	multiple antibiotic resistance protein MarA	1	ecos01503: Cationic antimicrobial peptide (CAMP) resistance
EC958_3217	3.47	0.33	10.4619	0.0005	0.00354144	0.21	5.66	1.09	0.279221	0.689429	-5.91	cmtB	PTS system, mannitol-specific enzyme II component, cryptic	3	ecos01100: Metabolic pathways | ecos00051: Fructose and mannose metabolism | ecos02060: Phosphotransferase system (PTS)
EC958_1453	3.04	0.32	9.6484	0.0006	0.00363259	0.21	5.9	1.18	0.244917	0.648655	-5.94		hypothetical protein	0
EC958_0370	2.99	0.31	9.7647	0.0006	0.00363259	0.21	6.35	1.36	0.179999	0.572582	-5.82	lfiR	lateral flagellar biosynthetic protein (FliR-like)	1	ecos02040: Flagellar assembly
EC958_0570	1.81	0.18	9.8485	0.0006	0.00363259	0.21	6.64	1.61	0.113047	0.477857	-5.5	cyoA	cytochrome o ubiquinol oxidase subunit II	2	ecos00190: Oxidative phosphorylation | ecos01100: Metabolic pathways
EC958_4996	2.2	0.23	9.4335	0.0007	0.00375089	0.21	7.59	2.07	0.0430858	0.286361	-5.01	yfdX	hypothetical protein	0
EC958_2190	3.08	0.33	9.2719	0.0008	0.00388117	0.21	5.4	1.15	0.256993	0.665136	-5.74	fliA	flagellar biosynthesis; alternative sigma factor28; regulation of flagellar operons	3	ecos02020: Two-component system | ecos02026: Biofilm formation - Escherichia coli | ecos02040: Flagellar assembly
EC958_2508	3.06	0.33	9.2782	0.0008	0.00388117	0.21	3.8	0.55	0.583948	0.873973	-5.7		hypothetical protein	0
EC958_1257	-1.84	0.2	-9.1041	0.0008	0.00388117	0.21	1.62	0.3	0.768912	0.939719	-5.18	pyrC	dihydroorotase	3	ecos01100: Metabolic pathways | ecos01240: Biosynthesis of cofactors | ecos00240: Pyrimidine metabolism
EC958_3236	2.34	0.3	7.9143	0.0014	0.00479252	0.21	6.75	1.61	0.113646	0.478648	-5.61	yggR	hypothetical protein	0
EC958_1267	1.9	0.25	7.7537	0.0015	0.00494027	0.21	5.84	1.37	0.176646	0.570976	-5.68		flagellar basal body P-ring formation protein FlgA	1	ecos02040: Flagellar assembly
EC958_4253	-1.23	0.18	-6.8364	0.0024	0.00631786	0.21	7.72	2.11	0.0391167	0.272546	-4.91	rffA	TDP-4-oxo-6-deoxy-D-glucose transaminase	2	ecos01100: Metabolic pathways | ecos00541: O-Antigen nucleotide sugar biosynthesis
EC958_2610	1.22	0.18	6.7876	0.0025	0.00643898	0.21	6.22	1.33	0.188	0.58267	-5.83	yfbM	hypothetical protein	0
EC958_1874	-1.56	0.24	-6.3776	0.0031	0.0072721	0.21	4.57	0.81	0.422133	0.793163	-5.82	gloA	lactoylglutathione lyase	2	ecos01100: Metabolic pathways | ecos00620: Pyruvate metabolism
EC958_3932	-1.17	0.19	-6.0249	0.0038	0.00825695	0.21	8.38	2.49	0.015786	0.150332	-4.32	yhjJ	protein YhjJ	0
EC958_3328	-1.38	0.25	-5.5871	0.005	0.00999221	0.21	7.13	1.84	0.0707503	0.382688	-5.3		hypothetical protein	0
EC958_4956	1.02	0.19	5.3225	0.006	0.0114209	0.21	5.97	1.18	0.241171	0.642731	-5.92		HNH endonuclease	0
EC958_0583	-0.9	0.17	-5.1936	0.0065	0.0121384	0.21	6.19	1.5	0.140285	0.52141	-5.6	ybaX	hypothetical protein	2	ecos01100: Metabolic pathways | ecos00790: Folate biosynthesis
EC958_1242	-1.17	0.22	-5.1994	0.0065	0.0121384	0.21	6.16	1.46	0.150811	0.538969	-5.65	mdoG	periplasmic glucans biosynthesis protein MdoG	0
EC958_1487	-1.18	0.24	-4.9917	0.0075	0.0135327	0.21	5.31	1	0.323653	0.729926	-5.9	chaC	cation transport protein ChaC	2	ecos00480: Glutathione metabolism | ecos01100: Metabolic pathways
EC958_3624	-0.97	0.19	-4.9632	0.0077	0.0138062	0.21	7.55	2.07	0.0433606	0.286833	-4.98	yhcM	hypothetical protein	0
EC958_2840	-1.13	0.24	-4.7183	0.0092	0.015789	0.21	0.98	0.29	0.769893	0.94019	-5.3	iscU	iron-sulfur cluster assembly scaffold protein	0
EC958_0484	-0.77	0.18	-4.3555	0.0121	0.0194693	0.21	7.04	1.94	0.0568257	0.334512	-5.13	codB	cytosine permease	0
EC958_5015	-0.73	0.17	-4.1756	0.014	0.0218878	0.21	4.73	0.94	0.348833	0.747881	-5.81	yfeD	DNA binding domain, excisionase family	0
EC958_4913	-0.76	0.2	-3.7147	0.0206	0.0302771	0.21	3.02	0.48	0.636359	0.894373	-5.61		hypothetical protein	0
EC958_4026	-0.78	0.25	-3.1663	0.034	0.0464072	0.21	2.94	0.49	0.624723	0.891633	-5.54	rfaD	ADP-L-glycero-D-mannoheptose-6-epimerase	2	ecos00540: Lipopolysaccharide biosynthesis | ecos01100: Metabolic pathways
EC958_0060	-0.49	0.18	-2.696	0.0543	0.0700328	0.21	6.95	1.97	0.0538218	0.323313	-5.04	yjiE	putative transcriptional regulator	0
EC958_1825	-0.44	0.17	-2.5875	0.0608	0.0772121	0.21	5.99	1.35	0.182405	0.575283	-5.75	ydgB	hypothetical oxidoreductase YdgB	3	ecos01100: Metabolic pathways | ecos00670: One carbon pool by folate | ecos00790: Folate biosynthesis
EC958_0305	0.36	0.18	2.0572	0.1088	0.132367	0.21	6.24	1.55	0.127422	0.498967	-5.53	yadS	hypothetical protein	0
EC958_0537	-0.34	0.19	-1.8075	0.145	0.171763	0.21	6.97	1.74	0.0867938	0.416898	-5.43	phoB	positive response regulator for pho regulon	1	ecos02020: Two-component system
EC958_1883	-0.49	0.27	-1.8023	0.1458	0.172591	0.21	6.12	1.14	0.260552	0.668403	-6.01		cyclopropane fatty acyl phospholipid synthase	0
EC958_1870	-0.35	0.2	-1.7305	0.1586	0.186281	0.21	5.16	0.94	0.352735	0.751187	-5.95	ydhF	hypothetical oxidoreductase YdhF	0
EC958_1404	-0.3	0.18	-1.6419	0.176	0.205213	0.21	6.87	1.75	0.0854473	0.413652	-5.42		hypothetical protein	0
EC958_3263	-0.29	0.22	-1.321	0.257	0.290285	0.21	9.28	3.58	0.000716509	0.0135512	-1.81		hypothetical protein	0
EC958_3645	-0.24	0.19	-1.2425	0.2819	0.316182	0.21	4.46	0.85	0.399947	0.7799	-5.83		hypothetical protein	0
EC958_0351	-0.23	0.19	-1.2351	0.2844	0.318846	0.21	5.76	1.24	0.22053	0.620235	-5.78		putative transcriptional regulator LYSR-type	0
EC958_0672	0.22	0.19	1.1511	0.3138	0.34906	0.21	7.78	2.07	0.0430431	0.286361	-5.06		hypothetical protein	0
EC958_0687	0.18	0.17	1.0887	0.3375	0.372594	0.21	4.19	0.71	0.478662	0.821872	-5.78	ybdJ	hypothetical protein	0
EC958_1684	-0.18	0.17	-1.0657	0.3466	0.382229	0.21	8.22	2.62	0.0111515	0.119849	-4.04	ydbH	hypothetical protein	0
EC958_0910	0.23	0.32	0.7087	0.5176	0.551697	0.21	4.64	0.75	0.45478	0.812393	-5.9		hypothetical protein	0
EC958_2408	-0.09	0.17	-0.5128	0.6351	0.66642	0.21	5.45	1.11	0.272455	0.683992	-5.86	alkA	3-methyl-adenine DNA glycosylase II	1	ecos03410: Base excision repair
EC958_0916	-0.11	0.26	-0.4098	0.7029	0.72847	0.21	4.82	0.91	0.368851	0.763361	-5.85		hypothetical protein	0
EC958_0683	0.01	0.17	0.0471	0.9647	0.968477	0.21	7.31	2.52	0.0147061	0.143654	-4.02	pheP	phenylalanine-specific permease	0
EC958_2239	0	0.18	-0.0038	0.9971	0.9971	0.21	8.13	2.19	0.0324097	0.243847	-4.95		hypothetical protein	0
EC958_1835	5.64	0.14	40.7111	0	0	0.2	5.88	1.24	0.21892	0.61972	-5.85		membrane-associated protein UidC	0
EC958_0382	5.05	0.19	27.0707	0	0	0.2	7.02	1.75	0.0856443	0.413976	-5.46		glycerol-3-phosphate cytidylyltransferase, CDP-glycerol pyrophosphorylase (Teichoic acid biosynthesis protein D)	3	ecos00564: Glycerophospholipid metabolism | ecos00440: Phosphonate and phosphinate metabolism | ecos01100: Metabolic pathways
EC958_3301	3.05	0.21	14.3716	0.0001	0.00291364	0.2	7.02	1.56	0.125099	0.498072	-5.73		N-acetylneuraminate lyase 2	2	ecos00520: Amino sugar and nucleotide sugar metabolism | ecos01100: Metabolic pathways
EC958_4208	-4.06	0.24	-16.8637	0.0001	0.00291364	0.2	3.46	0.62	0.538133	0.856642	-5.83	atpH	membrane-bound ATP synthase F1 sector delta-subunit	2	ecos00190: Oxidative phosphorylation | ecos01100: Metabolic pathways
EC958_1951	-2.74	0.21	-13.1547	0.0002	0.00311733	0.2	6.48	1.58	0.118988	0.487109	-5.56	ydjN	hypothetical symporter YdjN	0
EC958_0244	-2.39	0.22	-10.8106	0.0004	0.00340731	0.2	7.88	2.33	0.0233629	0.198023	-4.6	guaC	GMP reductase	2	ecos01100: Metabolic pathways | ecos00230: Purine metabolism
EC958_0826	3.34	0.33	10.1144	0.0005	0.00354144	0.2	5.83	1.23	0.22412	0.622957	-5.88		demethylmenaquinone methyltransferase domain-containing protein	4	ecos00660: C5-Branched dibasic acid metabolism | ecos01120: Microbial metabolism in diverse environments | ecos01100: Metabolic pathways | ecos00362: Benzoate degradation
EC958_2151	3.32	0.33	10.074	0.0005	0.00354144	0.2	5.5	1.18	0.241014	0.642731	-5.77		hypothetical protein	0
EC958_1406	2.63	0.25	10.5012	0.0005	0.00354144	0.2	5.25	0.95	0.347559	0.747729	-5.94		hypothetical protein	0
EC958_0723	2.21	0.22	10.1866	0.0005	0.00354144	0.2	7.39	2.05	0.0453777	0.294247	-5.07	ybdN	hypothetical protein	0
EC958_1047	3.1	0.31	9.8745	0.0006	0.00363259	0.2	2.84	0.41	0.686316	0.912196	-5.49		hypothetical protein	0
EC958_4864	3.06	0.33	9.2012	0.0008	0.00388117	0.2	2.8	0.4	0.68735	0.912196	-5.48		putative prophage protein	0
EC958_0330	-1.83	0.21	-8.8161	0.0009	0.00403074	0.2	2.97	0.39	0.700082	0.914788	-5.59	dnaE	DNA polymerase III alpha subunit	3	ecos03440: Homologous recombination | ecos03030: DNA replication | ecos03430: Mismatch repair
EC958_3590	-1.83	0.21	-8.7505	0.0009	0.00403074	0.2	5.7	1.18	0.243983	0.647728	-5.79	yrbA	hypothetical protein	0
EC958_4942	2.58	0.3	8.6455	0.001	0.00418612	0.2	3.92	0.61	0.545525	0.858563	-5.8		gpW	0
EC958_0055	2.1	0.25	8.4277	0.0011	0.00430924	0.2	5.91	1.13	0.263282	0.673287	-5.91		hypothetical protein	0
EC958_2194	2.43	0.29	8.2783	0.0012	0.00447535	0.2	4.98	0.91	0.367864	0.763354	-5.87	fliT	flagellar biosynthesis; repressor of class 3a and 3b operons (RflA activity)	1	ecos02040: Flagellar assembly
EC958_5118	2.36	0.29	8.232	0.0012	0.00447535	0.2	4.58	0.7	0.489831	0.82919	-5.9		hypothetical protein	0
EC958_2552	-2.14	0.27	-8.0653	0.0013	0.00462944	0.2	6.45	1.22	0.228503	0.626695	-6	ompC	outer membrane protein 1b (Ib;c)	2	ecos02020: Two-component system | ecos01501: beta-Lactam resistance
EC958_2935	1.38	0.18	7.7183	0.0015	0.00494027	0.2	6.78	1.67	0.100027	0.449802	-5.55	ygaW	hypothetical protein	0
EC958_0504	2.02	0.27	7.4776	0.0017	0.00522951	0.2	6.75	1.52	0.135179	0.511003	-5.75	tauA	taurine-binding periplasmic protein	2	ecos02010: ABC transporters | ecos00920: Sulfur metabolism
EC958_1811	1.56	0.21	7.4519	0.0017	0.00522951	0.2	6.3	1.46	0.148974	0.536562	-5.71	ynfJ	putative chloride channel protein EriC-like	0
EC958_0992	1.51	0.2	7.4633	0.0017	0.00522951	0.2	6.93	1.73	0.088575	0.422104	-5.48	macB	Macrolide export ATP-binding/permease protein MacB	1	ecos02010: ABC transporters
EC958_4002	1.44	0.19	7.4743	0.0017	0.00522951	0.2	6.36	1.4	0.167887	0.561119	-5.78	yibI	hypothetical protein	0
EC958_2562	2.23	0.32	6.9118	0.0023	0.00618479	0.2	6.97	1.69	0.0968781	0.442191	-5.57	yfaP	hypothetical protein	0
EC958_2300	-1.38	0.2	-6.8988	0.0023	0.00618479	0.2	7.59	2.07	0.0435397	0.286833	-5.06	shiA	shikimate transporter	0
EC958_0752	-1.23	0.2	-6.3272	0.0032	0.00743188	0.2	5.75	1.29	0.20256	0.597167	-5.75	rlpA	rare lipoprotein A	0
EC958_1849	-1.23	0.21	-5.9933	0.0039	0.00841717	0.2	4.8	0.72	0.476871	0.821872	-5.95	rnfA	electron transport complex protein RnfA	0
EC958_2236	1.18	0.21	5.7533	0.0045	0.00926375	0.2	5.41	1.14	0.258568	0.66715	-5.83	yedZ	putative inner membrane protein YedZ	0
EC958_1032	1.82	0.32	5.6416	0.0049	0.00984222	0.2	5.65	1.05	0.298224	0.709815	-5.94		putative phage protein	0
EC958_1543	0.96	0.18	5.4669	0.0054	0.010545	0.2	6.36	1.21	0.230872	0.629919	-6.02		putative antitermination protein Q of prophage	0
EC958_1150	-1.09	0.2	-5.3456	0.0059	0.0112893	0.2	6.81	1.54	0.129776	0.499364	-5.74	ycbW	hypothetical protein	0
EC958_1454	1.36	0.29	4.7056	0.0093	0.0159287	0.2	5.14	1.05	0.299931	0.709815	-5.85	yeeS2	putative phage DNA repair protein	0
EC958_1468	0.74	0.17	4.2783	0.0129	0.0204486	0.2	6.22	1.52	0.134465	0.509849	-5.62		transposase	0
EC958_4347	-0.73	0.17	-4.2296	0.0134	0.0211366	0.2	5.38	0.68	0.49749	0.833317	-5.99	glnL	nitrogen regulation protein NR(II)	1	ecos02020: Two-component system
EC958_0405	1.48	0.38	3.8688	0.018	0.0269501	0.2	5.85	1.23	0.22549	0.624182	-5.8	lafD	lateral flagellar chaperone protein (FliT-like)	0
EC958_4959	0.68	0.2	3.4875	0.0252	0.0359359	0.2	6.81	1.55	0.126468	0.498967	-5.7		hypothetical protein	0
EC958_0866	-0.79	0.24	-3.3007	0.0299	0.0415183	0.2	5.81	1.2	0.23649	0.636098	-5.94	aroG	3-deoxy-D-arabinoheptulosonate-7-phosphate synthase	5	ecos00400: Phenylalanine, tyrosine and tryptophan biosynthesis | ecos01100: Metabolic pathways | ecos01110: Biosynthesis of secondary metabolites | ecos01230: Biosynthesis of amino acids | ecos02024: Quorum sensing
EC958_2046	-0.75	0.23	-3.2135	0.0325	0.0445973	0.2	5.54	1.05	0.296241	0.707337	-5.99	kdgR	transcriptional regulator KdgR	0
EC958_2670	0.82	0.29	2.8195	0.0479	0.0628213	0.2	5.57	1.1	0.274132	0.685398	-5.9	yfcR	putative fimbrial protein	0
EC958_2532	0.49	0.2	2.4686	0.0691	0.0867854	0.2	6.28	1.27	0.210578	0.60997	-5.95	ccmF	cytochrome c-type biogenesis protein CcmF	0
EC958_0796	0.43	0.18	2.4047	0.074	0.0924639	0.2	7.15	1.95	0.0558478	0.330581	-5.15		putative pyridoxine phosphate biosynthetic protein	0
EC958_0961	0.41	0.2	2.0785	0.1062	0.129357	0.2	6.25	1.24	0.21966	0.620235	-5.96	grxA	glutaredoxin 1	0
EC958_1833	-0.51	0.26	-1.9765	0.1193	0.144082	0.2	6.6	1.45	0.152297	0.54088	-5.82	ydgA	hypothetical protein	0
EC958_3273	-0.46	0.25	-1.8533	0.1375	0.16371	0.2	8.23	2.5	0.0152425	0.146858	-4.31	iucC	aerobactin siderophore biosynthesis protein	4	ecos01100: Metabolic pathways | ecos01110: Biosynthesis of secondary metabolites | ecos01120: Microbial metabolism in diverse environments | ecos00997: Biosynthesis of various secondary metabolites - part 3
EC958_2592	0.21	0.17	1.2287	0.2865	0.32106	0.2	7	1.69	0.0967323	0.442191	-5.58		putative glycosyl transferase YfbF	3	ecos01503: Cationic antimicrobial peptide (CAMP) resistance | ecos00520: Amino sugar and nucleotide sugar metabolism | ecos01100: Metabolic pathways
EC958_1427	-0.28	0.25	-1.1494	0.3144	0.349652	0.2	6.47	1.58	0.119884	0.489966	-5.59	ycgB	putative sporulation protein	0
EC958_1803	-0.24	0.21	-1.1278	0.3225	0.357806	0.2	6.91	1.47	0.147604	0.534564	-5.87	ynfC	hypothetical protein	0
EC958_1616	-0.13	0.27	-0.4754	0.6593	0.687592	0.2	7.18	1.75	0.0864134	0.416287	-5.52	osmB	osmotically inducible lipoprotein	0
EC958_0511	0.07	0.18	0.4079	0.7042	0.72967	0.2	8.99	3.37	0.00135183	0.0228149	-2.27	yaiH	penicillin-binding protein AmpH	0
EC958_2514	-0.05	0.17	-0.2949	0.7827	0.798584	0.2	6.97	1.64	0.106125	0.466255	-5.63		hypothetical protein	0
EC958_1688	4.6	0.15	31.0494	0	0	0.19	5.94	1.22	0.227768	0.626647	-5.88	paaY	phenylacetic acid degradation protein	0
EC958_4762	3.88	0.24	15.9596	0.0001	0.00291364	0.19	6.29	1.37	0.177658	0.571895	-5.78		hypothetical protein	0
EC958_1746	3.42	0.26	12.9325	0.0002	0.00311733	0.19	4.16	0.73	0.469955	0.818605	-5.85		hypothetical protein	0
EC958_0702	-3.05	0.22	-13.9802	0.0002	0.00311733	0.19	8.22	2.33	0.0233284	0.198023	-4.68	fepA	ferrienterobactin receptor FepA	1	ecos02020: Two-component system
EC958_2565	3.66	0.3	12.1986	0.0003	0.00314601	0.19	6.45	1.33	0.190501	0.583329	-5.93	yfaT	hypothetical protein	0
EC958_1798	3.34	0.33	10.2697	0.0005	0.00354144	0.19	6.02	1.28	0.205051	0.599952	-5.86	rspB	starvation sensing protein RspB	2	ecos01100: Metabolic pathways | ecos00040: Pentose and glucuronate interconversions
EC958_1776	1.95	0.19	10.369	0.0005	0.00354144	0.19	5.85	1.2	0.235058	0.635219	-5.9	yneE	hypothetical protein	0
EC958_2134	2.83	0.3	9.441	0.0007	0.00375089	0.19	8.03	2.43	0.0181039	0.167554	-4.39		putative phage tail sheath protein	0
EC958_2476	2.58	0.29	8.9814	0.0009	0.00403074	0.19	6.97	1.75	0.0851727	0.413652	-5.47	yohG	putative channel/filament proteins	0
EC958_1319	1.85	0.21	8.855	0.0009	0.00403074	0.19	6.53	1.46	0.151213	0.538969	-5.74	ymfA	hypothetical protein	0
EC958_1169	1.61	0.18	8.8314	0.0009	0.00403074	0.19	5.38	0.88	0.384595	0.774054	-6.03	yccT	hypothetical protein	0
EC958_4318	-2.18	0.26	-8.4734	0.0011	0.00430924	0.19	6.46	1.33	0.189756	0.583329	-5.89	tatA	sec-independent twin-arginine translocase subunit TatA	2	ecos03070: Bacterial secretion system | ecos03060: Protein export
EC958_0860	-2.04	0.25	-8.1799	0.0012	0.00447535	0.19	3.91	0.6	0.548234	0.859996	-5.73	pal	peptidoglycan-associated lipoprotein	0
EC958_0648	2.45	0.33	7.5043	0.0017	0.00522951	0.19	8.51	2.78	0.00733423	0.087815	-3.73	ybbQ	2-hydroxy-3-oxopropionate reductase	2	ecos00630: Glyoxylate and dicarboxylate metabolism | ecos01100: Metabolic pathways
EC958_1837	2.45	0.34	7.2976	0.0019	0.00554536	0.19	5.06	0.83	0.411723	0.786856	-6.03		glucuronide carrier protein	0
EC958_1156	-1.4	0.21	-6.7394	0.0025	0.00643898	0.19	5.27	0.91	0.365213	0.760488	-6.03	ymbA	hypothetical protein	0
EC958_1211	1.42	0.21	6.6672	0.0026	0.00656788	0.19	8.71	2.61	0.0114496	0.121726	-4.18	putA	delta-1-pyrroline-5-carboxylatedehydrogenase	4	ecos00330: Arginine and proline metabolism | ecos01110: Biosynthesis of secondary metabolites | ecos01100: Metabolic pathways | ecos00250: Alanine, aspartate and glutamate metabolism
EC958_1752	1.21	0.18	6.6567	0.0026	0.00656788	0.19	6.93	1.43	0.15741	0.545716	-5.9		hypothetical protein	0
EC958_1702	-1.18	0.18	-6.571	0.0028	0.00683408	0.19	6.59	1.27	0.209517	0.607968	-6.01	ydcG	protein YdcG	0
EC958_2015	-1.42	0.22	-6.5171	0.0029	0.00697851	0.19	7.73	2.23	0.0298592	0.231233	-4.78	yeaP	hypothetical protein	0
EC958_0669	1.2	0.19	6.439	0.003	0.00711234	0.19	3.7	0.64	0.521896	0.847159	-5.71		hypothetical protein	0
EC958_1548	-1.52	0.24	-6.4356	0.003	0.00711234	0.19	3.54	0.58	0.563387	0.864117	-5.72		hypothetical protein	0
EC958_2521	-1.17	0.19	-6.0598	0.0037	0.00813619	0.19	6.52	1.4	0.168155	0.561334	-5.84	rsuA	ribosomal small subunit pseudouridine synthase A	0
EC958_3023	-1.62	0.27	-6.0926	0.0037	0.00813619	0.19	7.12	1.63	0.108848	0.470851	-5.62	cysD	sulfate adenylyltransferase subunit 2	7	ecos00450: Selenocompound metabolism | ecos00261: Monobactam biosynthesis | ecos01100: Metabolic pathways | ecos01110: Biosynthesis of secondary metabolites | ecos00920: Sulfur metabolism | ecos01120: Microbial metabolism in diverse environments | ecos00230: Purine metabolism
EC958_0103	-1.15	0.19	-5.9719	0.0039	0.00841717	0.19	7.85	1.95	0.0558898	0.330581	-5.28	prfC	peptide chain release factor RF-3	0
EC958_1155	-1.21	0.21	-5.8512	0.0043	0.00899282	0.19	6.23	1.47	0.145826	0.531286	-5.68	pqiB	paraquat-inducible protein B	0
EC958_1965	1.77	0.31	5.7625	0.0045	0.00926375	0.19	5.53	1.07	0.289978	0.699151	-5.95	astB	succinylarginine dihydrolase	2	ecos01100: Metabolic pathways | ecos00330: Arginine and proline metabolism
EC958_0357	-0.88	0.18	-4.8592	0.0083	0.0145562	0.19	6.05	1.09	0.280603	0.689977	-6.1	rnhA	Ribonuclease H	1	ecos03030: DNA replication
EC958_4663	0.85	0.18	4.739	0.009	0.0154976	0.19	4	0.51	0.615341	0.88713	-5.73		hypothetical protein	0
EC958_4038	-0.95	0.2	-4.7185	0.0092	0.015789	0.19	6.85	1.33	0.188022	0.58267	-6.04	rfaG	glucosyltransferase I	2	ecos00540: Lipopolysaccharide biosynthesis | ecos01100: Metabolic pathways
EC958_1372	1.55	0.34	4.5204	0.0107	0.0176657	0.19	5.81	1.15	0.254085	0.662326	-5.93		tail attachment protein (Minor capsid protein FII) from bacteriophage origin	0
EC958_2553	-1	0.22	-4.5092	0.0107	0.0176657	0.19	7.75	1.89	0.0644515	0.361835	-5.41	yojN	putative sensor-like histidine kinase YojN	2	ecos02020: Two-component system | ecos02026: Biofilm formation - Escherichia coli
EC958_2786	1.06	0.25	4.2835	0.0128	0.0203341	0.19	8.42	2.26	0.0278358	0.220762	-4.91	acrD	probable aminoglycoside efflux pump	1	ecos02020: Two-component system
EC958_4941	1.53	0.38	4.0129	0.016	0.0245286	0.19	4.73	0.7	0.489378	0.82919	-5.91		hypothetical protein	0
EC958_4322	-0.79	0.21	-3.7719	0.0196	0.0289901	0.19	6.29	1.1	0.277994	0.689118	-6.06	rfaH	transcriptional activator RfaH	0
EC958_2315	-0.93	0.26	-3.6162	0.0224	0.0324851	0.19	7.71	1.98	0.0529344	0.320793	-5.25	ibrA	hypothetical protein	0
EC958_1692	-0.67	0.19	-3.5522	0.0238	0.0342923	0.19	7.19	1.77	0.0827412	0.409164	-5.47	hrpA	ATP-dependent helicase HrpA	0
EC958_1806	0.66	0.19	3.5414	0.024	0.0344933	0.19	5.77	1.13	0.264818	0.675545	-5.96		probable dimethyl sulfoxide reductase chain YnfF	0
EC958_2654	-0.6	0.17	-3.4673	0.0256	0.0363748	0.19	5.68	0.97	0.336201	0.739732	-6.03		USG-1 protein	0
EC958_1983	-0.63	0.19	-3.311	0.0296	0.0412022	0.19	5.98	1.25	0.21672	0.617133	-5.9	topB	DNA topoisomerase III	0
EC958_0914	-0.77	0.24	-3.2181	0.0323	0.0443941	0.19	6.22	1.35	0.182976	0.575283	-5.82	ybiC	hypothetical oxidoreductase YbiC	4	ecos01110: Biosynthesis of secondary metabolites | ecos00350: Tyrosine metabolism | ecos01100: Metabolic pathways | ecos00360: Phenylalanine metabolism
EC958_1945	-0.8	0.26	-3.1477	0.0346	0.0470384	0.19	6.02	1.14	0.260685	0.668403	-6.04	pfkB	6-phosphofructokinase II	10	ecos00052: Galactose metabolism | ecos00030: Pentose phosphate pathway | ecos00010: Glycolysis / Gluconeogenesis | ecos00051: Fructose and mannose metabolism | ecos00680: Methane metabolism | ecos01120: Microbial metabolism in diverse environments | ecos01110: Biosynthesis of secondary metabolites | ecos01230: Biosynthesis of amino acids | ecos01100: Metabolic pathways | ecos01200: Carbon metabol…
EC958_1415	-0.62	0.21	-2.9501	0.042	0.0556959	0.19	6.63	1.38	0.174072	0.568307	-5.89	ycgJ	hypothetical protein	0
EC958_3067	0.28	0.19	1.5001	0.208	0.239422	0.19	7.32	1.78	0.079811	0.405466	-5.48	sdaB	L-serine dehydratase (deaminase), L-SD2	6	ecos00270: Cysteine and methionine metabolism | ecos00260: Glycine, serine and threonine metabolism | ecos01110: Biosynthesis of secondary metabolites | ecos01230: Biosynthesis of amino acids | ecos01100: Metabolic pathways | ecos01200: Carbon metabolism
EC958_0642	0.26	0.18	1.4986	0.2084	0.239828	0.19	7.61	1.85	0.0692244	0.376198	-5.44	ybbB	putative capsule anchoring protein YbbB	0
EC958_3003	-0.21	0.17	-1.2283	0.2867	0.321214	0.19	6.32	1.2	0.233705	0.633687	-5.98	ygbI	hypothetical transcriptional regulator YgbI	0
EC958_1854	-0.21	0.18	-1.156	0.312	0.347133	0.19	3.86	0.61	0.543112	0.85761	-5.71	ydgQ	electron transport complex protein RnfE	0
EC958_2907	0.16	0.2	0.8362	0.4501	0.485612	0.19	5.6	1.01	0.318952	0.725398	-6	yfiB	putative lipoprotein YfiB	0
EC958_2779	-0.09	0.18	-0.4998	0.6434	0.674026	0.19	7.99	2.37	0.0214623	0.188241	-4.56	maeB	NADP-dependent malate dehydrogenase	4	ecos00620: Pyruvate metabolism | ecos01120: Microbial metabolism in diverse environments | ecos01100: Metabolic pathways | ecos01200: Carbon metabolism
EC958_1626	0.09	0.2	0.4662	0.6653	0.693286	0.19	6.14	1.45	0.153837	0.542443	-5.7		putative outer membrane channel protein	2	ecos01501: beta-Lactam resistance | ecos02024: Quorum sensing
EC958_1131	-0.06	0.17	-0.352	0.7426	0.763902	0.19	5.81	1.05	0.296914	0.70828	-6.09	ycbC	probable membrane protein	0
EC958_1580	-0.06	0.17	-0.335	0.7545	0.77428	0.19	7.95	2.07	0.0430183	0.286361	-5.13		phage tail fibre protein	0
EC958_1057	0.04	0.17	0.2514	0.8139	0.827454	0.19	6.2	1.24	0.219973	0.620235	-5.97	ycaD	hypothetical protein	0
EC958_0790	3.82	0.19	19.7068	0	0	0.18	5.74	0.97	0.335215	0.738083	-6.03		hypothetical protein	0
EC958_0737	4.73	0.26	18.0955	0.0001	0.00291364	0.18	7.3	1.68	0.0987457	0.44794	-5.69	citC	citrate lyase synthetase	1	ecos02020: Two-component system
EC958_2036	-3.21	0.23	-14.102	0.0001	0.00291364	0.18	5.25	0.85	0.400496	0.780271	-6.01	manY	PTS enzyme IIC, mannose-specific	4	ecos01100: Metabolic pathways | ecos02060: Phosphotransferase system (PTS) | ecos00051: Fructose and mannose metabolism | ecos00520: Amino sugar and nucleotide sugar metabolism
EC958_1239	3.09	0.27	11.4192	0.0003	0.00314601	0.18	8.67	2.61	0.0115672	0.122711	-4.19	mdoC	glucans biosynthesis protein MdoC	0
EC958_5101	-2.47	0.21	-12.0366	0.0003	0.00314601	0.18	6.82	1.18	0.244593	0.64835	-6.08	thiG	Thiazole synthase	3	ecos01240: Biosynthesis of cofactors | ecos01100: Metabolic pathways | ecos00730: Thiamine metabolism
EC958_1761	2.54	0.23	10.994	0.0004	0.00340731	0.18	8.43	2.21	0.0314233	0.239585	-5.02	ydeN	putative sulfatase YdeN	0
EC958_2280	2.53	0.23	10.9786	0.0004	0.00340731	0.18	6.52	1.4	0.168184	0.561334	-5.85		hypothetical protein	0
EC958_3964	-2.22	0.2	-11.0302	0.0004	0.00340731	0.18	2.74	0.35	0.729298	0.924117	-5.48		glycine tRNA synthetase beta subunit	1	ecos00970: Aminoacyl-tRNA biosynthesis
EC958_2075	-2.39	0.23	-10.2566	0.0005	0.00354144	0.18	6.31	1.44	0.155727	0.544932	-5.72	pykA	pyruvate kinase II	9	ecos00620: Pyruvate metabolism | ecos01240: Biosynthesis of cofactors | ecos00010: Glycolysis / Gluconeogenesis | ecos00230: Purine metabolism | ecos01120: Microbial metabolism in diverse environments | ecos01200: Carbon metabolism | ecos01100: Metabolic pathways | ecos01230: Biosynthesis of amino acids | ecos01110: Biosynthesis of secondary metabolites
EC958_1519	-1.95	0.2	-9.8908	0.0006	0.00363259	0.18	5.04	0.87	0.389845	0.776385	-5.96	oppC	oligopeptide transport system permease protein OppC	3	ecos02024: Quorum sensing | ecos02010: ABC transporters | ecos01501: beta-Lactam resistance
EC958_5100	-2.23	0.22	-9.9253	0.0006	0.00363259	0.18	7.71	1.31	0.197101	0.591169	-6.19		2-iminoacetate synthase	3	ecos01240: Biosynthesis of cofactors | ecos01100: Metabolic pathways | ecos00730: Thiamine metabolism
EC958_2318	2.28	0.24	9.5048	0.0007	0.00375089	0.18	8.26	2.46	0.0168036	0.156993	-4.4		hypothetical protein	0
EC958_1408	-1.74	0.19	-9.2307	0.0008	0.00388117	0.18	4.98	0.86	0.393437	0.778673	-5.97	ymgD	hypothetical protein	0
EC958_4443	-2.01	0.23	-8.8634	0.0009	0.00403074	0.18	8.21	2.26	0.0279995	0.221349	-4.79	argE	acetylornithine deacetylase	5	ecos00220: Arginine biosynthesis | ecos01110: Biosynthesis of secondary metabolites | ecos01230: Biosynthesis of amino acids | ecos01210: 2-Oxocarboxylic acid metabolism | ecos01100: Metabolic pathways
EC958_1300	-2.1	0.24	-8.7997	0.0009	0.00403074	0.18	4.1	0.61	0.545244	0.858563	-5.83	ycfF	HIT-like protein YcfF	0
EC958_1846	-1.89	0.22	-8.482	0.0011	0.00430924	0.18	7.18	1.57	0.12226	0.493409	-5.79		putative beta-lactam resistance protein	0
EC958_2387	2.63	0.34	7.823	0.0014	0.00479252	0.18	6.87	1.49	0.141289	0.52208	-5.84	wcaJ	putative colanic acid biosynthsis UDP-glucose lipid carrier transferase	0
EC958_5005	2.6	0.34	7.6765	0.0015	0.00494027	0.18	6.23	1.32	0.191596	0.585015	-5.88	ypdE	aminopeptidase YpdE	0
EC958_2411	2.29	0.3	7.706	0.0015	0.00494027	0.18	4.96	0.7	0.484585	0.827148	-6.04	yegK	hypothetical protein	0
EC958_1783	1.41	0.18	7.7475	0.0015	0.00494027	0.18	6.56	1.59	0.117931	0.486107	-5.6	sotB	sugar efflux transporter	0
EC958_0449	1.35	0.18	7.5924	0.0016	0.00507409	0.18	9.15	2.54	0.0139726	0.138808	-4.46	ykgA	hypothetical transcriptional regulator YkgA	0
EC958_2367	-1.47	0.19	-7.611	0.0016	0.00507409	0.18	5.15	0.88	0.383696	0.773507	-5.98	hisI	histidine biosynthesis bifunctional protein HisIE	4	ecos01230: Biosynthesis of amino acids | ecos01110: Biosynthesis of secondary metabolites | ecos00340: Histidine metabolism | ecos01100: Metabolic pathways
EC958_1488	-1.59	0.21	-7.4294	0.0018	0.00538216	0.18	3.9	0.6	0.554179	0.862444	-5.78	ychN	hypothetical protein	0
EC958_2379	-1.33	0.22	-6.0249	0.0038	0.00825695	0.18	9.03	2.26	0.0276746	0.220191	-5	rfbA	glucose-1-phosphate thymidylyltransferase	6	ecos01100: Metabolic pathways | ecos00521: Streptomycin biosynthesis | ecos01110: Biosynthesis of secondary metabolites | ecos00523: Polyketide sugar unit biosynthesis | ecos00541: O-Antigen nucleotide sugar biosynthesis | ecos00525: Acarbose and validamycin biosynthesis
EC958_1932	-1.46	0.24	-5.9745	0.0039	0.00841717	0.18	3.99	0.61	0.544714	0.858563	-5.75	btuE	vitamin B12 transport	3	ecos00590: Arachidonic acid metabolism | ecos00480: Glutathione metabolism | ecos01100: Metabolic pathways
EC958_3139	1.12	0.19	5.9666	0.004	0.00854667	0.18	6.84	1.49	0.141036	0.521929	-5.78	lysR	transcriptional activator protein LysR	0
EC958_1340	1.11	0.19	5.8502	0.0043	0.00899282	0.18	6	1.22	0.226557	0.62471	-5.94		putative exonuclease	0
EC958_2208	1.93	0.34	5.7091	0.0047	0.00956033	0.18	4.43	0.7	0.488583	0.82919	-5.91	fliJ	flagellar FliJ protein	1	ecos02040: Flagellar assembly
EC958_3256	1.09	0.19	5.7061	0.0047	0.00956033	0.18	6.56	1.31	0.194189	0.588116	-5.9	yqgA	hypothetical protein	0
EC958_3660	-1.01	0.19	-5.4531	0.0055	0.0107036	0.18	6.44	1.27	0.208227	0.60593	-5.97	prmA	ribosomal protein L11 methyltransferase	0
EC958_2144	1.64	0.31	5.234	0.0064	0.0119866	0.18	5.41	0.92	0.363051	0.758436	-6.02		putative phage capsid protein	0
EC958_1722	-0.82	0.17	-4.7519	0.009	0.0154976	0.18	4.26	0.6	0.548603	0.859996	-5.92	ydcZ	hypothetical protein	1	ecos02024: Quorum sensing
EC958_0978	-1.19	0.25	-4.7202	0.0092	0.015789	0.18	4.78	0.68	0.500243	0.835375	-5.94	ybjQ	hypothetical protein	0
EC958_1108	0.8	0.18	4.5201	0.0107	0.0176657	0.18	5.92	1.02	0.311801	0.718744	-6.11		hypothetical protein	0
EC958_1495	-0.71	0.17	-4.0892	0.015	0.0231826	0.18	6.3	1.11	0.270313	0.680334	-6.09	narH	respiratory nitrate reductase 1 beta chain	4	ecos01100: Metabolic pathways | ecos01120: Microbial metabolism in diverse environments | ecos00910: Nitrogen metabolism | ecos02020: Two-component system
EC958_2109	0.68	0.18	3.751	0.0199	0.0293323	0.18	6.34	1.39	0.171305	0.564116	-5.81	cheW	CheW positive regulator of CheA protein activity	2	ecos02030: Bacterial chemotaxis | ecos02020: Two-component system
EC958_0396	1.41	0.39	3.6403	0.022	0.0320045	0.18	6.88	1.41	0.163938	0.557702	-5.93	lfgI	lateral flagellar P-ring protein 2 (Basal body P-ring protein 2)(FlgI-like)	1	ecos02040: Flagellar assembly
EC958_4981	-0.82	0.24	-3.4455	0.0262	0.0370938	0.18	5.21	0.87	0.388736	0.775726	-6.02		hypothetical protein	0
EC958_0653	0.52	0.18	2.9552	0.0418	0.0554737	0.18	8.86	2.73	0.00837959	0.0970341	-3.95	ylbA	hypothetical protein	3	ecos01100: Metabolic pathways | ecos00230: Purine metabolism | ecos01120: Microbial metabolism in diverse environments
EC958_4682	0.53	0.26	2.0586	0.1086	0.132155	0.18	5.75	1.14	0.260383	0.668403	-5.88	sgaA	putative PTS system enzyme II A component SgaA	4	ecos01100: Metabolic pathways | ecos00053: Ascorbate and aldarate metabolism | ecos01120: Microbial metabolism in diverse environments | ecos02060: Phosphotransferase system (PTS)
EC958_4223	-0.36	0.19	-1.8488	0.1382	0.164429	0.18	7.76	1.88	0.0655592	0.364604	-5.44		high-affinity ribose transport system permease protein RbsC	1	ecos02010: ABC transporters
EC958_1263	-0.31	0.17	-1.8013	0.146	0.172787	0.18	5.71	1.14	0.260198	0.668403	-5.96	mviM	putative virulence factor	0
EC958_1623	-0.31	0.18	-1.7638	0.1525	0.179857	0.18	7.83	1.94	0.0569885	0.334939	-5.37		putative transcriptional repressor	0
EC958_0117	-0.28	0.17	-1.6679	0.1707	0.199578	0.18	7.04	1.54	0.130256	0.500006	-5.8		Smp protein	0
EC958_1555	0.28	0.17	1.627	0.1791	0.208449	0.18	5.53	1.05	0.300342	0.709815	-5.95		putative phage terminase small subunit	0
EC958_0456	-0.25	0.17	-1.4619	0.2176	0.249408	0.18	7.69	1.83	0.0730637	0.390411	-5.54	ykgF	putative electron transport protein YkgF	0
EC958_4898	0.27	0.21	1.2881	0.2672	0.300945	0.18	3.19	0.48	0.633508	0.894373	-5.66	ymgE	hypothetical protein	0
EC958_0634	0.3	0.25	1.1979	0.2971	0.331634	0.18	7.55	1.8	0.0773695	0.398813	-5.52	ybbN	putative thioredoxin-like protein	0
EC958_1657	0.21	0.18	1.183	0.3023	0.336999	0.18	6.58	1.58	0.118819	0.486823	-5.63	ycjI	putative lysine carboxypeptidase	0
EC958_1630	0.19	0.18	1.0654	0.3467	0.382257	0.18	2.56	0.31	0.758422	0.934857	-5.43	sapC	peptide transport system permease protein SapC	2	ecos01503: Cationic antimicrobial peptide (CAMP) resistance | ecos02010: ABC transporters
EC958_5156	0.21	0.21	1.0263	0.3627	0.398186	0.18	10.13	3.47	0.00101343	0.0180456	-2.37		transposase	0
EC958_1904	-0.19	0.22	-0.868	0.4344	0.470355	0.18	4.65	0.76	0.453363	0.812322	-5.91	sufA	SufA scaffold protein for iron-sulfur cluster assembly	0
EC958_2297	0.14	0.17	0.8104	0.4632	0.498278	0.18	6.7	1.42	0.160339	0.549655	-5.86		hypothetical protein	0
EC958_0767	0.11	0.17	0.6067	0.5768	0.609862	0.18	8.07	2.1	0.0397844	0.274735	-5.12		Hsc56 co-chaperone of HscC	0
EC958_0948	0.12	0.26	0.4549	0.6728	0.700105	0.18	5.25	0.93	0.353806	0.751492	-6.01	yliH	hypothetical protein	0
EC958_0692	-0.06	0.17	-0.3621	0.7356	0.757766	0.18	6.57	1.29	0.203447	0.597738	-6		putative oxidoreductase	1	ecos00650: Butanoate metabolism
EC958_1571	0.06	0.18	0.3364	0.7535	0.773408	0.18	6.09	1.09	0.282292	0.691777	-6.09		minor tail protein L	0
EC958_2292	-0.04	0.25	-0.1552	0.8842	0.892555	0.18	5.78	1.08	0.286095	0.695272	-6.02	ybtT	YbtT protein	0
EC958_4908	4.56	0.21	21.9907	0	0	0.17	3.85	0.51	0.610183	0.885565	-5.86		hypothetical protein	0
EC958_0372	4.1	0.22	19.0094	0	0	0.17	6.62	1.12	0.266749	0.676195	-6.19	lfiP	lateral flagellar export/assembly protein (FliP-like)	1	ecos02040: Flagellar assembly
EC958_1209	3.93	0.23	17.1182	0.0001	0.00291364	0.17	5.84	0.97	0.33425	0.737743	-6.16	ycdM	putative monooxygenase YcdM	2	ecos00240: Pyrimidine metabolism | ecos01100: Metabolic pathways
EC958_1768	3.44	0.3	11.3291	0.0003	0.00314601	0.17	9.64	3.47	0.00100843	0.0180456	-2.19		F9-type fimbriae outer membrane usher protein	0
EC958_0284	3.36	0.32	10.5634	0.0005	0.00354144	0.17	9.17	2.68	0.00957921	0.106189	-4.13	yadN	Yad-type fimbriae adhesin protein	0
EC958_0988	3.31	0.32	10.2383	0.0005	0.00354144	0.17	6.22	1.11	0.273039	0.685096	-6.14		hypothetical protein	0
EC958_0670	2.31	0.23	10.0484	0.0006	0.00363259	0.17	5.5	0.81	0.422227	0.793163	-6.15		prophage DLP12 integrase	0
EC958_3261	2.45	0.27	9.0343	0.0008	0.00388117	0.17	6.17	1.17	0.247368	0.652201	-6.05		major pilin subunit PapA	0
EC958_1972	-1.77	0.19	-9.2181	0.0008	0.00388117	0.17	5.19	0.75	0.45827	0.81269	-6.11	ydjY	hypothetical protein	0
EC958_2797	-2.02	0.22	-9.0141	0.0008	0.00388117	0.17	6.02	1	0.319716	0.725612	-6.17		thiol peroxidase	0
EC958_1606	-1.65	0.19	-8.6732	0.001	0.00418612	0.17	4.01	0.58	0.563798	0.864269	-5.83		hypothetical protein	0
EC958_0819	-1.94	0.23	-8.5094	0.001	0.00418612	0.17	5.88	1.09	0.278669	0.689429	-6.01	ybgI	hypothetical protein	0
EC958_1698	-1.96	0.23	-8.4773	0.0011	0.00430924	0.17	3.35	0.43	0.671722	0.908949	-5.68	ydcA	hypothetical protein	0
EC958_1709	2.08	0.26	8.0033	0.0013	0.00462944	0.17	5.51	0.85	0.397819	0.7799	-6.13	ydcO	hypothetical protein	0
EC958_0664	-2.09	0.26	-8.0589	0.0013	0.00462944	0.17	3.92	0.48	0.634453	0.894373	-5.75	ppiB	peptidyl-prolyl cis-trans isomerase B (rotamase B)	0
EC958_0336	-1.91	0.24	-7.9206	0.0014	0.00479252	0.17	2.4	0.27	0.790975	0.947085	-5.36	yaeP	hypothetical protein	0
EC958_2114	-1.49	0.19	-7.7757	0.0015	0.00494027	0.17	4.81	0.67	0.505142	0.837883	-5.97	flhD	flagellar transcriptional activator FlhD	4	ecos02026: Biofilm formation - Escherichia coli | ecos02024: Quorum sensing | ecos02020: Two-component system | ecos02040: Flagellar assembly
EC958_1893	1.94	0.25	7.6578	0.0016	0.00507409	0.17	6.95	1.5	0.139325	0.51915	-5.86	ydhV	hypothetical protein	0
EC958_3799	-1.79	0.24	-7.4744	0.0017	0.00522951	0.17	6.88	1.15	0.256127	0.663242	-6.14	ompR	transcriptional regulatory protein OmpR	2	ecos02026: Biofilm formation - Escherichia coli | ecos02020: Two-component system
EC958_A0042	2.07	0.28	7.3333	0.0018	0.00538216	0.17	7.56	1.62	0.110444	0.472879	-6.01		TraB	0
EC958_2119	1.64	0.22	7.2797	0.0019	0.00554536	0.17	7.05	1.29	0.20114	0.595043	-6.12	araG	L-arabinose transport ATP-binding protein AraG	1	ecos02010: ABC transporters
EC958_0385	2.41	0.34	7.1106	0.0021	0.00587817	0.17	6.64	1.26	0.213619	0.614808	-6.09	lfgN	lateral flagellar chaperone protein (FlgN-like)	1	ecos02040: Flagellar assembly
EC958_4315	-1.51	0.21	-7.0756	0.0021	0.00587817	0.17	1.73	0.25	0.801117	0.949758	-5.22	ubiE	ubiquinone/menaquinone biosynthesis methyltransferase UbiE	4	ecos00130: Ubiquinone and other terpenoid-quinone biosynthesis | ecos01110: Biosynthesis of secondary metabolites | ecos01240: Biosynthesis of cofactors | ecos01100: Metabolic pathways
EC958_3022	-1.68	0.25	-6.6316	0.0027	0.0067179	0.17	7.32	1.88	0.0654206	0.364604	-5.28	cysN	sulfate adenylyltransferase subunit 1	7	ecos01110: Biosynthesis of secondary metabolites | ecos00920: Sulfur metabolism | ecos01100: Metabolic pathways | ecos00230: Purine metabolism | ecos01120: Microbial metabolism in diverse environments | ecos00450: Selenocompound metabolism | ecos00261: Monobactam biosynthesis
EC958_3004	1.89	0.29	6.5701	0.0028	0.00683408	0.17	6.64	1.41	0.165375	0.558571	-5.89	ygbJ	hypothetical oxidoreductase YgbJ	0
EC958_0858	-1.36	0.21	-6.5338	0.0028	0.00683408	0.17	1.97	0.23	0.816568	0.95226	-5.3	tolA	protein TolA	0
EC958_4833	1.21	0.19	6.3145	0.0032	0.00743188	0.17	6.7	1.14	0.258583	0.66715	-6.2		hypothetical protein	0
EC958_0068	-1.18	0.19	-6.1416	0.0036	0.00801598	0.17	6.73	1.29	0.203678	0.598061	-6.04	yjiL	hypothetical protein	0
EC958_1599	1.08	0.18	6.0681	0.0037	0.00813619	0.17	6.49	1.22	0.22711	0.625534	-6.04		hypothetical protein	0
EC958_0761	-1.38	0.24	-5.8524	0.0043	0.00899282	0.17	2.71	0.34	0.731862	0.924345	-5.56	leuS	leucyl-tRNA synthetase	1	ecos00970: Aminoacyl-tRNA biosynthesis
EC958_0770	1.38	0.26	5.3762	0.0058	0.011152	0.17	5.43	0.81	0.419995	0.79268	-6.17	gltL	ATP-binding protein of glutamate/aspartate transport system	2	ecos02020: Two-component system | ecos02010: ABC transporters
EC958_1933	-0.96	0.18	-5.3571	0.0059	0.0112893	0.17	5.12	0.81	0.423093	0.793581	-6.03	btuC	vitamin B12 transport permease protein	1	ecos02010: ABC transporters
EC958_1112	0.92	0.17	5.3009	0.0061	0.0115555	0.17	5.7	0.94	0.352304	0.751187	-6.14		hypothetical protein	0
EC958_4662	-1.32	0.25	-5.2614	0.0062	0.0116888	0.17	7.81	1.82	0.0743162	0.392928	-5.5	hflC	HflC protein regulator of FtsH protease, subunit of HflK-HflC complex	0
EC958_4882	1.39	0.28	4.9764	0.0076	0.0136747	0.17	4.56	0.66	0.512732	0.843827	-5.95	rusA	Crossover junction endodeoxyribonuclease rusA	0
EC958_2238	0.86	0.17	4.9454	0.0078	0.013927	0.17	5.69	0.88	0.382238	0.772563	-6.12		hypothetical protein	0
EC958_1953	-1.14	0.24	-4.8245	0.0085	0.0148359	0.17	6.9	1.39	0.17079	0.563689	-5.99	katE	catalase HPII	5	ecos00380: Tryptophan metabolism | ecos01200: Carbon metabolism | ecos01100: Metabolic pathways | ecos01110: Biosynthesis of secondary metabolites | ecos00630: Glyoxylate and dicarboxylate metabolism
EC958_1793	-1.01	0.22	-4.6461	0.0097	0.0164055	0.17	6	1.01	0.317141	0.722778	-6.2	ydfG	probable oxidoreductase YdfG	3	ecos00260: Glycine, serine and threonine metabolism | ecos01100: Metabolic pathways | ecos00240: Pyrimidine metabolism
EC958_0172	0.8	0.18	4.4861	0.0109	0.0179094	0.17	8.23	2.17	0.0344855	0.250992	-5.04	caiB	crotonobetainyl-CoA:carnitine CoA-transferase	0
EC958_1948	-1.05	0.24	-4.462	0.0111	0.0181681	0.17	5.79	1.03	0.309276	0.714952	-6.08	yniB	hypothetical protein	0
EC958_0176	1.34	0.3	4.413	0.0116	0.0188541	0.17	7.09	1.44	0.154128	0.542693	-5.92	fixB	FixB protein	0
EC958_1814	0.75	0.19	3.9876	0.0163	0.0248547	0.17	5.69	0.9	0.372853	0.766049	-6.13	ynfL	hypothetical transcriptional regulator YnfL	0
EC958_1070	-0.72	0.18	-3.9469	0.0169	0.0256324	0.17	6.5	1.14	0.260841	0.668403	-6.21		putative phage tail fiber protein	0
EC958_0393	1.36	0.35	3.8404	0.0185	0.0275619	0.17	6.54	1.29	0.202786	0.597167	-6.02	lfgF	lateral flagellar rod protein (FlgF-like)	1	ecos02040: Flagellar assembly
EC958_0812	0.92	0.25	3.6098	0.0226	0.0327196	0.17	5.96	1.04	0.302281	0.709841	-6.1	kdpC	potassium-transporting ATPase C chain	1	ecos02020: Two-component system
EC958_2161	-0.8	0.23	-3.5226	0.0244	0.0349799	0.17	6.93	1.44	0.156302	0.545122	-5.92		hypothetical protein	0
EC958_0355	-0.74	0.21	-3.4695	0.0256	0.0363748	0.17	5.23	0.84	0.405175	0.784123	-6.03	gloB	probable hydroxyacylglutathione hydrolase	2	ecos00620: Pyruvate metabolism | ecos01100: Metabolic pathways
EC958_0297	0.7	0.21	3.4232	0.0267	0.037708	0.17	5.53	0.96	0.342076	0.744358	-6.05		hypothetical protein	0
EC958_1462	0.68	0.23	2.9713	0.0411	0.0546862	0.17	7.58	1.39	0.168792	0.562018	-6.16		hypothetical protein	0
EC958_1532	0.5	0.18	2.7402	0.0519	0.0673099	0.17	5.96	1.01	0.315527	0.721501	-6.08		putative integrase	0
EC958_0689	-0.57	0.22	-2.5648	0.0623	0.0789606	0.17	5.64	1.02	0.313661	0.721011	-6.05		toxic polypeptide, small	0
EC958_4674	0.53	0.25	2.117	0.1017	0.124348	0.17	7.85	2.08	0.0425746	0.284581	-5.1	aidB	putative acyl-CoA dehydrogenase	0
EC958_2527	0.26	0.17	1.5347	0.1997	0.230645	0.17	5.47	0.89	0.37834	0.770656	-6.08		putative autotransporter	0
EC958_2937	-0.37	0.27	-1.3961	0.2352	0.267845	0.17	6	1.1	0.277369	0.688769	-6.04	ygaM	hypothetical protein	0
EC958_1898	0.31	0.24	1.2817	0.2692	0.302998	0.17	5.93	1.04	0.304204	0.710529	-6.07	ynhG	hypothetical protein	0
EC958_4976	0.24	0.21	1.1615	0.31	0.345132	0.17	10.14	3.29	0.00174958	0.0285785	-2.89		transposase	0
EC958_2258	-0.15	0.17	-0.8418	0.4473	0.482896	0.17	6.88	1.29	0.201202	0.595043	-6.04		putative major capsid protein	0
EC958_1901	0.13	0.21	0.6312	0.5622	0.59539	0.17	5.34	0.9	0.373916	0.766637	-6.02	sufD	component of SufB-SufC-SufD cysteine desulfurase (SufS) activator complex	0
EC958_0911	0.09	0.17	0.5352	0.6209	0.65232	0.17	3.93	0.51	0.611146	0.885873	-5.8		hypothetical protein	0
EC958_0719	0.04	0.23	0.1856	0.8618	0.872175	0.17	2.46	0.32	0.749469	0.932441	-5.4	ybdD	hypothetical protein	0
EC958_1910	4.81	0.28	17.3871	0.0001	0.00291364	0.16	8.33	1.97	0.0538921	0.323313	-5.45	ydiM	hypothetical transport protein YdiM	0
EC958_3047	4.39	0.3	14.4295	0.0001	0.00291364	0.16	7.75	1.9	0.0626933	0.356708	-5.42		hypothetical protein	0
EC958_3963	4.21	0.32	13.3075	0.0002	0.00311733	0.16	6.77	1.21	0.232517	0.632065	-6.15		putative membrane permeability altering protein	0
EC958_0984	3.58	0.31	11.4302	0.0003	0.00314601	0.16	6.42	1.16	0.250886	0.656564	-6.1		NADH oxidoreductase	0
EC958_4857	2.28	0.2	11.5406	0.0003	0.00314601	0.16	9.75	3.09	0.00312802	0.0451185	-3.27		phage tail fibre protein	0
EC958_1996	2.69	0.24	10.9721	0.0004	0.00340731	0.16	8.21	2.19	0.0325206	0.244177	-5	ydjJ	hypothetical zinc-type alcohol dehydrogenase-like protein YdjJ	3	ecos01100: Metabolic pathways | ecos00040: Pentose and glucuronate interconversions | ecos00051: Fructose and mannose metabolism
EC958_3358	2.31	0.21	10.8761	0.0004	0.00340731	0.16	4.34	0.5	0.621263	0.889912	-5.91		hypothetical protein	0
EC958_2933	-2.42	0.22	-10.9463	0.0004	0.00340731	0.16	8.41	2.2	0.0316088	0.240227	-4.99	stpA	DNA-binding protein StpA	0
EC958_1797	3.16	0.33	9.7074	0.0006	0.00363259	0.16	8.88	2.55	0.0136778	0.136861	-4.38		hypothetical metabolite transport protein YdfJ	0
EC958_0237	2.85	0.29	9.7877	0.0006	0.00363259	0.16	2.52	0.28	0.781564	0.943552	-5.41		hypothetical protein	0
EC958_0662	1.85	0.19	9.9878	0.0006	0.00363259	0.16	5.97	0.96	0.341661	0.744358	-6.18		hypothetical protein	0
EC958_4266	-2.12	0.22	-9.6121	0.0007	0.00375089	0.16	3.47	0.43	0.665268	0.907417	-5.76	hemC	porphobilinogen deaminase	5	ecos01240: Biosynthesis of cofactors | ecos01100: Metabolic pathways | ecos01110: Biosynthesis of secondary metabolites | ecos01120: Microbial metabolism in diverse environments | ecos00860: Porphyrin and chlorophyll metabolism
EC958_5041	2.4	0.28	8.6381	0.001	0.00418612	0.16	5.51	0.83	0.409285	0.784688	-6.12		hypothetical protein	1	ecos03070: Bacterial secretion system
EC958_2893	1.46	0.18	8.0629	0.0013	0.00462944	0.16	5.35	0.77	0.44207	0.803939	-6.13	kgtP	alpha-ketoglutarate permease	0
EC958_0750	-1.65	0.2	-8.0872	0.0013	0.00462944	0.16	6.47	1.05	0.300259	0.709815	-6.23	dacA	penicillin-binding protein 5	2	ecos01100: Metabolic pathways | ecos00550: Peptidoglycan biosynthesis
EC958_2312	-1.99	0.24	-8.1216	0.0013	0.00462944	0.16	8.74	2.42	0.018671	0.169934	-4.62		putative outer membrane receptor for iron compound or colicin	0
EC958_1842	2.27	0.3	7.4522	0.0017	0.00522951	0.16	6.52	1.16	0.250334	0.656162	-6.16	malX	PTS system, maltose and glucose-specific IIABC component	5	ecos00520: Amino sugar and nucleotide sugar metabolism | ecos02060: Phosphotransferase system (PTS) | ecos01100: Metabolic pathways | ecos00500: Starch and sucrose metabolism | ecos00010: Glycolysis / Gluconeogenesis
EC958_1584	1.6	0.22	7.4185	0.0018	0.00538216	0.16	5.04	0.71	0.477963	0.821872	-6.09	ylcE	hypothetical protein	0
EC958_2892	1.3	0.18	7.3289	0.0018	0.00538216	0.16	4.2	0.51	0.611926	0.885873	-5.84	yfiM	hypothetical protein	0
EC958_2455	2.42	0.33	7.2985	0.0019	0.00554536	0.16	7.84	1.87	0.0669551	0.367806	-5.5	yehL	hypothetical protein	0
EC958_1243	-1.37	0.19	-7.2222	0.0019	0.00554536	0.16	6.35	1.12	0.266148	0.675545	-6.15	mdoH	periplasmic glucans biosynthesis protein MdoH	0
EC958_1810	-1.26	0.18	-7.1402	0.002	0.00571047	0.16	4.04	0.52	0.605003	0.882773	-5.81	ynfI	hypothetical protein	0
EC958_1043	2.34	0.34	6.8671	0.0024	0.00631786	0.16	7.28	1.63	0.109085	0.470851	-5.75		putative prophage protein	0
EC958_0250	-1.2	0.18	-6.6254	0.0027	0.0067179	0.16	7.07	1.35	0.181394	0.574278	-6.07	ampE	AmpE	0
EC958_3281	1.07	0.18	5.9587	0.004	0.00854667	0.16	7.06	1.49	0.141254	0.52208	-5.84		hypothetical protein	0
EC958_0182	-1.35	0.23	-5.8521	0.0043	0.00899282	0.16	6.31	1.09	0.279517	0.689429	-6.13	folA	dihydrofolate reductase	4	ecos01240: Biosynthesis of cofactors | ecos00670: One carbon pool by folate | ecos01100: Metabolic pathways | ecos00790: Folate biosynthesis
EC958_1915	1.31	0.23	5.7917	0.0044	0.0091423	0.16	6.7	1.29	0.202126	0.596645	-6.06	ydiO	hypothetical protein	0
EC958_1501	1.81	0.32	5.675	0.0048	0.00969835	0.16	5.72	1.04	0.300576	0.709815	-6.03		hypothetical protein	0
EC958_3107	1.32	0.25	5.3882	0.0057	0.0110051	0.16	2.02	0.21	0.832282	0.959039	-5.38		hypothetical protein	0
EC958_2689	1.14	0.22	5.1085	0.0069	0.0127095	0.16	7.26	1.4	0.16708	0.560683	-6.08		hypothetical phage protein	0
EC958_2186	-0.82	0.18	-4.48	0.011	0.0180448	0.16	5.75	0.79	0.434628	0.796524	-6.16	yecS	putative transport system permease protein	1	ecos02010: ABC transporters
EC958_0607	-0.94	0.21	-4.4059	0.0116	0.0188541	0.16	4.01	0.48	0.635604	0.894373	-5.78	ybaN	hypothetical protein	0
EC958_4090	-0.9	0.21	-4.3348	0.0123	0.0196984	0.16	8.03	1.93	0.0588466	0.342203	-5.47		hypothetical protein	0
EC958_3338	-0.82	0.19	-4.3056	0.0126	0.0200723	0.16	8.01	1.76	0.0846508	0.413039	-5.69	kpsS	polysialic acid capsule synthesis protein KpsS	0
EC958_3860	0.75	0.18	4.1318	0.0145	0.022498	0.16	6.1	1.08	0.285992	0.695272	-6.11	yhhL	hypothetical protein	0
EC958_0018	0.85	0.21	4.0853	0.015	0.0231826	0.16	5.29	0.74	0.463443	0.813062	-6.1		hypothetical protein	0
EC958_1087	-0.82	0.2	-4.0697	0.0152	0.0234564	0.16	7.4	1.33	0.189064	0.583329	-6.22		hypothetical protein	0
EC958_0532	-0.74	0.19	-3.8505	0.0183	0.0273115	0.16	6.8	1.33	0.188038	0.58267	-6	yajF	putative NAGC-like transcriptional regulator	5	ecos01100: Metabolic pathways | ecos00500: Starch and sucrose metabolism | ecos01110: Biosynthesis of secondary metabolites | ecos00520: Amino sugar and nucleotide sugar metabolism | ecos00051: Fructose and mannose metabolism
EC958_1258	-0.76	0.23	-3.2533	0.0313	0.0431933	0.16	5.66	1.01	0.319118	0.725442	-6.03	yceB	hypothetical protein	0
EC958_0633	0.56	0.18	3.1609	0.0342	0.046643	0.16	8.1	1.74	0.0870836	0.417476	-5.79	ybbM	putative metal resistance protein	0
EC958_2285	-0.73	0.26	-2.835	0.0471	0.0618512	0.16	6.41	1.06	0.291459	0.700072	-6.22	ybtX	hypothetical protein	0
EC958_1737	-0.45	0.17	-2.652	0.0569	0.0728729	0.16	7.63	1.77	0.0820964	0.408247	-5.61	yddG	hypothetical protein	0
EC958_1228	0.45	0.17	2.6082	0.0595	0.0758052	0.16	7.66	1.61	0.112188	0.476257	-5.87	csgG	curli production assembly/transport component CsgG	0
EC958_3420	-0.7	0.27	-2.5983	0.0602	0.0765829	0.16	6.86	1.23	0.225607	0.624182	-6.13	ygiW	hypothetical protein	0
EC958_0219	0.45	0.18	2.4556	0.07	0.0878297	0.16	2.48	0.24	0.812574	0.95226	-5.37		hypothetical protein	0
EC958_0739	-0.38	0.19	-2.0518	0.1095	0.133155	0.16	7.4	1.31	0.196868	0.591169	-6.21	dpiA	transcriptional regulatory protein DpiA	1	ecos02020: Two-component system
EC958_3148	0.43	0.22	1.989	0.1176	0.142263	0.16	6.79	1.28	0.204165	0.598778	-6.07	ygeT	xanthine dehydrogenase, FAD binding subunit	3	ecos01100: Metabolic pathways | ecos00230: Purine metabolism | ecos01120: Microbial metabolism in diverse environments
EC958_4501	-0.43	0.27	-1.5933	0.1863	0.216044	0.16	4.54	0.6	0.550367	0.860669	-5.96	yjbJ	protein YjbJ	0
EC958_A0152	0.26	0.21	1.2264	0.2873	0.321816	0.16	10.22	3.27	0.00182334	0.0293939	-2.95		IS66 family transposase orfC	0
EC958_4840	0.26	0.21	1.2256	0.2876	0.322082	0.16	10.22	3.27	0.00182334	0.0293939	-2.95		hypothetical protein	0
EC958_2515	-0.17	0.18	-0.9438	0.3987	0.434822	0.16	7.08	1.54	0.128496	0.498967	-5.81	yejA	hypothetical protein	1	ecos02010: ABC transporters
EC958_2474	0.16	0.2	0.7792	0.4794	0.514517	0.16	5.51	0.94	0.352828	0.751187	-6.04	yohD	hypothetical protein	0
EC958_4185	-0.16	0.21	-0.7578	0.4908	0.525762	0.16	7.94	1.85	0.0694753	0.377031	-5.52	yieE	hypothetical protein	0
EC958_1164	0.09	0.19	0.479	0.657	0.685612	0.16	6.6	1.36	0.177768	0.571895	-5.95	yccR	hypothetical protein	0
EC958_1735	0.08	0.17	0.4725	0.6612	0.689153	0.16	7.46	1.78	0.0810623	0.407723	-5.58	narZ	respiratory nitrate reductase 2 alpha chain	4	ecos02020: Two-component system | ecos00910: Nitrogen metabolism | ecos01120: Microbial metabolism in diverse environments | ecos01100: Metabolic pathways
EC958_4863	0.05	0.17	0.2996	0.7794	0.795692	0.16	4.38	0.52	0.607524	0.884568	-5.9		putative prophage protein	0
EC958_0792	4.83	0.17	28.4519	0	0	0.15	7.91	1.7	0.0946019	0.438189	-5.8		hypothetical protein	0
EC958_1641	4.38	0.24	18.0626	0.0001	0.00291364	0.15	6.7	1.04	0.300517	0.709815	-6.31	ycjN	putative ABC transporter periplasmic binding protein YcjN	0
EC958_2697	3.86	0.33	11.72	0.0003	0.00314601	0.15	8.98	2.26	0.0277617	0.220529	-5.06	emrK	multidrug resistance protein K	1	ecos02020: Two-component system
EC958_3158	3.83	0.33	11.6285	0.0003	0.00314601	0.15	8.01	1.76	0.0837194	0.411342	-5.69	ygfJ	hypothetical protein	1	ecos00790: Folate biosynthesis
EC958_2453	3.22	0.27	12.0302	0.0003	0.00314601	0.15	7.19	1.38	0.174326	0.568307	-6.08		hypothetical protein	0
EC958_2943	-2.26	0.22	-10.3049	0.0005	0.00354144	0.15	6.97	1.09	0.27882	0.689429	-6.35	proW	high-affinity transport system for glycine, betaine and proline	1	ecos02010: ABC transporters
EC958_2136	2.68	0.29	9.3564	0.0007	0.00375089	0.15	7.89	1.72	0.0902932	0.425894	-5.77		hypothetical protein	0
EC958_2951	-1.7	0.18	-9.3191	0.0007	0.00375089	0.15	6.81	1.33	0.189482	0.583329	-6.05	emrA	multidrug resistance protein A	0
EC958_0061	-1.78	0.19	-9.5878	0.0007	0.00375089	0.15	7.69	1.59	0.116701	0.482975	-5.92	iadA	isoaspartyl dipeptidase	0
EC958_1153	-1.74	0.19	-9.0757	0.0008	0.00388117	0.15	7.13	1.48	0.144718	0.529595	-5.94		ABC transporter ATP-binding protein	0
EC958_2394	2.78	0.32	8.7858	0.0009	0.00403074	0.15	7.24	1.51	0.136435	0.513766	-5.91	wcaF	putative colanic acid biosynthesis acetyltransferase WcaF	0
EC958_2192	2.05	0.23	8.8201	0.0009	0.00403074	0.15	6.56	1.02	0.31018	0.716012	-6.27	fliD	flagellar capping protein FliD	1	ecos02040: Flagellar assembly
EC958_4962	1.57	0.18	8.6765	0.001	0.00418612	0.15	6.83	1.36	0.178855	0.572027	-6.01		hypothetical protein	0
EC958_3557	-2.02	0.23	-8.6439	0.001	0.00418612	0.15	6.17	0.95	0.347116	0.747729	-6.24	yhbT	hypothetical protein	0
EC958_1450	2.55	0.32	8.033	0.0013	0.00462944	0.15	6.74	1.13	0.264186	0.675248	-6.23		hypothetical protein	0
EC958_2773	2.2	0.28	7.9707	0.0013	0.00462944	0.15	5.6	0.92	0.361506	0.756602	-6.12	eutM	detox protein	0
EC958_1695	1.59	0.2	8.044	0.0013	0.00462944	0.15	6.24	0.87	0.388552	0.775726	-6.35	aldA	aldehyde dehydrogenase A	4	ecos00630: Glyoxylate and dicarboxylate metabolism | ecos01100: Metabolic pathways | ecos00620: Pyruvate metabolism | ecos01120: Microbial metabolism in diverse environments
EC958_2600	-1.49	0.2	-7.5438	0.0017	0.00522951	0.15	5.55	0.88	0.380697	0.772194	-6.24	menC	O-succinylbenzoate-CoA synthase	4	ecos01110: Biosynthesis of secondary metabolites | ecos01100: Metabolic pathways | ecos01240: Biosynthesis of cofactors | ecos00130: Ubiquinone and other terpenoid-quinone biosynthesis
EC958_4400	-1.91	0.25	-7.4851	0.0017	0.00522951	0.15	4.98	0.56	0.57984	0.871288	-6.03	pfkA	6-phosphofructokinase isozyme I	11	ecos01230: Biosynthesis of amino acids | ecos01110: Biosynthesis of secondary metabolites | ecos01200: Carbon metabolism | ecos01100: Metabolic pathways | ecos00680: Methane metabolism | ecos01120: Microbial metabolism in diverse environments | ecos00051: Fructose and mannose metabolism | ecos00010: Glycolysis / Gluconeogenesis | ecos00030: Pentose phosphate pathway | ecos03018: RNA degradation |…
EC958_2913	-1.4	0.2	-7.1181	0.0021	0.00587817	0.15	6.94	1.45	0.151833	0.5404	-5.88	ypjD	hypothetical protein	0
EC958_1565	1.8	0.26	6.9389	0.0023	0.00618479	0.15	4.69	0.65	0.521166	0.847159	-6.01		Gp11	0
EC958_3169	2.31	0.35	6.6749	0.0026	0.00656788	0.15	6.28	1.04	0.302483	0.709841	-6.16		hypothetical protein	0
EC958_5154	1.11	0.18	6.3031	0.0032	0.00743188	0.15	7.32	1.3	0.197348	0.591169	-6.24		transposase	0
EC958_4975	1.11	0.18	6.3031	0.0032	0.00743188	0.15	7.32	1.3	0.197348	0.591169	-6.24		transposase	0
EC958_4839	1.11	0.18	6.3031	0.0032	0.00743188	0.15	7.32	1.3	0.197348	0.591169	-6.24		hypothetical protein	0
EC958_A0153	1.11	0.18	6.3031	0.0032	0.00743188	0.15	7.32	1.3	0.197348	0.591169	-6.24		IS66 family transposase orf2	0
EC958_2182	1.1	0.18	6.0898	0.0037	0.00813619	0.15	2.72	0.25	0.800356	0.949758	-5.42		hypothetical protein	0
EC958_0950	-1.35	0.23	-5.929	0.0041	0.00870232	0.15	6.12	0.96	0.339212	0.741398	-6.22	yliJ	hypothetical GST-like protein YliJ	2	ecos00480: Glutathione metabolism | ecos01100: Metabolic pathways
EC958_2303	1	0.17	5.7396	0.0046	0.00941669	0.15	7.78	1.41	0.162626	0.554693	-6.17	yeeO	hypothetical protein	0
EC958_3195	1.95	0.35	5.5498	0.0052	0.0102521	0.15	5.21	0.74	0.460683	0.81269	-6.09	yqfE	hypothetical protein	0
EC958_0528	-1.08	0.2	-5.4259	0.0056	0.0108529	0.15	7.22	1.42	0.159774	0.54886	-5.98	yaiE	hypothetical protein	4	ecos01100: Metabolic pathways | ecos01110: Biosynthesis of secondary metabolites | ecos00230: Purine metabolism | ecos00240: Pyrimidine metabolism
EC958_2113	-0.91	0.18	-5.029	0.0073	0.0132605	0.15	4.63	0.52	0.601937	0.882343	-5.99	flhC	FlhC transcriptional regulator	4	ecos02026: Biofilm formation - Escherichia coli | ecos02020: Two-component system | ecos02024: Quorum sensing | ecos02040: Flagellar assembly
EC958_2275	0.87	0.18	4.8268	0.0085	0.0148359	0.15	7.15	1.4	0.16636	0.560148	-6.02		hypothetical protein	0
EC958_4957	0.86	0.18	4.7912	0.0087	0.0151181	0.15	4.14	0.52	0.604598	0.882773	-5.94		hypothetical protein	0
EC958_2102	1.42	0.31	4.6166	0.0099	0.0166504	0.15	6.61	1.09	0.280998	0.689977	-6.23	flhB	flagellar biosynthetic protein FlhB	1	ecos02040: Flagellar assembly
EC958_4252	-0.89	0.19	-4.5914	0.0101	0.0169147	0.15	6.26	0.88	0.382059	0.772563	-6.16	rffC	TDP-fucosamine acetyltransferase	2	ecos00541: O-Antigen nucleotide sugar biosynthesis | ecos01100: Metabolic pathways
EC958_3350	1.35	0.3	4.5556	0.0104	0.0172985	0.15	6.09	1.08	0.284226	0.693987	-6.11	gspG	hypothetical type II secretion protein GspG	1	ecos03070: Bacterial secretion system
EC958_3205	-1.21	0.27	-4.5458	0.0105	0.0174309	0.15	2.59	0.3	0.763553	0.937939	-5.42		phosphoglycerate kinase	6	ecos00010: Glycolysis / Gluconeogenesis | ecos01120: Microbial metabolism in diverse environments | ecos01100: Metabolic pathways | ecos01200: Carbon metabolism | ecos01110: Biosynthesis of secondary metabolites | ecos01230: Biosynthesis of amino acids
EC958_2996	-0.79	0.18	-4.5101	0.0107	0.0176657	0.15	7.32	1.6	0.114265	0.478648	-5.8	hypD	hydrogenase isoenzymes formation protein HypD	0
EC958_0690	-0.98	0.23	-4.3219	0.0124	0.0198214	0.15	5.44	0.82	0.415761	0.78913	-6.14		toxic polypeptide, small	0
EC958_1976	-1.1	0.26	-4.1916	0.0138	0.0216081	0.15	6.76	1.23	0.224075	0.622957	-6.16	ynjC	hypothetical ABC transporter permease protein YnjC	0
EC958_1054	0.74	0.18	4.143	0.0143	0.0222281	0.15	6.32	1.04	0.300677	0.709815	-6.18	dmsC	anaerobic dimethyl sulfoxide reductase subunit C	2	ecos00920: Sulfur metabolism | ecos01100: Metabolic pathways
EC958_3823	-0.9	0.22	-4.028	0.0158	0.0242509	0.15	8.23	2.06	0.0440833	0.287649	-5.27	glgA	glycogen synthase	4	ecos01110: Biosynthesis of secondary metabolites | ecos00500: Starch and sucrose metabolism | ecos01100: Metabolic pathways | ecos02026: Biofilm formation - Escherichia coli
EC958_0622	-0.76	0.21	-3.6439	0.0219	0.0318862	0.15	5.81	1.04	0.30101	0.709815	-6.03	ybaK	hypothetical protein	0
EC958_0730	-0.59	0.18	-3.2537	0.0313	0.0431933	0.15	6.41	0.97	0.337384	0.740042	-6.29		ribonuclease I	0
EC958_3826	-0.72	0.22	-3.2232	0.0322	0.0442804	0.15	9.25	2.36	0.0218506	0.189486	-4.92	glgB	1,4-alpha-glucan branching enzyme	3	ecos01100: Metabolic pathways | ecos00500: Starch and sucrose metabolism | ecos01110: Biosynthesis of secondary metabolites
EC958_0967	-0.58	0.18	-3.1974	0.033	0.0451384	0.15	6.67	1.12	0.268176	0.677027	-6.27	potG	putrescine transport ATP-binding protein PotG	1	ecos02010: ABC transporters
EC958_1272	0.76	0.24	3.1192	0.0356	0.0482317	0.15	5.01	0.7	0.487626	0.828558	-6.08		flagellar basal-body rod protein FlgF	1	ecos02040: Flagellar assembly
EC958_1732	0.72	0.24	3.0033	0.0398	0.0531219	0.15	4.81	0.67	0.508675	0.840635	-6.05	narV	respiratory nitrate reductase 2 gamma chain	4	ecos02020: Two-component system | ecos01120: Microbial metabolism in diverse environments | ecos00910: Nitrogen metabolism | ecos01100: Metabolic pathways
EC958_1683	-0.71	0.24	-2.9512	0.0419	0.0555777	0.15	6.33	0.88	0.383363	0.773468	-6.34	ldhA	fermentative D-lactate dehydrogenase, NAD-dependent	3	ecos01100: Metabolic pathways | ecos01120: Microbial metabolism in diverse environments | ecos00620: Pyruvate metabolism
EC958_2495	0.33	0.17	1.9474	0.1233	0.148493	0.15	6.83	1.3	0.199527	0.594371	-6.07	yeiH	putative membrane protein	0
EC958_2355	0.33	0.17	1.9036	0.1297	0.155289	0.15	6.38	1.05	0.298761	0.709815	-6.23	yeeF	hypothetical transport protein YeeF	0
EC958_2657	0.38	0.23	1.6518	0.1739	0.202949	0.15	6.45	0.99	0.324324	0.730263	-6.25	yfcJ	putative transport protein	0
EC958_2468	0.44	0.3	1.474	0.2145	0.246075	0.15	5.46	0.68	0.496458	0.833286	-6.21		hypothetical protein	0
EC958_1296	-0.25	0.19	-1.323	0.2564	0.289672	0.15	5.09	0.69	0.491645	0.830561	-6.04	ycfH	putative deoxyribonuclease YcfH	0
EC958_0596	0.22	0.18	1.1757	0.3049	0.339823	0.15	8.14	1.74	0.0867766	0.416898	-5.8	ylaB	hypothetical protein	0
EC958_4742	0.19	0.18	1.0672	0.346	0.381649	0.15	6.76	1.07	0.288869	0.697761	-6.31		putative mRNA endoribonuclease	0
EC958_0581	0.18	0.18	1.0059	0.3714	0.406866	0.15	6.3	0.96	0.341948	0.744358	-6.22	ybaV	hypothetical protein	0
EC958_2023	-0.16	0.17	-0.9303	0.4049	0.440927	0.15	6.17	0.92	0.362724	0.758436	-6.29	fadD	long chain fatty acid CoA-ligase	5	ecos00061: Fatty acid biosynthesis | ecos01100: Metabolic pathways | ecos00071: Fatty acid degradation | ecos02024: Quorum sensing | ecos01212: Fatty acid metabolism
EC958_2423	0.18	0.21	0.8517	0.4424	0.478109	0.15	8.58	2.13	0.0379617	0.267978	-5.22		hypothetical protein	0
EC958_0585	0.14	0.17	0.8456	0.4454	0.480946	0.15	6.29	0.95	0.346074	0.747729	-6.29		hypothetical protein	0
EC958_1777	0.13	0.17	0.7736	0.4823	0.517305	0.15	6.08	0.87	0.387005	0.774482	-6.3	uxaB	altronate oxidoreductase	2	ecos01100: Metabolic pathways | ecos00040: Pentose and glucuronate interconversions
EC958_5177	0.15	0.37	0.4183	0.6972	0.723148	0.15	7.23	1.08	0.28518	0.695272	-6.43		hypothetical protein	0
EC958_0582	0.08	0.2	0.4157	0.699	0.724868	0.15	6.33	1.04	0.300966	0.709815	-6.19	ybaW	hypothetical protein	0
EC958_0134	0.05	0.18	0.288	0.7876	0.803424	0.15	6.81	1.23	0.224704	0.623785	-6.15	lasT	hypothetical tRNA/rRNA methyltransferase LasT	0
EC958_2146	0.04	0.23	0.1838	0.8631	0.873146	0.15	5.75	0.87	0.385639	0.774482	-6.18		putative phage capsid protein	0
EC958_4993	4.72	0.31	15.1078	0.0001	0.00291364	0.14	8.85	2.27	0.0269515	0.217842	-4.99	yfdV	putative transporter YfdV	0
EC958_1911	4.39	0.29	15.0416	0.0001	0.00291364	0.14	8.02	1.69	0.0963595	0.442178	-5.83	ydiN	hypothetical transport protein YdiN	0
EC958_2778	4.35	0.3	14.57	0.0001	0.00291364	0.14	7.18	1.36	0.178963	0.572027	-6.1	eutS	ethanolamine utilization protein EutS	0
EC958_4983	3.23	0.23	14.08	0.0001	0.00291364	0.14	5.64	0.77	0.444143	0.804444	-6.24		hypothetical protein	0
EC958_3341	-3.76	0.22	-17.0762	0.0001	0.00291364	0.14	7.2	1.14	0.261171	0.668581	-6.34		hypothetical protein	0
EC958_3009	4.38	0.33	13.1016	0.0002	0.00311733	0.14	6.07	0.8	0.42905	0.796225	-6.29		hypothetical protein	0
EC958_1694	4.1	0.33	12.3651	0.0002	0.00311733	0.14	1.43	0.17	0.865789	0.968751	-5.27		hypothetical protein	0
EC958_0462	4.09	0.32	12.8792	0.0002	0.00311733	0.14	7.78	1.44	0.156388	0.545122	-6.13	fimX	type 1 fimbriae and HyxR switch regulatory protein FimX	0
EC958_3106	2.97	0.21	13.991	0.0002	0.00311733	0.14	8.56	2.02	0.0481789	0.304701	-5.39		hypothetical protein	0
EC958_4950	3.64	0.31	11.7956	0.0003	0.00314601	0.14	6.31	1.03	0.307102	0.712437	-6.23		transposase	0
EC958_4923	2.31	0.2	11.5327	0.0003	0.00314601	0.14	9.73	2.54	0.013985	0.138808	-4.64		phage tail fibre protein	0
EC958_2017	3.47	0.32	10.897	0.0004	0.00340731	0.14	5.36	0.62	0.54003	0.856745	-6.23	yoaG	hypothetical protein	0
EC958_0899	3.16	0.29	10.7967	0.0004	0.00340731	0.14	6.4	0.9	0.373515	0.766451	-6.33	ybhM	hypothetical protein	0
EC958_1579	2.27	0.2	11.2499	0.0004	0.00340731	0.14	7.65	1.47	0.146857	0.533074	-6.05		phage tail fibre protein	0
EC958_4444	-2.72	0.24	-11.2273	0.0004	0.00340731	0.14	8.46	1.7	0.0945216	0.438189	-5.9	argC	N-acetyl-gamma-glutamyl-phosphate reductase	5	ecos01100: Metabolic pathways | ecos01210: 2-Oxocarboxylic acid metabolism | ecos01230: Biosynthesis of amino acids | ecos00220: Arginine biosynthesis | ecos01110: Biosynthesis of secondary metabolites
EC958_2486	3.44	0.33	10.3792	0.0005	0.00354144	0.14	9.32	2.43	0.0183692	0.168117	-4.77	mglA	galactoside transport ATP-binding protein MglA	1	ecos02010: ABC transporters
EC958_3322	3.22	0.32	10.1773	0.0005	0.00354144	0.14	5.94	0.8	0.429688	0.796225	-6.24		hypothetical protein	0
EC958_0088	2.91	0.3	9.6742	0.0006	0.00363259	0.14	8.1	1.78	0.0803769	0.406249	-5.71		hypothetical zinc-type alcohol dehydrogenase-like protein YjjN	2	ecos00053: Ascorbate and aldarate metabolism | ecos01100: Metabolic pathways
EC958_2150	2.31	0.24	9.5091	0.0007	0.00375089	0.14	5.28	0.7	0.486832	0.828334	-6.16		hypothetical protein	0
EC958_0647	2.47	0.27	9.036	0.0008	0.00388117	0.14	8.46	2.27	0.0267973	0.217701	-4.88		hydroxypyruvate isomerase	2	ecos00630: Glyoxylate and dicarboxylate metabolism | ecos01100: Metabolic pathways
EC958_3114	1.86	0.21	8.9458	0.0009	0.00403074	0.14	8.4	1.59	0.117839	0.486107	-6.1		antiterminator	2	ecos01100: Metabolic pathways | ecos00540: Lipopolysaccharide biosynthesis
EC958_0869	-1.92	0.22	-8.6121	0.001	0.00418612	0.14	6.64	1.05	0.298192	0.709815	-6.28	galK	galactokinase	3	ecos01100: Metabolic pathways | ecos00520: Amino sugar and nucleotide sugar metabolism | ecos00052: Galactose metabolism
EC958_4888	-1.64	0.2	-8.4163	0.0011	0.00430924	0.14	8.22	1.54	0.12818	0.498967	-6.14		Bor protein	0
EC958_3040	1.67	0.21	8.1294	0.0012	0.00447535	0.14	7.66	1.44	0.154458	0.542754	-6.11	ygcE	hypothetical sugar kinase YgcE	0
EC958_1956	1.49	0.18	8.0943	0.0013	0.00462944	0.14	6.76	1.01	0.316581	0.722337	-6.37	celD	CelD transcriptional regulator	0
EC958_1365	2.46	0.32	7.7297	0.0015	0.00494027	0.14	6.92	1.17	0.245681	0.649139	-6.24		Head-to-tail joining protein W (gpW) from bacteriophage origin	0
EC958_4899	2.36	0.3	7.7718	0.0015	0.00494027	0.14	7.47	1.46	0.151186	0.538969	-6.05		hypothetical protein	0
EC958_1007	1.88	0.24	7.6609	0.0016	0.00507409	0.14	6.63	1.09	0.280864	0.689977	-6.29		putative bacteriophage late gene regulator	0
EC958_2163	1.47	0.19	7.6297	0.0016	0.00507409	0.14	5.69	0.74	0.462412	0.81269	-6.22		hypothetical protein	0
EC958_4264	-1.51	0.2	-7.5673	0.0016	0.00507409	0.14	7.87	1.42	0.161513	0.553293	-6.13	hemX	putative uroporphyrin-III C-methyltransferase	5	ecos00860: Porphyrin and chlorophyll metabolism | ecos01120: Microbial metabolism in diverse environments | ecos01110: Biosynthesis of secondary metabolites | ecos01240: Biosynthesis of cofactors | ecos01100: Metabolic pathways
EC958_1906	-1.73	0.23	-7.5709	0.0016	0.00507409	0.14	4.16	0.51	0.614912	0.88713	-5.94	ydiI	hypothetical protein	4	ecos00130: Ubiquinone and other terpenoid-quinone biosynthesis | ecos01100: Metabolic pathways | ecos01240: Biosynthesis of cofactors | ecos01110: Biosynthesis of secondary metabolites
EC958_2487	1.87	0.25	7.3824	0.0018	0.00538216	0.14	7.21	1.23	0.223708	0.622957	-6.26	mglB	galactose-binding transport protein	2	ecos02030: Bacterial chemotaxis | ecos02010: ABC transporters
EC958_0469	1.32	0.19	7.1031	0.0021	0.00587817	0.14	7.34	1.24	0.22151	0.620983	-6.26	yahC	hypothetical protein	0
EC958_2563	1.61	0.23	7.0348	0.0022	0.00606538	0.14	7.93	1.86	0.0685832	0.373835	-5.54	yfaQ	hypothetical protein	0
EC958_3365	2.29	0.34	6.7873	0.0025	0.00643898	0.14	7.63	1.54	0.129274	0.498971	-5.96	glcD	glycolate oxidase subunit D	4	ecos01120: Microbial metabolism in diverse environments | ecos01100: Metabolic pathways | ecos01110: Biosynthesis of secondary metabolites | ecos00630: Glyoxylate and dicarboxylate metabolism
EC958_0472	2.08	0.31	6.767	0.0025	0.00643898	0.14	8.05	1.37	0.177613	0.571895	-6.32	yahF	hypothetical protein	0
EC958_4220	1.19	0.18	6.7833	0.0025	0.00643898	0.14	8.85	2.3	0.0250415	0.209728	-5.01		kup system potassium uptake protein	0
EC958_2948	-1.42	0.21	-6.6929	0.0026	0.00656788	0.14	5.13	0.67	0.504662	0.837883	-6.16	ygaH	hypothetical protein	0
EC958_1819	1.29	0.21	6.2072	0.0034	0.00771128	0.14	6.09	0.84	0.40512	0.784123	-6.28	ydgF	YdgF SMR protein, subunit of YdgEF complex	0
EC958_1707	-1.31	0.21	-6.2134	0.0034	0.00771128	0.14	5.47	0.74	0.460249	0.81269	-6.21	tehB	tellurite resistance protein TehB	0
EC958_2098	-1.15	0.19	-6.0909	0.0037	0.00813619	0.14	5.02	0.62	0.534607	0.854574	-6.12	yecM	hypothetical protein	0
EC958_2009	-1.36	0.22	-6.0578	0.0037	0.00813619	0.14	4.46	0.47	0.638256	0.895228	-5.95		hypothetical protein	0
EC958_2268	1.97	0.33	6.0368	0.0038	0.00825695	0.14	4.19	0.43	0.668554	0.908712	-5.93		endodeoxyribonuclease RusA (Holliday junction resolvase)	0
EC958_4249	-1.02	0.17	-5.8319	0.0043	0.00899282	0.14	7.84	1.5	0.138675	0.518246	-5.99	rffD	UDP-N-acetyl-D-mannosamine dehydrogenase	4	ecos00541: O-Antigen nucleotide sugar biosynthesis | ecos00520: Amino sugar and nucleotide sugar metabolism | ecos02020: Two-component system | ecos01100: Metabolic pathways
EC958_2260	1.12	0.2	5.6883	0.0047	0.00956033	0.14	5.5	0.77	0.444032	0.804444	-6.21		phage portal protein	0
EC958_3177	-1.18	0.21	-5.6596	0.0048	0.00969835	0.14	5.91	0.77	0.44474	0.804444	-6.23	fldB	flavodoxin 2	0
EC958_1130	-1.07	0.2	-5.3564	0.0059	0.0112893	0.14	6.49	1.04	0.301998	0.709841	-6.26	ycbJ	hypothetical protein	0
EC958_4679	0.93	0.18	5.3009	0.0061	0.0115555	0.14	7.57	1.32	0.190755	0.583744	-6.24	yjfR	putative L-ascorbate 6-phosphate lactonase	3	ecos01120: Microbial metabolism in diverse environments | ecos00053: Ascorbate and aldarate metabolism | ecos01100: Metabolic pathways
EC958_1033	1.23	0.24	5.1381	0.0068	0.0125704	0.14	6.76	1.12	0.266356	0.675545	-6.25		phage major capsid protein	0
EC958_3134	-1.02	0.21	-4.8732	0.0082	0.0144252	0.14	7.55	1.57	0.12229	0.493409	-5.92		putative NAD(P)-linked reductase	0
EC958_4862	-1.12	0.23	-4.8633	0.0083	0.0145562	0.14	6.6	1.07	0.289199	0.697953	-6.27		putative prophage protein	0
EC958_0535	-0.8	0.17	-4.6655	0.0096	0.0162794	0.14	8.29	1.92	0.0598889	0.345535	-5.52	sbcC	exonuclease SbcC	0
EC958_2251	0.81	0.18	4.3814	0.0119	0.019226	0.14	8.1	1.77	0.0827784	0.409164	-5.76		phage tail tape-measure protein	0
EC958_4955	1.18	0.28	4.3001	0.0126	0.0200723	0.14	3.94	0.45	0.651137	0.901757	-5.91		phage head-tail adaptor	0
EC958_0497	1.62	0.38	4.2681	0.013	0.020588	0.14	5.86	0.71	0.478431	0.821872	-6.3		hypothetical protein	0
EC958_2979	-0.92	0.23	-4.0821	0.0151	0.0233231	0.14	7.1	1.35	0.181725	0.574278	-6.1	hydN	electron transport protein HydN	0
EC958_2965	-0.99	0.25	-4.0146	0.0159	0.0243898	0.14	4.89	0.74	0.460332	0.81269	-6.21	ygaD	protein YgaD	1	ecos00760: Nicotinate and nicotinamide metabolism
EC958_4889	-0.98	0.25	-3.9991	0.0161	0.0246524	0.14	6.07	0.95	0.347339	0.747729	-6.21		hypothetical protein	0
EC958_1170	-0.96	0.25	-3.9132	0.0173	0.0261078	0.14	5.61	0.76	0.447546	0.807515	-6.25		hypothetical protein	0
EC958_4728	-0.86	0.23	-3.8	0.0191	0.0283487	0.14	8.05	1.65	0.103923	0.462267	-5.89		PmbA protease	0
EC958_2986	-0.82	0.22	-3.6516	0.0217	0.0316399	0.14	6.49	1.12	0.267571	0.677027	-6.25	hycG	formate hydrogenlyase subunit 7	0
EC958_0976	-0.9	0.25	-3.6207	0.0223	0.0323583	0.14	5.9	0.82	0.412922	0.78745	-6.29	artP	arginine transport ATP-binding protein ArtP	1	ecos02010: ABC transporters
EC958_1823	-0.7	0.2	-3.4895	0.0251	0.0358232	0.14	6.07	0.94	0.349153	0.747881	-6.21		hypothetical protein	0
EC958_0085	0.7	0.21	3.2885	0.0303	0.0419715	0.14	8.03	1.64	0.107112	0.46666	-5.94		Tsr, subunit of methyl-accepting chemotaxis protein I	2	ecos02020: Two-component system | ecos02030: Bacterial chemotaxis
EC958_1955	0.55	0.17	3.1885	0.0333	0.0455124	0.14	7.79	1.7	0.0947229	0.438338	-5.78	celF	6-phospho-beta-glucosidase	2	ecos00500: Starch and sucrose metabolism | ecos00010: Glycolysis / Gluconeogenesis
EC958_1662	-0.64	0.2	-3.1364	0.035	0.0475066	0.14	8.03	1.65	0.105008	0.464997	-5.92	ynaI	hypothetical protein	0
EC958_4873	-0.68	0.22	-3.1119	0.0358	0.0484386	0.14	3.49	0.38	0.706743	0.915339	-5.67	yccB	hypothetical protein	2	ecos00190: Oxidative phosphorylation | ecos02020: Two-component system
EC958_1712	0.54	0.17	3.0979	0.0363	0.0489344	0.14	5.8	0.8	0.425087	0.79531	-6.23	yncJ	hypothetical protein	0
EC958_4876	0.51	0.17	2.9455	0.0422	0.0559033	0.14	7.44	1.54	0.129471	0.498971	-5.91		hypothetical protein	0
EC958_1704	-0.52	0.18	-2.8182	0.0479	0.0628213	0.14	4.71	0.58	0.567537	0.866829	-6.04	rimL	acetyl transferase	0
EC958_0625	-0.64	0.23	-2.7925	0.0492	0.0642796	0.14	8.31	2.05	0.0453926	0.294247	-5.31	ybaR	copper-transporting P-type ATPase	0
EC958_1447	-0.65	0.24	-2.7514	0.0513	0.0666328	0.14	8.86	2.23	0.0294255	0.229315	-5.08		hypothetical protein	0
EC958_4504	-0.52	0.19	-2.7059	0.0538	0.0695278	0.14	5.87	0.87	0.386521	0.774482	-6.17		hypothetical protein	0
EC958_4683	0.73	0.27	2.6977	0.0542	0.0699742	0.14	6.28	0.95	0.34393	0.747075	-6.28	sgaH	putative hexulose-6-phosphate synthase	4	ecos01100: Metabolic pathways | ecos00053: Ascorbate and aldarate metabolism | ecos00040: Pentose and glucuronate interconversions | ecos01120: Microbial metabolism in diverse environments
EC958_2195	-0.65	0.24	-2.6909	0.0546	0.0703136	0.14	6.59	0.99	0.327558	0.732476	-6.35	amyA	cytoplasmic alpha-amylase	3	ecos01110: Biosynthesis of secondary metabolites | ecos01100: Metabolic pathways | ecos00500: Starch and sucrose metabolism
EC958_2454	-0.73	0.27	-2.6785	0.0553	0.0710901	0.14	6.67	1.06	0.292827	0.702586	-6.26		hypothetical protein	0
EC958_2522	0.45	0.17	2.6371	0.0578	0.073878	0.14	6.66	1.11	0.273361	0.68523	-6.23	yejH	hypothetical protein	0
EC958_1446	0.46	0.18	2.5821	0.0612	0.0776816	0.14	4.71	0.49	0.628178	0.892591	-6.04		RNA-directed DNA polymerase	0
EC958_1672	0.47	0.19	2.5401	0.064	0.0809152	0.14	7.16	1.22	0.22588	0.624237	-6.26	ydaM	hypothetical protein	1	ecos02026: Biofilm formation - Escherichia coli
EC958_2974	-0.44	0.17	-2.528	0.0648	0.0818459	0.14	6.87	1.04	0.302528	0.709841	-6.39	gutQ	GutQ protein	0
EC958_1872	0.41	0.17	2.3889	0.0753	0.0939509	0.14	4.65	0.61	0.541657	0.856857	-6.02	ydhM	hypothetical protein	0
EC958_2185	-0.38	0.17	-2.2006	0.0926	0.11401	0.14	5.11	0.69	0.492955	0.831364	-6.12	yecC	putative amino acid ABC transporter ATP-binding protein YecC	1	ecos02010: ABC transporters
EC958_2929	-0.55	0.27	-2.0412	0.1108	0.134577	0.14	6.35	0.85	0.399315	0.7799	-6.37	ygaU	hypothetical protein	0
EC958_1062	-0.39	0.21	-1.8689	0.135	0.16107	0.14	6.41	1.01	0.31736	0.722778	-6.28	ycaP	hypothetical protein	0
EC958_3352	0.66	0.36	1.8234	0.1423	0.168798	0.14	7.96	1.78	0.0797775	0.405466	-5.67	gspE	hypothetical type II secretion protein GspE	1	ecos03070: Bacterial secretion system
EC958_0930	-0.41	0.23	-1.7953	0.147	0.173851	0.14	4.19	0.45	0.656153	0.903744	-5.87	mntR	transcriptional regulator MntR	0
EC958_2012	0.38	0.21	1.7913	0.1477	0.174517	0.14	6.24	0.86	0.391809	0.777985	-6.33		putative amino acid/amine transport protein	0
EC958_2754	-0.28	0.18	-1.5374	0.199	0.22994	0.14	7.45	1.48	0.143694	0.527414	-6.04		putative PTS system IIBC component YfeV	2	ecos02060: Phosphotransferase system (PTS) | ecos00520: Amino sugar and nucleotide sugar metabolism
EC958_1545	0.16	0.17	0.9506	0.3957	0.431826	0.14	5.65	0.72	0.47547	0.82169	-6.24		DNA adenine methyltransferase	0
EC958_3792	0.17	0.21	0.8386	0.4489	0.484419	0.14	7.75	1.4	0.166527	0.560148	-6.16	hslO	heat shock protein 33	0
EC958_0626	0.22	0.27	0.8166	0.46	0.495355	0.14	7.04	1.07	0.288977	0.697761	-6.38	ybaS	probable glutaminase YbaS	5	ecos00471: D-Glutamine and D-glutamate metabolism | ecos02020: Two-component system | ecos00250: Alanine, aspartate and glutamate metabolism | ecos01100: Metabolic pathways | ecos00220: Arginine biosynthesis
EC958_3759	0.18	0.24	0.7529	0.4934	0.528326	0.14	4.97	0.64	0.525674	0.848822	-6.09	yhfG	hypothetical protein	0
EC958_0089	0.12	0.17	0.7064	0.5189	0.552631	0.14	8.8	2.18	0.0333707	0.247282	-5.14	mdoB	phosphoglycerol transferase I	0
EC958_0129	-0.12	0.17	-0.6933	0.5263	0.56028	0.14	6.44	1.08	0.286926	0.69589	-6.2	creB	transcriptional regulatory protein CreB	1	ecos02020: Two-component system
EC958_1557	0.06	0.18	0.364	0.7343	0.756882	0.14	7.46	1.51	0.137118	0.515553	-5.98		phage major capsid protein	0
EC958_1659	-0.05	0.2	-0.2702	0.8004	0.815184	0.14	7.33	1.19	0.238204	0.638968	-6.32		hypothetical protein	0
EC958_1349	-0.05	0.18	-0.2679	0.8021	0.816753	0.14	9.99	2.89	0.00547288	0.0698581	-3.87		putative adhesin/invasin	0
EC958_2533	0.04	0.17	0.2244	0.8334	0.845268	0.14	5.41	0.81	0.421081	0.79268	-6.15	ccmE	cytochrome c biogenesis protein CcmE	0
EC958_0902	-0.04	0.18	-0.2142	0.8409	0.852201	0.14	5.2	0.62	0.540642	0.856745	-6.14	ybhP	putative DNase	0
EC958_2470	4.75	0.21	23.1542	0	0	0.13	3.3	0.31	0.757797	0.934787	-5.7		hypothetical protein	0
EC958_3038	4.22	0.27	15.4495	0.0001	0.00291364	0.13	8.7	1.87	0.0661246	0.364909	-5.72	ygcW	hypothetical oxidoreductase YgcW	0
EC958_2326	4.16	0.33	12.4835	0.0002	0.00311733	0.13	7.11	1.14	0.259161	0.668175	-6.34		hypothetical protein	0
EC958_4867	3.05	0.26	11.8518	0.0003	0.00314601	0.13	5.25	0.65	0.519936	0.847159	-6.2		hypothetical protein	0
EC958_1974	-2.2	0.19	-11.5454	0.0003	0.00314601	0.13	3.66	0.38	0.701913	0.914788	-5.82	ynjA	hypothetical protein	0
EC958_2131	3.61	0.33	10.8906	0.0004	0.00340731	0.13	8.31	1.56	0.125346	0.498252	-6.14		hypothetical protein	0
EC958_2755	1.89	0.19	10.158	0.0005	0.00354144	0.13	3.77	0.37	0.709282	0.91714	-5.87		hypothetical protein	0
EC958_2133	3.25	0.33	9.8445	0.0006	0.00363259	0.13	5.23	0.59	0.560819	0.863606	-6.11		putative phage tail tube protein	0
EC958_0461	2.08	0.21	9.8265	0.0006	0.00363259	0.13	8.11	1.63	0.109194	0.470851	-5.99	hyxR	regulator of reactive nitrogen intermediate response pathways	0
EC958_1923	-2.07	0.21	-9.6766	0.0006	0.00363259	0.13	7.76	1.43	0.157705	0.545716	-6.18	ppsA	phosphoenolpyruvate synthase	7	ecos01110: Biosynthesis of secondary metabolites | ecos01100: Metabolic pathways | ecos01200: Carbon metabolism | ecos00680: Methane metabolism | ecos01120: Microbial metabolism in diverse environments | ecos00010: Glycolysis / Gluconeogenesis | ecos00620: Pyruvate metabolism
EC958_0880	3.06	0.33	9.3874	0.0007	0.00375089	0.13	7.27	1.15	0.254201	0.662326	-6.37	ybhD	hypothetical transcriptional regulator YbhD	0
EC958_1233	2.13	0.24	8.914	0.0009	0.00403074	0.13	7.43	1.16	0.252202	0.659308	-6.44	csgB	minor curlin subunit CsgB	1	ecos02026: Biofilm formation - Escherichia coli
EC958_2449	-1.85	0.21	-8.8951	0.0009	0.00403074	0.13	2.9	0.24	0.810027	0.95226	-5.51	metG	methionyl-tRNA synthetase	3	ecos01100: Metabolic pathways | ecos00450: Selenocompound metabolism | ecos00970: Aminoacyl-tRNA biosynthesis
EC958_1458	1.51	0.18	8.4021	0.0011	0.00430924	0.13	7.03	1.22	0.228394	0.626695	-6.23		hypothetical protein	0
EC958_1805	2.07	0.25	8.2793	0.0012	0.00447535	0.13	6.84	0.97	0.336887	0.739768	-6.45	ynfE	putative dimethyl sulfoxide reductase chain YnfE	1	ecos00450: Selenocompound metabolism
EC958_2364	-1.46	0.18	-8.1691	0.0012	0.00447535	0.13	5.19	0.62	0.540841	0.856745	-6.2	hisH	imidazole glycerol phosphate synthase holoenzyme	4	ecos01230: Biosynthesis of amino acids | ecos01110: Biosynthesis of secondary metabolites | ecos01100: Metabolic pathways | ecos00340: Histidine metabolism
EC958_0713	-1.79	0.23	-7.683	0.0015	0.00494027	0.13	6.75	1.03	0.309286	0.714952	-6.35	entC	isochorismate synthase	4	ecos01100: Metabolic pathways | ecos01110: Biosynthesis of secondary metabolites | ecos00130: Ubiquinone and other terpenoid-quinone biosynthesis | ecos01053: Biosynthesis of siderophore group nonribosomal peptides
EC958_0768	2.11	0.29	7.3552	0.0018	0.00538216	0.13	8.26	1.79	0.0795868	0.405466	-5.77		Hsp70 family chaperone Hsc62, binds to RpoD and inhibits transcription	0
EC958_3979	-1.68	0.23	-7.3762	0.0018	0.00538216	0.13	8.38	1.69	0.0967982	0.442191	-5.94	avtA	valine--pyruvate aminotransferase	3	ecos00290: Valine, leucine and isoleucine biosynthesis | ecos01110: Biosynthesis of secondary metabolites | ecos01100: Metabolic pathways
EC958_1425	-1.25	0.18	-7.0448	0.0021	0.00587817	0.13	6.59	1.04	0.303046	0.709841	-6.3	nhaB	Na(+)/H(+) antiporter 2	0
EC958_5193	-1.88	0.26	-7.0925	0.0021	0.00587817	0.13	6.28	0.79	0.431143	0.796225	-6.37	sitA	putative iron transport protein periplasmic-binding protein SitA	1	ecos02010: ABC transporters
EC958_3196	-1.34	0.19	-6.9131	0.0023	0.00618479	0.13	6.35	0.94	0.352802	0.751187	-6.34	iciA	chromosome initiation inhibitor	0
EC958_1168	-1.25	0.19	-6.6736	0.0026	0.00656788	0.13	5.06	0.61	0.546989	0.859604	-6.19	mgsA	methylglyoxal synthase	3	ecos01100: Metabolic pathways | ecos00640: Propanoate metabolism | ecos01120: Microbial metabolism in diverse environments
EC958_0539	-1.33	0.2	-6.4817	0.0029	0.00697851	0.13	7.84	1.3	0.199621	0.594371	-6.37	brnQ	branched-chain amino acid transport system II carrier protein	0
EC958_1987	1.05	0.18	5.7698	0.0045	0.00926375	0.13	5.99	0.85	0.399977	0.7799	-6.31		hypothetical protein	0
EC958_5006	2	0.36	5.5416	0.0052	0.0102521	0.13	6.36	0.87	0.388657	0.775726	-6.39		putative peptidase	0
EC958_1717	1.89	0.35	5.3905	0.0057	0.0110051	0.13	5.31	0.65	0.518554	0.847029	-6.24	ydcU	hypothetical ABC transporter permease protein YdcU	1	ecos02024: Quorum sensing
EC958_0433	0.97	0.18	5.3604	0.0058	0.011152	0.13	8.27	1.84	0.0716316	0.385342	-5.66	ykgJ	putative ferredoxin	0
EC958_1863	-0.93	0.17	-5.3547	0.0059	0.0112893	0.13	5.94	0.86	0.393782	0.778673	-6.29	ydhH	hypothetical protein	0
EC958_2955	-1.37	0.26	-5.2569	0.0063	0.0118425	0.13	5.13	0.65	0.521228	0.847159	-6.1	luxS	S-ribosylhomocysteinase	5	ecos01230: Biosynthesis of amino acids | ecos01100: Metabolic pathways | ecos02024: Quorum sensing | ecos00270: Cysteine and methionine metabolism | ecos02026: Biofilm formation - Escherichia coli
EC958_0311	-1.34	0.26	-5.223	0.0064	0.0119866	0.13	6.45	0.79	0.434646	0.796524	-6.45	yaeH	putative structural protein	0
EC958_0701	-0.95	0.18	-5.172	0.0066	0.0122849	0.13	7.15	1.18	0.243164	0.646646	-6.3	entD	4'-phosphopantetheinyl transferase	2	ecos01110: Biosynthesis of secondary metabolites | ecos01053: Biosynthesis of siderophore group nonribosomal peptides
EC958_1379	1.72	0.33	5.1699	0.0067	0.0124259	0.13	5.14	0.65	0.519182	0.847159	-6.18		Minor tail protein M	0
EC958_1122	-1.24	0.27	-4.6889	0.0094	0.0160463	0.13	1.75	0.21	0.831833	0.959039	-5.4	himD	beta subunit of IHF transcriptional dual regulator	0
EC958_5107	-0.96	0.21	-4.6485	0.0097	0.0164055	0.13	8.08	1.56	0.124311	0.495735	-6.04	nudC	NADH pyrophosphatase	2	ecos00760: Nicotinate and nicotinamide metabolism | ecos01100: Metabolic pathways
EC958_3272	-1.08	0.24	-4.4041	0.0117	0.0189866	0.13	7.96	1.43	0.158898	0.547378	-6.23	iucB	aerobactin siderophore biosynthesis protein, N(6)-hydroxylysine acetylase	4	ecos00997: Biosynthesis of various secondary metabolites - part 3 | ecos01120: Microbial metabolism in diverse environments | ecos01110: Biosynthesis of secondary metabolites | ecos01100: Metabolic pathways
EC958_2048	-0.97	0.22	-4.3061	0.0126	0.0200723	0.13	4.26	0.47	0.640959	0.896725	-5.94	htpX	probable protease (heat shock protein HtpX)	0
EC958_0934	-0.84	0.2	-4.2746	0.0129	0.0204486	0.13	6.62	1.01	0.315776	0.721501	-6.33	ybiV	hypothetical protein	0
EC958_2187	-0.96	0.23	-4.215	0.0135	0.0212291	0.13	5.88	0.74	0.462621	0.81269	-6.35		probable 1-aminocyclopropane-1-carboxylate deaminase	2	ecos01100: Metabolic pathways | ecos00270: Cysteine and methionine metabolism
EC958_1921	1.61	0.38	4.1971	0.0137	0.0214777	0.13	4.05	0.41	0.681147	0.911678	-5.99	ydiT	ferredoxin-like protein YdiT	0
EC958_0951	-0.97	0.25	-3.9286	0.0171	0.0258669	0.13	6.47	0.92	0.359572	0.753834	-6.37	dacC	penicillin-binding protein 6	2	ecos01100: Metabolic pathways | ecos00550: Peptidoglycan biosynthesis
EC958_2354	0.76	0.2	3.8824	0.0178	0.0267052	0.13	6.21	0.74	0.463707	0.813062	-6.4		transposase	0
EC958_0591	-0.72	0.19	-3.8733	0.0179	0.0268238	0.13	6.69	1.15	0.254239	0.662326	-6.19	amtB	putative ammonium transporter	0
EC958_2499	0.64	0.17	3.7803	0.0194	0.0287358	0.13	7.44	1.3	0.198489	0.593202	-6.25	yeiL	regulatory protein YeiL	0
EC958_1333	-0.95	0.25	-3.7763	0.0195	0.0288672	0.13	5.31	0.66	0.51421	0.844218	-6.18	icdA	NADP Isocitrate dehydrogenase	8	ecos00480: Glutathione metabolism | ecos00020: Citrate cycle (TCA cycle) | ecos01200: Carbon metabolism | ecos01100: Metabolic pathways | ecos01230: Biosynthesis of amino acids | ecos01210: 2-Oxocarboxylic acid metabolism | ecos01110: Biosynthesis of secondary metabolites | ecos01120: Microbial metabolism in diverse environments
EC958_0623	-0.78	0.22	-3.4711	0.0256	0.0363748	0.13	6.47	1.02	0.31314	0.720244	-6.28	ybaP	putative ligase	0
EC958_1420	-0.66	0.2	-3.3463	0.0287	0.0401456	0.13	7.14	1.23	0.223764	0.622957	-6.31	ycgN	hypothetical protein	0
EC958_4401	0.55	0.17	3.1532	0.0344	0.0468286	0.13	3.68	0.29	0.771321	0.940403	-5.66		hypothetical protein	0
EC958_1960	-0.73	0.27	-2.6808	0.0552	0.0709793	0.13	4.78	0.56	0.5758	0.869162	-6.05	osmE	osmotically inducible lipoprotein E	0
EC958_1339	-0.46	0.19	-2.4971	0.067	0.0844375	0.13	4.64	0.52	0.608242	0.88483	-6.04		hypothetical protein	0
EC958_0971	0.4	0.17	2.3146	0.0816	0.101343	0.13	6.74	1.07	0.290823	0.699819	-6.37	ybjF	hypothetical RNA methyltransferase YbjF	0
EC958_3401	-0.25	0.17	-1.4551	0.2193	0.251188	0.13	5.99	0.9	0.373443	0.766451	-6.29	yghB	hypothetical protein	0
EC958_2308	0.24	0.17	1.4257	0.2271	0.259312	0.13	5.26	0.6	0.548885	0.859996	-6.14	cobS	cobalamin 5'-phosphate synthase / cobalaminsynthase	3	ecos01240: Biosynthesis of cofactors | ecos01100: Metabolic pathways | ecos00860: Porphyrin and chlorophyll metabolism
EC958_0464	-0.24	0.17	-1.3792	0.2399	0.272471	0.13	7.46	1.27	0.210107	0.608965	-6.3	betB	betaine aldehyde dehydrogenase	2	ecos01100: Metabolic pathways | ecos00260: Glycine, serine and threonine metabolism
EC958_1881	-0.2	0.17	-1.1952	0.298	0.332494	0.13	5.32	0.68	0.502338	0.836891	-6.2	ydhB	putative transcriptional regulator LYSR-type	0
EC958_2417	-0.2	0.17	-1.1596	0.3107	0.345837	0.13	6.44	1.01	0.317036	0.722778	-6.29	baeS	sensor protein BaeS	1	ecos02020: Two-component system
EC958_0894	-0.24	0.21	-1.1258	0.3232	0.358428	0.13	5.65	0.58	0.56105	0.863606	-6.36	moaB	molybdopterin biosynthesis, protein B	4	ecos00790: Folate biosynthesis | ecos01100: Metabolic pathways | ecos01240: Biosynthesis of cofactors | ecos04122: Sulfur relay system
EC958_0901	0.18	0.17	1.0531	0.3517	0.38727	0.13	5.64	0.66	0.509847	0.84211	-6.34	ybhO	hypothetical protein	2	ecos01100: Metabolic pathways | ecos00564: Glycerophospholipid metabolism
EC958_2466	-0.18	0.18	-1.0328	0.3601	0.39567	0.13	6.18	0.86	0.392068	0.777985	-6.31	yehY	hypothetical ABC transporter permease protein YehY	1	ecos02010: ABC transporters
EC958_4665	-0.18	0.21	-0.8469	0.4448	0.480399	0.13	5.75	0.72	0.472653	0.820598	-6.2	yjeB	hypothetical protein	0
EC958_1753	0.14	0.18	0.8184	0.4591	0.494593	0.13	5.71	0.7	0.486758	0.828334	-6.33		hypothetical protein	0
EC958_2155	-0.16	0.2	-0.7875	0.475	0.510436	0.13	4.96	0.59	0.555951	0.862966	-6.17		hypothetical protein	0
EC958_3268	-0.1	0.24	-0.4379	0.6841	0.71071	0.13	9.68	2.17	0.0343279	0.250874	-5.42		hypothetical protein	0
EC958_0070	0.03	0.18	0.1581	0.882	0.89086	0.13	6.72	0.89	0.377359	0.770492	-6.44	yjiN	hypothetical protein	0
EC958_1632	0.01	0.17	0.0765	0.9427	0.947876	0.13	5.8	0.82	0.41405	0.788309	-6.3	sapA	peptide transport periplasmic protein SapA	2	ecos02010: ABC transporters | ecos01503: Cationic antimicrobial peptide (CAMP) resistance
EC958_3010	5.21	0.21	24.4446	0	0	0.12	4.04	0.32	0.75218	0.932834	-5.86		hypothetical protein	0
EC958_0452	4.21	0.31	13.6082	0.0002	0.00311733	0.12	5.89	0.66	0.513949	0.844218	-6.33	ykgI	hypothetical protein	0
EC958_2845	4.14	0.33	12.4805	0.0002	0.00311733	0.12	6.41	0.96	0.339048	0.741398	-6.3		hypothetical protein	0
EC958_1531	-3.33	0.26	-12.8994	0.0002	0.00311733	0.12	6.25	0.79	0.434801	0.796524	-6.41	ompW	outer membrane protein W	0
EC958_4648	3.28	0.3	10.8719	0.0004	0.00340731	0.12	6.92	1.02	0.313181	0.720244	-6.39	yjeO	hypothetical protein	0
EC958_1894	3.46	0.33	10.4769	0.0005	0.00354144	0.12	6.52	0.99	0.325923	0.730981	-6.35	ydhY	putative ferredoxin-like protein YdhY	0
EC958_1799	3.38	0.33	10.2172	0.0005	0.00354144	0.12	5.61	0.8	0.428081	0.796225	-6.25	rspA	starvation sensing protein RspA	2	ecos00040: Pentose and glucuronate interconversions | ecos01100: Metabolic pathways
EC958_4903	2.56	0.25	10.2074	0.0005	0.00354144	0.12	7.99	1.64	0.106308	0.466255	-5.93		hypothetical protein	0
EC958_0696	2.61	0.27	9.6472	0.0006	0.00363259	0.12	8.92	1.81	0.075961	0.395981	-5.9		ribose ABC transporter substrate binding component	1	ecos02010: ABC transporters
EC958_3442	2.2	0.23	9.7651	0.0006	0.00363259	0.12	8.22	1.54	0.129066	0.498967	-6.15	dsbL	disulfide oxidoreductase	0
EC958_1582	1.81	0.19	9.7708	0.0006	0.00363259	0.12	5.37	0.6	0.548546	0.859996	-6.29		phage DNA invertase	0
EC958_3795	1.75	0.18	9.5115	0.0007	0.00375089	0.12	5.02	0.59	0.558985	0.863606	-6.24		transposase ORF A (fragment), IS609	0
EC958_0440	2.97	0.33	9.1045	0.0008	0.00388117	0.12	5.55	0.66	0.514438	0.844218	-6.25		50S ribosomal subunit protein X	1	ecos03010: Ribosome
EC958_2425	2.44	0.27	9.0346	0.0008	0.00388117	0.12	8.4	1.42	0.160119	0.549486	-6.35	gatD	galactitol-1-phosphate dehydrogenase	2	ecos00052: Galactose metabolism | ecos01100: Metabolic pathways
EC958_3000	2.22	0.25	8.8713	0.0009	0.00403074	0.12	4.94	0.48	0.631416	0.893746	-6.15	ygbA	hypothetical protein	0
EC958_2183	-2.07	0.23	-8.9488	0.0009	0.00403074	0.12	5.55	0.57	0.572696	0.868474	-6.31	yecF	hypothetical protein	0
EC958_0722	1.81	0.21	8.6942	0.001	0.00418612	0.12	5.49	0.62	0.540514	0.856745	-6.27	ybdM	hypothetical protein	0
EC958_3332	1.64	0.19	8.5742	0.001	0.00418612	0.12	6.06	0.75	0.458257	0.81269	-6.32		hypothetical protein	0
EC958_2777	2.72	0.33	8.2949	0.0012	0.00447535	0.12	6.57	0.89	0.378741	0.770656	-6.46	eutP	ethanolamine utilization protein EutP	0
EC958_0931	1.53	0.19	7.9523	0.0014	0.00479252	0.12	6.23	0.79	0.430397	0.796225	-6.4	ybiR	hypothetical protein	0
EC958_1459	-1.61	0.21	-7.6758	0.0015	0.00494027	0.12	7.22	0.95	0.344281	0.74718	-6.57		hypothetical protein	0
EC958_1789	1.66	0.22	7.5612	0.0016	0.00507409	0.12	7.92	1.56	0.123592	0.494466	-6.04	ydeF	hypothetical protein	0
EC958_3570	-1.87	0.25	-7.6228	0.0016	0.00507409	0.12	3.14	0.25	0.80254	0.949758	-5.57	infB	translation initiation factor IF2-alpha	0
EC958_1830	1.58	0.22	7.2286	0.0019	0.00554536	0.12	6.76	1	0.323908	0.729939	-6.41	fumC	fumarate hydratase class II	6	ecos01110: Biosynthesis of secondary metabolites | ecos01200: Carbon metabolism | ecos01100: Metabolic pathways | ecos00620: Pyruvate metabolism | ecos01120: Microbial metabolism in diverse environments | ecos00020: Citrate cycle (TCA cycle)
EC958_2269	2.41	0.33	7.2161	0.002	0.00571047	0.12	6.8	1.04	0.302416	0.709841	-6.33		hypothetical protein	0
EC958_2024	-1.37	0.19	-7.1517	0.002	0.00571047	0.12	4.67	0.41	0.680337	0.911678	-6.12	yeaY	putative outer membrane protein	0
EC958_3068	-1.25	0.18	-6.954	0.0022	0.00606538	0.12	6.55	1.1	0.274122	0.685398	-6.21		exodeoxyribonuclease IX	0
EC958_0573	-1.81	0.26	-7.0154	0.0022	0.00606538	0.12	5.14	0.57	0.571987	0.868474	-6.21	bolA	BolA transcriptional regulator	0
EC958_2262	1.68	0.25	6.8591	0.0024	0.00631786	0.12	6.91	1.02	0.314287	0.7213	-6.47		putative phage terminase large subunit	0
EC958_2808	-1.33	0.2	-6.835	0.0024	0.00631786	0.12	7.26	0.95	0.347896	0.747729	-6.52		exopolyphosphatase	2	ecos01100: Metabolic pathways | ecos00230: Purine metabolism
EC958_3250	-1.54	0.23	-6.7338	0.0025	0.00643898	0.12	6.66	0.99	0.32531	0.730981	-6.39	yggH	hypothetical methyltransferase YggH	0
EC958_3015	-1.32	0.2	-6.5152	0.0029	0.00697851	0.12	6.5	0.89	0.378193	0.770656	-6.41	surE	acid phosphatase SurE	5	ecos00230: Purine metabolism | ecos00240: Pyrimidine metabolism | ecos01100: Metabolic pathways | ecos00760: Nicotinate and nicotinamide metabolism | ecos01110: Biosynthesis of secondary metabolites
EC958_1930	-1.34	0.21	-6.4531	0.003	0.00711234	0.12	5.83	0.72	0.477156	0.821872	-6.36	nlpC	probable lipoprotein NlpC	0
EC958_0875	-1.53	0.24	-6.3939	0.0031	0.0072721	0.12	6.31	0.83	0.408011	0.784266	-6.39	modA	molybdate-binding periplasmic protein	1	ecos02010: ABC transporters
EC958_4774	1.17	0.19	6.2963	0.0033	0.00755802	0.12	7.47	1.2	0.233773	0.633687	-6.37		putative regulatory protein, DeoR family	0
EC958_0652	1.83	0.3	6.1567	0.0035	0.00785127	0.12	8.09	1.43	0.159445	0.548163	-6.28	ybbZ	glycerate kinase 1	6	ecos01120: Microbial metabolism in diverse environments | ecos01100: Metabolic pathways | ecos00561: Glycerolipid metabolism | ecos00630: Glyoxylate and dicarboxylate metabolism | ecos01110: Biosynthesis of secondary metabolites | ecos00260: Glycine, serine and threonine metabolism
EC958_2849	1.19	0.2	6.1131	0.0036	0.00801598	0.12	7.69	1.41	0.16531	0.558571	-6.2	yphA	hypothetical protein	0
EC958_1283	-1.42	0.23	-6.1242	0.0036	0.00801598	0.12	6.48	0.89	0.378745	0.770656	-6.42	yceF	hypothetical protein	0
EC958_3180	-1.37	0.23	-6.0737	0.0037	0.00813619	0.12	3.6	0.25	0.806057	0.951623	-5.54	ygfZ	tRNA-modifying protein YgfZ	0
EC958_4973	1.05	0.18	5.8204	0.0043	0.00899282	0.12	3.99	0.35	0.731186	0.924146	-5.85		hypothetical protein	0
EC958_4005	-1.06	0.18	-5.8135	0.0044	0.0091423	0.12	6.92	0.9	0.371016	0.764852	-6.45	mtlR	mannitol operon repressor	0
EC958_4178	-1.05	0.19	-5.5001	0.0053	0.0104012	0.12	3.79	0.34	0.733271	0.924412	-5.74	rnpA	ribonuclease P protein component	0
EC958_0686	-1.07	0.2	-5.3961	0.0057	0.0110051	0.12	5.04	0.56	0.575749	0.869162	-6.14	ybdF	hypothetical protein	0
EC958_1016	0.89	0.17	5.1773	0.0066	0.0122849	0.12	7.68	1.21	0.23124	0.630573	-6.42		phage tail fibre protein	0
EC958_0674	1.02	0.2	5.0382	0.0073	0.0132605	0.12	7.84	1.3	0.200459	0.594585	-6.37	ybcH	hypothetical protein	0
EC958_1345	0.88	0.17	5.0373	0.0073	0.0132605	0.12	3.81	0.3	0.76542	0.938791	-5.72		Cro	0
EC958_2661	-1.03	0.2	-5.0401	0.0073	0.0132605	0.12	5.05	0.56	0.578787	0.870754	-6.17	yfcM	hypothetical protein	0
EC958_3109	1.5	0.32	4.7515	0.009	0.0154976	0.12	8.59	1.5	0.138955	0.518892	-6.28		hypothetical protein	0
EC958_2246	1.15	0.25	4.6962	0.0093	0.0159287	0.12	9.07	1.72	0.0901679	0.425894	-6.09		putative tail component of prophage	0
EC958_1701	0.82	0.17	4.6907	0.0094	0.0160463	0.12	6.05	0.73	0.467544	0.8162	-6.4	ydcJ	hypothetical protein	0
EC958_1790	0.81	0.17	4.6726	0.0095	0.0161632	0.12	8.33	1.59	0.118555	0.486797	-6.12	ydeH	hypothetical protein	0
EC958_2987	-1.03	0.22	-4.6358	0.0098	0.0165474	0.12	6.04	0.76	0.450053	0.809936	-6.42	hycF	formate hydrogenlyase subunit 6	0
EC958_2983	-0.97	0.21	-4.6192	0.0099	0.0166504	0.12	5.22	0.55	0.583858	0.873973	-6.15		hypothetical protein	0
EC958_4035	-0.96	0.22	-4.4048	0.0116	0.0188541	0.12	10.24	1.8	0.0780116	0.401284	-6.26	rfaB	lipopolysaccharide 1,6-galactosyltransferase	2	ecos00540: Lipopolysaccharide biosynthesis | ecos01100: Metabolic pathways
EC958_0718	-0.81	0.18	-4.3936	0.0117	0.0189866	0.12	7.76	1.3	0.199957	0.594371	-6.34	cstA	carbon starvation protein A	0
EC958_2377	-0.85	0.2	-4.2381	0.0133	0.0210047	0.12	0.75	0.18	0.858334	0.966306	-5.27	rfbE	polysaccharide biosynthesis protein	0
EC958_3637	-0.69	0.17	-3.9348	0.017	0.0257536	0.12	9.29	1.91	0.0607005	0.348619	-5.78	yhdP	hypothetical protein	0
EC958_2828	-0.69	0.18	-3.8143	0.0189	0.0280925	0.12	4.58	0.41	0.68017	0.911678	-5.95		nucleoside diphosphate kinase	5	ecos01240: Biosynthesis of cofactors | ecos01100: Metabolic pathways | ecos01110: Biosynthesis of secondary metabolites | ecos00230: Purine metabolism | ecos00240: Pyrimidine metabolism
EC958_1378	1.16	0.31	3.7531	0.0199	0.0293323	0.12	8.21	1.41	0.165168	0.558571	-6.34		tail component of prophage	0
EC958_2530	-0.69	0.19	-3.6839	0.0211	0.030888	0.12	4.9	0.53	0.595022	0.880133	-6.1	ccmH	cytochrome c-type biogenesis protein CcmH	0
EC958_1594	-0.75	0.23	-3.273	0.0307	0.0424682	0.12	6.39	0.84	0.407211	0.784266	-6.47	trpH	putative enzyme	0
EC958_1106	0.58	0.18	3.2057	0.0327	0.0447878	0.12	4.54	0.42	0.672975	0.90978	-6.05		hypothetical protein	0
EC958_0818	-0.55	0.17	-3.1796	0.0335	0.0457613	0.12	7.85	1.39	0.169006	0.562018	-6.27	ybgH	hypothetical transporter YbgH	0
EC958_3271	-0.75	0.24	-3.147	0.0346	0.0470384	0.12	8.29	1.51	0.137475	0.515833	-6.2	iucA	aerobactin siderophore biosynthesis protein	4	ecos01120: Microbial metabolism in diverse environments | ecos00997: Biosynthesis of various secondary metabolites - part 3 | ecos01100: Metabolic pathways | ecos01110: Biosynthesis of secondary metabolites
EC958_1215	-0.61	0.24	-2.6042	0.0598	0.0761496	0.12	5.87	0.65	0.51666	0.845054	-6.36		hypothetical protein	0
EC958_2063	-0.43	0.18	-2.4387	0.0713	0.0893734	0.12	5.2	0.57	0.568019	0.866947	-6.2		hypothetical protein	0
EC958_4420	-0.4	0.17	-2.3078	0.0822	0.102014	0.12	3.5	0.28	0.778045	0.943268	-5.64	priA	primosomal protein N	1	ecos03440: Homologous recombination
EC958_3348	0.93	0.41	2.2847	0.0843	0.104418	0.12	6.35	0.82	0.414761	0.789037	-6.4	gspI	hypothetical type II secretion protein GspI	1	ecos03070: Bacterial secretion system
EC958_1817	-0.45	0.2	-2.2785	0.0849	0.105085	0.12	5.82	0.71	0.481335	0.823429	-6.34		hypothetical protein	0
EC958_2904	0.52	0.24	2.1425	0.0988	0.121149	0.12	6.57	0.9	0.3726	0.766049	-6.42	yfiL	hypothetical protein	0
EC958_1327	-0.51	0.24	-2.1044	0.1031	0.12591	0.12	5.1	0.52	0.602724	0.882343	-6.25	phoP	transcriptional regulatory protein	2	ecos02020: Two-component system | ecos01503: Cationic antimicrobial peptide (CAMP) resistance
EC958_4587	0.45	0.23	2.0091	0.1149	0.139194	0.12	7.55	1.21	0.232436	0.632065	-6.38	phnB	hypothetical protein	0
EC958_0332	0.36	0.22	1.6424	0.1758	0.205073	0.12	7.58	1.3	0.19744	0.591169	-6.28	ldcC	lysine decarboxylase, constitutive	4	ecos01120: Microbial metabolism in diverse environments | ecos00310: Lysine degradation | ecos01110: Biosynthesis of secondary metabolites | ecos01100: Metabolic pathways
EC958_3064	-0.36	0.22	-1.6191	0.1807	0.210168	0.12	7.13	1.07	0.289682	0.698778	-6.43	ygdH	hypothetical protein	3	ecos00240: Pyrimidine metabolism | ecos00230: Purine metabolism | ecos01100: Metabolic pathways
EC958_0115	0.27	0.17	1.5838	0.1884	0.218331	0.12	7.1	1.05	0.296187	0.707337	-6.43	yjjJ	hypothetical protein	0
EC958_2782	-0.25	0.17	-1.4612	0.2178	0.249526	0.12	6.88	0.98	0.329438	0.734005	-6.42	ypfG	hypothetical protein	0
EC958_1127	-0.24	0.18	-1.3243	0.256	0.289283	0.12	6.18	0.75	0.458305	0.81269	-6.46	ycaQ	hypothetical protein	0
EC958_3551	0.22	0.17	1.282	0.2691	0.302952	0.12	7.14	1.24	0.220382	0.620235	-6.26	yraQ	hypothetical protein	0
EC958_0977	0.27	0.25	1.0639	0.3473	0.382836	0.12	6.34	0.99	0.324861	0.730981	-6.3	ybjP	putative lipoprotein YbjP	0
EC958_2057	0.19	0.2	0.9737	0.3853	0.421193	0.12	4.95	0.62	0.540073	0.856745	-6.16	pphA	serine/threonine protein phosphatase 1	0
EC958_2184	-0.16	0.17	-0.9091	0.4147	0.450929	0.12	7.39	1.3	0.20036	0.594585	-6.23	sdiA	regulatory protein SdiA	3	ecos02026: Biofilm formation - Escherichia coli | ecos02024: Quorum sensing | ecos02020: Two-component system
EC958_0274	0.15	0.2	0.7749	0.4817	0.516769	0.12	7.76	1.39	0.170832	0.563689	-6.21	yadD	hypothetical protein	0
EC958_4707	0.13	0.17	0.7713	0.4836	0.518591	0.12	6.35	0.71	0.478181	0.821872	-6.47	ytfH	hypothetical protein	0
EC958_2781	0.13	0.26	0.5073	0.6386	0.669544	0.12	7.18	1.06	0.293204	0.703147	-6.47	tktB	transketolase II	6	ecos00030: Pentose phosphate pathway | ecos01200: Carbon metabolism | ecos01100: Metabolic pathways | ecos01230: Biosynthesis of amino acids | ecos01110: Biosynthesis of secondary metabolites | ecos01120: Microbial metabolism in diverse environments
EC958_2905	-0.07	0.21	-0.3055	0.7752	0.792193	0.12	7.38	1.1	0.274926	0.686688	-6.47	yfiR	hypothetical protein	0
EC958_1855	0.01	0.17	0.0347	0.974	0.975903	0.12	5.63	0.81	0.424095	0.794494	-6.23		endonuclease III	1	ecos03410: Base excision repair
EC958_3057	4.19	0.29	14.3175	0.0001	0.00291364	0.11	4.46	0.39	0.70127	0.914788	-6.06		hypothetical protein	0
EC958_3664	2.68	0.2	13.1813	0.0002	0.00311733	0.11	6.93	0.81	0.420616	0.79268	-6.58	yhdU	hypothetical protein	0
EC958_2035	-3.17	0.25	-12.7358	0.0002	0.00311733	0.11	6.17	0.72	0.474131	0.821137	-6.46	manX	PTS system, mannose-specific IIAB component	4	ecos01100: Metabolic pathways | ecos02060: Phosphotransferase system (PTS) | ecos00520: Amino sugar and nucleotide sugar metabolism | ecos00051: Fructose and mannose metabolism
EC958_1759	3.86	0.32	12.0206	0.0003	0.00314601	0.11	7.6	1.12	0.265725	0.675545	-6.52	pqqL	probable zinc protease PqqL	0
EC958_5130	3.44	0.28	12.2561	0.0003	0.00314601	0.11	6.65	0.86	0.391471	0.777739	-6.42		hypothetical protein	0
EC958_0928	3.1	0.26	11.8099	0.0003	0.00314601	0.11	7.52	1.2	0.235155	0.635219	-6.41	ybiP	hypothetical protein	0
EC958_3450	2.15	0.2	11.0082	0.0004	0.00340731	0.11	8.33	1.43	0.158859	0.547378	-6.31		hypothetical protein	0
EC958_3447	1.91	0.19	9.7987	0.0006	0.00363259	0.11	9.26	1.76	0.0843899	0.412582	-6.06	ygiL	putative Yqi fimbriae subunit YgiL	0
EC958_4628	-2.3	0.23	-9.992	0.0006	0.00363259	0.11	7.49	1.14	0.257146	0.665182	-6.43	aspA	aspartate ammonia-lyase (aspartase)	2	ecos00250: Alanine, aspartate and glutamate metabolism | ecos01100: Metabolic pathways
EC958_5034	3.07	0.32	9.5511	0.0007	0.00375089	0.11	7.39	1.1	0.277563	0.688769	-6.48		hypothetical protein	1	ecos03070: Bacterial secretion system
EC958_2156	2.18	0.23	9.4188	0.0007	0.00375089	0.11	7.58	1.15	0.254665	0.662326	-6.45		hypothetical protein	0
EC958_4917	1.59	0.18	8.7847	0.0009	0.00403074	0.11	6.69	0.94	0.353301	0.751492	-6.45		hypothetical protein	0
EC958_3297	1.59	0.18	8.7943	0.0009	0.00403074	0.11	8.54	1.23	0.225327	0.624182	-6.61		hypothetical protein; putative exported protein	0
EC958_4740	-1.61	0.19	-8.5194	0.001	0.00418612	0.11	3.5	0.3	0.763965	0.937939	-5.88		pyrBI operon leader peptide	0
EC958_2854	2.37	0.28	8.4442	0.0011	0.00430924	0.11	8.33	1.25	0.215823	0.616035	-6.55	yphF	ABC transporter periplasmic binding protein	1	ecos02010: ABC transporters
EC958_1222	1.85	0.22	8.4471	0.0011	0.00430924	0.11	9.87	2.35	0.0224723	0.193806	-5.12	ycdS	hypothetical protein	1	ecos02026: Biofilm formation - Escherichia coli
EC958_2980	1.46	0.19	7.8126	0.0014	0.00479252	0.11	6.34	0.7	0.486249	0.828334	-6.49	ascB	hypothetical protein	0
EC958_1841	1.77	0.23	7.6552	0.0016	0.00507409	0.11	6.3	0.77	0.444346	0.804444	-6.46	malI	maltose regulon regulatory protein MalI	0
EC958_2399	2.52	0.34	7.4587	0.0017	0.00522951	0.11	5.92	0.63	0.533425	0.853238	-6.42	wcaA	putative colanic acid biosynthesis glycosyltransferase WcaA	0
EC958_2940	-1.57	0.21	-7.5457	0.0017	0.00522951	0.11	7.84	1.1	0.273953	0.685398	-6.63	nrdE	ribonucleoside-diphosphate reductase 2 alpha chain	3	ecos00230: Purine metabolism | ecos00240: Pyrimidine metabolism | ecos01100: Metabolic pathways
EC958_1203	1.43	0.19	7.3662	0.0018	0.00538216	0.11	7.1	0.87	0.390616	0.777292	-6.6		probable transport protein YcdG	0
EC958_1030	1.66	0.23	7.0805	0.0021	0.00587817	0.11	5.66	0.6	0.548869	0.859996	-6.34		putative prophage protein	0
EC958_3186	-1.27	0.18	-7.0196	0.0022	0.00606538	0.11	6.56	0.77	0.444135	0.804444	-6.51	gcvT	aminomethyltransferase	6	ecos00260: Glycine, serine and threonine metabolism | ecos01110: Biosynthesis of secondary metabolites | ecos00630: Glyoxylate and dicarboxylate metabolism | ecos01200: Carbon metabolism | ecos01100: Metabolic pathways | ecos00670: One carbon pool by folate
EC958_0435	1.27	0.18	6.9058	0.0023	0.00618479	0.11	7.77	1.22	0.228754	0.626695	-6.44	matE/ecpD	Mat/Ecp fimbriae adhesin	0
EC958_1989	-1.22	0.18	-6.8798	0.0023	0.00618479	0.11	7.02	0.99	0.325774	0.730981	-6.48	ydjB	pyrazinamidase nicotinamidase	3	ecos01240: Biosynthesis of cofactors | ecos01100: Metabolic pathways | ecos00760: Nicotinate and nicotinamide metabolism
EC958_5035	2.28	0.33	6.822	0.0024	0.00631786	0.11	7.66	1.09	0.279503	0.689429	-6.57		Inner membrane lipoprotein YiaD	0
EC958_2824	-1.64	0.24	-6.8373	0.0024	0.00631786	0.11	4.02	0.34	0.735332	0.925591	-5.86	hisS	histidine tRNA synthetase	1	ecos00970: Aminoacyl-tRNA biosynthesis
EC958_1541	2.19	0.32	6.7869	0.0025	0.00643898	0.11	6.04	0.75	0.45571	0.812687	-6.39		hypothetical protein	0
EC958_0040	-1.56	0.23	-6.7384	0.0025	0.00643898	0.11	7.15	0.94	0.349106	0.747881	-6.52	fimB'	type 1 fimbriae regulatory protein FimB	0
EC958_1310	1.72	0.26	6.6544	0.0026	0.00656788	0.11	6.02	0.76	0.453366	0.812322	-6.37	ycfS	hypothetical protein	1	ecos01503: Cationic antimicrobial peptide (CAMP) resistance
EC958_1061	1.19	0.18	6.7134	0.0026	0.00656788	0.11	7.96	1.33	0.187281	0.582142	-6.36	ycaO	hypothetical protein	0
EC958_1206	2.28	0.35	6.5919	0.0027	0.0067179	0.11	5.97	0.67	0.504988	0.837883	-6.41	ycdJ	hypothetical protein	2	ecos00240: Pyrimidine metabolism | ecos01100: Metabolic pathways
EC958_2636	-1.47	0.22	-6.5714	0.0028	0.00683408	0.11	5.31	0.48	0.633266	0.894373	-6.27	yfcE	hypothetical protein	0
EC958_1432	-1.16	0.18	-6.3945	0.0031	0.0072721	0.11	5.99	0.62	0.540782	0.856745	-6.41	mltE	murein transglycosylase E	0
EC958_0460	1.57	0.25	6.2729	0.0033	0.00755802	0.11	8.48	1.55	0.126765	0.498967	-6.19	hyxA	hypothetical protein	0
EC958_0795	1.52	0.24	6.2902	0.0033	0.00755802	0.11	7.07	0.98	0.329267	0.734005	-6.51		putative inner membrane protein	0
EC958_2381	-1.39	0.22	-6.254	0.0033	0.00755802	0.11	9.04	1.18	0.243317	0.646705	-6.8	rfbB	RfbB, subunit of dTDP-glucose 4,6-dehydratase	6	ecos00521: Streptomycin biosynthesis | ecos01100: Metabolic pathways | ecos01110: Biosynthesis of secondary metabolites | ecos00523: Polyketide sugar unit biosynthesis | ecos00541: O-Antigen nucleotide sugar biosynthesis | ecos00525: Acarbose and validamycin biosynthesis
EC958_2138	2.18	0.35	6.2192	0.0034	0.00771128	0.11	7.44	1.12	0.265493	0.675545	-6.47		putative baseplate assembly protein	0
EC958_0765	1.01	0.18	5.7722	0.0045	0.00926375	0.11	8.36	1.58	0.118615	0.486797	-6.11		hypothetical protein; putative outer membrane protein	0
EC958_2448	-1.25	0.22	-5.7575	0.0045	0.00926375	0.11	6.13	0.74	0.462169	0.81269	-6.4		putative ATPase	0
EC958_0572	-1.01	0.18	-5.5707	0.0051	0.0101132	0.11	7.03	0.92	0.360762	0.755685	-6.52	yajG	hypothetical lipoprotein YajG	0
EC958_1143	-1.14	0.21	-5.512	0.0053	0.0104012	0.11	7.58	1.09	0.278273	0.689256	-6.54	pepN	aminopeptidase N	2	ecos01100: Metabolic pathways | ecos00480: Glutathione metabolism
EC958_3005	1.23	0.23	5.3859	0.0057	0.0110051	0.11	7.13	1.03	0.30654	0.71194	-6.47	ygbK	hypothetical protein	0
EC958_0114	-1.29	0.24	-5.2927	0.0061	0.0115555	0.11	7.31	0.95	0.344875	0.747482	-6.58	deoD	purine nucleoside phosphorylase	5	ecos01110: Biosynthesis of secondary metabolites | ecos00760: Nicotinate and nicotinamide metabolism | ecos01100: Metabolic pathways | ecos00240: Pyrimidine metabolism | ecos00230: Purine metabolism
EC958_2382	-1.11	0.21	-5.2773	0.0062	0.0116888	0.11	6.83	0.95	0.34793	0.747729	-6.44	galF	UTP--glucose-1-phosphate uridylyltransferase	8	ecos00500: Starch and sucrose metabolism | ecos00040: Pentose and glucuronate interconversions | ecos01100: Metabolic pathways | ecos01110: Biosynthesis of secondary metabolites | ecos00520: Amino sugar and nucleotide sugar metabolism | ecos01240: Biosynthesis of cofactors | ecos00052: Galactose metabolism | ecos00541: O-Antigen nucleotide sugar biosynthesis
EC958_2818	0.84	0.17	4.848	0.0084	0.0147065	0.11	6.88	0.95	0.347437	0.747729	-6.47	sinI	putative exported protein	0
EC958_3072	1.66	0.36	4.6648	0.0096	0.0162794	0.11	8.2	1.44	0.156076	0.545122	-6.3	fucI	L-fucose isomerase	3	ecos01100: Metabolic pathways | ecos00051: Fructose and mannose metabolism | ecos01120: Microbial metabolism in diverse environments
EC958_3862	-0.99	0.22	-4.5126	0.0107	0.0176657	0.11	7.24	0.99	0.327519	0.732476	-6.49	yhhN	hypothetical protein	0
EC958_1615	-0.77	0.2	-3.9346	0.017	0.0257536	0.11	5.04	0.54	0.593946	0.880124	-6.21	yciH	putative translation initiation factor	0
EC958_1652	0.78	0.2	3.9329	0.0171	0.0258669	0.11	6.82	0.85	0.398956	0.7799	-6.56	ycjX	hypothetical protein	0
EC958_1533	0.7	0.19	3.7805	0.0194	0.0287358	0.11	7.88	1.34	0.184393	0.577674	-6.32		putative exonuclease from phage origin	0
EC958_0584	0.67	0.18	3.7331	0.0202	0.0297318	0.11	8.25	1.35	0.182335	0.575283	-6.44	ybaE	hypothetical protein	0
EC958_1653	0.67	0.18	3.6846	0.0211	0.030888	0.11	6.44	0.68	0.49738	0.833317	-6.54	ycjF	hypothetical protein	0
EC958_2901	-0.67	0.19	-3.4325	0.0265	0.0374564	0.11	7.37	0.96	0.343573	0.746758	-6.62	pheA	bifunctional chorismate mutase/prephenate dehydratase	4	ecos00400: Phenylalanine, tyrosine and tryptophan biosynthesis | ecos01100: Metabolic pathways | ecos01110: Biosynthesis of secondary metabolites | ecos01230: Biosynthesis of amino acids
EC958_3403	-0.67	0.21	-3.2418	0.0316	0.0435487	0.11	7.9	1.05	0.300082	0.709815	-6.67	yqhD	hypothetical oxidoreductase YqhD	2	ecos01100: Metabolic pathways | ecos00640: Propanoate metabolism
EC958_3062	-0.69	0.22	-3.1267	0.0353	0.0478631	0.11	6.2	0.7	0.484559	0.827148	-6.45		Syd	0
EC958_2066	-0.54	0.17	-3.1053	0.036	0.0486066	0.11	4.87	0.54	0.590478	0.87738	-6.11	yebE	hypothetical protein	0
EC958_2599	-0.54	0.18	-3.0417	0.0383	0.0513202	0.11	6.22	0.84	0.407137	0.784266	-6.48	menE	O-succinylbenzoic acid--CoA ligase	4	ecos01240: Biosynthesis of cofactors | ecos01100: Metabolic pathways | ecos01110: Biosynthesis of secondary metabolites | ecos00130: Ubiquinone and other terpenoid-quinone biosynthesis
EC958_1524	-0.77	0.26	-3.0007	0.0399	0.0532277	0.11	4.99	0.48	0.632898	0.894373	-6.12		hypothetical protein	0
EC958_0218	-0.44	0.17	-2.5918	0.0606	0.0769772	0.11	7.04	0.84	0.40621	0.784266	-6.59	ilvH	acetolactate synthase III, valine sensitive, small subunit	8	ecos00660: C5-Branched dibasic acid metabolism | ecos01100: Metabolic pathways | ecos00650: Butanoate metabolism | ecos01110: Biosynthesis of secondary metabolites | ecos00290: Valine, leucine and isoleucine biosynthesis | ecos01230: Biosynthesis of amino acids | ecos01210: 2-Oxocarboxylic acid metabolism | ecos00770: Pantothenate and CoA biosynthesis
EC958_1441	-0.45	0.19	-2.3854	0.0755	0.0941776	0.11	7.95	1.31	0.194906	0.589499	-6.39	treA	periplasmic trehalase	3	ecos01110: Biosynthesis of secondary metabolites | ecos00500: Starch and sucrose metabolism | ecos01100: Metabolic pathways
EC958_2897	-0.43	0.18	-2.3336	0.0799	0.0994001	0.11	6.62	0.8	0.425172	0.79531	-6.53	yfiH	hypothetical protein	0
EC958_0104	0.63	0.27	2.3086	0.0822	0.102014	0.11	6.67	0.78	0.441118	0.803855	-6.52	osmY	osmotically inducible protein Y	0
EC958_3552	-0.39	0.18	-2.1679	0.096	0.117913	0.11	6.9	1.05	0.29959	0.709815	-6.38	yraR	hypothetical protein	0
EC958_1177	0.5	0.23	2.1381	0.0993	0.121675	0.11	6.91	0.98	0.332098	0.735965	-6.47	hyaA	hydrogenase-1 small chain	3	ecos01120: Microbial metabolism in diverse environments | ecos02020: Two-component system | ecos00633: Nitrotoluene degradation
EC958_0676	0.49	0.23	2.1149	0.1019	0.124563	0.11	8.36	1.43	0.157622	0.545716	-6.35	nfrB	bacteriophage N4 receptor, outer membrane protein	0
EC958_0565	0.37	0.19	1.908	0.129	0.154631	0.11	6.83	0.79	0.434049	0.796524	-6.53	yajR	hypothetical transport protein YajR	0
EC958_4629	0.43	0.22	1.904	0.1296	0.155205	0.11	7.12	0.95	0.345752	0.747729	-6.52	yjeG	YjeG	0
EC958_2963	0.31	0.17	1.8049	0.1454	0.172157	0.11	6.2	0.85	0.396671	0.779863	-6.34	recX	RecA inhibitory protein RecX	0
EC958_1074	0.29	0.17	1.6774	0.1688	0.197447	0.11	7.81	1.02	0.312049	0.718982	-6.7		putative control protein for phage late genes expression	0
EC958_1199	-0.31	0.21	-1.4304	0.2258	0.257885	0.11	7.27	0.98	0.332955	0.736203	-6.58		periplasmic glucose-1-phosphatase	2	ecos00010: Glycolysis / Gluconeogenesis | ecos01120: Microbial metabolism in diverse environments
EC958_1546	-0.25	0.19	-1.31	0.2604	0.293738	0.11	8.37	1.3	0.197375	0.591169	-6.51		hypothetical protein	0
EC958_1362	-0.27	0.21	-1.2665	0.2741	0.307972	0.11	7.96	1.13	0.262132	0.670695	-6.6		hypothetical protein	0
EC958_0644	-0.2	0.17	-1.2009	0.296	0.330551	0.11	4.94	0.54	0.594466	0.880133	-6.18	ybbT	hypothetical protein	2	ecos00230: Purine metabolism | ecos01100: Metabolic pathways
EC958_0923	-0.22	0.2	-1.1417	0.3173	0.352571	0.11	5.46	0.62	0.53581	0.855177	-6.31	glnP	glutamine transport system permease protein GlnP	1	ecos02010: ABC transporters
EC958_1873	0.19	0.17	1.099	0.3335	0.368734	0.11	6.11	0.75	0.458428	0.81269	-6.38	nemA	N-ethylmaleimide reductase	2	ecos01120: Microbial metabolism in diverse environments | ecos00633: Nitrotoluene degradation
EC958_3060	-0.14	0.17	-0.8139	0.4614	0.496758	0.11	6.74	0.73	0.467218	0.8162	-6.6	truC	hypothetical protein	0
EC958_2008	0.06	0.17	0.3822	0.7217	0.745844	0.11	8.98	1.53	0.130884	0.500894	-6.37	yeaJ	hypothetical protein	0
EC958_1022	0.07	0.19	0.3807	0.7228	0.74668	0.11	5.95	0.63	0.528926	0.850454	-6.44		putative phage protein	0
EC958_4758	-0.07	0.19	-0.363	0.735	0.7573	0.11	7.38	0.95	0.344841	0.747482	-6.6	yjgR	hypothetical protein	0
EC958_3218	6.48	0.15	43.3357	0	0	0.1	2.62	0.17	0.865972	0.968751	-5.42		hypothetical protein	0
EC958_4445	-4.5	0.23	-19.2755	0	0	0.1	7.75	1.09	0.280629	0.689977	-6.52	argB	acetylglutamate kinase	5	ecos01210: 2-Oxocarboxylic acid metabolism | ecos01230: Biosynthesis of amino acids | ecos00220: Arginine biosynthesis | ecos01110: Biosynthesis of secondary metabolites | ecos01100: Metabolic pathways
EC958_1648	3.71	0.22	16.9956	0.0001	0.00291364	0.1	4.75	0.46	0.649606	0.901152	-6.15	ycjU	putative beta-phosphoglucomutase	1	ecos00500: Starch and sucrose metabolism
EC958_1687	4.16	0.31	13.218	0.0002	0.00311733	0.1	5.37	0.41	0.685483	0.912196	-6.28		DNA-binding transcriptional dual regulator	0
EC958_5019	3.28	0.32	10.3356	0.0005	0.00354144	0.1	7.24	0.99	0.328177	0.733197	-6.55	xapA	xanthosine phosphorylase	3	ecos01100: Metabolic pathways | ecos01110: Biosynthesis of secondary metabolites | ecos00230: Purine metabolism
EC958_2939	-2	0.19	-10.3352	0.0005	0.00354144	0.1	4.97	0.52	0.605332	0.882773	-6.24		hypothetical protein	0
EC958_0649	3.3	0.33	9.954	0.0006	0.00363259	0.1	9.2	1.64	0.106697	0.46666	-6.26	ybbW	putative allantoin permease	0
EC958_2457	2.89	0.31	9.376	0.0007	0.00375089	0.1	6.28	0.64	0.524582	0.848822	-6.51	yehP	hypothetical protein	0
EC958_4581	2.72	0.29	9.4272	0.0007	0.00375089	0.1	6.67	0.79	0.432266	0.796254	-6.51	phnH	PhnH protein	2	ecos00440: Phosphonate and phosphinate metabolism | ecos01100: Metabolic pathways
EC958_1668	2.07	0.22	9.4236	0.0007	0.00375089	0.1	6.66	0.72	0.476766	0.821872	-6.59		hypothetical protein	0
EC958_1914	3.03	0.33	9.1035	0.0008	0.00388117	0.1	8.3	1.41	0.163423	0.55636	-6.35	ydiF	hypothetical protein	5	ecos01120: Microbial metabolism in diverse environments | ecos00627: Aminobenzoate degradation | ecos00640: Propanoate metabolism | ecos00650: Butanoate metabolism | ecos01100: Metabolic pathways
EC958_2294	-2.28	0.26	-8.6296	0.001	0.00418612	0.1	7.94	1.03	0.309631	0.715415	-6.71	fyuA	yersiniabactin/pesticin receptor FyuA	0
EC958_2140	2.74	0.33	8.425	0.0011	0.00430924	0.1	7.69	1.06	0.291857	0.700598	-6.59		putative baseplate assembly protein	0
EC958_2320	1.53	0.19	8.1913	0.0012	0.00447535	0.1	7.62	1	0.323702	0.729926	-6.62		hypothetical protein	0
EC958_2601	-1.57	0.2	-7.6647	0.0016	0.00507409	0.1	5.6	0.57	0.573893	0.868832	-6.44	menB	dihydroxynaphtoic acid synthetase	4	ecos01110: Biosynthesis of secondary metabolites | ecos01240: Biosynthesis of cofactors | ecos01100: Metabolic pathways | ecos00130: Ubiquinone and other terpenoid-quinone biosynthesis
EC958_0639	1.32	0.18	7.4521	0.0017	0.00522951	0.1	8.29	1.15	0.255034	0.662442	-6.65		hypothetical protein	0
EC958_0246	2.33	0.32	7.3816	0.0018	0.00538216	0.1	7.46	1.12	0.267636	0.677027	-6.47	hofB	transport protein HofB	0
EC958_2210	2.47	0.34	7.2278	0.0019	0.00554536	0.1	3.43	0.28	0.784097	0.944323	-5.71	fliL	flagellar assembly protein FliL	1	ecos02040: Flagellar assembly
EC958_0704	-1.62	0.22	-7.2323	0.0019	0.00554536	0.1	6.61	0.68	0.497025	0.833317	-6.58		enterochelin esterase	0
EC958_2946	2.13	0.3	7.0225	0.0022	0.00606538	0.1	6.98	0.84	0.406564	0.784266	-6.62	ygaY	putative transport protein	0
EC958_3105	2.32	0.34	6.8388	0.0024	0.00631786	0.1	7.79	0.96	0.340017	0.74217	-6.73		hypothetical protein	0
EC958_0280	1.21	0.18	6.8635	0.0024	0.00631786	0.1	9.64	1.81	0.0748901	0.394646	-6.08	yadL	Yad-type fimbriae adhesin protein	0
EC958_1234	1.73	0.26	6.6325	0.0027	0.0067179	0.1	7.82	1.26	0.212401	0.612484	-6.45	csgA	curlin major subunit CsgA	1	ecos02026: Biofilm formation - Escherichia coli
EC958_2547	1.38	0.21	6.6144	0.0027	0.0067179	0.1	6.84	0.84	0.406068	0.784266	-6.56		malate dehydrogenase	6	ecos01100: Metabolic pathways | ecos01200: Carbon metabolism | ecos01110: Biosynthesis of secondary metabolites | ecos00020: Citrate cycle (TCA cycle) | ecos00620: Pyruvate metabolism | ecos01120: Microbial metabolism in diverse environments
EC958_0783	-1.26	0.19	-6.6114	0.0027	0.0067179	0.1	6.39	0.73	0.466528	0.815804	-6.49	nagD	N-acetylglucosamine metabolism	0
EC958_2673	1.12	0.18	6.1261	0.0036	0.00801598	0.1	7.96	1.21	0.23204	0.631706	-6.54	yfcV	putative Yfc fimbriae subunit YfcV	0
EC958_1530	-1.18	0.19	-6.1198	0.0036	0.00801598	0.1	6.78	0.72	0.477305	0.821872	-6.66	yciC	hypothetical protein	0
EC958_4672	1.07	0.19	5.7473	0.0045	0.00926375	0.1	8.31	1.34	0.185685	0.579005	-6.44	yjfM	hypothetical protein	0
EC958_0548	-1.35	0.24	-5.6795	0.0047	0.00956033	0.1	5.19	0.49	0.625024	0.891633	-6.26	yajD	hypothetical protein	0
EC958_2812	1	0.18	5.6606	0.0048	0.00969835	0.1	7.53	0.98	0.330213	0.734751	-6.63	yfgH	putative outer membrane lipoprotein	0
EC958_4399	-1.35	0.24	-5.6316	0.0049	0.00984222	0.1	7.96	1.28	0.206074	0.602229	-6.4	yiiP	hypothetical protein	0
EC958_1602	-1.33	0.24	-5.6017	0.005	0.00999221	0.1	6.35	0.72	0.472197	0.820481	-6.51	sohB	possible protease SohB	0
EC958_0168	-1.14	0.22	-5.2958	0.0061	0.0115555	0.1	8.43	1.34	0.186975	0.581556	-6.45	caiF	transcriptional activatory protein CaiF	0
EC958_1004	-0.97	0.2	-4.9173	0.0079	0.0140518	0.1	6.65	0.76	0.452445	0.81156	-6.53	ycaJ	putative polynucleotide enzyme	0
EC958_0215	-1.01	0.21	-4.8722	0.0082	0.0144252	0.1	8.52	1.37	0.175851	0.570021	-6.46		leu operon leader peptide	0
EC958_1371	1.5	0.32	4.6818	0.0094	0.0160463	0.1	7.28	1.03	0.309057	0.714952	-6.53		DNA packaging protein from bacteriophage origin	0
EC958_1091	0.85	0.19	4.4865	0.0109	0.0179094	0.1	8.24	1.3	0.199832	0.594371	-6.51		putative phage-related protein	0
EC958_0010	-0.99	0.22	-4.4668	0.0111	0.0181681	0.1	8.12	1.1	0.275673	0.686815	-6.65		type II restriction endonuclease	0
EC958_3769	1.6	0.36	4.3907	0.0118	0.0191065	0.1	6.11	0.61	0.543703	0.858268	-6.45	yhfU	hypothetical protein	0
EC958_0782	-0.91	0.22	-4.0649	0.0153	0.0236036	0.1	7.87	1.19	0.238483	0.639277	-6.53	asnB	glutamine-hydrolyzing asparagine synthetase B	4	ecos01230: Biosynthesis of amino acids | ecos01110: Biosynthesis of secondary metabolites | ecos01100: Metabolic pathways | ecos00250: Alanine, aspartate and glutamate metabolism
EC958_1013	1.03	0.26	4.0258	0.0158	0.0242509	0.1	7.58	1.03	0.308928	0.714952	-6.62		phage tail length tape-measure protein	0
EC958_2769	1.38	0.35	3.9977	0.0162	0.0247316	0.1	7.2	0.96	0.340585	0.743081	-6.61	eutG	ethanolamine utilization protein EutG	4	ecos01120: Microbial metabolism in diverse environments | ecos01100: Metabolic pathways | ecos01110: Biosynthesis of secondary metabolites | ecos00010: Glycolysis / Gluconeogenesis
EC958_4255	-0.68	0.17	-3.9389	0.017	0.0257536	0.1	7.29	0.83	0.408111	0.784266	-6.61		hypothetical protein	0
EC958_0346	-0.79	0.2	-3.9308	0.0171	0.0258669	0.1	7.5	1.11	0.270238	0.680334	-6.49	metN	D-methionine transport ATP-binding protein MetN	1	ecos02010: ABC transporters
EC958_0432	-1.02	0.26	-3.894	0.0176	0.0264516	0.1	9.22	1.93	0.0588953	0.342203	-5.76	yagU	hypothetical protein	0
EC958_1219	0.6	0.17	3.5085	0.0247	0.0353507	0.1	7.2	0.87	0.389211	0.776063	-6.64	ycdP	hypothetical protein	1	ecos02026: Biofilm formation - Escherichia coli
EC958_1323	-0.6	0.17	-3.4616	0.0258	0.0365779	0.1	5.63	0.52	0.601965	0.882343	-6.37	potA	ATP-binding component of spermidine/putrescine transport	1	ecos02010: ABC transporters
EC958_1738	-0.62	0.18	-3.3633	0.0282	0.0395974	0.1	5.66	0.59	0.557964	0.863606	-6.32		FdnG, alpha subunit of formate dehydrogenase-N	1	ecos02020: Two-component system
EC958_1892	0.6	0.18	3.3438	0.0287	0.0401456	0.1	5.23	0.47	0.636735	0.894373	-6.27	ydhW	hypothetical protein	0
EC958_3635	0.58	0.18	3.28	0.0305	0.0422143	0.1	6.76	0.85	0.39656	0.779863	-6.54	yhcS	putative transcriptional regulator LysR-type	0
EC958_2977	0.94	0.3	3.1105	0.0359	0.0485355	0.1	7.02	0.8	0.429691	0.796225	-6.65	ygbD	FlRd-NAD(+) reductase	0
EC958_2121	0.52	0.17	3.0269	0.0389	0.0520697	0.1	6.34	0.71	0.481405	0.823429	-6.52	yecI	ferritin-like protein	0
EC958_1344	-0.66	0.22	-2.9742	0.041	0.0545815	0.1	1.87	0.14	0.891217	0.974885	-5.39		Regulatory protein CI from bacteriophage origin	0
EC958_2518	-0.46	0.17	-2.6941	0.0544	0.0701089	0.1	6.21	0.63	0.533287	0.853238	-6.49	yejF	hypothetical ABC transporter ATP-binding protein YejF	1	ecos02010: ABC transporters
EC958_3046	-0.57	0.23	-2.4681	0.0691	0.0867854	0.1	8.53	1.45	0.153054	0.542398	-6.36	ygcF	hypothetical protein	2	ecos00790: Folate biosynthesis | ecos01100: Metabolic pathways
EC958_2284	-0.67	0.27	-2.4664	0.0692	0.0868684	0.1	6.66	0.82	0.41296	0.78745	-6.51	ybtS	putative salicylate synthetase	2	ecos01053: Biosynthesis of siderophore group nonribosomal peptides | ecos01110: Biosynthesis of secondary metabolites
EC958_1191	0.45	0.19	2.336	0.0797	0.0991753	0.1	7.69	1.2	0.235626	0.635508	-6.47	torS	sensor protein TorS	1	ecos02020: Two-component system
EC958_3142	0.35	0.17	2.0898	0.1049	0.127895	0.1	8.34	1.26	0.214342	0.615813	-6.55		2-deoxy-D-gluconate 3-dehydrogenase	2	ecos00040: Pentose and glucuronate interconversions | ecos01100: Metabolic pathways
EC958_4505	-0.44	0.23	-1.9378	0.1247	0.150003	0.1	7.88	1.2	0.235399	0.635242	-6.47		Qor subunit of quinone oxidoreductase	0
EC958_3791	0.43	0.22	1.9344	0.1252	0.150534	0.1	6.63	0.8	0.42488	0.79531	-6.53	hlsR	ribosome-associated heat shock protein 15	0
EC958_0534	-0.32	0.18	-1.8008	0.1461	0.172866	0.1	9.56	1.77	0.0817071	0.408247	-6.13	araJ	AraJ MFS transporter	0
EC958_4776	-0.29	0.22	-1.3652	0.2439	0.276769	0.1	7.24	0.84	0.405477	0.784266	-6.66		hypothetical protein	0
EC958_4257	0.23	0.18	1.269	0.2733	0.307141	0.1	6.77	0.7	0.486664	0.828334	-6.57	rffM	probable UDP-N-acetyl-D-mannosaminuronic acid transferase	0
EC958_2245	0.21	0.17	1.2522	0.2787	0.312798	0.1	6.8	0.79	0.431083	0.796225	-6.6		putative outer membrane protein of prophage	1	ecos02020: Two-component system
EC958_4237	0.19	0.19	1.0119	0.3688	0.404277	0.1	8.02	1.17	0.246147	0.650023	-6.56	ilvY	transcriptional activator protein IlvY	0
EC958_1689	-0.14	0.17	-0.8293	0.4536	0.489079	0.1	10.7	1.82	0.0735901	0.391185	-6.43	upaH	AIDA-I type autotransporter protein	0
EC958_1715	0.12	0.17	0.6873	0.5297	0.563314	0.1	6.61	0.88	0.380457	0.772026	-6.46	ydcS	putative ABC transporter periplasmic binding protein YdcS	1	ecos02024: Quorum sensing
EC958_1959	0.11	0.19	0.5985	0.5818	0.614515	0.1	5.82	0.62	0.538145	0.856642	-6.36	celA	CelA subunit of N,N'-diacetylchitobiose PTS permease	2	ecos00500: Starch and sucrose metabolism | ecos02060: Phosphotransferase system (PTS)
EC958_2253	0.08	0.17	0.4887	0.6506	0.680179	0.1	6.41	0.67	0.504717	0.837883	-6.55		phage tail assembly chaperone	0
EC958_2681	0.09	0.19	0.4452	0.6792	0.706049	0.1	7.11	0.73	0.466108	0.815359	-6.73	yfdC	putative transporter	0
EC958_0907	-0.07	0.2	-0.3613	0.7362	0.758231	0.1	6.88	0.75	0.458392	0.81269	-6.64	ybhG	hypothetical membrane protein YbhG	0
EC958_0501	0.04	0.17	0.249	0.8156	0.828854	0.1	7.08	0.89	0.378295	0.770656	-6.58	adhC	alcohol dehydrogenase class III	11	ecos00680: Methane metabolism | ecos01120: Microbial metabolism in diverse environments | ecos00626: Naphthalene degradation | ecos00071: Fatty acid degradation | ecos01110: Biosynthesis of secondary metabolites | ecos01200: Carbon metabolism | ecos00625: Chloroalkane and chloroalkene degradation | ecos00010: Glycolysis / Gluconeogenesis | ecos00350: Tyrosine metabolism | ecos01220: Degradation o…
EC958_3422	0	0.17	-0.0041	0.9969	0.997094	0.1	8.47	1.22	0.229279	0.626695	-6.61	qseC	sensor protein QseC	2	ecos02024: Quorum sensing | ecos02020: Two-component system
EC958_0881	4.34	0.19	23.2711	0	0	0.09	8.77	1.46	0.149549	0.536997	-6.41	ybhH	hypothetical protein	0
EC958_5132	4.86	0.31	15.6572	0.0001	0.00291364	0.09	7.29	0.94	0.352661	0.751187	-6.6		hypothetical protein	0
EC958_4122	4.34	0.27	15.8566	0.0001	0.00291364	0.09	6.06	0.56	0.577326	0.8704	-6.46		hypothetical protein	0
EC958_0641	3.16	0.23	13.9957	0.0002	0.00311733	0.09	7.63	0.98	0.333619	0.737338	-6.64		hypothetical protein	0
EC958_1394	2.88	0.23	12.6863	0.0002	0.00311733	0.09	4.41	0.32	0.751927	0.932834	-5.98	ycgX	hypothetical protein	0
EC958_0058	-2.64	0.21	-12.8602	0.0002	0.00311733	0.09	7.4	0.7	0.486612	0.828334	-6.8		hypothetical protein	0
EC958_0044	2.24	0.19	11.5451	0.0003	0.00314601	0.09	9.27	1.54	0.127968	0.498967	-6.39	fimE	type 1 fimbriae regulatory protein FimE	0
EC958_0673	-3.02	0.25	-12.0614	0.0003	0.00314601	0.09	9.35	1.37	0.175871	0.570021	-6.69	ompT	outer membrane protein 3b (a), protease VII	0
EC958_0510	3.68	0.33	11.2133	0.0004	0.00340731	0.09	7.06	0.75	0.454061	0.812393	-6.66	yaiV	hypothetical protein	0
EC958_3285	3.33	0.31	10.678	0.0004	0.00340731	0.09	4.91	0.42	0.677162	0.911678	-6.19		hypothetical protein	0
EC958_0734	3.14	0.29	10.9103	0.0004	0.00340731	0.09	7.32	0.88	0.383522	0.773472	-6.7	citF	citrate lyase alpha chain	1	ecos02020: Two-component system
EC958_1186	2.81	0.25	11.1104	0.0004	0.00340731	0.09	4.08	0.28	0.781109	0.943552	-6	cspH	cold shock-like protein H	0
EC958_4940	2.67	0.25	10.7265	0.0004	0.00340731	0.09	6.55	0.73	0.470843	0.819572	-6.55		phage protein U	0
EC958_1236	2.6	0.23	11.1391	0.0004	0.00340731	0.09	7.1	0.78	0.438598	0.800997	-6.7		hypothetical protein	0
EC958_2007	2.06	0.19	10.6472	0.0004	0.00340731	0.09	6.81	0.68	0.500194	0.835375	-6.67	yeaI	hypothetical protein	0
EC958_0283	3.17	0.31	10.0874	0.0005	0.00354144	0.09	8.56	1.07	0.287733	0.696741	-6.84	ecpD	Yad-type fimbriae periplasmic chaperone protein	0
EC958_0579	-2.68	0.27	-10.111	0.0005	0.00354144	0.09	5.18	0.46	0.648321	0.901152	-6.39	hupB	DNA-binding protein HU-beta, NS1 (HU-1)	0
EC958_3813	3.3	0.33	9.9793	0.0006	0.00363259	0.09	6.59	0.71	0.482587	0.825165	-6.56	rtcA	RNA 3'-terminal phosphate cyclase, chain B	0
EC958_3480	2.09	0.21	9.7672	0.0006	0.00363259	0.09	5.69	0.46	0.649843	0.901152	-6.45	ygjH	putative tRNA synthetase	0
EC958_3033	1.87	0.19	9.7917	0.0006	0.00363259	0.09	6.94	0.77	0.444343	0.804444	-6.61	ygcP	putative anti-terminator regulatory protein	0
EC958_5189	1.88	0.2	9.2988	0.0007	0.00375089	0.09	6.08	0.6	0.551349	0.861305	-6.48		hypothetical protein	0
EC958_0471	3.06	0.33	9.1831	0.0008	0.00388117	0.09	9.8	1.71	0.0929109	0.433441	-6.3	yahE	hypothetical protein	0
EC958_0695	2.95	0.32	9.1753	0.0008	0.00388117	0.09	8.53	1.14	0.259327	0.668175	-6.76		hypothetical protein	0
EC958_0802	-2.1	0.24	-8.7087	0.001	0.00418612	0.09	4.52	0.28	0.781114	0.943552	-6.08	fldA	flavodoxin 1	0
EC958_3801	-1.61	0.19	-8.435	0.0011	0.00430924	0.09	9.57	1.7	0.0949096	0.43879	-6.26	yhgF	hypothetical protein	0
EC958_3036	2.4	0.3	8.0237	0.0013	0.00462944	0.09	7.2	0.93	0.354119	0.751492	-6.57	ygcS	hypothetical metabolite transport protein YgcS	0
EC958_2581	-1.62	0.21	-7.882	0.0014	0.00479252	0.09	6.57	0.62	0.537026	0.856498	-6.61		hypothetical protein	0
EC958_0985	2.35	0.3	7.7979	0.0015	0.00494027	0.09	7.66	0.9	0.371542	0.765588	-6.75	ybjW	putative prismane	2	ecos01100: Metabolic pathways | ecos00910: Nitrogen metabolism
EC958_1386	1.35	0.19	7.2	0.002	0.00571047	0.09	10.05	1.76	0.0843491	0.412582	-6.32		hypothetical protein	0
EC958_2635	-1.56	0.22	-7.2079	0.002	0.00571047	0.09	5.46	0.48	0.635594	0.894373	-6.39		putative regulator	0
EC958_2154	1.91	0.28	6.8772	0.0023	0.00618479	0.09	4.23	0.31	0.755225	0.933862	-6.02		hypothetical protein	0
EC958_3531	-1.38	0.2	-6.8924	0.0023	0.00618479	0.09	6.96	0.7	0.487014	0.828334	-6.66		HtrA suppressor protein	0
EC958_0883	2.28	0.33	6.8578	0.0024	0.00631786	0.09	8.98	1.55	0.126253	0.498967	-6.35	ybhJ	hypothetical protein	8	ecos00630: Glyoxylate and dicarboxylate metabolism | ecos00020: Citrate cycle (TCA cycle) | ecos01100: Metabolic pathways | ecos01200: Carbon metabolism | ecos01110: Biosynthesis of secondary metabolites | ecos01210: 2-Oxocarboxylic acid metabolism | ecos01230: Biosynthesis of amino acids | ecos01120: Microbial metabolism in diverse environments
EC958_3099	1.47	0.22	6.8212	0.0024	0.00631786	0.09	9.66	1.73	0.0888034	0.422104	-6.23		hypothetical protein	1	ecos03070: Bacterial secretion system
EC958_0431	1.32	0.19	6.8534	0.0024	0.00631786	0.09	8.71	1.14	0.25853	0.66715	-6.8		hypothetical protein	0
EC958_5178	1.23	0.18	6.83	0.0024	0.00631786	0.09	7.58	0.83	0.408056	0.784266	-6.77		hypothetical protein	0
EC958_3548	-1.22	0.18	-6.8436	0.0024	0.00631786	0.09	6.22	0.57	0.567752	0.866829	-6.53	yraN	hypothetical protein	0
EC958_3607	-1.68	0.26	-6.4813	0.0029	0.00697851	0.09	6.54	0.6	0.553416	0.862439	-6.58	yrbL	hypothetical protein	0
EC958_4938	1.13	0.18	6.4152	0.003	0.00711234	0.09	1.46	0.14	0.886886	0.973306	-5.37		Dipeptide chemoreceptor protein	0
EC958_1617	-1.21	0.19	-6.2334	0.0034	0.00771128	0.09	6.4	0.59	0.559049	0.863606	-6.61		putative DEOR-type transcriptional regulator	0
EC958_4082	-1.17	0.19	-6.0484	0.0038	0.00825695	0.09	10.42	2.06	0.0439511	0.287441	-5.83		ATPase-like protein	0
EC958_4566	1.07	0.18	5.9177	0.0041	0.00870232	0.09	6.61	0.65	0.518426	0.847029	-6.61	yjcU	D-allulose-6-phosphate 3-epimerase	3	ecos01100: Metabolic pathways | ecos00051: Fructose and mannose metabolism | ecos01120: Microbial metabolism in diverse environments
EC958_1384	1.79	0.31	5.8034	0.0044	0.0091423	0.09	9.02	1.46	0.150785	0.538969	-6.49		tail component of prophage	0
EC958_4626	-1.37	0.24	-5.7628	0.0045	0.00926375	0.09	6.71	0.71	0.479847	0.823028	-6.62	cutA	divalent cation tolerance protein	0
EC958_2352	0.98	0.18	5.5809	0.0051	0.0101132	0.09	6.65	0.66	0.515114	0.844399	-6.63		D-alanyl-D-alanine carboxypeptidase	2	ecos00550: Peptidoglycan biosynthesis | ecos01100: Metabolic pathways
EC958_2766	1.14	0.22	5.1732	0.0066	0.0122849	0.09	7.03	0.82	0.415168	0.789037	-6.64	eutB	probable regulatory subunit of ethanolamine ammonia-lyase	2	ecos01100: Metabolic pathways | ecos00564: Glycerophospholipid metabolism
EC958_2295	0.88	0.18	5.0208	0.0074	0.0133994	0.09	5.15	0.41	0.683176	0.912196	-6.26		hypothetical protein	0
EC958_0387	1.57	0.31	4.9998	0.0075	0.0135327	0.09	6.4	0.64	0.523356	0.847853	-6.59	lfgA	lateral flagellar P-ring addition protein (FlgA-like)	1	ecos02040: Flagellar assembly
EC958_3501	-1.1	0.22	-4.9026	0.008	0.0141706	0.09	6.61	0.67	0.504453	0.837883	-6.58	yqjA	hypothetical protein	0
EC958_2305	0.84	0.17	4.8292	0.0085	0.0148359	0.09	6.18	0.56	0.580378	0.871288	-6.54		nitrogen assimilation regulatory protein nac	0
EC958_2380	-1.09	0.23	-4.7461	0.009	0.0154976	0.09	8.61	1.24	0.220371	0.620235	-6.68	rfbD	dTDP-4-dehydrorhamnose reductase, subunit of dTDP-L-rhamnose synthetase	5	ecos00521: Streptomycin biosynthesis | ecos01100: Metabolic pathways | ecos01110: Biosynthesis of secondary metabolites | ecos00541: O-Antigen nucleotide sugar biosynthesis | ecos00523: Polyketide sugar unit biosynthesis
EC958_2331	1.18	0.25	4.67	0.0095	0.0161632	0.09	6.9	0.72	0.47653	0.821872	-6.67		putative transposase	0
EC958_4972	-0.92	0.2	-4.5491	0.0104	0.0172985	0.09	5.99	0.5	0.616619	0.88713	-6.47		hypothetical protein	0
EC958_2832	-0.92	0.2	-4.5047	0.0108	0.0177964	0.09	8.01	1.1	0.276559	0.687635	-6.67	sseB	enhanced serine sensitivity	0
EC958_0986	0.78	0.17	4.481	0.011	0.0180448	0.09	7.4	0.84	0.405957	0.784266	-6.75	ybjE	hypothetical protein	0
EC958_1947	-0.98	0.22	-4.3955	0.0117	0.0189866	0.09	5.85	0.56	0.580693	0.871288	-6.46	yniA	hypothetical protein	0
EC958_2071	-0.89	0.2	-4.3666	0.012	0.0193509	0.09	6.54	0.69	0.495513	0.832753	-6.6		phosphogluconate dehydratase	4	ecos00030: Pentose phosphate pathway | ecos01100: Metabolic pathways | ecos01200: Carbon metabolism | ecos01120: Microbial metabolism in diverse environments
EC958_2447	-1.04	0.25	-4.096	0.0149	0.0230559	0.09	7.81	0.95	0.347719	0.747729	-6.73	yehE	hypothetical protein	0
EC958_0707	-0.82	0.2	-4.0761	0.0151	0.0233231	0.09	7.79	0.88	0.381893	0.772563	-6.8	fepE	ferric enterobactin transport protein FepE	0
EC958_2040	-0.68	0.17	-3.9543	0.0168	0.0255109	0.09	5.89	0.66	0.51283	0.843827	-6.44	yebH	ribosomal RNA large subunit methyltransferase A	0
EC958_2314	-1.01	0.26	-3.8942	0.0176	0.0264516	0.09	6.99	0.8	0.429701	0.796225	-6.62	ibrB	hypothetical protein	0
EC958_0507	0.69	0.18	3.7935	0.0192	0.0284806	0.09	6.68	0.82	0.418499	0.791698	-6.5	tauD	alpha-ketoglutarate-dependent taurine dioxygenase	2	ecos00920: Sulfur metabolism | ecos00430: Taurine and hypotaurine metabolism
EC958_2471	-0.81	0.22	-3.6898	0.021	0.0307856	0.09	6.96	0.85	0.397144	0.779863	-6.6		D-lactate dehydrogenase	3	ecos01100: Metabolic pathways | ecos01120: Microbial metabolism in diverse environments | ecos00620: Pyruvate metabolism
EC958_1218	0.62	0.17	3.606	0.0226	0.0327196	0.09	7.05	0.83	0.407897	0.784266	-6.65	phoH	PhoH protein	0
EC958_4706	0.55	0.17	3.2139	0.0325	0.0445973	0.09	6.46	0.61	0.54563	0.858563	-6.55	ytfG	hypothetical protein	4	ecos00130: Ubiquinone and other terpenoid-quinone biosynthesis | ecos01100: Metabolic pathways | ecos01240: Biosynthesis of cofactors | ecos01110: Biosynthesis of secondary metabolites
EC958_3834	-0.62	0.21	-3.0016	0.0399	0.0532277	0.09	7.88	1.01	0.314704	0.7213	-6.69	yhhW	hypothetical protein	0
EC958_1658	-0.59	0.2	-2.9616	0.0415	0.0551326	0.09	8.06	1.06	0.29354	0.703611	-6.7		hypothetical protein	0
EC958_1456	-0.76	0.26	-2.9605	0.0415	0.0551326	0.09	4.89	0.4	0.692535	0.913442	-6.21		hypothetical protein	0
EC958_0436	0.5	0.18	2.747	0.0515	0.0668418	0.09	8.72	1.25	0.215087	0.616035	-6.68	matD/ecpC	Mat/Ecp fimbriae outer membrane usher protein	0
EC958_3025	-0.64	0.24	-2.6834	0.055	0.0707577	0.09	7.57	1.07	0.291255	0.700072	-6.56		hypothetical protein	0
EC958_2988	-0.61	0.23	-2.6254	0.0585	0.0747354	0.09	8.15	1.16	0.252133	0.659308	-6.68	hycE	formate hydrogenlyase subunit 5	0
EC958_0654	0.56	0.22	2.6027	0.0599	0.076258	0.09	8.97	1.46	0.150302	0.538446	-6.48	ylbB	allantoate amidohydrolase	3	ecos01100: Metabolic pathways | ecos01120: Microbial metabolism in diverse environments | ecos00230: Purine metabolism
EC958_0255	-0.6	0.24	-2.4462	0.0707	0.0886646	0.09	5.53	0.47	0.642617	0.898025	-6.32	pdhR	pyruvate dehydrogenase complex repressor	0
EC958_2607	-0.41	0.18	-2.2771	0.0851	0.105282	0.09	6.78	0.75	0.459023	0.81269	-6.6	elaC	protein ElaC	0
EC958_1104	0.35	0.17	2.0359	0.1115	0.135267	0.09	4.4	0.37	0.713989	0.918557	-6.09		putative phage-related DNA-binding protein	0
EC958_0788	0.32	0.17	1.858	0.1367	0.162909	0.09	7.75	0.88	0.381023	0.772539	-6.79	nagE	N-acetylglucosamine PTS permease	2	ecos02060: Phosphotransferase system (PTS) | ecos00520: Amino sugar and nucleotide sugar metabolism
EC958_3427	0.31	0.17	1.8232	0.1423	0.168798	0.09	7.35	0.97	0.338019	0.740759	-6.6		hypothetical protein	0
EC958_0513	-0.3	0.17	-1.7875	0.1484	0.175264	0.09	7.34	0.91	0.366104	0.761379	-6.64	sbmA	peptide antibiotic transporter SbmA	0
EC958_0290	-0.27	0.17	-1.6172	0.1811	0.210585	0.09	6.65	0.76	0.447867	0.807798	-6.57	ligT	putative 2'-5' RNA ligase	0
EC958_1052	0.29	0.19	1.5655	0.1925	0.22278	0.09	7.34	0.91	0.364437	0.759729	-6.68	dmsA	anaerobic dimethyl sulfoxide reductase chain A	2	ecos00920: Sulfur metabolism | ecos01100: Metabolic pathways
EC958_2407	0.26	0.17	1.5216	0.2027	0.233793	0.09	7.83	1.07	0.287772	0.696741	-6.62	yegE	putative sensor-type protein	1	ecos02026: Biofilm formation - Escherichia coli
EC958_4951	-0.31	0.2	-1.5173	0.2038	0.234956	0.09	8.21	1.07	0.287849	0.696741	-6.73	ybcL	hypothetical protein	0
EC958_0922	0.28	0.19	1.472	0.215	0.246594	0.09	5	0.43	0.671758	0.908949	-6.21	glnQ	glutamine transport ATP-binding protein GlnQ	1	ecos02010: ABC transporters
EC958_0912	0.22	0.17	1.3296	0.2544	0.287666	0.09	6.95	0.79	0.430912	0.796225	-6.61	dinG	probable ATP-dependent helicase DinG	0
EC958_2052	0.21	0.18	1.2209	0.2892	0.323591	0.09	6.5	0.74	0.46037	0.81269	-6.54	yebS	putative membrane protein	0
EC958_0107	0.18	0.17	1.0557	0.3507	0.386252	0.09	7.07	0.87	0.390429	0.777235	-6.63	yjjV	putative deoxyribonuclease YjjV	0
EC958_4906	0.12	0.17	0.7164	0.5133	0.547805	0.09	5.37	0.39	0.697306	0.914788	-6.35		transposase, IS30 family	0
EC958_1573	-0.12	0.17	-0.7138	0.5148	0.549177	0.09	5.5	0.5	0.618925	0.888838	-6.37		tail assembly protein I	0
EC958_3956	0.11	0.17	0.6348	0.56	0.593306	0.09	6.71	0.76	0.452585	0.81156	-6.57	yiaC	hypothetical acetyltransferase YiaC	0
EC958_1200	-0.17	0.27	-0.6309	0.5623	0.59539	0.09	2.69	0.19	0.847736	0.962379	-5.56	yccJ	hypothetical protein	0
EC958_1736	0.08	0.17	0.4496	0.6763	0.703319	0.09	7.15	0.7	0.488892	0.82919	-6.75	narU	nitrite extrusion protein 2	1	ecos00910: Nitrogen metabolism
EC958_1562	0.07	0.17	0.4065	0.7052	0.730559	0.09	5.44	0.51	0.611679	0.885873	-6.33		putative DNA packaging protein	0
EC958_4291	-0.06	0.17	-0.3301	0.7579	0.777147	0.09	8.26	1.19	0.240763	0.642731	-6.61	metR	regulator for MetE and MetH	0
EC958_2053	-0.04	0.17	-0.237	0.8243	0.837032	0.09	7.03	0.85	0.396651	0.779863	-6.61	yebT	hypothetical protein	0
EC958_1322	0	0.17	-0.0096	0.9928	0.993381	0.09	5.15	0.43	0.668117	0.90869	-6.22	potB	spermidine-putrescine transport system permease	1	ecos02010: ABC transporters
EC958_5133	5.55	0.29	19.0717	0	0	0.08	6.1	0.54	0.588908	0.87661	-6.52		putative transcriptional regulator	0
EC958_0149	4.87	0.32	15.0399	0.0001	0.00291364	0.08	9.14	1.16	0.250212	0.656162	-6.86		hypothetical protein	0
EC958_2445	4.73	0.29	16.4648	0.0001	0.00291364	0.08	5.95	0.49	0.627381	0.892591	-6.51	yehC	putative periplasmic chaperone YehC	0
EC958_0155	4.31	0.31	14.0823	0.0001	0.00291364	0.08	8.72	1.23	0.224153	0.622957	-6.68		putative transport protein	0
EC958_1760	4.35	0.33	13.1148	0.0002	0.00311733	0.08	6.96	0.61	0.542258	0.857012	-6.76	ydeM	hypothetical protein	0
EC958_2502	4.2	0.32	13.3169	0.0002	0.00311733	0.08	7.57	0.88	0.383296	0.773468	-6.73	yeiC	hypothetical sugar kinase YeiC	2	ecos01100: Metabolic pathways | ecos00240: Pyrimidine metabolism
EC958_2696	4.14	0.33	12.4214	0.0002	0.00311733	0.08	9.04	1.1	0.277727	0.688801	-6.94	emrY	multidrug resistance protein Y	1	ecos02020: Two-component system
EC958_5194	4.06	0.32	12.7994	0.0002	0.00311733	0.08	6.14	0.51	0.61205	0.885873	-6.59		hypothetical protein	0
EC958_1235	4.06	0.32	12.8163	0.0002	0.00311733	0.08	7.57	0.77	0.443959	0.804444	-6.86	csgC	putative curli production protein CsgC	1	ecos02026: Biofilm formation - Escherichia coli
EC958_3243	3.78	0.3	12.4553	0.0002	0.00311733	0.08	8.5	1.08	0.286101	0.695272	-6.79		putative TRAP-type C4-dicarboxylate transport system, small permease component	0
EC958_0832	4.01	0.33	12.1571	0.0003	0.00314601	0.08	8.44	0.97	0.333913	0.737338	-6.87		putative C4-dicarboxylate transporter, small permease protein, (DctQ-like)	0
EC958_0845	3.59	0.31	11.3992	0.0003	0.00314601	0.08	7.48	0.86	0.394304	0.778673	-6.72		PTS system fructose-specific IIABC components	1	ecos02060: Phosphotransferase system (PTS)
EC958_0831	2.84	0.28	10.3002	0.0005	0.00354144	0.08	9.77	1.63	0.107907	0.468993	-6.42		putative C4-dicarboxylate-binding periplasmic protein (DctP-like)	0
EC958_2273	2.6	0.25	10.2706	0.0005	0.00354144	0.08	5.04	0.32	0.752785	0.933271	-6.27		hypothetical protein	0
EC958_4754	-2.36	0.22	-10.5617	0.0005	0.00354144	0.08	8.37	0.86	0.393716	0.778673	-6.96	pepA	aminopeptidase A/I	2	ecos00480: Glutathione metabolism | ecos01100: Metabolic pathways
EC958_3374	2.34	0.23	9.9794	0.0006	0.00363259	0.08	7.1	0.76	0.452054	0.81156	-6.68		protein YtfJ	0
EC958_1205	3.08	0.33	9.451	0.0007	0.00375089	0.08	5.17	0.43	0.671807	0.908949	-6.31		putative NADH dehydrogenase/NAD(P)H nitroreductase	2	ecos00240: Pyrimidine metabolism | ecos01100: Metabolic pathways
EC958_2039	2.56	0.27	9.3342	0.0007	0.00375089	0.08	4.72	0.39	0.697035	0.914788	-6.22		hypothetical protein	0
EC958_4992	2.29	0.25	9.3302	0.0007	0.00375089	0.08	8.9	1.24	0.221128	0.620843	-6.73	yfdE	formyl-coenzyme A transferase	0
EC958_2757	-1.85	0.2	-9.4044	0.0007	0.00375089	0.08	6.27	0.54	0.588275	0.876441	-6.61	yfeY	hypothetical protein	0
EC958_2365	-1.67	0.18	-9.0597	0.0008	0.00388117	0.08	5.7	0.42	0.676831	0.911678	-6.43	hisA	1-(5-phosphoribosyl)-5-[(5-phosphoribosylamino)methylideneamino] imidazole-4-carboxamide isomerase	4	ecos01110: Biosynthesis of secondary metabolites | ecos01230: Biosynthesis of amino acids | ecos01100: Metabolic pathways | ecos00340: Histidine metabolism
EC958_0715	-2.07	0.23	-9.0654	0.0008	0.00388117	0.08	6.41	0.62	0.537422	0.856556	-6.59	entB	2,3-dihydro-2,3-dihydroxybenzoate synthetase, isochroismatase	2	ecos01110: Biosynthesis of secondary metabolites | ecos01053: Biosynthesis of siderophore group nonribosomal peptides
EC958_2224	2.91	0.33	8.7052	0.001	0.00418612	0.08	5.3	0.43	0.665864	0.907417	-6.37	yedA	putative transmembrane subunit	0
EC958_0375	2.85	0.33	8.5382	0.001	0.00418612	0.08	9.39	1.36	0.180751	0.573037	-6.72	lafK	lateral flagellar RpoN-interacting regulatory protein	2	ecos02020: Two-component system | ecos02040: Flagellar assembly
EC958_1917	1.98	0.23	8.4361	0.0011	0.00430924	0.08	4.68	0.32	0.747612	0.931071	-6.13		hypothetical protein	0
EC958_4633	-2.04	0.24	-8.3973	0.0011	0.00430924	0.08	6.47	0.57	0.569424	0.867674	-6.6	yjeI	hypothetical protein	0
EC958_2559	2.62	0.32	8.1761	0.0012	0.00447535	0.08	6.34	0.62	0.539272	0.856745	-6.57	atoA	acetate CoA-transferase beta subunit	7	ecos00310: Lysine degradation | ecos01100: Metabolic pathways | ecos00650: Butanoate metabolism | ecos00640: Propanoate metabolism | ecos00627: Aminobenzoate degradation | ecos02020: Two-component system | ecos01120: Microbial metabolism in diverse environments
EC958_1190	2.59	0.31	8.2852	0.0012	0.00447535	0.08	6.18	0.49	0.624375	0.891633	-6.61	yccM	putative electron transport protein YccM	0
EC958_4945	2.29	0.29	7.9749	0.0013	0.00462944	0.08	5.33	0.37	0.713704	0.918557	-6.35		hypothetical protein	0
EC958_5163	-2.06	0.25	-8.0776	0.0013	0.00462944	0.08	9.45	1.38	0.174421	0.568307	-6.69		hypothetical protein	0
EC958_1725	1.76	0.22	7.9035	0.0014	0.00479252	0.08	7.26	0.75	0.455355	0.812393	-6.77	yncD	probable tonB-dependent receptor YncD	0
EC958_1019	1.44	0.19	7.5213	0.0017	0.00522951	0.08	9.78	1.43	0.157735	0.545716	-6.75		phage tail fibre protein	0
EC958_0693	2.03	0.27	7.4029	0.0018	0.00538216	0.08	6.16	0.55	0.585512	0.874891	-6.56		ribose ABC transporter permease component	1	ecos02010: ABC transporters
EC958_3580	-1.68	0.23	-7.2033	0.002	0.00571047	0.08	6.03	0.53	0.601341	0.882343	-6.52	yhbY	hypothetical protein	0
EC958_1311	-1.38	0.19	-7.0895	0.0021	0.00587817	0.08	7.29	0.79	0.434446	0.796524	-6.74		transcription-repair coupling factor	1	ecos03420: Nucleotide excision repair
EC958_4085	-1.33	0.19	-6.9442	0.0023	0.00618479	0.08	9.34	1.51	0.136925	0.515217	-6.45		hypothetical protein	0
EC958_1639	-1.54	0.22	-6.9479	0.0023	0.00618479	0.08	6.36	0.56	0.578498	0.870754	-6.57	pspE	phage shock protein E	0
EC958_0636	-1.19	0.18	-6.5926	0.0027	0.0067179	0.08	5.46	0.4	0.692906	0.913506	-6.41	tesA	acyl-CoA thioesterase I	1	ecos01040: Biosynthesis of unsaturated fatty acids
EC958_3393	1.37	0.21	6.4403	0.003	0.00711234	0.08	7.08	0.68	0.498782	0.834914	-6.7	yghW	hypothetical protein	0
EC958_5180	1.84	0.29	6.3873	0.0031	0.0072721	0.08	7.5	0.73	0.466761	0.815923	-6.83		hypothetical protein	0
EC958_0083	-1.22	0.19	-6.398	0.0031	0.0072721	0.08	5.54	0.43	0.670528	0.908712	-6.43		hypothetical protein	0
EC958_3940	-1.44	0.23	-6.394	0.0031	0.0072721	0.08	6.47	0.48	0.635316	0.894373	-6.61	yhjR	hypothetical protein	0
EC958_0646	1.81	0.29	6.2719	0.0033	0.00755802	0.08	9.12	1.34	0.185652	0.579005	-6.67		glyoxylate carboligase	2	ecos01100: Metabolic pathways | ecos00630: Glyoxylate and dicarboxylate metabolism
EC958_0177	2.14	0.35	6.1442	0.0036	0.00801598	0.08	7.62	0.86	0.39334	0.778673	-6.76	fixC	FixC protein	0
EC958_1808	1.3	0.22	5.9398	0.004	0.00854667	0.08	5	0.39	0.698449	0.914788	-6.24	ynfG	Fe-S subunit oxidoreductase	0
EC958_2843	-1.08	0.2	-5.4797	0.0054	0.010545	0.08	5.66	0.51	0.611836	0.885873	-6.43	yfhQ	putative ATP synthase beta subunit	0
EC958_0400	1.65	0.3	5.4651	0.0055	0.0107036	0.08	8.04	0.78	0.437619	0.799546	-6.95	lafW	lateral flagellar hook associated protein	0
EC958_0721	0.99	0.18	5.379	0.0058	0.011152	0.08	6.89	0.76	0.448685	0.808386	-6.66	ybdL	hypothetical aminotransferase YbdL	0
EC958_0411	1.13	0.22	5.1017	0.007	0.0128383	0.08	7.6	0.82	0.414031	0.788309	-6.81	dinP	damage-inducible protein P; DNA polymerase IV	0
EC958_2686	0.8	0.18	4.5281	0.0106	0.0175628	0.08	8.47	1.05	0.298754	0.709815	-6.83		hypothetical phage protein	0
EC958_5027	-1.2	0.27	-4.4595	0.0112	0.018291	0.08	6.02	0.53	0.598586	0.882343	-6.59	cysK	cysteine synthase A	7	ecos01100: Metabolic pathways | ecos01200: Carbon metabolism | ecos00920: Sulfur metabolism | ecos01110: Biosynthesis of secondary metabolites | ecos01230: Biosynthesis of amino acids | ecos01120: Microbial metabolism in diverse environments | ecos00270: Cysteine and methionine metabolism
EC958_1332	-0.84	0.19	-4.4296	0.0114	0.018588	0.08	5.54	0.44	0.664152	0.907417	-6.39	rluE	23S rRNA pseudouridine synthase	0
EC958_1123	0.8	0.19	4.3238	0.0124	0.0198214	0.08	7.76	0.93	0.356094	0.751973	-6.77	ycaI	hypothetical protein	0
EC958_0076	-0.89	0.21	-4.3101	0.0125	0.019944	0.08	9.94	1.67	0.0995992	0.449107	-6.39		type I restriction-modification system, restriction subunit R	0
EC958_0017	-0.89	0.21	-4.172	0.014	0.0218878	0.08	7.86	0.83	0.409283	0.784688	-6.84		putative DNA-binding transcriptional regulator	0
EC958_0453	0.78	0.19	4.0557	0.0154	0.0237293	0.08	10.58	1.73	0.0887724	0.422104	-6.51	ykgC	probable pyridine nucleotide-disulfideoxidoreductase YkgC	0
EC958_1088	1.13	0.29	3.9109	0.0174	0.0262279	0.08	6.37	0.6	0.548154	0.859996	-6.6		putative phage virion morphogenesis protein	0
EC958_4267	-0.93	0.24	-3.8921	0.0177	0.0265863	0.08	6.78	0.53	0.601445	0.882343	-6.75	cyaA	adenylate cyclase	3	ecos01100: Metabolic pathways | ecos00230: Purine metabolism | ecos02026: Biofilm formation - Escherichia coli
EC958_3639	-0.82	0.21	-3.8465	0.0184	0.0274448	0.08	6.38	0.49	0.629031	0.892669	-6.64	yhdE	maf-like protein YhdE	0
EC958_3211	0.67	0.18	3.7897	0.0193	0.0286042	0.08	6.17	0.57	0.568704	0.867208	-6.5		putative ATP-binding protein of ABC transport system	1	ecos02010: ABC transporters
EC958_0813	1.36	0.36	3.7542	0.0199	0.0293323	0.08	7.89	0.99	0.325484	0.730981	-6.76	kdpB	potassium-transporting ATPase B chain	1	ecos02020: Two-component system
EC958_2334	0.65	0.18	3.6976	0.0209	0.0306741	0.08	5.8	0.49	0.626213	0.892033	-6.49		putative ABC transporter	0
EC958_2578	1.26	0.34	3.6919	0.021	0.0307856	0.08	5.84	0.46	0.644171	0.898415	-6.42	glpB	anaerobic glycerol-3-phosphate dehydrogenase subunit B	2	ecos01110: Biosynthesis of secondary metabolites | ecos00564: Glycerophospholipid metabolism
EC958_2415	0.86	0.24	3.6261	0.0222	0.0322406	0.08	8.06	0.98	0.332699	0.735965	-6.77	yegO	hypothetical protein	1	ecos02020: Two-component system
EC958_2850	0.68	0.19	3.6259	0.0222	0.0322406	0.08	6.37	0.67	0.50756	0.839355	-6.57	yphB	hypothetical protein	5	ecos00010: Glycolysis / Gluconeogenesis | ecos01110: Biosynthesis of secondary metabolites | ecos01100: Metabolic pathways | ecos00052: Galactose metabolism | ecos01120: Microbial metabolism in diverse environments
EC958_1376	1.05	0.3	3.5082	0.0247	0.0353507	0.08	5.75	0.49	0.626118	0.892033	-6.41		minor tail protein G	0
EC958_2414	0.81	0.23	3.4613	0.0258	0.0365779	0.08	8.29	1.19	0.239641	0.640732	-6.64	yegN	hypothetical protein	1	ecos02020: Two-component system
EC958_3362	-0.59	0.17	-3.4626	0.0258	0.0365779	0.08	4.94	0.34	0.733824	0.924831	-6.16	glcG	protein GlcG	0
EC958_3133	-0.83	0.24	-3.3938	0.0274	0.0385691	0.08	5.91	0.45	0.657972	0.904871	-6.52	ygdR	hypothetical lipoprotein	0
EC958_2851	0.61	0.19	3.2574	0.0312	0.0430785	0.08	7.04	0.63	0.533667	0.853349	-6.82	gutB	sorbitol dehydrogenase	0
EC958_5223	0.55	0.18	3.047	0.0381	0.051119	0.08	6.53	0.51	0.609542	0.885565	-6.66		putative prophage protein	0
EC958_1261	-0.65	0.21	-3.0384	0.0385	0.0515747	0.08	6.91	0.73	0.469942	0.818605	-6.68	rimJ	ribosomal-protein-alanine acetyltransferase	0
EC958_2410	0.54	0.18	3.0056	0.0397	0.053016	0.08	6.95	0.68	0.499781	0.835375	-6.73	yegI	hypothetical protein	0
EC958_2591	-0.56	0.19	-2.9393	0.0424	0.0561392	0.08	7.66	0.93	0.354922	0.751751	-6.75	yfbE	putative glutamine-scyllo-inositol transaminase	4	ecos00520: Amino sugar and nucleotide sugar metabolism | ecos02020: Two-component system | ecos01503: Cationic antimicrobial peptide (CAMP) resistance | ecos01100: Metabolic pathways
EC958_4145	-0.67	0.23	-2.8839	0.0448	0.0591489	0.08	7.39	0.71	0.478488	0.821872	-6.79	uhpA	response regulator UhpA	1	ecos02020: Two-component system
EC958_4920	0.49	0.17	2.87	0.0455	0.0599959	0.08	5.37	0.39	0.69608	0.914788	-6.34		hypothetical protein	0
EC958_1079	0.48	0.17	2.8143	0.0481	0.0630352	0.08	5.56	0.45	0.657422	0.90462	-6.42		hypothetical protein	0
EC958_1448	-0.49	0.2	-2.4732	0.0687	0.0863888	0.08	8.1	0.89	0.376273	0.769231	-6.88		hypothetical protein	0
EC958_2902	0.4	0.17	2.3489	0.0786	0.0979492	0.08	6.59	0.54	0.590024	0.87738	-6.69	tyrA	bifunctional chorismate mutase/prephenate dehydratase	5	ecos00401: Novobiocin biosynthesis | ecos01110: Biosynthesis of secondary metabolites | ecos01230: Biosynthesis of amino acids | ecos00400: Phenylalanine, tyrosine and tryptophan biosynthesis | ecos01100: Metabolic pathways
EC958_1567	-0.39	0.17	-2.2963	0.0833	0.103304	0.08	5.65	0.46	0.645172	0.899048	-6.4		putative phage tail assembly chaperone	0
EC958_0870	-0.39	0.18	-2.1739	0.0954	0.117261	0.08	6.47	0.57	0.568182	0.866947	-6.67	galT	galactose-1-phosphate uridylyltransferase	3	ecos00520: Amino sugar and nucleotide sugar metabolism | ecos00052: Galactose metabolism | ecos01100: Metabolic pathways
EC958_2475	0.37	0.18	2.0351	0.1116	0.135356	0.08	5.7	0.41	0.683921	0.912196	-6.41		putative oxidoreductase	0
EC958_1843	-0.32	0.17	-1.8915	0.1315	0.157114	0.08	5.89	0.5	0.616573	0.88713	-6.52	malY	maltose regulon modulator	5	ecos00270: Cysteine and methionine metabolism | ecos01230: Biosynthesis of amino acids | ecos01110: Biosynthesis of secondary metabolites | ecos00450: Selenocompound metabolism | ecos01100: Metabolic pathways
EC958_2232	0.28	0.17	1.6076	0.1832	0.212786	0.08	7.01	0.69	0.49275	0.831364	-6.71	yedV	putative 2-component sensor protein	0
EC958_0593	0.3	0.21	1.4764	0.2139	0.245497	0.08	4.94	0.34	0.732926	0.924412	-6.29	ybaY	hypothetical protein	0
EC958_0445	-0.25	0.18	-1.4127	0.2306	0.26325	0.08	8.31	0.98	0.330985	0.735351	-6.84	ycjZ	hypothetical transcriptional regulator YcjZ	0
EC958_4618	0.33	0.25	1.3124	0.2596	0.292964	0.08	10.2	1.64	0.105897	0.466255	-6.59	lysU	lysyl-tRNA synthetase, heat inducible	1	ecos00970: Aminoacyl-tRNA biosynthesis
EC958_1110	-0.22	0.17	-1.2746	0.2715	0.305318	0.08	6.53	0.56	0.575129	0.869162	-6.67		host-nuclease inhibitor protein	0
EC958_3078	-0.23	0.2	-1.169	0.3073	0.342349	0.08	6.49	0.54	0.588457	0.876441	-6.58	gcvA	positive regulator of gcv operon	1	ecos02026: Biofilm formation - Escherichia coli
EC958_1185	0.2	0.2	1.0122	0.3687	0.404253	0.08	6.89	0.75	0.454954	0.812393	-6.66	appA	periplasmic AppA protein	3	ecos00562: Inositol phosphate metabolism | ecos01100: Metabolic pathways | ecos00740: Riboflavin metabolism
EC958_2535	0.15	0.18	0.8108	0.4629	0.498059	0.08	5.11	0.4	0.68796	0.912196	-6.24	ccmC	heme exporter protein C	1	ecos02010: ABC transporters
EC958_4365	0.11	0.22	0.5183	0.6316	0.662883	0.08	5.74	0.43	0.665837	0.907417	-6.47		hypothetical protein	0
EC958_0111	-0.12	0.24	-0.5029	0.6415	0.67231	0.08	6.54	0.61	0.542386	0.857012	-6.62	deoC	deoxyribose-phosphate aldolase	2	ecos01100: Metabolic pathways | ecos00030: Pentose phosphate pathway
EC958_1992	0.1	0.2	0.4959	0.646	0.676473	0.08	7.31	0.75	0.453716	0.812322	-6.81	ydjF	putative DEOR-type transcriptional regulator	0
EC958_3181	-0.09	0.22	-0.4014	0.7087	0.733888	0.08	6.06	0.5	0.621297	0.889912	-6.54		putative oxidoreductase	0
EC958_1181	-0.08	0.21	-0.3925	0.7147	0.739653	0.08	5.09	0.38	0.705419	0.914788	-6.25	hyaE	hydrogenase-1 operon protein HyaE	0
EC958_4533	0.06	0.18	0.3392	0.7515	0.771664	0.08	5.64	0.49	0.627487	0.892591	-6.37		redox-sensitive transcriptional activator SoxR	0
EC958_2091	-0.05	0.17	-0.28	0.7934	0.808858	0.08	6.67	0.64	0.527579	0.850398	-6.66	yecE	hypothetical protein	0
EC958_0906	0.05	0.19	0.2446	0.8188	0.831611	0.08	7.11	0.65	0.519732	0.847159	-6.81	ybhF	putative ABC-type transport protein YbhF	0
EC958_3630	-0.05	0.22	-0.2341	0.8264	0.8385	0.08	5.24	0.45	0.653005	0.902818	-6.28	yhcN	hypothetical protein	0
EC958_0478	-0.04	0.27	-0.1392	0.896	0.903399	0.08	6.98	0.6	0.548982	0.859996	-6.74	yahO	hypothetical protein	0
EC958_5080	5.37	0.33	16.4846	0.0001	0.00291364	0.07	7.72	0.74	0.464918	0.813733	-6.9		hypothetical protein	0
EC958_0640	3.75	0.29	13.1202	0.0002	0.00311733	0.07	7.41	0.63	0.530084	0.851045	-6.86		hypothetical protein	0
EC958_0680	4	0.33	12.0343	0.0003	0.00314601	0.07	8.07	0.82	0.414005	0.788309	-6.92	ylcC	hypothetical protein	1	ecos02020: Two-component system
EC958_3116	3.81	0.33	11.5029	0.0003	0.00314601	0.07	10.04	1.48	0.144667	0.529595	-6.73		N-acetylmuramoyl-L-alanine amidase AmiC	5	ecos01100: Metabolic pathways | ecos00500: Starch and sucrose metabolism | ecos00010: Glycolysis / Gluconeogenesis | ecos00520: Amino sugar and nucleotide sugar metabolism | ecos02060: Phosphotransferase system (PTS)
EC958_3333	-2.64	0.22	-11.7341	0.0003	0.00314601	0.07	8.18	0.89	0.378163	0.770656	-6.88	kpsF	polysialic acid capsule synthesis protein KpsF	2	ecos00540: Lipopolysaccharide biosynthesis | ecos01100: Metabolic pathways
EC958_2264	-2.75	0.23	-11.9783	0.0003	0.00314601	0.07	7.62	0.77	0.441725	0.803939	-6.84		lambdoid prophage DLP12 Bor-like protein	0
EC958_2329	2.4	0.24	10.0861	0.0005	0.00354144	0.07	6.68	0.52	0.603134	0.882343	-6.7		hypothetical protein	0
EC958_3070	-1.99	0.19	-10.421	0.0005	0.00354144	0.07	7.86	0.81	0.421715	0.793097	-6.86	fucA	L-fuculose phosphate aldolase	3	ecos01100: Metabolic pathways | ecos00051: Fructose and mannose metabolism | ecos01120: Microbial metabolism in diverse environments
EC958_0833	3.02	0.31	9.8761	0.0006	0.00363259	0.07	9.65	1.33	0.190492	0.583329	-6.85		putative C4-dicarboxylate transporter, large permease protein (DctM-like)	0
EC958_3056	2.66	0.27	9.9594	0.0006	0.00363259	0.07	8.05	0.81	0.420857	0.79268	-6.94		probable glucarate transporter	0
EC958_1998	2.49	0.25	9.9853	0.0006	0.00363259	0.07	5.1	0.32	0.750633	0.932834	-6.25	ydjL	putative oxidoreductase	0
EC958_1347	2.3	0.23	10.0287	0.0006	0.00363259	0.07	6.59	0.46	0.646433	0.900267	-6.72		phage replication protein O	0
EC958_3668	2.04	0.21	9.5045	0.0007	0.00375089	0.07	9.03	0.9	0.37091	0.764852	-7.13	yhdV	hypothetical protein	0
EC958_3743	-2.43	0.26	-9.5134	0.0007	0.00375089	0.07	8.37	0.94	0.351933	0.751187	-6.88	fkpA	FKBP-type peptidyl-prolyl cis-trans isomerase	0
EC958_4482	2.92	0.33	8.8422	0.0009	0.00403074	0.07	7.82	0.8	0.42552	0.79531	-6.86		hypothetical protein	0
EC958_3375	2.3	0.26	8.8422	0.0009	0.00403074	0.07	7.81	0.74	0.460468	0.81269	-6.9		hypothetical protein	0
EC958_4118	1.68	0.19	8.9095	0.0009	0.00403074	0.07	7.04	0.59	0.557451	0.863606	-6.74		hypothetical protein	0
EC958_0487	2.88	0.33	8.6629	0.001	0.00418612	0.07	9.45	1.29	0.202228	0.596645	-6.82	lacY	lactose permease	0
EC958_2393	2.83	0.33	8.4968	0.0011	0.00430924	0.07	6.53	0.53	0.594858	0.880133	-6.66		subunit of GDP-mannose 4,6-dehydratase	4	ecos00520: Amino sugar and nucleotide sugar metabolism | ecos00051: Fructose and mannose metabolism | ecos00541: O-Antigen nucleotide sugar biosynthesis | ecos01100: Metabolic pathways
EC958_4887	2.79	0.33	8.4564	0.0011	0.00430924	0.07	8.58	0.94	0.349033	0.747881	-6.96		phage lysis protein	0
EC958_1650	2.67	0.32	8.4047	0.0011	0.00430924	0.07	8.7	1.04	0.303024	0.709841	-6.93	ompG	outer membrane protein G	0
EC958_3175	-1.65	0.2	-8.0585	0.0013	0.00462944	0.07	6.29	0.37	0.71442	0.918557	-6.64	dsbC	thiol:disulfide interchange protein DsbC	0
EC958_0935	2.54	0.33	7.6382	0.0016	0.00507409	0.07	7.93	0.81	0.421166	0.79268	-6.92	ybiW	putative formate acetyltransferase 3	5	ecos00620: Pyruvate metabolism | ecos01120: Microbial metabolism in diverse environments | ecos01100: Metabolic pathways | ecos00650: Butanoate metabolism | ecos00640: Propanoate metabolism
EC958_1679	1.67	0.22	7.6241	0.0016	0.00507409	0.07	7.98	0.79	0.431612	0.796225	-6.93	ompN	outer membrane protein N	0
EC958_3095	2.01	0.27	7.5301	0.0017	0.00522951	0.07	9.4	1.2	0.236056	0.635972	-6.94		hypothetical protein	1	ecos03070: Bacterial secretion system
EC958_3215	2.47	0.34	7.3486	0.0018	0.00538216	0.07	9.3	1.19	0.239352	0.640542	-6.89		putative oxidoreductase	2	ecos00051: Fructose and mannose metabolism | ecos01100: Metabolic pathways
EC958_3373	2.09	0.28	7.3904	0.0018	0.00538216	0.07	6.93	0.62	0.535816	0.855177	-6.72		hypothetical protein	1	ecos02010: ABC transporters
EC958_3156	1.48	0.21	7.0462	0.0021	0.00587817	0.07	7.64	0.7	0.489419	0.82919	-6.91	yqeB	hypothetical protein	0
EC958_2029	-1.65	0.23	-7.082	0.0021	0.00587817	0.07	4.96	0.31	0.755447	0.933862	-6.27	yoaH	hypothetical protein	0
EC958_3603	-1.89	0.27	-7.0285	0.0022	0.00606538	0.07	5.46	0.41	0.686052	0.912196	-6.37	yhbH	probable sigma-54 modulation protein	0
EC958_2976	2.1	0.31	6.8755	0.0023	0.00618479	0.07	7.61	0.8	0.427116	0.795405	-6.84	norV	anaerobic nitric oxide reductase flavorubredoxin	0
EC958_0406	2.29	0.34	6.7198	0.0026	0.00656788	0.07	6.93	0.54	0.591862	0.878092	-6.77	lafE	lateral flagellar hook length control protein (FliK-like)	1	ecos02040: Flagellar assembly
EC958_2458	2.1	0.31	6.7179	0.0026	0.00656788	0.07	7.25	0.69	0.490365	0.82919	-6.82	yehQ	hypothetical protein	0
EC958_2427	2.13	0.33	6.5367	0.0028	0.00683408	0.07	7.17	0.73	0.469121	0.818018	-6.73		PTS system, galactitol-specific IIC component	3	ecos00052: Galactose metabolism | ecos02060: Phosphotransferase system (PTS) | ecos01100: Metabolic pathways
EC958_0496	2.11	0.32	6.55	0.0028	0.00683408	0.07	6.59	0.43	0.669357	0.908712	-6.71		4-hyroxy-2-oxovalerate/4-hydroxy-2-oxopentanoic acid aldolase, class I	7	ecos00621: Dioxin degradation | ecos00360: Phenylalanine metabolism | ecos00362: Benzoate degradation | ecos00622: Xylene degradation | ecos01100: Metabolic pathways | ecos01120: Microbial metabolism in diverse environments | ecos01220: Degradation of aromatic compounds
EC958_4866	2.05	0.32	6.3069	0.0032	0.00743188	0.07	6.51	0.5	0.617004	0.88713	-6.67		hypothetical protein	0
EC958_3074	-1.33	0.22	-6.1797	0.0035	0.00785127	0.07	6.15	0.4	0.691625	0.91273	-6.6	fucU	protein of fucose operon	0
EC958_4681	1.62	0.27	6.0161	0.0038	0.00825695	0.07	5.67	0.33	0.743549	0.929079	-6.38	sgaB	putative PTS system IIB protein SgaB	4	ecos00053: Ascorbate and aldarate metabolism | ecos01100: Metabolic pathways | ecos01120: Microbial metabolism in diverse environments | ecos02060: Phosphotransferase system (PTS)
EC958_2265	1.41	0.23	6.0508	0.0038	0.00825695	0.07	8.55	0.95	0.347463	0.747729	-6.95		bacteriophage lysis protein	0
EC958_3006	1.48	0.25	5.9717	0.004	0.00854667	0.07	6.28	0.53	0.60029	0.882343	-6.59	ygbL	hypothetical aldolase class II protein YgbL	0
EC958_0459	0.99	0.17	5.6717	0.0048	0.00969835	0.07	10.42	1.64	0.105676	0.466255	-6.6	upaB	autotransporter protein UpaB	0
EC958_2639	-1.39	0.25	-5.5872	0.005	0.00999221	0.07	6.4	0.53	0.600963	0.882343	-6.67	folX	D-erythro-7,8-dihydroneopterin triphosphate epimerase	1	ecos00790: Folate biosynthesis
EC958_2385	1.41	0.25	5.5811	0.0051	0.0101132	0.07	6.78	0.51	0.609945	0.885565	-6.73	wcaK	putative galactokinase	0
EC958_1647	1.49	0.3	4.9417	0.0078	0.013927	0.07	7.06	0.65	0.519271	0.847159	-6.77	ycjT	hypothetical transport protein YcjT	0
EC958_2561	1.25	0.26	4.7998	0.0086	0.0149799	0.07	7.28	0.66	0.512677	0.843827	-6.81	atoB	acetyl-CoA acetyltransferase	16	ecos00650: Butanoate metabolism | ecos01100: Metabolic pathways | ecos00310: Lysine degradation | ecos00620: Pyruvate metabolism | ecos00630: Glyoxylate and dicarboxylate metabolism | ecos00280: Valine, leucine and isoleucine degradation | ecos00071: Fatty acid degradation | ecos01120: Microbial metabolism in diverse environments | ecos00900: Terpenoid backbone biosynthesis | ecos02020: Two-compo…
EC958_0031	-1.08	0.23	-4.7877	0.0087	0.0151181	0.07	6.24	0.44	0.663077	0.907405	-6.57		hypothetical protein	0
EC958_0637	-0.82	0.18	-4.5372	0.0105	0.0174309	0.07	5.46	0.38	0.706776	0.915339	-6.42	ybbA	putative ABC-type transport protein YbbA	0
EC958_0913	-0.98	0.22	-4.4979	0.0108	0.0177964	0.07	6.47	0.48	0.633641	0.894373	-6.69	ybiB	hypothetical protein	0
EC958_0684	-0.83	0.19	-4.4196	0.0115	0.0187272	0.07	9.16	1.14	0.260702	0.668403	-6.93	ybdG	hypothetical protein	0
EC958_2019	-0.89	0.21	-4.3526	0.0121	0.0194693	0.07	7.01	0.57	0.570612	0.867971	-6.8	yeaS	hypothetical protein	0
EC958_4929	-1.11	0.26	-4.3486	0.0122	0.019575	0.07	4.23	0.23	0.818942	0.952792	-5.99		hypothetical protein	0
EC958_0265	-0.75	0.18	-4.2136	0.0135	0.0212291	0.07	7.77	0.83	0.407306	0.784266	-6.82	cueO	blue copper oxidase CueO	0
EC958_1690	-0.73	0.18	-4.0417	0.0156	0.0239942	0.07	5.15	0.33	0.742852	0.929079	-6.22		putative dehydrogenase	3	ecos01120: Microbial metabolism in diverse environments | ecos00750: Vitamin B6 metabolism | ecos01100: Metabolic pathways
EC958_1633	-0.88	0.22	-4.0434	0.0156	0.0239942	0.07	5.17	0.28	0.782691	0.943552	-6.26	ymjA	hypothetical protein	0
EC958_2997	-0.7	0.17	-3.9924	0.0162	0.0247316	0.07	7.15	0.68	0.501556	0.836474	-6.81	hypE	hydrogenase isoenzymes formation protein HypE	0
EC958_2241	0.68	0.17	3.9801	0.0164	0.0249998	0.07	8.98	0.96	0.341385	0.744168	-7.06		hypothetical protein, putative side tail fiber protein homolog from prophage	0
EC958_1885	-0.69	0.17	-3.9704	0.0165	0.0251298	0.07	6.93	0.6	0.551035	0.861297	-6.79	ydhE	multidrug resistance protein NorM	0
EC958_1595	-0.88	0.25	-3.531	0.0242	0.034732	0.07	6.44	0.47	0.640454	0.896679	-6.68	yciO	hypothetical protein	0
EC958_3260	-0.79	0.22	-3.5145	0.0246	0.0352273	0.07	6.41	0.55	0.5868	0.875307	-6.62		hypothetical protein	0
EC958_3400	-0.68	0.2	-3.4693	0.0256	0.0363748	0.07	7.88	0.71	0.480709	0.823381	-6.94	metC	cystathionine beta-lyase	5	ecos01110: Biosynthesis of secondary metabolites | ecos01230: Biosynthesis of amino acids | ecos00450: Selenocompound metabolism | ecos01100: Metabolic pathways | ecos00270: Cysteine and methionine metabolism
EC958_0542	0.61	0.18	3.3725	0.028	0.0393381	0.07	4.48	0.25	0.79986	0.949758	-6.09	yajB	hypothetical protein	1	ecos00770: Pantothenate and CoA biosynthesis
EC958_2223	-0.58	0.17	-3.3177	0.0294	0.0409683	0.07	5.45	0.38	0.702573	0.914788	-6.36		putative methyl-independent mismatch repair protein	0
EC958_0638	-0.62	0.19	-3.2606	0.0311	0.0429867	0.07	8.41	0.85	0.39729	0.779863	-7.01	ybbP	hypothetical protein	0
EC958_2028	-0.77	0.25	-3.1398	0.0349	0.047396	0.07	6	0.48	0.636494	0.894373	-6.53	yoaC	hypothetical protein	0
EC958_0598	-0.56	0.18	-3.1152	0.0357	0.0483416	0.07	6.77	0.57	0.573592	0.868832	-6.71		maltose O-acetyltransferase	0
EC958_2990	-0.56	0.19	-3.0203	0.0391	0.0523101	0.07	7.94	0.83	0.408427	0.784444	-6.95	hycC	formate hydrogenlyase subunit 3	0
EC958_4477	0.53	0.18	3.0041	0.0398	0.0531219	0.07	7.21	0.73	0.468151	0.816615	-6.74	yjbC	putative 23S rRNA pseudouridine synthase subunit YjbC	0
EC958_1660	0.54	0.18	2.9633	0.0414	0.0550426	0.07	7.19	0.57	0.57288	0.868474	-6.83		hypothetical transcriptional regulator YcjZ	0
EC958_1341	0.59	0.2	2.9281	0.0429	0.0567573	0.07	5.82	0.41	0.685749	0.912196	-6.52		putative phage recombination protein Bet	0
EC958_1500	1.07	0.38	2.8235	0.0477	0.062607	0.07	4.62	0.32	0.751867	0.932834	-6.13		putative gumP homolog	0
EC958_3507	0.46	0.17	2.6492	0.057	0.0729646	0.07	6.28	0.49	0.623718	0.891568	-6.59	yqjF	hypothetical protein	0
EC958_1730	-0.44	0.18	-2.5093	0.0661	0.0833442	0.07	5.8	0.39	0.695292	0.914788	-6.5	nhoA	N-hydroxyarylamine O-acetyltransferase	0
EC958_3721	0.57	0.25	2.3415	0.0792	0.098601	0.07	7.85	0.69	0.489922	0.82919	-6.97	hofG	putative general secretion pathway protein G	1	ecos03070: Bacterial secretion system
EC958_2991	-0.5	0.23	-2.1804	0.0947	0.116428	0.07	6.15	0.49	0.625042	0.891633	-6.57	hycB	formate hydrogenlyase subunit 2	0
EC958_0954	-0.34	0.17	-1.9933	0.117	0.141604	0.07	6.5	0.56	0.578796	0.870754	-6.66		MdfA/Cmr MFS multidrug transporter	0
EC958_1010	-0.3	0.17	-1.7761	0.1504	0.177503	0.07	5.58	0.43	0.666918	0.908061	-6.42		phage tail fiber protein	0
EC958_2440	0.29	0.2	1.4316	0.2255	0.257599	0.07	3.03	0.16	0.869998	0.969127	-5.6	yohL	hypothetical protein	0
EC958_0038	-0.2	0.2	-1.022	0.3645	0.399991	0.07	10.93	1.71	0.092009	0.431445	-6.65		hypothetical protein	0
EC958_1193	-0.13	0.18	-0.7144	0.5145	0.548971	0.07	5.79	0.44	0.658794	0.905245	-6.49	torR	TorCAD operon transcriptional regulatory protein TorR	1	ecos02020: Two-component system
EC958_1748	-0.12	0.25	-0.4804	0.6561	0.684951	0.07	7.34	0.72	0.472431	0.820598	-6.81		hypothetical protein	0
EC958_0824	0.07	0.17	0.3884	0.7175	0.742102	0.07	6.13	0.48	0.633269	0.894373	-6.53	abrB	putative transport protein AbrB	0
EC958_2784	-0.06	0.21	-0.2999	0.7792	0.795647	0.07	8.06	0.89	0.3761	0.769197	-6.88	aegA	putative oxidoreductase Fe-S subunit	0
EC958_0509	0.02	0.17	0.1221	0.9087	0.915664	0.07	11.3	1.72	0.0903934	0.425894	-6.75	upaC	autotransporter protein UpaC	0
EC958_1440	0.02	0.17	0.1055	0.9211	0.927248	0.07	6.57	0.57	0.574084	0.868832	-6.66		hypothetical protein	0
EC958_0334	0	0.17	0.0169	0.9874	0.988364	0.07	3.33	0.13	0.895665	0.97582	-5.58	mesJ	putative cell cycle protein MesJ	0
EC958_4615	4.45	0.3	15.0486	0.0001	0.00291364	0.06	8.48	0.85	0.399803	0.7799	-7.01		hypothetical protein	0
EC958_0384	4.17	0.29	14.1995	0.0001	0.00291364	0.06	7.22	0.58	0.566301	0.865685	-6.88	lafV	putative lysine-N-methylase (FliB/FliUV-like)	0
EC958_3071	4.11	0.28	14.6872	0.0001	0.00291364	0.06	8.47	0.86	0.395159	0.778673	-7.01	fucP	L-fucose permease	0
EC958_5143	3.61	0.27	13.3933	0.0002	0.00311733	0.06	7.14	0.52	0.602939	0.882343	-6.85		hypothetical protein	0
EC958_3262	2.51	0.2	12.5101	0.0002	0.00311733	0.06	7.68	0.67	0.506754	0.838866	-6.91	papI	pap operon regulatory protein PapI	0
EC958_2037	-3.15	0.23	-13.5164	0.0002	0.00311733	0.06	5.64	0.35	0.724011	0.92171	-6.48	manZ	PTS enzyme IID, mannose-specific	4	ecos00520: Amino sugar and nucleotide sugar metabolism | ecos00051: Fructose and mannose metabolism | ecos02060: Phosphotransferase system (PTS) | ecos01100: Metabolic pathways
EC958_1766	3.66	0.3	12.0575	0.0003	0.00314601	0.06	7.31	0.54	0.588618	0.876441	-6.87		F9-type fimbriae subunit	0
EC958_1065	2.38	0.2	11.8314	0.0003	0.00314601	0.06	3.77	0.22	0.827205	0.957854	-5.95		hypothetical protein	0
EC958_5062	2.33	0.2	11.9404	0.0003	0.00314601	0.06	8.42	0.72	0.473526	0.821137	-7.08		pap fimbrial pilin protein	0
EC958_3245	3.69	0.33	11.1353	0.0004	0.00340731	0.06	9.02	0.91	0.367487	0.762969	-7.12	yggM	hypothetical protein	0
EC958_3542	3.66	0.33	11.0673	0.0004	0.00340731	0.06	8	0.58	0.564344	0.864568	-7.06	agaB	PTS system, cytoplasmic, N-acetylgalactosamine-specific IIB component 1 (EIIB-AGA)	3	ecos00052: Galactose metabolism | ecos02060: Phosphotransferase system (PTS) | ecos01100: Metabolic pathways
EC958_3720	3.36	0.31	10.8493	0.0004	0.00340731	0.06	9.59	1.11	0.273378	0.68523	-7.08	hofF	putative general secretion pathway protein F	1	ecos03070: Bacterial secretion system
EC958_2281	2.12	0.19	11.2255	0.0004	0.00340731	0.06	7.88	0.7	0.485614	0.828044	-6.95		site-specific recombinase, phage integrase family	0
EC958_1334	2.08	0.19	10.9573	0.0004	0.00340731	0.06	9.04	0.85	0.397559	0.779863	-7.19		prophage lambda integrase	0
EC958_4994	3.2	0.33	9.6725	0.0006	0.00363259	0.06	9.61	1.05	0.298676	0.709815	-7.16		putative oxalyl-CoA decarboxylase	2	ecos01100: Metabolic pathways | ecos00630: Glyoxylate and dicarboxylate metabolism
EC958_2274	2.52	0.26	9.7218	0.0006	0.00363259	0.06	6.97	0.45	0.651627	0.901985	-6.87		hypothetical protein	0
EC958_0651	3.18	0.33	9.6142	0.0007	0.00375089	0.06	9.04	0.93	0.354543	0.751516	-7.12	ybbY	putative purine permease YbbY	0
EC958_0442	2.09	0.22	9.3881	0.0007	0.00375089	0.06	9.67	1.01	0.315715	0.721501	-7.19		putative NADH-dependent flavin oxidoreductase	0
EC958_0016	2.08	0.22	9.4288	0.0007	0.00375089	0.06	9.54	1.02	0.314028	0.721182	-7.15		putative integral membrane protein	0
EC958_3766	2.02	0.22	9.3794	0.0007	0.00375089	0.06	8.65	0.81	0.418719	0.791698	-7.09	yhfL	hypothetical protein	0
EC958_0014	1.73	0.19	9.1038	0.0008	0.00388117	0.06	9.07	0.92	0.361677	0.756638	-7.11		methyl-thioribose-1-phosphate isomerase	2	ecos01100: Metabolic pathways | ecos00270: Cysteine and methionine metabolism
EC958_2051	-2.17	0.24	-9.2462	0.0008	0.00388117	0.06	5.52	0.3	0.763059	0.937939	-6.39		hypothetical protein	1	ecos00270: Cysteine and methionine metabolism
EC958_3535	2.96	0.33	8.8881	0.0009	0.00403074	0.06	4.78	0.25	0.802663	0.949758	-6.15	agaV	N-acetylgalactosamine-specific PTS system enzyme IIB component	3	ecos01100: Metabolic pathways | ecos00052: Galactose metabolism | ecos02060: Phosphotransferase system (PTS)
EC958_2313	2.78	0.31	8.8857	0.0009	0.00403074	0.06	4.42	0.2	0.839342	0.960036	-6.05		hypothetical protein	0
EC958_1413	-2.11	0.24	-8.8889	0.0009	0.00403074	0.06	6.18	0.4	0.689984	0.912404	-6.62	minD	cell division inhibitor, membrane ATPase MinD	0
EC958_3678	-2.23	0.25	-8.9321	0.0009	0.00403074	0.06	7.27	0.52	0.601732	0.882343	-6.89		hypothetical protein	0
EC958_3008	2.31	0.27	8.6465	0.001	0.00418612	0.06	8.9	0.94	0.348762	0.747881	-7.06	ygbN	hypothetical permease YgbN	0
EC958_3482	2.69	0.34	8.0113	0.0013	0.00462944	0.06	9	1.08	0.285278	0.695272	-6.95	ebgA	evolved beta-galactosidase alpha-subunit	3	ecos00511: Other glycan degradation | ecos00052: Galactose metabolism | ecos01100: Metabolic pathways
EC958_0245	1.98	0.24	8.1132	0.0013	0.00462944	0.06	8.19	0.78	0.438738	0.800997	-6.99	hofC	protein transport protein HofC	0
EC958_2684	-2.02	0.25	-8.0661	0.0013	0.00462944	0.06	4.33	0.23	0.82056	0.953551	-6.06		hypothetical protein	0
EC958_0402	2.65	0.34	7.8432	0.0014	0.00479252	0.06	8.31	0.77	0.446794	0.806453	-7.04	lafA	lateral flagellin (FliC-like)	2	ecos02020: Two-component system | ecos02040: Flagellar assembly
EC958_1204	2.51	0.32	7.7734	0.0015	0.00494027	0.06	5.95	0.35	0.726482	0.921995	-6.59	nmoB	4-hydroxyphenylacetate 3-monooxygenase small chain	2	ecos00240: Pyrimidine metabolism | ecos01100: Metabolic pathways
EC958_1293	-1.38	0.19	-7.4003	0.0018	0.00538216	0.06	5.5	0.31	0.761226	0.936857	-6.43	yceG	putative thymidylate kinase	0
EC958_0918	1.86	0.25	7.2996	0.0019	0.00554536	0.06	7.56	0.62	0.540881	0.856745	-6.97	ybiL	probable tonB-dependent receptor YbiL	0
EC958_0564	-1.68	0.24	-7.0671	0.0021	0.00587817	0.06	5.89	0.33	0.741416	0.929079	-6.48	yajQ	hypothetical protein	0
EC958_4522	1.8	0.26	6.9041	0.0023	0.00618479	0.06	7.6	0.66	0.514937	0.844399	-6.92		putative lactate dehydrogenase	7	ecos00010: Glycolysis / Gluconeogenesis | ecos00620: Pyruvate metabolism | ecos00270: Cysteine and methionine metabolism | ecos00640: Propanoate metabolism | ecos01100: Metabolic pathways | ecos01110: Biosynthesis of secondary metabolites | ecos01120: Microbial metabolism in diverse environments
EC958_1464	1.62	0.24	6.8925	0.0023	0.00618479	0.06	5.81	0.35	0.729049	0.924048	-6.55		hypothetical protein	0
EC958_0846	1.22	0.18	6.8837	0.0023	0.00618479	0.06	10.36	1.39	0.168848	0.562018	-6.97		putative glycosyl hydrolase	0
EC958_2698	-1.69	0.24	-6.9079	0.0023	0.00618479	0.06	6.69	0.52	0.605101	0.882773	-6.7	evgA	putative positive transcription regulator	1	ecos02020: Two-component system
EC958_0369	2.36	0.34	6.8334	0.0024	0.00631786	0.06	7.09	0.63	0.531565	0.851919	-6.81	lfhB	lateral flagellar export/assembly protein (FlhB-like)	1	ecos02040: Flagellar assembly
EC958_3153	1.57	0.23	6.7747	0.0025	0.00643898	0.06	7.47	0.59	0.558931	0.863606	-6.91	ygeY	putative deacetylase	0
EC958_0201	1.49	0.22	6.709	0.0026	0.00656788	0.06	9.79	1.27	0.209841	0.60855	-6.94		dihydrodipicolinate synthase	6	ecos01120: Microbial metabolism in diverse environments | ecos00261: Monobactam biosynthesis | ecos01100: Metabolic pathways | ecos00300: Lysine biosynthesis | ecos01110: Biosynthesis of secondary metabolites | ecos01230: Biosynthesis of amino acids
EC958_4577	2.29	0.35	6.6056	0.0027	0.0067179	0.06	7.06	0.51	0.612191	0.885873	-6.82	phnL	phosphonates transport ATP-binding protein PhnL	2	ecos00440: Phosphonate and phosphinate metabolism | ecos01100: Metabolic pathways
EC958_5004	1.81	0.28	6.5301	0.0028	0.00683408	0.06	7.74	0.61	0.545414	0.858563	-7		multiphosphoryl transfer protein 1	0
EC958_4750	-1.18	0.18	-6.491	0.0029	0.00697851	0.06	8.59	0.91	0.368794	0.763361	-6.98		hypothetical protein	0
EC958_2852	2.23	0.35	6.3763	0.0031	0.0072721	0.06	6.44	0.45	0.652729	0.902818	-6.7	yphD	hypothetical ABC transporter permease protein YphD	1	ecos02010: ABC transporters
EC958_0682	1.98	0.31	6.3011	0.0032	0.00743188	0.06	7.95	0.61	0.545086	0.858563	-7.06	cusA	putative cation efflux system protein CusA	1	ecos02020: Two-component system
EC958_3460	-1.43	0.23	-6.247	0.0033	0.00755802	0.06	6.83	0.5	0.615921	0.88713	-6.77	ygiM	hypothetical protein	0
EC958_0933	-1.23	0.2	-6.2318	0.0034	0.00771128	0.06	7.06	0.54	0.589322	0.87696	-6.86	ybiT	hypothetical ABC transporter ATP-binding protein YbiT	0
EC958_0292	-1.17	0.19	-6.1514	0.0035	0.00785127	0.06	8.5	0.84	0.40469	0.784106	-7.14	mrcB	penicillin-binding protein 1B	1	ecos00550: Peptidoglycan biosynthesis
EC958_0620	1.07	0.17	6.1119	0.0036	0.00801598	0.06	7.96	0.68	0.497467	0.833317	-7.01		hypothetical protein	0
EC958_0531	-1.2	0.2	-6.0965	0.0037	0.00813619	0.06	7.08	0.61	0.545403	0.858563	-6.82	rdgC	recombination-associated protein RdgC	0
EC958_1274	1.62	0.28	5.7567	0.0045	0.00926375	0.06	5.48	0.31	0.757759	0.934787	-6.42		flagellar basal body L-ring protein	1	ecos02040: Flagellar assembly
EC958_0082	-1.02	0.18	-5.6059	0.005	0.00999221	0.06	7.65	0.67	0.503926	0.837883	-6.89	yjiA	hypothetical protein	0
EC958_1542	1.81	0.34	5.3651	0.0058	0.011152	0.06	4.43	0.23	0.817716	0.95226	-6.04		endodeoxyribonuclease RusA (Holliday junction resolvase)	0
EC958_4036	-1.17	0.22	-5.2465	0.0063	0.0118425	0.06	6.53	0.51	0.609084	0.885532	-6.65	rfaS	lipopolysaccharide core biosynthesis protein	1	ecos00540: Lipopolysaccharide biosynthesis
EC958_2152	1.47	0.28	5.1793	0.0066	0.0122849	0.06	5.06	0.29	0.776396	0.942643	-6.28		hypothetical protein	0
EC958_0847	0.93	0.18	5.0885	0.007	0.0128383	0.06	9.45	1.03	0.306102	0.711627	-7.13		hypothetical protein	0
EC958_2484	0.93	0.18	5.0233	0.0074	0.0133994	0.06	6.56	0.43	0.669664	0.908712	-6.71	yeiA	hypothetical protein	4	ecos00770: Pantothenate and CoA biosynthesis | ecos00240: Pyrimidine metabolism | ecos00410: beta-Alanine metabolism | ecos01100: Metabolic pathways
EC958_3161	1.21	0.26	4.69	0.0094	0.0160463	0.06	7.38	0.52	0.604341	0.882773	-6.92	ygfM	hypothetical protein	1	ecos00450: Selenocompound metabolism
EC958_1325	-1.02	0.22	-4.6565	0.0096	0.0162794	0.06	5.53	0.29	0.773116	0.940867	-6.44		YcfD protein	0
EC958_3415	-0.77	0.17	-4.4807	0.011	0.0180448	0.06	8.04	0.83	0.41254	0.78745	-6.91	sufI	FtsI suppressor	0
EC958_1499	1.27	0.3	4.2694	0.013	0.020588	0.06	5.33	0.32	0.747974	0.931153	-6.41		hypothetical protein	0
EC958_0506	1.1	0.26	4.2317	0.0134	0.0211366	0.06	6.05	0.37	0.714933	0.918557	-6.56	tauC	taurine transport system permease protein TauC	2	ecos00920: Sulfur metabolism | ecos02010: ABC transporters
EC958_0251	0.8	0.19	4.211	0.0136	0.0213667	0.06	7.98	0.67	0.502983	0.837371	-7.03	aroP	aromatic amino acid transport protein AroP	0
EC958_1581	0.92	0.22	4.1276	0.0145	0.022498	0.06	9.44	1.08	0.286897	0.69589	-7.08		phage tail fibre protein	0
EC958_1574	0.76	0.19	3.9852	0.0163	0.0248547	0.06	8.75	0.87	0.389774	0.776385	-7.11		putative host specificity protein	0
EC958_0148	-0.92	0.24	-3.906	0.0175	0.0263631	0.06	7.98	0.51	0.610445	0.885684	-7.08		gef membrane toxin	0
EC958_2858	0.68	0.17	3.898	0.0176	0.0264516	0.06	7.82	0.68	0.501721	0.836474	-6.98	hmpA	dihydropteridine reductase, ferrisiderophore reductase activity	0
EC958_0410	1.25	0.33	3.797	0.0192	0.0284806	0.06	6.05	0.37	0.710081	0.917692	-6.61	mbhA	putative motility protein MbhA	2	ecos02030: Bacterial chemotaxis | ecos02040: Flagellar assembly
EC958_1111	0.59	0.17	3.4835	0.0253	0.0360585	0.06	6.85	0.5	0.617376	0.88713	-6.75		hypothetical protein	0
EC958_1238	0.62	0.18	3.4729	0.0255	0.0363032	0.06	7.86	0.72	0.47527	0.82169	-6.99	ymdC	putative synthase	2	ecos00564: Glycerophospholipid metabolism | ecos01100: Metabolic pathways
EC958_1596	0.59	0.18	3.2182	0.0323	0.0443941	0.06	8.45	0.88	0.381794	0.772563	-7	yciQ	hypothetical protein	0
EC958_1971	-0.62	0.19	-3.2086	0.0326	0.0446986	0.06	6.34	0.43	0.665794	0.907417	-6.68	ydjX	hypothetical protein	0
EC958_4998	-0.72	0.23	-3.1378	0.0349	0.047396	0.06	5.58	0.31	0.761415	0.936857	-6.43	yfdY	hypothetical protein	0
EC958_4676	-0.59	0.2	-3.0284	0.0388	0.0519495	0.06	7.75	0.63	0.528176	0.850398	-6.96	yjfO	hypothetical protein	0
EC958_3462	-0.5	0.17	-2.8652	0.0457	0.0601977	0.06	6.9	0.51	0.612513	0.886078	-6.81	bacA	bacitracin resistance protein BacA	1	ecos00550: Peptidoglycan biosynthesis
EC958_2045	-0.56	0.2	-2.7843	0.0496	0.0647363	0.06	6.18	0.4	0.687258	0.912196	-6.61		hypothetical protein	0
EC958_4719	0.52	0.19	2.6867	0.0548	0.070518	0.06	6.49	0.41	0.686922	0.912196	-6.7	chpA	toxin of the ChpB-ChpS toxin-antitoxin system	0
EC958_2369	-0.48	0.18	-2.6882	0.0548	0.070518	0.06	8.47	0.69	0.494847	0.832644	-7.13		UDP-glucose 6-dehydrogenase	6	ecos01240: Biosynthesis of cofactors | ecos00541: O-Antigen nucleotide sugar biosynthesis | ecos01100: Metabolic pathways | ecos00040: Pentose and glucuronate interconversions | ecos00053: Ascorbate and aldarate metabolism | ecos00520: Amino sugar and nucleotide sugar metabolism
EC958_0473	0.8	0.31	2.5957	0.0603	0.0766721	0.06	7.16	0.5	0.621486	0.889925	-6.86	yahG	hypothetical protein	0
EC958_0091	-0.53	0.21	-2.5546	0.063	0.0797492	0.06	2.61	0.12	0.907679	0.977224	-5.52	dnaC	DnaC protein	0
EC958_4771	-0.48	0.21	-2.3144	0.0816	0.101343	0.06	9.18	0.98	0.332671	0.735965	-7.07		putative cytoplasmic protein	0
EC958_0489	-0.35	0.17	-2.0744	0.1067	0.129904	0.06	6.5	0.49	0.628139	0.892591	-6.71	lacI	lac operon repressor	0
EC958_0450	-0.47	0.24	-2.0042	0.1156	0.140009	0.06	9.67	1.1	0.275611	0.686815	-7.1		2,5-diketo-D-gluconic acid reductase A	0
EC958_0206	-0.32	0.17	-1.8672	0.1353	0.161391	0.06	6.67	0.51	0.614281	0.88713	-6.69	thiQ	thiamine transport ATP-binding protein ThiQ	1	ecos02010: ABC transporters
EC958_0072	-0.32	0.2	-1.5824	0.1887	0.218629	0.06	8.11	0.7	0.487723	0.828558	-7.02		hypothetical protein, putative transposase	0
EC958_2548	-0.25	0.17	-1.501	0.2077	0.239184	0.06	7.08	0.54	0.593663	0.87997	-6.82	yojI	hypothetical ABC transporter ATP-binding protein YojI	1	ecos02010: ABC transporters
EC958_1424	-0.25	0.18	-1.3896	0.237	0.269595	0.06	2.28	0.12	0.903879	0.976517	-5.57	dsbB	disulfide bond formation protein B	0
EC958_4640	0.19	0.21	0.9112	0.4138	0.450046	0.06	6.63	0.44	0.659387	0.905808	-6.71		outer membrane lipoprotein blc	0
EC958_4761	0.15	0.2	0.757	0.4912	0.526081	0.06	7.2	0.55	0.58483	0.874355	-6.85		hypothetical protein	0
EC958_2231	0.16	0.26	0.6018	0.5798	0.612634	0.06	8.36	0.83	0.412759	0.78745	-7	hchA	molecular chaperone Hsp31 and glyoxalase 3	3	ecos01100: Metabolic pathways | ecos01120: Microbial metabolism in diverse environments | ecos00620: Pyruvate metabolism
EC958_1201	0.16	0.27	0.5807	0.5926	0.624764	0.06	6.48	0.38	0.703085	0.914788	-6.73	wrbA	trp repressor binding protein	4	ecos01110: Biosynthesis of secondary metabolites | ecos01240: Biosynthesis of cofactors | ecos01100: Metabolic pathways | ecos00130: Ubiquinone and other terpenoid-quinone biosynthesis
EC958_4415	0.1	0.17	0.5744	0.5964	0.628254	0.06	6.57	0.78	0.436626	0.79817	-7.03	menA	1,4-dihydroxy-2-naphthoateoctaprenyltransferase	4	ecos00130: Ubiquinone and other terpenoid-quinone biosynthesis | ecos01100: Metabolic pathways | ecos01240: Biosynthesis of cofactors | ecos01110: Biosynthesis of secondary metabolites
EC958_1342	-0.09	0.17	-0.5612	0.6046	0.636238	0.06	4.81	0.26	0.792064	0.947578	-6.19	gamW	putative host-nuclease inhibitor protein Gam	0
EC958_0427	0.1	0.17	0.557	0.6072	0.638712	0.06	5.11	0.27	0.789627	0.946717	-6.33		hypothetical protein	0
EC958_3045	-0.08	0.17	-0.4567	0.6716	0.69914	0.06	8.94	0.87	0.389396	0.776116	-7.15	fruR-2	sucrose operon repressor	0
EC958_1674	-0.1	0.27	-0.3812	0.7224	0.746417	0.06	3.65	0.18	0.857316	0.966306	-5.81		hypothetical protein	0
EC958_1029	-0.06	0.18	-0.3629	0.735	0.7573	0.06	8.25	0.82	0.418484	0.791698	-7		phage holin protein	0
EC958_2593	0.06	0.17	0.329	0.7586	0.777656	0.06	7.78	0.67	0.50487	0.837883	-6.98	yfbG	hypothetical protein	3	ecos01503: Cationic antimicrobial peptide (CAMP) resistance | ecos00520: Amino sugar and nucleotide sugar metabolism | ecos01100: Metabolic pathways
EC958_4686	0.05	0.23	0.2359	0.8251	0.837512	0.06	7.32	0.48	0.631152	0.893746	-6.92	yjfY	hypothetical protein	0
EC958_1724	-0.04	0.17	-0.236	0.825	0.837512	0.06	4.05	0.19	0.84679	0.961827	-6.05		hypothetical protein	0
EC958_3523	5.18	0.14	37.4251	0	0	0.05	3.88	0.18	0.856794	0.966306	-5.88		threonine dehydratase operon activator protein	0
EC958_0383	4.41	0.24	18.408	0.0001	0.00291364	0.05	8.31	0.63	0.529508	0.851045	-7.13		putative glysosyltransferase	0
EC958_0882	4.39	0.24	18.2847	0.0001	0.00291364	0.05	9.44	0.94	0.350533	0.749535	-7.23	ybhI	hypothetical protein	0
EC958_2969	3.69	0.29	12.5548	0.0002	0.00311733	0.05	6.93	0.4	0.689714	0.912404	-6.88	srlE	PTS system, glucitol-sorbitol-specific IIB component and second of two IIC components	3	ecos02060: Phosphotransferase system (PTS) | ecos00051: Fructose and mannose metabolism | ecos01100: Metabolic pathways
EC958_0724	3.98	0.33	12.1765	0.0003	0.00314601	0.05	6.61	0.33	0.743753	0.929079	-6.8	ybdO	hypothetical transcriptional regulator YbdO	0
EC958_0766	3.17	0.26	12.0081	0.0003	0.00314601	0.05	8.21	0.71	0.478527	0.821872	-7.07		hypothetical protein	0
EC958_4991	2.21	0.2	11.3043	0.0003	0.00314601	0.05	5.31	0.23	0.818543	0.952554	-6.4		putative transcriptional regulator	0
EC958_5031	3.28	0.3	10.9969	0.0004	0.00340731	0.05	7.54	0.48	0.63662	0.894373	-6.99		hypothetical protein	0
EC958_1015	2.73	0.25	10.7676	0.0004	0.00340731	0.05	6.04	0.33	0.745646	0.930266	-6.59		phage DNA-invertase	0
EC958_1995	2.4	0.22	10.8676	0.0004	0.00340731	0.05	7.29	0.39	0.695478	0.914788	-6.96	ydjI	putative membrane protein YdjI	0
EC958_4930	-2.56	0.24	-10.6879	0.0004	0.00340731	0.05	4.24	0.21	0.837467	0.960036	-6.18	ynfK	ATP-dependent dethiobiotin synthetase BioD 1	3	ecos00780: Biotin metabolism | ecos01240: Biosynthesis of cofactors | ecos01100: Metabolic pathways
EC958_5044	-2.83	0.25	-11.2858	0.0004	0.00340731	0.05	6.8	0.38	0.704992	0.914788	-6.76	argA	amino-acid acetyltransferase	5	ecos01100: Metabolic pathways | ecos01210: 2-Oxocarboxylic acid metabolism | ecos01230: Biosynthesis of amino acids | ecos00220: Arginine biosynthesis | ecos01110: Biosynthesis of secondary metabolites
EC958_2422	3.08	0.29	10.4755	0.0005	0.00354144	0.05	4.3	0.16	0.870806	0.969505	-6.04		hypothetical protein	0
EC958_2444	3.03	0.31	9.9054	0.0006	0.00363259	0.05	10.17	1.08	0.284319	0.693987	-7.28	yehB	putative outer membrane usher protein YehB	0
EC958_3794	2.69	0.27	9.95	0.0006	0.00363259	0.05	3.83	0.13	0.89631	0.97582	-5.82		hypothetical protein	0
EC958_1152	-1.87	0.19	-9.9089	0.0006	0.00363259	0.05	7.66	0.47	0.639371	0.895773	-7.06	ycbY	hypothetical protein	0
EC958_0549	-1.93	0.2	-9.6672	0.0006	0.00363259	0.05	6.7	0.38	0.705825	0.914788	-6.78		nucleoside channel; receptor of phage T6 and colicin K	0
EC958_2953	2.57	0.28	9.32	0.0007	0.00375089	0.05	6.16	0.33	0.74253	0.929079	-6.61		hypothetical protein	0
EC958_1221	2.33	0.26	8.9919	0.0008	0.00388117	0.05	9.57	0.77	0.443563	0.804444	-7.39	ycdR	hypothetical lipoprotein YcdR	1	ecos02026: Biofilm formation - Escherichia coli
EC958_4588	-2.12	0.23	-9.0555	0.0008	0.00388117	0.05	7.6	0.56	0.578099	0.870754	-6.95	phnA	hypothetical protein	0
EC958_4868	1.91	0.22	8.5351	0.001	0.00418612	0.05	6.87	0.38	0.703272	0.914788	-6.87		hypothetical protein	0
EC958_0063	-1.63	0.19	-8.3468	0.0011	0.00430924	0.05	6.1	0.36	0.719616	0.920417	-6.61	yjiH	hypothetical protein	0
EC958_0421	-1.86	0.22	-8.3871	0.0011	0.00430924	0.05	7.37	0.49	0.628682	0.892591	-6.94	proA	gamma-glutamyl phosphate reductase	5	ecos00332: Carbapenem biosynthesis | ecos01110: Biosynthesis of secondary metabolites | ecos01230: Biosynthesis of amino acids | ecos00330: Arginine and proline metabolism | ecos01100: Metabolic pathways
EC958_2130	2.52	0.3	8.2704	0.0012	0.00447535	0.05	6.62	0.45	0.655693	0.90373	-6.77		hypothetical protein	0
EC958_0884	-1.54	0.19	-8.2972	0.0012	0.00447535	0.05	7.44	0.5	0.620359	0.889602	-6.99	ybhC	putative lipoprotein YbhC	3	ecos00040: Pentose and glucuronate interconversions | ecos01100: Metabolic pathways | ecos02020: Two-component system
EC958_4019	-1.93	0.24	-8.1968	0.0012	0.00447535	0.05	6.73	0.34	0.736903	0.92602	-6.79	yibN	hypothetical protein	0
EC958_2115	-2	0.24	-8.2126	0.0012	0.00447535	0.05	6.38	0.34	0.731968	0.924345	-6.71	yecG	hypothetical protein	0
EC958_2768	2.64	0.33	7.9689	0.0013	0.00462944	0.05	6.57	0.44	0.660425	0.906387	-6.74	eutH	ethanolamine utilization transport protein EutH	0
EC958_0731	2.58	0.32	7.9849	0.0013	0.00462944	0.05	7.53	0.43	0.672044	0.909019	-7.02	citT	citrate DASS carrier/transporter	1	ecos02020: Two-component system
EC958_0494	2.56	0.32	8.0341	0.0013	0.00462944	0.05	6.69	0.42	0.677724	0.911678	-6.78		2-keto-4-pentenoate hydratase	7	ecos01120: Microbial metabolism in diverse environments | ecos01220: Degradation of aromatic compounds | ecos00622: Xylene degradation | ecos00362: Benzoate degradation | ecos01100: Metabolic pathways | ecos00360: Phenylalanine metabolism | ecos00621: Dioxin degradation
EC958_2746	1.54	0.2	7.8208	0.0014	0.00479252	0.05	4.36	0.19	0.85094	0.963656	-6.1	yfeK	hypothetical protein	0
EC958_4319	-1.78	0.23	-7.8237	0.0014	0.00479252	0.05	7	0.37	0.71194	0.918557	-6.81	tatB	sec-independent protein twin-arginine translocase subunit TatB	2	ecos03060: Protein export | ecos03070: Bacterial secretion system
EC958_0175	2.33	0.3	7.7252	0.0015	0.00494027	0.05	8.01	0.56	0.576724	0.869759	-7.09	fixA	FixA protein	0
EC958_3558	-1.41	0.18	-7.7618	0.0015	0.00494027	0.05	7.9	0.53	0.601313	0.882343	-7.09	yhbU	putative protease YhbU	0
EC958_3545	2.43	0.32	7.5906	0.0016	0.00507409	0.05	6.57	0.43	0.669565	0.908712	-6.72	agaI	putative galactosamine-6-phosphate isomerase	2	ecos01100: Metabolic pathways | ecos00052: Galactose metabolism
EC958_3777	-1.55	0.2	-7.6291	0.0016	0.00507409	0.05	3.5	0.14	0.892023	0.974885	-5.69		D-ribulose-5-phosphate 3-epimerase	7	ecos00030: Pentose phosphate pathway | ecos01230: Biosynthesis of amino acids | ecos01110: Biosynthesis of secondary metabolites | ecos01200: Carbon metabolism | ecos01100: Metabolic pathways | ecos00040: Pentose and glucuronate interconversions | ecos01120: Microbial metabolism in diverse environments
EC958_3154	2.39	0.32	7.5297	0.0017	0.00522951	0.05	7.74	0.59	0.559613	0.863606	-6.98	ygeZ	hypothetical hydrolase YgeZ	4	ecos00240: Pyrimidine metabolism | ecos00770: Pantothenate and CoA biosynthesis | ecos01100: Metabolic pathways | ecos00410: beta-Alanine metabolism
EC958_0368	2.51	0.34	7.3604	0.0018	0.00538216	0.05	8.08	0.57	0.569537	0.867674	-7.12	lfhA	lateral flagellar export/assembly protein (FlhA-like)	1	ecos02040: Flagellar assembly
EC958_2137	2.3	0.31	7.3268	0.0018	0.00538216	0.05	7.1	0.42	0.67822	0.911678	-6.87		putative phage tail protein	0
EC958_2557	1.34	0.19	7.2311	0.0019	0.00554536	0.05	7.46	0.57	0.569782	0.867767	-6.94	atoC	acetoacetate metabolism regulatory protein AtoC	1	ecos02020: Two-component system
EC958_1034	2.32	0.32	7.1976	0.002	0.00571047	0.05	6.83	0.42	0.673626	0.910011	-6.83		phage capsid scaffolding protein	0
EC958_0488	2.41	0.34	7.0302	0.0022	0.00606538	0.05	9.01	0.76	0.44951	0.809281	-7.23	lacZ	beta-galactosidase	4	ecos00511: Other glycan degradation | ecos00052: Galactose metabolism | ecos01100: Metabolic pathways | ecos00600: Sphingolipid metabolism
EC958_4822	1.35	0.2	6.612	0.0027	0.0067179	0.05	9.47	0.95	0.346788	0.747729	-7.2	acrF	50S ribosomal subunit protein L11	0
EC958_2663	-1.24	0.19	-6.6384	0.0027	0.0067179	0.05	6.1	0.33	0.74437	0.929233	-6.64	mepA	penicillin-insensitive murein endopeptidase	0
EC958_4790	-1.37	0.21	-6.576	0.0028	0.00683408	0.05	6.58	0.43	0.666077	0.907417	-6.72		RNA polymerase, sigma 19 factor	1	ecos02020: Two-component system
EC958_2831	-1.44	0.22	-6.5595	0.0028	0.00683408	0.05	7.37	0.47	0.641188	0.896791	-6.94	sseA	3-mercaptopyruvate:cyanide sulfurtransferase	5	ecos01100: Metabolic pathways | ecos04122: Sulfur relay system | ecos00920: Sulfur metabolism | ecos01120: Microbial metabolism in diverse environments | ecos00270: Cysteine and methionine metabolism
EC958_3933	1.3	0.2	6.458	0.003	0.00711234	0.05	7.59	0.45	0.656427	0.903755	-7	dctA	DctA	1	ecos02020: Two-component system
EC958_1014	1.32	0.21	6.2335	0.0034	0.00771128	0.05	6.86	0.46	0.649497	0.901152	-6.82		phage tail protein	0
EC958_0466	1.07	0.17	6.1161	0.0036	0.00801598	0.05	8.1	0.57	0.56995	0.867767	-7.13	betT	high-affinity choline transport protein	0
EC958_0247	2.04	0.34	6.046	0.0038	0.00825695	0.05	7.1	0.37	0.714224	0.918557	-6.88	ppdD	prepilin peptidase dependent protein D	0
EC958_1568	1.04	0.18	5.944	0.004	0.00854667	0.05	4.32	0.16	0.870845	0.969505	-5.94		putative minor tail protein	0
EC958_2855	1.6	0.27	5.8434	0.0043	0.00899282	0.05	8.91	0.8	0.426354	0.79531	-7.21	yphG	hypothetical protein	0
EC958_2820	-1.1	0.19	-5.6949	0.0047	0.00956033	0.05	6.92	0.43	0.667201	0.908197	-6.84	yfgJ	hypothetical protein	0
EC958_0029	1.62	0.29	5.6213	0.0049	0.00984222	0.05	6.17	0.36	0.718901	0.92041	-6.62		putative phosphotransferase enzyme IIB component	3	ecos00052: Galactose metabolism | ecos02060: Phosphotransferase system (PTS) | ecos01100: Metabolic pathways
EC958_4248	-1.02	0.18	-5.5652	0.0051	0.0101132	0.05	7.94	0.6	0.549608	0.860176	-6.98	rffE	UDP-N-acetylglucosamine 2-epimerase	4	ecos02020: Two-component system | ecos00541: O-Antigen nucleotide sugar biosynthesis | ecos00520: Amino sugar and nucleotide sugar metabolism | ecos01100: Metabolic pathways
EC958_5157	1.95	0.36	5.4738	0.0054	0.010545	0.05	7.68	0.56	0.580033	0.871288	-6.99		putative membrane protein	1	ecos03070: Bacterial secretion system
EC958_3183	-1.22	0.23	-5.3738	0.0058	0.011152	0.05	8.47	0.62	0.539329	0.856745	-7.18	bglA	6-phospho-beta-glucosidase BglA	2	ecos00010: Glycolysis / Gluconeogenesis | ecos00500: Starch and sucrose metabolism
EC958_0196	1.44	0.28	5.1311	0.0068	0.0125704	0.05	7.78	0.44	0.66386	0.907405	-7.1	araA	L-arabinose isomerase	2	ecos01100: Metabolic pathways | ecos00040: Pentose and glucuronate interconversions
EC958_2989	-0.99	0.2	-4.9932	0.0075	0.0135327	0.05	6.69	0.45	0.65662	0.903768	-6.81	hycD	formate hydrogenlyase subunit 4	0
EC958_0212	-0.88	0.18	-4.9184	0.0079	0.0140518	0.05	7.85	0.59	0.559535	0.863606	-7.04	leuC	3-isopropylmalate isomerase (dehydratase) subunit	6	ecos01100: Metabolic pathways | ecos01230: Biosynthesis of amino acids | ecos01210: 2-Oxocarboxylic acid metabolism | ecos01110: Biosynthesis of secondary metabolites | ecos00290: Valine, leucine and isoleucine biosynthesis | ecos00660: C5-Branched dibasic acid metabolism
EC958_0658	1.81	0.37	4.8869	0.0081	0.0143082	0.05	6.03	0.37	0.712831	0.918557	-6.59	ylbF	hypothetical protein	0
EC958_0619	-0.97	0.21	-4.6346	0.0098	0.0165474	0.05	7.37	0.45	0.653395	0.902818	-6.96	ushA	UDP-sugar hydrolase (5'-nucleotidase)	5	ecos00230: Purine metabolism | ecos00240: Pyrimidine metabolism | ecos01100: Metabolic pathways | ecos01110: Biosynthesis of secondary metabolites | ecos00760: Nicotinate and nicotinamide metabolism
EC958_1864	-1.25	0.27	-4.6332	0.0098	0.0165474	0.05	5.43	0.29	0.776226	0.942643	-6.35	slyB	outer membrane lipoprotein SlyB	0
EC958_3204	-1.21	0.27	-4.4989	0.0108	0.0177964	0.05	5.25	0.24	0.807959	0.95226	-6.43		fructose-bisphosphate aldolase class II	9	ecos01110: Biosynthesis of secondary metabolites | ecos01230: Biosynthesis of amino acids | ecos01100: Metabolic pathways | ecos01200: Carbon metabolism | ecos00051: Fructose and mannose metabolism | ecos00680: Methane metabolism | ecos01120: Microbial metabolism in diverse environments | ecos00030: Pentose phosphate pathway | ecos00010: Glycolysis / Gluconeogenesis
EC958_3515	0.84	0.19	4.4952	0.0109	0.0179094	0.05	8.28	0.65	0.515968	0.844812	-7.11	tdcG	L-serine dehydratase 1	6	ecos00260: Glycine, serine and threonine metabolism | ecos00270: Cysteine and methionine metabolism | ecos01230: Biosynthesis of amino acids | ecos01110: Biosynthesis of secondary metabolites | ecos01200: Carbon metabolism | ecos01100: Metabolic pathways
EC958_4597	0.76	0.18	4.3248	0.0124	0.0198214	0.05	9.29	0.83	0.411506	0.786856	-7.24		biodegradative arginine decarboxylase	2	ecos01100: Metabolic pathways | ecos00330: Arginine and proline metabolism
EC958_0194	0.75	0.17	4.2853	0.0128	0.0203341	0.05	8.53	0.75	0.455294	0.812393	-7.11	polB	DNA polymerase II	0
EC958_0720	0.73	0.17	4.2273	0.0134	0.0211366	0.05	6.46	0.39	0.699995	0.914788	-6.71	ybdH	hypothetical oxidoreductase YbdH	0
EC958_3385	-1.01	0.24	-4.1424	0.0143	0.0222281	0.05	5.89	0.28	0.778581	0.943268	-6.54	hybF	probable hydrogenase nickel incorporation protein HybF	0
EC958_3559	-0.76	0.18	-4.1378	0.0144	0.0223632	0.05	6.99	0.46	0.645449	0.899181	-6.88	yhbV	hypothetical protein	0
EC958_1986	-0.77	0.19	-4.1376	0.0144	0.0223632	0.05	6.29	0.31	0.755112	0.933862	-6.69	sppA	protease IV, a signal peptide peptidase	0
EC958_1103	0.67	0.17	3.8033	0.0191	0.0283487	0.05	3.86	0.16	0.877098	0.970678	-5.91		putative phage-related DNA-binding protein	0
EC958_2076	-0.69	0.19	-3.634	0.0221	0.0321409	0.05	1.96	0.08	0.938508	0.983261	-5.31	msbB	myristoyl acyltransferase	2	ecos00540: Lipopolysaccharide biosynthesis | ecos01100: Metabolic pathways
EC958_1984	-0.8	0.23	-3.5424	0.024	0.0344933	0.05	5.49	0.26	0.797739	0.949148	-6.36	selD	selenophosphate synthase	2	ecos00450: Selenocompound metabolism | ecos01100: Metabolic pathways
EC958_2104	0.57	0.17	3.3333	0.029	0.0404879	0.05	3.23	0.11	0.916426	0.978181	-5.74	cheY	chemotaxis protein CheY	2	ecos02030: Bacterial chemotaxis | ecos02020: Two-component system
EC958_1202	-0.88	0.27	-3.302	0.0299	0.0415183	0.05	5.22	0.24	0.8113	0.95226	-6.42	yciG	hypothetical protein	0
EC958_2978	-0.44	0.17	-2.5961	0.0603	0.0766721	0.05	8.45	0.61	0.547456	0.859996	-7.24	hypF	hydrogenase maturation protein HypF	0
EC958_1182	0.57	0.24	2.3954	0.0747	0.0932477	0.05	6.86	0.5	0.620126	0.889602	-6.83	hyaF	hydrogenase-1 operon protein HyaF	0
EC958_3742	-0.54	0.24	-2.2396	0.0887	0.109392	0.05	6.94	0.42	0.677893	0.911678	-6.89	yheO	hypothetical protein	0
EC958_4000	-0.35	0.17	-2.0487	0.1098	0.133457	0.05	7.28	0.42	0.678666	0.911678	-6.95	yibF	putative S-transferase	0
EC958_0399	0.48	0.24	2.0408	0.1108	0.134577	0.05	6.9	0.35	0.724372	0.92171	-6.86	lfgL	lateral flagellar hook associated protein 3 (FlgL-like)	1	ecos02040: Flagellar assembly
EC958_4572	-0.38	0.2	-1.9255	0.1265	0.15199	0.05	7.59	0.37	0.712282	0.918557	-7.08		hypothetical protein	0
EC958_0075	-0.38	0.2	-1.9251	0.1265	0.15199	0.05	8.23	0.54	0.590299	0.87738	-7.15	yjiW	hypothetical protein	0
EC958_2116	-0.4	0.24	-1.6597	0.1723	0.201265	0.05	7.46	0.47	0.64139	0.896819	-7.03	otsA	trehalose-6-phosphate synthase	3	ecos00500: Starch and sucrose metabolism | ecos01100: Metabolic pathways | ecos01110: Biosynthesis of secondary metabolites
EC958_1778	0.26	0.17	1.4948	0.2093	0.24081	0.05	6.2	0.35	0.725972	0.921806	-6.62	yneF	hypothetical protein	0
EC958_2595	-0.25	0.17	-1.4535	0.2198	0.251536	0.05	7.29	0.45	0.653834	0.902818	-6.95	yfbI	putative dolichyl-phosphate beta-D-mannosyltransferase YfbI	2	ecos01503: Cationic antimicrobial peptide (CAMP) resistance | ecos00540: Lipopolysaccharide biosynthesis
EC958_3082	-0.24	0.17	-1.3917	0.2364	0.269032	0.05	6.79	0.44	0.662614	0.907405	-6.79	ygdL	putative enzyme	0
EC958_3682	-0.11	0.17	-0.675	0.5367	0.570285	0.05	8.02	0.55	0.586313	0.875123	-7.11		SUN protein	0
EC958_1093	0.1	0.18	0.5483	0.6127	0.644101	0.05	5.25	0.3	0.76905	0.939719	-6.38		hypothetical protein	0
[truncated: 3,130 more rows]

## Sheet: Acet_pH5.5_aero
GeneID	RNAseq_log2FC	RNAseq_Std_Err	RNAseq_t	RNAseq_p-value	RNAseq_adjusted	TraDIS_logFC	TraDIS_AveExpr	TraDIS_t	TraDIS_P.Value	TraDIS_adj.P.Val	TraDIS_B	gene	product	no_kegg_paths	Kegg_names
EC958_4455	-0.99	0.2	-4.9474	0.0078	0.0129277	2.35	1.17	2.01	0.0491581	0.310996	-4.11	murI	glutamate racemase	2	ecos00471: D-Glutamine and D-glutamate metabolism | ecos01100: Metabolic pathways
EC958_1510	-1.46	0.26	-5.6732	0.0048	0.00898008	2.23	0.26	1.62	0.110751	0.469764	-4.38		Hns transcriptional dual regulator	0
EC958_0840	-0.84	0.18	-4.7938	0.0087	0.0141361	2.12	3.65	2.59	0.0120966	0.142757	-3.22	sucA	2-oxoglutarate dehydrogenase decarboxylase component	5	ecos01100: Metabolic pathways | ecos01200: Carbon metabolism | ecos01110: Biosynthesis of secondary metabolites | ecos00020: Citrate cycle (TCA cycle) | ecos01120: Microbial metabolism in diverse environments
EC958_0185	-1.69	0.2	-8.4741	0.0011	0.00345003	1.99	4.34	5.33	1.82685e-06	0.000115433	3.97	apaH	bis(5'-nucleosyl)-tetraphosphatase, symmetrical	2	ecos01100: Metabolic pathways | ecos00230: Purine metabolism
EC958_3218	6.54	0.15	43.4557	0	0	1.9	2.62	2.26	0.0280467	0.22681	-3.71		hypothetical protein	0
EC958_2655	-1.94	0.2	-9.5912	0.0007	0.00276123	1.85	1.88	2.49	0.0158458	0.167742	-3.41	pdxB	erythronate-4-phosphate dehydrogenase	3	ecos01240: Biosynthesis of cofactors | ecos01100: Metabolic pathways | ecos00750: Vitamin B6 metabolism
EC958_2612	-1.88	0.19	-9.7778	0.0006	0.00260305	1.83	3.89	3.74	0.000436667	0.0114579	-0.63	nuoM	NADH dehydrogenase I chain M	2	ecos00190: Oxidative phosphorylation | ecos01100: Metabolic pathways
EC958_1200	-0.26	0.27	-0.9551	0.3936	0.424208	1.75	2.69	2.52	0.014678	0.159273	-3.23	yccJ	hypothetical protein	0
EC958_0665	-1.48	0.18	-8.2525	0.0012	0.00364982	1.73	1.61	1.99	0.0512451	0.316815	-3.99	cysS	cysteinyl-tRNA synthetase (Cysteine--tRNAligase)	1	ecos00970: Aminoacyl-tRNA biosynthesis
EC958_2376	-1.2	0.24	-4.9648	0.0077	0.0128034	1.72	2.01	1.97	0.0538661	0.327243	-3.94		putative glycosyl transferase family 2	0
EC958_2622	-2.13	0.21	-10.0681	0.0005	0.00244656	1.63	4.31	3.46	0.00103225	0.0220437	-1.08		NADH dehydrogenase I chain B	2	ecos00190: Oxidative phosphorylation | ecos01100: Metabolic pathways
EC958_0837	2.2	0.32	6.8015	0.0024	0.00556635	1.61	2.21	2.23	0.0298295	0.237337	-3.64	sdhD	succinate dehydrogenase hydrophobic subunit	7	ecos01120: Microbial metabolism in diverse environments | ecos00020: Citrate cycle (TCA cycle) | ecos01200: Carbon metabolism | ecos00650: Butanoate metabolism | ecos01100: Metabolic pathways | ecos00190: Oxidative phosphorylation | ecos01110: Biosynthesis of secondary metabolites
EC958_0219	0.22	0.2	1.0985	0.3337	0.364321	1.54	2.48	1.74	0.0870965	0.415921	-4.18		hypothetical protein	0
EC958_0841	-1.41	0.21	-6.7955	0.0024	0.00556635	1.54	2.67	1.67	0.0997983	0.443119	-4.25	sucB	dihydrolipoamide succinyltransferase component of 2-oxoglutarate dehydrogenase complex	7	ecos01110: Biosynthesis of secondary metabolites | ecos00310: Lysine degradation | ecos01100: Metabolic pathways | ecos01200: Carbon metabolism | ecos00380: Tryptophan metabolism | ecos00020: Citrate cycle (TCA cycle) | ecos01120: Microbial metabolism in diverse environments
EC958_3740	-1.53	0.2	-7.861	0.0014	0.00400625	1.53	0.68	1.38	0.172143	0.566315	-4.47	yheM	hypothetical protein	1	ecos04122: Sulfur relay system
EC958_1638	-0.32	0.19	-1.7171	0.1611	0.185395	1.52	1.47	1.59	0.118034	0.481302	-4.34	pspD	phage shock protein D	0
EC958_4717	-1.95	0.21	-9.4122	0.0007	0.00276123	1.45	5.74	6.31	4.746e-08	6.16105e-06	7.93	ytfP	hypothetical protein	0
EC958_0578	-0.84	0.26	-3.2665	0.0309	0.0414696	1.42	4.89	4.56	2.86145e-05	0.00119623	2.17		DNA-binding, ATP-dependent protease La; heat shock K-protein	0
EC958_2182	3.65	0.29	12.483	0.0002	0.00188877	1.39	2.72	2.06	0.0435891	0.28772	-3.78		hypothetical protein	0
EC958_4388	4.4	0.32	13.9042	0.0002	0.00188877	1.35	3.52	2.74	0.00818422	0.110914	-2.6		hypothetical protein	0
EC958_4448	0.43	0.17	2.4384	0.0713	0.0876802	1.28	6.53	6.45	2.76794e-08	4.55142e-06	8.79	sthA	soluble pyridine nucleotide transhydrogenase	2	ecos00760: Nicotinate and nicotinamide metabolism | ecos01100: Metabolic pathways
EC958_A0005	-0.67	0.25	-2.7008	0.0541	0.0682472	1.27	2.26	1.1	0.277293	0.684881	-4.61		SopA	0
EC958_0605	0.22	0.17	1.3225	0.2565	0.284827	1.24	2.15	1.41	0.162771	0.551505	-4.45	ybaM	hypothetical protein	0
EC958_5085	1.11	0.19	5.7728	0.0045	0.00853087	1.21	-0.35	0.81	0.419236	0.792537	-4.68		hypothetical protein	0
EC958_2088	-2	0.2	-10.2565	0.0005	0.00244656	1.19	2.72	1.96	0.0549056	0.331517	-3.89	ntpA	dATP pyrophosphohydrolase	3	ecos00790: Folate biosynthesis | ecos01240: Biosynthesis of cofactors | ecos01100: Metabolic pathways
EC958_3100	3.31	0.21	15.7024	0.0001	0.00162794	1.18	0.99	0.87	0.388494	0.770273	-4.68		hypothetical protein	0
EC958_4844	3.82	0.32	11.8116	0.0003	0.00209877	1.17	0.62	0.98	0.331013	0.731276	-4.66		hypothetical protein	0
EC958_0341	-2.27	0.19	-11.8307	0.0003	0.00209877	1.16	1.12	1.26	0.211271	0.611069	-4.56	proS	prolyl-tRNA synthetase	1	ecos00970: Aminoacyl-tRNA biosynthesis
EC958_0836	0.97	0.18	5.4417	0.0055	0.00996608	1.14	3.62	2.15	0.0357065	0.256583	-3.6	sdhC	succinate dehydrogenase cytochrome b-556 subunit	7	ecos01200: Carbon metabolism | ecos00650: Butanoate metabolism | ecos01100: Metabolic pathways | ecos00190: Oxidative phosphorylation | ecos01110: Biosynthesis of secondary metabolites | ecos01120: Microbial metabolism in diverse environments | ecos00020: Citrate cycle (TCA cycle)
EC958_2959	2.96	0.32	9.1689	0.0008	0.00291778	1.13	2.7	1.55	0.126552	0.495067	-4.35		conserved domain protein	0
EC958_0839	0.72	0.19	3.6787	0.0212	0.0298418	1.13	5.01	4.47	3.90089e-05	0.00159034	2.03	sdhB	succinate dehydrogenase, iron sulfur protein	7	ecos01120: Microbial metabolism in diverse environments | ecos00020: Citrate cycle (TCA cycle) | ecos01200: Carbon metabolism | ecos01100: Metabolic pathways | ecos00650: Butanoate metabolism | ecos00190: Oxidative phosphorylation | ecos01110: Biosynthesis of secondary metabolites
EC958_0225	-1.53	0.2	-7.6892	0.0015	0.00416009	1.12	0.79	1.15	0.253351	0.660405	-4.62	murE	UDP-N-acetylmuramoylalanyl-D-glutamate--2,6-diaminopimelate ligase	3	ecos01100: Metabolic pathways | ecos00550: Peptidoglycan biosynthesis | ecos00300: Lysine biosynthesis
EC958_4204	-2.02	0.26	-7.6468	0.0016	0.00430924	1.12	3.25	1.93	0.0582934	0.339907	-3.92	atpC	membrane-bound ATP synthase F1 sector epsilon-subunit	2	ecos01100: Metabolic pathways | ecos00190: Oxidative phosphorylation
EC958_2618	-2.06	0.19	-10.695	0.0004	0.00228419	1.1	5.17	4.37	5.34533e-05	0.00206004	1.74	nuoG	NADH dehydrogenase I chain G	2	ecos00190: Oxidative phosphorylation | ecos01100: Metabolic pathways
EC958_2526	-1.84	0.19	-9.9637	0.0006	0.00260305	1.08	4.55	4.19	9.83609e-05	0.00351604	1.23	yejM	putative sulfatase	0
EC958_A0001	-1.43	0.24	-6.0437	0.0038	0.0075208	1.07	1.04	0.91	0.367025	0.754076	-4.69		CcdA	0
EC958_4209	-3.84	0.25	-15.6173	0.0001	0.00162794	1.07	2.88	2.2	0.0320481	0.24489	-3.53	atpF	membrane-bound ATP synthase F0 sector subunit b	2	ecos01100: Metabolic pathways | ecos00190: Oxidative phosphorylation
EC958_3456	-1.67	0.19	-8.9607	0.0009	0.00310997	1.06	1.33	0.99	0.32813	0.729602	-4.65		ADP-heptose synthase	2	ecos00540: Lipopolysaccharide biosynthesis | ecos01100: Metabolic pathways
EC958_1934	-0.84	0.27	-3.1437	0.0347	0.0459323	1.05	2.23	1.59	0.116607	0.479756	-4.32	himA	integration host factor (IHF), alpha subunit	0
EC958_0893	-1.63	0.2	-7.9983	0.0013	0.00381155	1.04	6.09	2.72	0.00872813	0.115742	-2.91	moaA	molybdenum cofactor biosynthesis protein A	4	ecos00790: Folate biosynthesis | ecos04122: Sulfur relay system | ecos01240: Biosynthesis of cofactors | ecos01100: Metabolic pathways
EC958_2619	-1.99	0.19	-10.6713	0.0004	0.00228419	1.04	3.9	2.45	0.0175294	0.180527	-3.1	nuoF	NADH dehydrogenase I chain F	2	ecos00190: Oxidative phosphorylation | ecos01100: Metabolic pathways
EC958_0843	-1.31	0.21	-6.3323	0.0032	0.0066978	1.03	5.13	4.15	0.000115339	0.00392393	1.06	sucD	succinyl-CoA synthetase, alpha subunit	7	ecos01100: Metabolic pathways | ecos01200: Carbon metabolism | ecos00640: Propanoate metabolism | ecos01110: Biosynthesis of secondary metabolites | ecos00660: C5-Branched dibasic acid metabolism | ecos01120: Microbial metabolism in diverse environments | ecos00020: Citrate cycle (TCA cycle)
EC958_2915	-1.19	0.27	-4.4261	0.0115	0.0178271	1.02	3.79	2.2	0.0319202	0.244625	-3.53	grpE	GrpE protein	0
EC958_1508	-0.65	0.23	-2.7968	0.049	0.0623658	1	6.21	4.76	1.41413e-05	0.000658106	3.01	rssB	RssB/Hnr protein	0
EC958_0834	-0.42	0.22	-1.9483	0.1232	0.144802	0.99	6.3	5.32	1.87202e-06	0.000115433	4.88	gltA	citrate synthase	8	ecos01100: Metabolic pathways | ecos01200: Carbon metabolism | ecos01110: Biosynthesis of secondary metabolites | ecos01210: 2-Oxocarboxylic acid metabolism | ecos01230: Biosynthesis of amino acids | ecos01120: Microbial metabolism in diverse environments | ecos00630: Glyoxylate and dicarboxylate metabolism | ecos00020: Citrate cycle (TCA cycle)
EC958_3889	-0.54	0.18	-3.0373	0.0385	0.0502617	0.99	5.66	4.72	1.60921e-05	0.000721658	2.9	pitA	low-affinity phosphate transport	0
EC958_A0084	-1.18	0.26	-4.6428	0.0097	0.0154525	0.99	3.73	2.21	0.0311758	0.242954	-3.51	repA2	RepA2	0
EC958_0553	-1.55	0.24	-6.5779	0.0028	0.00608149	0.99	1.13	1.12	0.266223	0.676086	-4.63	ribH	riboflavin synthase beta chain	4	ecos01110: Biosynthesis of secondary metabolites | ecos01100: Metabolic pathways | ecos01240: Biosynthesis of cofactors | ecos00740: Riboflavin metabolism
EC958_2358	-0.8	0.25	-3.1747	0.0337	0.0447472	0.98	2.76	1.56	0.123605	0.490937	-4.35		hypothetical protein	0
EC958_A0067	3.69	0.26	14.3387	0.0001	0.00162794	0.96	6.72	5.26	2.34072e-06	0.000142553	4.67		TrbF	0
EC958_3117	5.97	0.17	34.5943	0	0	0.94	3.96	2.69	0.00941814	0.12197	-2.63		hypothetical protein	0
EC958_2613	-1.04	0.18	-5.7519	0.0045	0.00853087	0.94	5.05	3.45	0.00107526	0.022765	-0.85	nuoL	NADH dehydrogenase I chain L	2	ecos01100: Metabolic pathways | ecos00190: Oxidative phosphorylation
EC958_0558	-1.44	0.18	-8.0197	0.0013	0.00381155	0.94	3.04	1.65	0.105037	0.454516	-4.27		1-deoxyxylulose-5-phosphate synthase	4	ecos01100: Metabolic pathways | ecos01110: Biosynthesis of secondary metabolites | ecos00730: Thiamine metabolism | ecos00900: Terpenoid backbone biosynthesis
EC958_A0033	0.98	0.23	4.2762	0.0129	0.0196644	0.93	7.91	5.71	4.44769e-07	3.98918e-05	6.11		TraM	0
EC958_3433	-0.98	0.18	-5.4833	0.0054	0.00983702	0.93	1.57	1	0.32158	0.726353	-4.69	parE	topoisomerase IV subunit B	0
EC958_2086	-1.95	0.19	-10.2931	0.0005	0.00244656	0.93	2.9	1.14	0.260101	0.670016	-4.67	ruvC	Crossover junction endodeoxyribonuclease RuvC	1	ecos03440: Homologous recombination
EC958_A0063	1.26	0.22	5.8191	0.0043	0.00823698	0.9	8.64	6.45	2.76491e-08	4.55142e-06	8.71	trbA	TrbA	0
EC958_3754	-1.08	0.25	-4.3354	0.0123	0.0188676	0.9	2.09	1.28	0.206941	0.605504	-4.58		CRP-cAMP transcriptional dual regulator	3	ecos02026: Biofilm formation - Escherichia coli | ecos02020: Two-component system | ecos02024: Quorum sensing
EC958_0895	-1.31	0.18	-7.3384	0.0018	0.00463606	0.9	4.59	2.28	0.0264939	0.221141	-3.57	moaC	molybdopterin biosynthesis, protein C	4	ecos00790: Folate biosynthesis | ecos04122: Sulfur relay system | ecos01100: Metabolic pathways | ecos01240: Biosynthesis of cofactors
EC958_1921	1.05	0.4	2.6278	0.0583	0.0730245	0.89	4.05	2	0.0504988	0.315478	-3.88	ydiT	ferredoxin-like protein YdiT	0
EC958_A0023	0.48	0.18	2.7566	0.051	0.0646546	0.89	5.35	3.36	0.00139453	0.027851	-1.07		YdcB	0
EC958_0576	-0.44	0.27	-1.64	0.1763	0.201396	0.89	3.3	2.39	0.020177	0.195407	-3.2	clpP	ATP-dependent proteolytic subunit of clpA-ClpP serine protease, heat shock protein F21.5	0
EC958_2620	-1.84	0.19	-9.686	0.0006	0.00260305	0.89	2.76	1.73	0.0883029	0.41724	-4.16	nuoE	NADH dehydrogenase I chain E	2	ecos01100: Metabolic pathways | ecos00190: Oxidative phosphorylation
EC958_0842	-1.23	0.19	-6.6284	0.0027	0.00597308	0.87	4.9	2.62	0.0113242	0.134933	-2.79	sucC	succinyl-CoA synthetase, beta subunit	7	ecos00660: C5-Branched dibasic acid metabolism | ecos01120: Microbial metabolism in diverse environments | ecos01100: Metabolic pathways | ecos01200: Carbon metabolism | ecos00640: Propanoate metabolism | ecos01110: Biosynthesis of secondary metabolites | ecos00020: Citrate cycle (TCA cycle)
EC958_0302	-1.38	0.19	-7.4313	0.0018	0.00463606	0.87	4.32	2.81	0.00683933	0.0977925	-2.38	hemL	glutamate-1-semialdehyde 2,1-aminomutase	5	ecos01120: Microbial metabolism in diverse environments | ecos00860: Porphyrin and chlorophyll metabolism | ecos01240: Biosynthesis of cofactors | ecos01100: Metabolic pathways | ecos01110: Biosynthesis of secondary metabolites
EC958_2056	-0.23	0.25	-0.9083	0.4151	0.445694	0.84	3.81	2.34	0.0230404	0.205862	-3.33	yebW	hypothetical protein	0
EC958_2873	-1.56	0.24	-6.5845	0.0028	0.00608149	0.84	0.84	0.75	0.457153	0.811338	-4.72		RNase III, ds RNA	0
EC958_A0036	4.44	0.26	17.3849	0.0001	0.00162794	0.83	8.91	5.58	7.12594e-07	5.66972e-05	5.47		TraJ	0
EC958_0751	0.95	0.18	5.3086	0.0061	0.0107531	0.83	2.4	1.27	0.20945	0.608849	-4.59		hypothetical protein	0
EC958_A0145	0.32	0.17	1.8293	0.1414	0.164235	0.83	6.1	3.81	0.000344221	0.00953037	0.08		toxin-antitoxin system, toxin component, PIN family	0
EC958_4401	0.29	0.18	1.6626	0.1717	0.196491	0.83	3.68	1.83	0.0725543	0.377145	-4.1		hypothetical protein	0
EC958_4333	-0.58	0.18	-3.1769	0.0336	0.0446491	0.83	4.44	2.21	0.0308322	0.241968	-3.71	mobA	molybdopterin-guanine dinucleotide biosynthesis protein A	2	ecos00790: Folate biosynthesis | ecos01100: Metabolic pathways
EC958_A0050	-1.35	0.26	-5.2441	0.0063	0.0110261	0.83	8.99	6.23	6.39999e-08	7.70028e-06	7.8	tnpA1	TnpA	0
EC958_2517	-0.32	0.19	-1.7238	0.1598	0.184106	0.82	5.34	3.98	0.000197284	0.00619873	0.62	yejE	putative transport system permease protein	1	ecos02010: ABC transporters
EC958_5125	-1.27	0.26	-4.932	0.0079	0.0130387	0.81	9.01	6.05	1.23775e-07	1.25154e-05	7.15	tnpA	transposase DDE domain protein	0
EC958_A0124	-3.28	0.26	-12.6829	0.0002	0.00188877	0.81	8.38	6.12	9.45597e-08	1.06014e-05	7.53	blaOXA-1	OXA-1 beta-lactamase	1	ecos01501: beta-Lactam resistance
EC958_A0047	3.83	0.24	15.65	0.0001	0.00162794	0.8	7.57	5.7	4.62009e-07	4.0698e-05	6.12		TraR	0
EC958_A0058	1.51	0.18	8.4185	0.0011	0.00345003	0.8	7.04	4.06	0.000152075	0.00503482	0.71		hypothetical protein	0
EC958_A0070	-0.79	0.25	-3.1945	0.0331	0.0441104	0.8	9.71	6.78	8.00571e-09	1.97461e-06	9.68		TraS	0
EC958_5121	4.73	0.29	16.088	0.0001	0.00162794	0.79	2.52	1.23	0.223725	0.627137	-4.65		hypothetical protein	0
EC958_5027	-4.89	0.25	-19.5995	0	0	0.79	6.02	3.84	0.000316007	0.00895897	0.18	cysK	cysteine synthase A	7	ecos01100: Metabolic pathways | ecos01200: Carbon metabolism | ecos00920: Sulfur metabolism | ecos01110: Biosynthesis of secondary metabolites | ecos01230: Biosynthesis of amino acids | ecos01120: Microbial metabolism in diverse environments | ecos00270: Cysteine and methionine metabolism
EC958_3108	2.74	0.23	11.8512	0.0003	0.00209877	0.78	3.07	1.2	0.236748	0.641206	-4.71		hypothetical protein	0
EC958_A0090	-0.31	0.26	-1.2195	0.2897	0.319068	0.78	5.2	3.41	0.0012168	0.0247015	-0.99	pemK	PemK	0
EC958_3628	-0.65	0.23	-2.8082	0.0484	0.0616481	0.78	6.12	4.92	7.89102e-06	0.000393196	3.54		malate dehydrogenase	9	ecos01120: Microbial metabolism in diverse environments | ecos00680: Methane metabolism | ecos01110: Biosynthesis of secondary metabolites | ecos01100: Metabolic pathways | ecos01200: Carbon metabolism | ecos00270: Cysteine and methionine metabolism | ecos00020: Citrate cycle (TCA cycle) | ecos00620: Pyruvate metabolism | ecos00630: Glyoxylate and dicarboxylate metabolism
EC958_A0094	-0.77	0.23	-3.2665	0.0309	0.0414696	0.77	7.6	4.79	1.26392e-05	0.000605333	2.92		hypothetical protein	0
EC958_2611	-1.33	0.19	-7.1884	0.002	0.00493551	0.77	4.45	2.67	0.00981311	0.125735	-2.68	nuoN	NADH dehydrogenase I chain N	2	ecos00190: Oxidative phosphorylation | ecos01100: Metabolic pathways
EC958_4938	1.84	0.19	9.5905	0.0007	0.00276123	0.76	1.46	0.83	0.412353	0.787509	-4.77		Dipeptide chemoreceptor protein	0
EC958_0538	-0.01	0.18	-0.0785	0.9412	0.946367	0.76	7.45	6.2	7.18064e-08	8.2377e-06	7.93	phoR	phosphate regulon sensor protein PhoR	1	ecos02020: Two-component system
EC958_4910	1.63	0.24	6.8623	0.0024	0.00556635	0.75	4.46	2.63	0.0110549	0.133004	-2.78		DicB protein	0
EC958_0849	-1.05	0.24	-4.355	0.0121	0.0186053	0.75	2.83	1.08	0.283079	0.690925	-4.75		hypothetical protein	0
EC958_0806	-2.33	0.22	-10.5757	0.0005	0.00244656	0.75	3.94	1.48	0.145572	0.525699	-4.56		phosphoglucomutase	10	ecos00052: Galactose metabolism | ecos00030: Pentose phosphate pathway | ecos00010: Glycolysis / Gluconeogenesis | ecos01120: Microbial metabolism in diverse environments | ecos00230: Purine metabolism | ecos00520: Amino sugar and nucleotide sugar metabolism | ecos01110: Biosynthesis of secondary metabolites | ecos00521: Streptomycin biosynthesis | ecos00500: Starch and sucrose metabolism | ecos0…
EC958_2154	2.3	0.29	7.9356	0.0014	0.00400625	0.74	4.23	2.3	0.0252524	0.215519	-3.41		hypothetical protein	0
EC958_4256	0.28	0.17	1.6289	0.1787	0.204001	0.74	4.68	2.93	0.00486383	0.0756886	-2.13	wzyE	4-alpha-L-fucosyltransferase	0
EC958_4214	-1.08	0.18	-5.9072	0.0041	0.00794888	0.74	5.93	4.11	0.000130234	0.00437038	0.89	gidA	glucose-inhibited division protein A	0
EC958_4241	-1.74	0.19	-9.0439	0.0008	0.00291778	0.74	8.46	8.13	4.68508e-11	2.31115e-08	15	gppA	guanosine-5'-triphosphate, 3'-diphosphate pyrophosphatase	2	ecos00230: Purine metabolism | ecos01100: Metabolic pathways
EC958_4875	5.19	0.33	15.5171	0.0001	0.00162794	0.73	4.33	2.22	0.0307037	0.241951	-3.55	yceO	hypothetical protein	0
EC958_A0032	1.41	0.2	6.9817	0.0022	0.0052497	0.73	9.55	6.3	4.88656e-08	6.18087e-06	7.93		X polypeptide	0
EC958_0142	-0.63	0.21	-3.015	0.0394	0.05128	0.73	6.09	2.17	0.0343101	0.252731	-4.14		molybdopterin biosynthesis mog protein	4	ecos01240: Biosynthesis of cofactors | ecos01100: Metabolic pathways | ecos04122: Sulfur relay system | ecos00790: Folate biosynthesis
EC958_A0037	-0.63	0.26	-2.4435	0.0709	0.0872301	0.73	8.48	5.37	1.55004e-06	0.00010061	4.76		conjugal transfer protein TraY	0
EC958_1509	-1.69	0.23	-7.344	0.0018	0.00463606	0.73	3.45	1.51	0.137422	0.512181	-4.46	galU	glucose-1-phosphate uridylyltransferase	8	ecos00052: Galactose metabolism | ecos00541: O-Antigen nucleotide sugar biosynthesis | ecos01240: Biosynthesis of cofactors | ecos00520: Amino sugar and nucleotide sugar metabolism | ecos01100: Metabolic pathways | ecos00040: Pentose and glucuronate interconversions | ecos00500: Starch and sucrose metabolism | ecos01110: Biosynthesis of secondary metabolites
EC958_A0082	2.37	0.19	12.2528	0.0003	0.00209877	0.72	6.73	3.53	0.000847824	0.0187548	-0.85		Hha	0
EC958_A0061	1.9	0.22	8.6909	0.001	0.00327041	0.72	7.51	4.35	5.81979e-05	0.0022255	1.52		TrbE	0
EC958_A0065	1.58	0.21	7.708	0.0015	0.00416009	0.72	8.79	5.46	1.13542e-06	7.86876e-05	5.02		TrbB	0
EC958_0577	-0.56	0.26	-2.1338	0.0998	0.119239	0.72	4.79	2.09	0.0413951	0.279216	-3.81		ATP-dependent specificity component of ClpP serine protease, chaperone	0
EC958_0785	-0.8	0.21	-3.7607	0.0198	0.0281493	0.72	6.07	4.47	3.804e-05	0.00156376	2.08	nagA	N-acetylglucosamine-6-phosphate deacetylase	2	ecos01100: Metabolic pathways | ecos00520: Amino sugar and nucleotide sugar metabolism
EC958_A0108	-1.02	0.24	-4.1763	0.014	0.0210534	0.72	10.14	8.07	5.70825e-11	2.55989e-08	14.45	dfrA17	type 1 dihydrofolate reductase	3	ecos00670: One carbon pool by folate | ecos01100: Metabolic pathways | ecos00790: Folate biosynthesis
EC958_A0150	-1.13	0.24	-4.7036	0.0093	0.0149172	0.72	6.25	4.15	0.000114806	0.00392393	1.07		hypothetical protein	0
EC958_2084	-1.56	0.22	-7.1858	0.002	0.00493551	0.72	3.16	1.25	0.217401	0.619549	-4.68	ruvA	Holliday junction ATP-dependent helicase RuvA	1	ecos03440: Homologous recombination
EC958_A0100	-3.77	0.26	-14.6588	0.0001	0.00162794	0.72	6.63	3.96	0.000215497	0.00660279	0.41		34 kDa membrane antigen precursor	0
EC958_1148	1.99	0.29	6.9378	0.0023	0.00541028	0.71	4.67	2.66	0.0102255	0.128262	-2.75	ycbP	FMN reductase	3	ecos00740: Riboflavin metabolism | ecos01100: Metabolic pathways | ecos00920: Sulfur metabolism
EC958_A0069	1.02	0.19	5.2526	0.0063	0.0110261	0.71	10.52	6.07	1.17038e-07	1.23735e-05	6.8		TraG	0
EC958_0566	-0.15	0.18	-0.8205	0.458	0.488279	0.71	6.47	4.01	0.000178142	0.00566952	0.66	cyoE	cytochrome o ubiquinol oxidase C subunit	5	ecos01240: Biosynthesis of cofactors | ecos01100: Metabolic pathways | ecos01110: Biosynthesis of secondary metabolites | ecos00190: Oxidative phosphorylation | ecos00860: Porphyrin and chlorophyll metabolism
EC958_4913	-0.44	0.2	-2.2422	0.0884	0.106412	0.71	3.02	1.52	0.133475	0.505956	-4.49		hypothetical protein	0
EC958_A0102	4.16	0.22	18.5296	0	0	0.7	6.99	4.16	0.000109683	0.00381034	0.96		hypothetical protein CKO_02058	0
EC958_A0072	2.67	0.2	13.3895	0.0002	0.00188877	0.7	9.16	5.57	7.4681e-07	5.84764e-05	5.34		YhfA	0
EC958_A0031	2.18	0.2	10.7724	0.0004	0.00228419	0.7	9.41	5.51	9.20822e-07	6.88244e-05	5.09		YubP	0
EC958_A0156	0.28	0.19	1.4936	0.2096	0.235967	0.7	6.15	3.62	0.000631595	0.0149074	-0.48		hypothetical protein	0
EC958_A0076	0.08	0.25	0.3178	0.7665	0.78544	0.7	9.67	5.66	5.42004e-07	4.60983e-05	5.53		YieA	0
EC958_0938	-1.12	0.18	-6.3398	0.0032	0.0066978	0.7	5.81	2.04	0.0455622	0.295379	-4.37	moeB	molybdopterin biosynthesis protein MoeB	1	ecos04122: Sulfur relay system
EC958_2616	-1.32	0.18	-7.2124	0.002	0.00493551	0.7	2.65	1.29	0.200922	0.597077	-4.63	nuoI	NADH dehydrogenase I chain I	2	ecos00190: Oxidative phosphorylation | ecos01100: Metabolic pathways
EC958_A0155	0.4	0.2	2.0384	0.1111	0.131819	0.69	8.14	5.55	7.89616e-07	6.08621e-05	5.49		hypothetical protein	0
EC958_A0147	0.26	0.22	1.1892	0.3001	0.329461	0.69	11.6	6.6	1.53439e-08	3.03399e-06	8.49		hypothetical protein	0
EC958_A0143	0.04	0.19	0.2307	0.8289	0.844043	0.69	7.7	4.59	2.57622e-05	0.00110509	2.2		hypothetical protein	2	ecos03430: Mismatch repair | ecos03420: Nucleotide excision repair
EC958_1884	-1.48	0.24	-6.282	0.0033	0.0068484	0.69	2.35	0.97	0.333871	0.731994	-4.75	ribC	riboflavin synthase alpha chain	4	ecos01240: Biosynthesis of cofactors | ecos01100: Metabolic pathways | ecos01110: Biosynthesis of secondary metabolites | ecos00740: Riboflavin metabolism
EC958_0798	-2.13	0.2	-10.8191	0.0004	0.00228419	0.69	3.21	1.49	0.142556	0.520665	-4.52	glnS	glutaminyl-tRNA synthetase	2	ecos01100: Metabolic pathways | ecos00970: Aminoacyl-tRNA biosynthesis
EC958_0545	-3.52	0.22	-15.8607	0.0001	0.00162794	0.69	4.15	1.95	0.0562292	0.33595	-4.03	yajC	hypothetical protein	3	ecos03060: Protein export | ecos02024: Quorum sensing | ecos03070: Bacterial secretion system
EC958_2857	-5.31	0.23	-23.2085	0	0	0.69	1.91	1.07	0.291297	0.700095	-4.76	glyA	serine hydroxymethyltransferase	11	ecos00260: Glycine, serine and threonine metabolism | ecos00630: Glyoxylate and dicarboxylate metabolism | ecos01240: Biosynthesis of cofactors | ecos00460: Cyanoamino acid metabolism | ecos01230: Biosynthesis of amino acids | ecos01110: Biosynthesis of secondary metabolites | ecos01200: Carbon metabolism | ecos00670: One carbon pool by folate | ecos01100: Metabolic pathways | ecos00680: Methane …
EC958_2171	2.9	0.31	9.49	0.0007	0.00276123	0.68	2.25	1.25	0.216808	0.618775	-4.8		adenylosuccinate synthase	0
EC958_A0022	0.34	0.2	1.7234	0.1599	0.184138	0.68	5.68	2.73	0.00853707	0.115064	-2.7		single-strand binding protein	3	ecos03440: Homologous recombination | ecos03030: DNA replication | ecos03430: Mismatch repair
EC958_1827	-0.99	0.2	-4.9452	0.0078	0.0129277	0.68	4.59	2.17	0.0344602	0.252731	-3.71	rstA	transcriptional regulatory protein RstA	1	ecos02020: Two-component system
EC958_0527	-1.24	0.19	-6.521	0.0029	0.00621966	0.68	7.1	5.16	3.35009e-06	0.000192162	4.26	aroM	AroM protein, regulated by AroR	0
EC958_A0068	2.1	0.22	9.5705	0.0007	0.00276123	0.67	9.14	5.65	5.53086e-07	4.62436e-05	5.62		TraH	0
EC958_A0083	1.85	0.19	9.659	0.0006	0.00260305	0.67	8.8	5.18	3.13368e-06	0.000181864	3.99		YihA	0
EC958_1747	-0.38	0.25	-1.4871	0.2112	0.237716	0.67	4.1	1.74	0.0875087	0.416669	-4.27	rpsV	30S ribosomal subunit protein S22	0
EC958_A0093	-1.83	0.25	-7.3228	0.0019	0.0047644	0.67	7.96	4.26	7.95418e-05	0.00292821	1.07
EC958_A0136	-2.38	0.25	-9.6033	0.0007	0.00276123	0.67	7.44	4.77	1.33831e-05	0.000628751	2.89		putative HTH-type transcriptional regulator yfaX	0
EC958_A0012	3.91	0.32	12.1846	0.0003	0.00209877	0.66	6.7	3.08	0.00321001	0.0551742	-2.12		hypothetical protein	0
EC958_0593	0.05	0.22	0.2277	0.831	0.846013	0.66	4.94	2.32	0.0239628	0.209589	-3.46	ybaY	hypothetical protein	0
EC958_2020	6.12	0.21	28.705	0	0	0.65	4.18	2.05	0.0451671	0.294332	-3.83		putative DNA-binding transcriptional regulator	0
EC958_A0059	1.09	0.22	4.99	0.0075	0.0125563	0.65	7.44	3.96	0.000211104	0.00650861	0.24		TrbC	0
EC958_1160	-0.03	0.21	-0.1459	0.891	0.901904	0.65	3.41	1.36	0.179274	0.574633	-4.64	ycbG	hypothetical protein	0
EC958_5164	-1.09	0.23	-4.7874	0.0087	0.0141361	0.65	3.45	1.45	0.151682	0.537472	-4.55		hypothetical protein	0
EC958_3587	-1.76	0.21	-8.4407	0.0011	0.00345003	0.65	0.65	0.56	0.579709	0.868755	-4.8	ispB	octaprenyl diphosphate synthase	2	ecos00900: Terpenoid backbone biosynthesis | ecos01110: Biosynthesis of secondary metabolites
EC958_0896	-2.12	0.21	-10.12	0.0005	0.00244656	0.65	3.23	1.32	0.193649	0.591132	-4.84	moaD	molybdopterin converting factor subunit 1	1	ecos04122: Sulfur relay system
EC958_A0008	2.52	0.28	8.9673	0.0009	0.00310997	0.64	4.35	1.78	0.0798458	0.397858	-4.24		hypothetical protein	0
EC958_A0044	2.23	0.22	10.2311	0.0005	0.00244656	0.64	8.44	4.63	2.19905e-05	0.000968565	2.2		TrbD	0
EC958_A0051_2	1.92	0.19	10.0361	0.0006	0.00260305	0.64	7.84	4.74	1.49201e-05	0.000675239	2.71
EC958_A0020	0.87	0.23	3.863	0.0181	0.0260356	0.64	10.82	5.6	6.76238e-07	5.50953e-05	4.98		putative reverse transcriptase	0
EC958_0838	0.81	0.22	3.7047	0.0207	0.0292343	0.64	6.16	3.95	0.000219658	0.00668872	0.44	sdhA	succinate dehydrogenase flavoprotein subunit	7	ecos00650: Butanoate metabolism | ecos01100: Metabolic pathways | ecos01200: Carbon metabolism | ecos01110: Biosynthesis of secondary metabolites | ecos00190: Oxidative phosphorylation | ecos00020: Citrate cycle (TCA cycle) | ecos01120: Microbial metabolism in diverse environments
EC958_A0110	0.12	0.27	0.4568	0.6715	0.695787	0.64	8.84	5.69	4.72168e-07	4.08632e-05	5.83		QacEdelta1	0
EC958_A0148	-0.16	0.2	-0.8108	0.463	0.492995	0.64	7.25	3.77	0.000391865	0.0105632	-0.29		toxin-antitoxin system, toxin component, PIN family	0
EC958_2003	-1.15	0.18	-6.4906	0.0029	0.00621966	0.64	5.91	3.65	0.000568074	0.0138728	-0.39	yeaE	hypothetical protein	0
EC958_A0103	-1.96	0.24	-8.109	0.0013	0.00381155	0.64	9.66	5.59	6.81293e-07	5.50953e-05	5.27		Na(+)-translocating NADH-quinone reductase subunit C	0
EC958_1999	1.57	0.19	8.4279	0.0011	0.00345003	0.63	3.87	1.88	0.0659749	0.35986	-4.18	yeaC	hypothetical protein	0
EC958_A0021	-0.05	0.23	-0.2253	0.8328	0.847677	0.63	4.63	2.14	0.0363817	0.258604	-3.76
EC958_A0027	-0.24	0.21	-1.1654	0.3086	0.338069	0.63	3.45	1.24	0.219791	0.621692	-4.75	mok	modulator of Hok protein	0
EC958_0939	-0.95	0.17	-5.4625	0.0055	0.00996608	0.63	6.41	1.95	0.0561894	0.33595	-4.68	moeA	molybdopterin biosynthesis protein MoeA	3	ecos00790: Folate biosynthesis | ecos01100: Metabolic pathways | ecos01240: Biosynthesis of cofactors
EC958_A0096	-1.65	0.23	-7.2801	0.0019	0.0047644	0.63	7.28	3.92	0.000243939	0.00724911	0.15		ABC transporter ATP-binding protein	0
EC958_1139	-2.8	0.23	-12.2341	0.0003	0.00209877	0.63	4.76	2.79	0.00726153	0.102397	-2.51	aspC	aspartate transaminase	12	ecos01100: Metabolic pathways | ecos00400: Phenylalanine, tyrosine and tryptophan biosynthesis | ecos01230: Biosynthesis of amino acids | ecos00330: Arginine and proline metabolism | ecos01210: 2-Oxocarboxylic acid metabolism | ecos00401: Novobiocin biosynthesis | ecos00350: Tyrosine metabolism | ecos00360: Phenylalanine metabolism | ecos00270: Cysteine and methionine metabolism | ecos01110: Bios…
EC958_A0062	2.33	0.25	9.3274	0.0007	0.00276123	0.62	9.54	5.39	1.42509e-06	9.42874e-05	4.59		TraF	0
EC958_A0040	2.09	0.19	10.9964	0.0004	0.00228419	0.62	9.87	5.46	1.11478e-06	7.85598e-05	4.76		TraE	0
EC958_1065	2.01	0.19	10.752	0.0004	0.00228419	0.62	3.77	1.91	0.061275	0.347498	-4.05		hypothetical protein	0
EC958_A0060	1.48	0.18	8.257	0.0012	0.00364982	0.62	9.1	5.25	2.39579e-06	0.000144127	4.21		TraN	0
EC958_A0007	1.18	0.18	6.6801	0.0026	0.00582727	0.62	7.33	4.25	8.27173e-05	0.00302255	1.16		YccB	0
EC958_A0129	1.8	0.22	8.3234	0.0011	0.00345003	0.61	7.34	3.8	0.000353576	0.00968994	-0.22	tetA	tetracycline resistance protein class A	0
EC958_A0144	-0.58	0.22	-2.689	0.0547	0.0689193	0.61	8.51	5.45	1.14849e-06	7.86876e-05	5.04		hypothetical protein	0
EC958_A0003	-0.64	0.21	-3.0702	0.0373	0.0489318	0.61	7.61	3.7	0.00049055	0.0125177	-0.57		ResD	0
EC958_3641	-0.74	0.18	-3.9926	0.0162	0.023715	0.61	4.58	2.34	0.0231168	0.205862	-3.41	mreC	rod shape-determining protein MreC	0
EC958_A0029	-1.9	0.27	-7.0704	0.0021	0.00509645	0.61	4.67	1.9	0.063009	0.34978	-4.18	hok	post-segregational killing protein	0
EC958_0748	-2.13	0.21	-10.3601	0.0005	0.00244656	0.61	3.94	1.51	0.135529	0.508415	-4.55	lipB	lipoate-protein ligase B	3	ecos00785: Lipoic acid metabolism | ecos01100: Metabolic pathways | ecos01240: Biosynthesis of cofactors
EC958_2750	-4.61	0.22	-20.8075	0	0	0.61	5.89	3.47	0.000999232	0.0215249	-0.9	cysU	sulfate transport system permease protein CysT	2	ecos00920: Sulfur metabolism | ecos02010: ABC transporters
EC958_A0073	2.17	0.19	11.3376	0.0003	0.00209877	0.6	9.26	4.56	2.81871e-05	0.00119341	1.75		TraD	0
EC958_A0046	1.81	0.19	9.2581	0.0008	0.00291778	0.6	9.19	5.07	4.64813e-06	0.00025197	3.53		TraV	0
EC958_A0064	0.6	0.17	3.4957	0.025	0.0343516	0.6	8.05	4.56	2.83052e-05	0.00119341	2.04		TraQ	0
EC958_A0113	0.54	0.24	2.2419	0.0884	0.106412	0.6	8.52	5.09	4.26539e-06	0.000236418	3.74		hypothetical protein Rv	0
EC958_A0056	0.36	0.2	1.7587	0.1535	0.177525	0.6	4.87	2	0.0506871	0.316105	-4.09	tnpR1	resolvase of Tn21	0
EC958_A0078	0.29	0.22	1.3016	0.263	0.291414	0.6	6.99	3.28	0.00179345	0.0342911	-1.61		hypothetical protein	0
EC958_2359	-1.06	0.26	-4.1241	0.0146	0.0217959	0.6	4.03	1.52	0.133718	0.505956	-4.58	yefM	hypothetical protein	0
EC958_3610	-1.19	0.22	-5.4055	0.0057	0.0102345	0.6	6.65	3.96	0.000210424	0.00650861	0.34	arcB	aerobic respiration control sensor protein ArcB	2	ecos02020: Two-component system | ecos02026: Biofilm formation - Escherichia coli
EC958_0897	-1.95	0.19	-10.1793	0.0005	0.00244656	0.6	5.69	1.85	0.0703056	0.371325	-4.72	moaE	molybdopterin converting factor subunit 2	4	ecos00790: Folate biosynthesis | ecos04122: Sulfur relay system | ecos01100: Metabolic pathways | ecos01240: Biosynthesis of cofactors
EC958_2049	-3.07	0.21	-14.6291	0.0001	0.00162794	0.6	5.06	2.61	0.0115206	0.136613	-2.95		carboxy-terminal protease for penicillin-binding protein 3	0
EC958_A0019	2.49	0.34	7.3153	0.0019	0.0047644	0.59	6.91	3.07	0.00331337	0.0559755	-2.16		hypothetical protein	0
EC958_A0106	2.25	0.2	11.2775	0.0004	0.00228419	0.59	9.33	6.09	1.06021e-07	1.16222e-05	7.16		transposon Tn21 modulator protein	0
EC958_0110	1.02	0.22	4.7136	0.0092	0.0148031	0.59	1.67	0.82	0.417697	0.791586	-4.83		hypothetical protein	0
EC958_1345	0.99	0.18	5.6451	0.0048	0.00898008	0.59	3.81	1.88	0.0652075	0.35804	-4.15		Cro	0
EC958_2010	0.08	0.19	0.4177	0.6976	0.720647	0.59	3.91	1.67	0.101047	0.445486	-4.39		hypothetical protein	0
EC958_0516	-0.18	0.18	-0.9746	0.3849	0.41518	0.59	4.67	1.86	0.0676423	0.363645	-4.28	yaiZ	hypothetical protein	0
EC958_2372	-0.53	0.23	-2.3512	0.0784	0.09545	0.59	3.5	1.6	0.116271	0.479756	-4.5		hypothetical protein	0
EC958_A0038	-0.54	0.23	-2.3654	0.0772	0.0941678	0.59	9.35	5.39	1.43352e-06	9.42874e-05	4.63		TraA	0
EC958_A0138	-0.63	0.25	-2.5281	0.0648	0.0804003	0.59	8.19	3.81	0.000345242	0.00953037	-0.39		hypothetical protein	0
EC958_2375	-0.77	0.23	-3.3173	0.0295	0.0397781	0.59	6.88	3.49	0.000953567	0.0209998	-1.02		putative glycosyltransferase	2	ecos01100: Metabolic pathways | ecos00500: Starch and sucrose metabolism
EC958_A0071	-1.61	0.25	-6.465	0.0029	0.00621966	0.59	9.62	4.62	2.29486e-05	0.00100182	1.86		TraT	0
EC958_A0009	4.02	0.31	13.0919	0.0002	0.00188877	0.58	6.49	3	0.00405282	0.0659821	-2.3		DNA methylase	0
EC958_A0043	1.96	0.22	8.9278	0.0009	0.00310997	0.58	7.57	4.05	0.000156808	0.00512535	0.49		TraP	0
EC958_A0015	1.95	0.34	5.6784	0.0047	0.00882196	0.58	5	2.12	0.0384772	0.26859	-3.91		p035	0
EC958_A0075	-0.01	0.18	-0.0525	0.9607	0.964462	0.58	7.89	4.44	4.19884e-05	0.00168397	1.67		TraX	0
EC958_0929	-0.41	0.26	-1.6062	0.1835	0.208969	0.58	3.02	1.3	0.200363	0.596585	-4.72		hypothetical protein	0
EC958_0754	-0.68	0.17	-3.9372	0.017	0.0247238	0.58	1.58	0.77	0.447001	0.806704	-4.89	mrdA	penicillin-binding protein 2	2	ecos00550: Peptidoglycan biosynthesis | ecos01501: beta-Lactam resistance
EC958_4757	-0.86	0.2	-4.3816	0.0119	0.0183639	0.58	2.14	0.95	0.34798	0.741165	-4.84	yjgQ	hypothetical protein	1	ecos02010: ABC transporters
EC958_A0139	-1.08	0.26	-4.1818	0.0139	0.0209398	0.58	6.38	2.82	0.00664565	0.0955773	-2.66		hypothetical protein	0
EC958_A0123	-1.62	0.27	-6.1044	0.0036	0.00723669	0.58	8.05	4.21	9.2585e-05	0.00333374	0.87	catB4	chloramphenicol acetyltransferase	0
EC958_0161	-2.27	0.19	-11.758	0.0003	0.00209877	0.58	1.32	0.58	0.561497	0.860165	-4.86	lytB	IspH protein	3	ecos00900: Terpenoid backbone biosynthesis | ecos01110: Biosynthesis of secondary metabolites | ecos01100: Metabolic pathways
EC958_0835	3.27	0.3	10.7543	0.0004	0.00228419	0.57	2.73	1.1	0.276475	0.684322	-4.8		hypothetical protein	0
EC958_4939	2.41	0.26	9.0935	0.0008	0.00291778	0.57	3.94	1.53	0.132794	0.50511	-4.61		hypothetical protein	0
EC958_2332	2.27	0.19	11.8613	0.0003	0.00209877	0.57	4.48	1.7	0.0950763	0.432874	-4.41		hypothetical protein	0
EC958_A0121	1.59	0.24	6.6027	0.0027	0.00597308	0.57	11.01	7.08	2.55483e-09	7.41351e-07	10.41		transposase of Tn3	0
EC958_1446	0.37	0.18	2.0306	0.1121	0.132852	0.57	4.71	1.66	0.101986	0.447195	-4.47		RNA-directed DNA polymerase	0
EC958_1775	-0.5	0.2	-2.4678	0.0691	0.0851586	0.57	4.85	2.27	0.0272822	0.224677	-3.61		putative trans-aconitate 2-methyltransferase	0
EC958_A0131	3.01	0.33	9.127	0.0008	0.00291778	0.56	7.96	3.81	0.000345821	0.00953037	-0.34		TnpA of Tn1721	0
EC958_A0049	0.98	0.26	3.7716	0.0196	0.0279114	0.56	11.19	6.56	1.84066e-08	3.36296e-06	8.39		TnpA	0
EC958_A0135	0.74	0.17	4.3256	0.0124	0.0189983	0.56	7.37	3.15	0.00258388	0.04585	-2.09		2-keto-3-deoxygluconate permease	0
EC958_A0074	0.22	0.17	1.2504	0.2793	0.308143	0.56	10.26	4.75	1.44573e-05	0.000666524	2.11		TraI	0
EC958_3030	0.21	0.17	1.2702	0.2729	0.301602	0.56	5.4	2.09	0.041474	0.279216	-4.02	ygcM	putative 6-pyruvoyl tetrahydrobiopterin synthase	3	ecos01240: Biosynthesis of cofactors | ecos01100: Metabolic pathways | ecos00790: Folate biosynthesis
EC958_A0089	-0.01	0.27	-0.0337	0.9748	0.976514	0.56	2.42	0.94	0.352182	0.744575	-4.87	pemI	PemI	0
EC958_4347	-0.81	0.17	-4.7222	0.0092	0.0148031	0.56	5.38	2.04	0.0456974	0.295446	-4.08	glnL	nitrogen regulation protein NR(II)	1	ecos02020: Two-component system
EC958_0965	-1.18	0.2	-5.7633	0.0045	0.00853087	0.56	3.68	1.49	0.142745	0.520665	-4.56	ybjN	putative sensory transduction regulator	0
EC958_4889	-1.25	0.25	-5.0978	0.007	0.0119256	0.56	6.07	3.75	0.000420691	0.0112553	-0.18		hypothetical protein	0
EC958_0894	-1.68	0.19	-8.6446	0.001	0.00327041	0.56	5.65	2.47	0.0166679	0.174816	-3.4	moaB	molybdopterin biosynthesis, protein B	4	ecos00790: Folate biosynthesis | ecos01100: Metabolic pathways | ecos01240: Biosynthesis of cofactors | ecos04122: Sulfur relay system
EC958_A0125	-2.14	0.27	-8.0025	0.0013	0.00381155	0.56	7.85	3.85	0.000307923	0.00878026	-0.21	aac(6')-Ib-cr	fluroquinolone acetylating aminoglycoside acetyltransferase	0
EC958_3965	-2.67	0.2	-13.4891	0.0002	0.00188877	0.56	1.86	0.81	0.42417	0.79379	-4.88	glyQ	glycine tRNA synthetase, alpha subunit	1	ecos00970: Aminoacyl-tRNA biosynthesis
EC958_A0013	3.77	0.3	12.4246	0.0002	0.00188877	0.55	6.78	2.87	0.00571503	0.0856906	-2.64		YciB	0
EC958_A0039	2.26	0.21	10.63	0.0004	0.00228419	0.55	9.3	5.25	2.45725e-06	0.000146043	4.11		TraL	0
EC958_A0118	1.07	0.26	4.1196	0.0146	0.0217959	0.55	11.26	6.6	1.55144e-08	3.03399e-06	8.54		TnpA	0
EC958_A0122	0.96	0.26	3.7101	0.0207	0.0292343	0.55	11.09	6.4	3.31052e-08	4.80317e-06	7.84		TnpA	0
EC958_A0134	0.96	0.26	3.68	0.0212	0.0298418	0.55	11.18	6.5	2.26544e-08	3.99122e-06	8.18		TnpA	0
EC958_A0126	0.93	0.26	3.5905	0.023	0.0319805	0.55	11.12	6.43	2.9349e-08	4.67028e-06	7.95		TnpA	0
EC958_A0057	0.86	0.26	3.3447	0.0287	0.0388116	0.55	11.21	6.4	3.29259e-08	4.80317e-06	7.81		TnpA	0
EC958_0241	-1.8	0.19	-9.3086	0.0007	0.00276123	0.55	2.56	0.95	0.347437	0.740789	-4.9	yacG	hypothetical protein	0
EC958_A0092	0.96	0.26	3.7132	0.0206	0.0291331	0.54	11.23	6.42	3.14568e-08	4.80317e-06	7.84		TnpA	0
EC958_2255	0.93	0.17	5.3282	0.006	0.0106133	0.54	4.84	1.67	0.100311	0.44445	-4.56		hypothetical protein	0
EC958_2828	-0.89	0.18	-5.0572	0.0072	0.0121693	0.54	4.58	1.86	0.068731	0.366494	-4.25		nucleoside diphosphate kinase	5	ecos01240: Biosynthesis of cofactors | ecos01100: Metabolic pathways | ecos01110: Biosynthesis of secondary metabolites | ecos00230: Purine metabolism | ecos00240: Pyrimidine metabolism
EC958_A0105	-2.1	0.26	-7.9643	0.0013	0.00381155	0.54	7.75	3.68	0.000526406	0.0131815	-0.69
EC958_A0087	5.49	0.34	16.2444	0.0001	0.00162794	0.53	5.15	1.84	0.0709638	0.372409	-4.36	repA4		0
EC958_A0066	5.27	0.32	16.6733	0.0001	0.00162794	0.53	7.22	3.48	0.000985801	0.0213817	-1.13		TrbJ	0
EC958_1212	4.32	0.33	12.9458	0.0002	0.00188877	0.53	2.44	0.98	0.332148	0.731276	-4.85		hypothetical protein	0
EC958_2193	2.83	0.27	10.4281	0.0005	0.00244656	0.53	4.77	2.05	0.0448543	0.29268	-4.02	fliS	flagellar protein FliS	1	ecos02040: Flagellar assembly
EC958_A0081	2.03	0.2	10.2743	0.0005	0.00244656	0.53	9.63	4.46	3.99116e-05	0.0016138	1.32		YigB	0
EC958_4854	1.43	0.24	6.0235	0.0038	0.0075208	0.53	3.46	1.19	0.240063	0.644305	-4.87		hypothetical protein	0
EC958_0568	1.02	0.18	5.5469	0.0052	0.00956099	0.53	5.51	2.49	0.0155894	0.166455	-3.22	cyoC	cytochrome o ubiquinol oxidase subunit III	2	ecos01100: Metabolic pathways | ecos00190: Oxidative phosphorylation
EC958_0091	-0.74	0.21	-3.5751	0.0233	0.0323713	0.53	2.61	0.84	0.402964	0.781377	-4.89	dnaC	DnaC protein	0
EC958_5036	2.53	0.23	10.774	0.0004	0.00228419	0.52	6.37	3.2	0.00224903	0.0412434	-1.74		secreted protein hcp	1	ecos03070: Bacterial secretion system
EC958_A0017	2.04	0.22	9.1334	0.0008	0.00291778	0.52	7.88	3.46	0.00102662	0.0220188	-1.34		YdbA	0
EC958_1586	1.72	0.18	9.4367	0.0007	0.00276123	0.52	5.17	2.27	0.0272286	0.224677	-3.62		hypothetical bacteriophage protein	0
EC958_2446	1.25	0.18	6.7856	0.0025	0.00569525	0.52	3.97	1.22	0.227368	0.631142	-4.9	yehD	putative Yeh fimbrial subunit YehD	0
EC958_A0104	0.97	0.26	3.7587	0.0198	0.0281493	0.52	10.83	5.77	3.5788e-07	3.33099e-05	5.56		TnpA	0
EC958_A0107	0.83	0.24	3.5254	0.0243	0.0335245	0.52	9.99	5.49	1.00647e-06	7.2002e-05	4.77		integrase/recombinase	0
EC958_A0127	0.31	0.19	1.6268	0.1791	0.204367	0.52	8.52	3.77	0.000389598	0.0105598	-0.59		transposase for transposon Tn1721	0
EC958_4034	-0.44	0.23	-1.9365	0.1249	0.146598	0.52	7.74	2.43	0.0184422	0.185456	-3.91	rafI	lipopolysaccharide 1,3-galactosyltransferase	2	ecos00540: Lipopolysaccharide biosynthesis | ecos01100: Metabolic pathways
EC958_0778	-0.86	0.25	-3.4086	0.0271	0.0369009	0.52	5.67	2.93	0.00488716	0.0758125	-2.28	ybeZ	putative ATP-binding protein in pho regulon	0
EC958_1522	-1.18	0.21	-5.7343	0.0046	0.00867873	0.52	2.94	0.9	0.37129	0.756034	-4.99	yciU	hypothetical protein	0
EC958_0784	-1.27	0.19	-6.5249	0.0028	0.00608149	0.52	6.17	3.08	0.00323633	0.0552644	-1.99	nagC	transcriptional repressor of nag(N-acetylglucosamine) operon	0
EC958_3862	-1.41	0.22	-6.5106	0.0029	0.00621966	0.52	7.24	4.05	0.000156888	0.00512535	0.61	yhhN	hypothetical protein	0
EC958_A0097	-2.11	0.21	-10.0258	0.0006	0.00260305	0.52	7.57	3.48	0.000988247	0.0213817	-1.27		ABC transporter permease protein	0
EC958_4349	-2.44	0.22	-11.2532	0.0004	0.00228419	0.52	7.71	5.8	3.19958e-07	3.03529e-05	6.38	typA	putative GTP-binding factor	0
EC958_0452	4.58	0.32	14.4682	0.0001	0.00162794	0.51	5.89	2.65	0.0104075	0.128594	-3	ykgI	hypothetical protein	0
EC958_3423	3.23	0.26	12.2408	0.0003	0.00209877	0.51	4.08	1.49	0.140973	0.518496	-4.67		hypothetical protein	0
EC958_A0048	2.88	0.27	10.6978	0.0004	0.00228419	0.51	9.36	4.31	6.73274e-05	0.00251611	0.88		TraC	0
EC958_4907	1.42	0.18	7.7707	0.0015	0.00416009	0.51	5.37	2.34	0.0229632	0.205862	-3.56		hypothetical protein	0
EC958_2100	0.83	0.23	3.6176	0.0224	0.0312649	0.51	2.38	0.79	0.430786	0.798744	-4.89	flhE	flagellar protein FlhE	1	ecos02040: Flagellar assembly
EC958_A0024	0.72	0.18	4.0033	0.0161	0.0235955	0.51	8.26	3.64	0.000593099	0.0143419	-0.91		ParB	0
EC958_A0116	0.66	0.2	3.264	0.031	0.0415929	0.51	10.43	5.1	4.17735e-06	0.000234169	3.24	mrx	erythromycin resistance regulator protein	0
EC958_0562	-0.28	0.2	-1.3989	0.2344	0.261874	0.51	4.96	2.27	0.026817	0.22317	-3.59	thiJ	4-methyl-5(B-hydroxyethyl)-thiazolemonophosphate biosynthesis enzyme	0
EC958_A0004	-0.37	0.24	-1.5591	0.194	0.219998	0.51	7.32	2.93	0.00494218	0.0759494	-2.65	repE	replication initiation protein of repFIA	0
EC958_0858	-1.71	0.21	-8.2768	0.0012	0.00364982	0.51	1.97	0.75	0.454712	0.810396	-4.98	tolA	protein TolA	0
EC958_5083	2.63	0.2	12.9952	0.0002	0.00188877	0.5	4.75	1.6	0.114453	0.476856	-4.59		hypothetical protein	0
EC958_A0016	2.47	0.32	7.6305	0.0016	0.00430924	0.5	6.37	2.13	0.0373702	0.262977	-4.14		YdaA	0
EC958_2238	0.95	0.17	5.4851	0.0054	0.00983702	0.5	5.69	2.36	0.0218122	0.201906	-3.56		hypothetical protein	0
EC958_A0120	0.46	0.26	1.7849	0.1488	0.17244	0.5	8.02	3.86	0.00029461	0.0084989	-0.24		hypothetical protein	0
EC958_A0111	-0.91	0.25	-3.6274	0.0222	0.0310449	0.5	9.36	5.04	5.07045e-06	0.000268069	3.36	sulI	dihydropteroate synthase type I	2	ecos00790: Folate biosynthesis | ecos01100: Metabolic pathways
EC958_A0137	-0.95	0.25	-3.7858	0.0193	0.0275453	0.5	6.09	2.59	0.0123115	0.143848	-3.15		hypothetical protein	0
EC958_A0054	2	0.27	7.466	0.0017	0.00447286	0.49	9	3.7	0.0004882	0.0125177	-0.93		transposase TnpA, Tn21	0
EC958_A0025	0.61	0.18	3.3399	0.0288	0.0389366	0.49	6.41	2.46	0.0170648	0.17703	-3.56		PsiB	0
EC958_2374	-0.11	0.23	-0.4976	0.6449	0.670937	0.49	6.2	2.71	0.0088837	0.117126	-2.89		hypothetical membrane protein	0
EC958_1887	-0.51	0.22	-2.3401	0.0794	0.0964842	0.49	1.76	0.61	0.544306	0.854003	-4.92		hypothetical protein	0
EC958_2897	-1.08	0.19	-5.7893	0.0044	0.00839405	0.49	6.62	3.15	0.00264195	0.0467123	-1.96	yfiH	hypothetical protein	0
EC958_3569	-1.6	0.21	-7.7893	0.0015	0.00416009	0.49	1.61	0.57	0.567952	0.864725	-4.87	rbfA	ribosome-binding factor A	0
EC958_2749	-3.79	0.21	-17.6975	0.0001	0.00162794	0.49	5.73	2.79	0.00709157	0.101106	-2.63	cysW	ABC-type sulfate transport system permease component	2	ecos02010: ABC transporters | ecos00920: Sulfur metabolism
EC958_4933	4.16	0.29	14.4082	0.0001	0.00162794	0.48	5.29	1.92	0.0594118	0.343037	-4.34		hypothetical protein	0
EC958_4896	2.81	0.22	12.974	0.0002	0.00188877	0.48	3.17	0.97	0.338578	0.734156	-5.01		hypothetical protein	0
EC958_A0115	2.21	0.2	10.9286	0.0004	0.00228419	0.48	9.57	5.15	3.49682e-06	0.000198274	3.65	mphR	erythromycin resistance repressor protein	0
EC958_1550	1.18	0.18	6.6001	0.0027	0.00597308	0.48	3.37	1.19	0.238254	0.642484	-4.85		hypothetical protein	0
EC958_3683	0	0.19	-0.0211	0.9842	0.984968	0.48	4.6	1.32	0.191829	0.589589	-4.83	trkA	trk system potassium uptake protein TrkA	0
EC958_A0133	-0.09	0.26	-0.3492	0.7446	0.764886	0.48	7.16	2.92	0.00500993	0.0767514	-2.64
EC958_2126	-0.79	0.23	-3.4212	0.0268	0.0365409	0.48	4.35	1.74	0.0864773	0.414679	-4.44	yecH	hypothetical protein	0
EC958_0876	-1.03	0.19	-5.4931	0.0054	0.00983702	0.48	4.61	1.59	0.117288	0.480713	-4.68	modB	molybdate transport permease protein	1	ecos02010: ABC transporters
EC958_2811	-1.51	0.23	-6.6607	0.0026	0.00582727	0.48	5.28	1.99	0.0509245	0.316785	-4.15		hypothetical protein	0
EC958_A0101	-3.45	0.25	-13.5759	0.0002	0.00188877	0.48	8.3	3.7	0.000492285	0.0125177	-0.78		high-affinity Fe2+/Pb2+ permease	0
EC958_0724	4.92	0.34	14.5799	0.0001	0.00162794	0.47	6.61	3.01	0.00387347	0.0636928	-2.28	ybdO	hypothetical transcriptional regulator YbdO	0
EC958_5170	3.85	0.33	11.6547	0.0003	0.00209877	0.47	4.43	1.97	0.0540401	0.327896	-4.13		hypothetical protein	0
EC958_A0088	0.91	0.24	3.8	0.0191	0.0273131	0.47	6.75	2.63	0.0110701	0.133004	-3.23	tir	tir	0
EC958_A0140	0.36	0.22	1.6485	0.1746	0.199498	0.47	6.78	2.69	0.00932581	0.121383	-3.08		hypothetical protein	0
EC958_A0114_2	0.32	0.27	1.2005	0.2962	0.325598	0.47	9.76	5.5	9.62987e-07	7.09017e-05	4.88
EC958_2117	-0.73	0.25	-2.8655	0.0457	0.0584851	0.47	5.86	2.36	0.0216111	0.201526	-3.63	otsB	trehalose phosphatase	3	ecos01110: Biosynthesis of secondary metabolites | ecos00500: Starch and sucrose metabolism | ecos01100: Metabolic pathways
EC958_2537	-1.2	0.18	-6.5839	0.0028	0.00608149	0.47	4.91	2.08	0.0423723	0.282166	-3.95	ccmA	heme exporter protein A	1	ecos02010: ABC transporters
EC958_A0099	-2.92	0.21	-13.7536	0.0002	0.00188877	0.47	8.37	3.79	0.000366232	0.00998134	-0.51		integral membrane protein	0
EC958_1121	-3.42	0.25	-13.6755	0.0002	0.00188877	0.47	1.81	0.7	0.484231	0.826258	-4.93	rpsA	30S ribosomal subunit protein S1	1	ecos03010: Ribosome
EC958_A0117	0.4	0.23	1.7495	0.1551	0.179255	0.46	9.79	4.51	3.37063e-05	0.00139725	1.39	mphA	macrolide 2'-phosphotransferase I	0
EC958_4967	-0.19	0.28	-0.679	0.5344	0.563058	0.46	3.07	0.92	0.35948	0.748655	-5.01		hypothetical protein	0
EC958_1753	-0.33	0.17	-1.9159	0.1279	0.149811	0.46	5.71	2.49	0.0157754	0.167742	-3.38		hypothetical protein	0
EC958_A0128	-0.94	0.23	-4.0493	0.0155	0.0228863	0.46	5.92	2.22	0.030683	0.241951	-3.88	tetR	tetracycline repressor protein class A	0
EC958_3133	-1.66	0.25	-6.5723	0.0028	0.00608149	0.46	5.91	2.35	0.0220877	0.203281	-3.63	ygdR	hypothetical lipoprotein	0
EC958_1419	-2.57	0.21	-12.1105	0.0003	0.00209877	0.46	5.36	2.41	0.0193326	0.190355	-3.43	ycgM	putative isomerase	0
EC958_2399	2.84	0.34	8.4617	0.0011	0.00345003	0.45	5.92	2.37	0.0209906	0.197986	-3.64	wcaA	putative colanic acid biosynthesis glycosyltransferase WcaA	0
EC958_1048	2.6	0.29	8.8836	0.0009	0.00310997	0.45	2.6	0.86	0.393368	0.775264	-5.01		hypothetical protein	0
EC958_A0041	2.06	0.36	5.766	0.0045	0.00853087	0.45	8.18	3.7	0.000499399	0.0126335	-0.74		TraK	0
EC958_A0112	1.9	0.2	9.2931	0.0007	0.00276123	0.45	10.55	5.41	1.32471e-06	8.95174e-05	4.33		chromate transport protein	0
EC958_2307	1.06	0.17	6.0669	0.0037	0.00737698	0.45	5.88	2.35	0.0225622	0.205242	-3.69	cobT	CobT, subunit of dimethylbenzimidazole phosphoribosyltransferase	3	ecos00860: Porphyrin and chlorophyll metabolism | ecos01100: Metabolic pathways | ecos01240: Biosynthesis of cofactors
EC958_A0091	0.17	0.2	0.8415	0.4474	0.477674	0.45	8.5	3.25	0.00193807	0.0364904	-2.1		TnpA of Tn5403	0
EC958_4712	-0.8	0.2	-3.9316	0.0171	0.024827	0.45	7.93	4.59	2.49665e-05	0.00108035	2.14	ytfL	putative transport protein	0
EC958_A0053	-0.83	0.25	-3.2675	0.0309	0.0414696	0.45	7.82	3.01	0.00391815	0.0642134	-2.58	blaTEM-1	TEM-1	1	ecos01501: beta-Lactam resistance
EC958_3643	-1.02	0.2	-5.1866	0.0066	0.0114302	0.45	8.51	5.24	2.52637e-06	0.000148364	4.22	yhdA	hypothetical protein	0
EC958_3512	-1.92	0.19	-10.3182	0.0005	0.00244656	0.45	4.27	1.57	0.121982	0.487238	-4.64	yhaL	hypothetical protein	0
EC958_4991	3.27	0.24	13.8961	0.0002	0.00188877	0.44	5.31	1.85	0.070169	0.371	-4.45		putative transcriptional regulator	0
EC958_4945	2.69	0.28	9.6691	0.0006	0.00260305	0.44	5.33	1.92	0.0596386	0.343037	-4.31		hypothetical protein	0
EC958_2545	1.2	0.18	6.7048	0.0026	0.00582727	0.44	4.27	1.51	0.136082	0.508586	-4.76		hypothetical protein	0
EC958_A0026	0.53	0.17	3.1281	0.0352	0.0465341	0.44	7.1	2.63	0.0110814	0.133004	-3.33		PsiA	0
EC958_1786	-0.22	0.18	-1.2018	0.2957	0.325257	0.44	4.37	1.76	0.084242	0.410638	-4.39	marA	multiple antibiotic resistance protein MarA	1	ecos01503: Cationic antimicrobial peptide (CAMP) resistance
EC958_2759	-0.65	0.18	-3.6661	0.0215	0.0302226	0.44	4.98	1.71	0.092169	0.424784	-4.55	ypeA	hypothetical protein	0
EC958_1180	-0.79	0.23	-3.4582	0.0259	0.0354268	0.44	4.75	1.7	0.0955953	0.434628	-4.55	hyaD	hydrogenase 1 maturation protease	0
EC958_1227	-1.35	0.19	-7.2083	0.002	0.00493551	0.44	5.85	2.31	0.0248788	0.214119	-3.7	ycdZ	hypothetical protein	0
EC958_1822	-1.37	0.21	-6.4713	0.0029	0.00621966	0.44	6.2	3.07	0.00324887	0.0552644	-2.06	pntA	NAD(P) transhydrogenase subunit alpha	2	ecos01100: Metabolic pathways | ecos00760: Nicotinate and nicotinamide metabolism
EC958_1582	0.61	0.18	3.4677	0.0256	0.035082	0.43	5.37	1.87	0.0670908	0.362893	-4.45		phage DNA invertase	0
EC958_4329	-0.49	0.18	-2.6896	0.0547	0.0689193	0.43	5.2	1.42	0.160024	0.548307	-4.85	trkH	trk system potassium uptake protein TrkH	0
EC958_0614	-0.84	0.19	-4.3855	0.0118	0.018237	0.43	2.29	0.72	0.475445	0.820346	-5.07	hemH	ferrochelatase (heme synthetase)	4	ecos00860: Porphyrin and chlorophyll metabolism | ecos01240: Biosynthesis of cofactors | ecos01100: Metabolic pathways | ecos01110: Biosynthesis of secondary metabolites
EC958_3799	-1.25	0.24	-5.2507	0.0063	0.0110261	0.43	6.88	2.87	0.00582285	0.0867797	-2.71	ompR	transcriptional regulatory protein OmpR	2	ecos02026: Biofilm formation - Escherichia coli | ecos02020: Two-component system
EC958_A0109	-1.41	0.26	-5.4267	0.0056	0.0101009	0.43	9.95	4.94	7.49211e-06	0.000377128	2.81	aadA5	streptomycin and spectinomycin resistance aminoglycoside adenyltransferase	0
EC958_4973	2.09	0.22	9.6044	0.0007	0.00276123	0.42	3.99	1.13	0.262217	0.67126	-5.04		hypothetical protein	0
EC958_4485	1.9	0.36	5.307	0.0061	0.0107531	0.42	4.41	1.46	0.150778	0.535486	-4.78		hypothetical protein	0
EC958_1806	0.74	0.19	3.8266	0.0187	0.0268009	0.42	5.77	2.3	0.0252278	0.215519	-3.74		probable dimethyl sulfoxide reductase chain YnfF	0
EC958_1686	0.07	0.18	0.3999	0.7097	0.732262	0.42	6.64	2.94	0.00478835	0.0747498	-2.53	ydbL	hypothetical protein	0
EC958_1796	-0.04	0.17	-0.2547	0.8115	0.82764	0.42	6.79	2.86	0.005953	0.0881866	-2.71	ydfI	hypothetical oxidoreductase YdfI	2	ecos01100: Metabolic pathways | ecos00040: Pentose and glucuronate interconversions
EC958_0994	-0.05	0.27	-0.1775	0.8677	0.879709	0.42	4.2	1.35	0.183506	0.5809	-4.9	clpS	ATP-dependent Clp protease adaptor protein	0
EC958_1959	-0.08	0.19	-0.4041	0.7068	0.729416	0.42	5.82	2.35	0.0222454	0.203971	-3.62	celA	CelA subunit of N,N'-diacetylchitobiose PTS permease	2	ecos00500: Starch and sucrose metabolism | ecos02060: Phosphotransferase system (PTS)
EC958_2993	-0.44	0.24	-1.8398	0.1396	0.162476	0.42	5.49	1.82	0.073811	0.381266	-4.53	hypA	HypA protein	0
EC958_4029	-0.47	0.21	-2.1853	0.0942	0.112943	0.42	8.78	3.95	0.000223569	0.00676605	-0.09	waaL	lipopolysaccharide core biosynthesis protein	2	ecos01100: Metabolic pathways | ecos00540: Lipopolysaccharide biosynthesis
EC958_A0095	-1.32	0.25	-5.3321	0.006	0.0106133	0.42	6.79	2.37	0.021446	0.200746	-3.86		thiol-disulfide oxidoreductase resA	0
EC958_1931	-1.37	0.19	-7.26	0.0019	0.0047644	0.42	4.88	1.37	0.17463	0.567301	-4.94	btuD	vitamin B12 transport ATP-binding protein BtuD	1	ecos02010: ABC transporters
EC958_4047	-1.77	0.2	-9.0399	0.0008	0.00291778	0.42	3.53	1.07	0.28993	0.699354	-5.03		flavoprotein affecting synthesis of DNA and pantothenate metabolism	3	ecos01240: Biosynthesis of cofactors | ecos01100: Metabolic pathways | ecos00770: Pantothenate and CoA biosynthesis
EC958_2277	3.2	0.33	9.8055	0.0006	0.00260305	0.41	6.02	1.97	0.0543396	0.328502	-4.4		Division inhibition protein DicB	0
EC958_2200	-0.31	0.2	-1.5329	0.2001	0.226365	0.41	6.13	2.15	0.0356785	0.256583	-4.12	ybcM	hypothetical transcriptional regulator YbcM	0
EC958_4932	-0.41	0.21	-1.9663	0.1207	0.142189	0.41	2.34	0.63	0.534022	0.848476	-4.98		hypothetical protein	0
EC958_1947	-0.48	0.22	-2.1963	0.093	0.11153	0.41	5.85	2.36	0.0217967	0.201906	-3.63	yniA	hypothetical protein	0
EC958_0548	-1.17	0.23	-5.0079	0.0074	0.0124254	0.41	5.19	1.8	0.0767654	0.387598	-4.48	yajD	hypothetical protein	0
EC958_A0119	-1.56	0.27	-5.8009	0.0044	0.00839405	0.41	10	4.34	6.0219e-05	0.00228508	0.77	blaCTX-M-15	extended spectrum beta-lactamase CTX-M-15	1	ecos01501: beta-Lactam resistance
EC958_A0098	-2.69	0.21	-12.9171	0.0002	0.00188877	0.41	7.97	2.43	0.0184591	0.185456	-4.02		ABC transporter permease protein	0
EC958_1857	-3.9	0.22	-18.0671	0.0001	0.00162794	0.41	5.95	2.33	0.0235385	0.207349	-3.77		hypothetical transporter YdgR	0
EC958_1763	5.52	0.3	18.2315	0.0001	0.00162794	0.4	2.06	0.53	0.601604	0.875431	-4.98		hypothetical protein	1	ecos02020: Two-component system
EC958_2945	3.52	0.29	12.06	0.0003	0.00209877	0.4	3.76	0.91	0.367345	0.754131	-5.17		hypothetical protein	0
EC958_5118	3.3	0.32	10.2119	0.0005	0.00244656	0.4	4.58	1.26	0.211966	0.611478	-5.06		hypothetical protein	0
EC958_A0045	2.41	0.19	12.436	0.0002	0.00188877	0.4	7.78	2.79	0.0071418	0.101529	-3.1		TrbG	0
EC958_2482	2.14	0.21	10.276	0.0005	0.00244656	0.4	5.09	1.65	0.103737	0.451695	-4.64		hypothetical protein	0
EC958_2431	1.46	0.35	4.1537	0.0142	0.0212917	0.4	5.63	2.2	0.0321916	0.24489	-3.92	gatY	tagatose-bisphosphate aldolase GatY	2	ecos01100: Metabolic pathways | ecos00052: Galactose metabolism
EC958_1834	1.37	0.18	7.461	0.0017	0.00447286	0.4	6.7	2.35	0.022331	0.203979	-3.87		membrane-associated protein UidC	0
EC958_1585	1.07	0.17	6.1357	0.0036	0.00723669	0.4	4.1	1.33	0.189199	0.585952	-4.9		hypothetical phage protein	0
EC958_1339	0.66	0.19	3.3895	0.0275	0.0374058	0.4	4.64	1.51	0.137468	0.512181	-4.79		hypothetical protein	0
EC958_1012	-0.44	0.17	-2.5579	0.0628	0.0782026	0.4	1.52	0.48	0.632166	0.883286	-4.92		phage tail protein	0
EC958_2347	-0.45	0.17	-2.6107	0.0594	0.0742935	0.4	4.97	1.53	0.132819	0.50511	-4.82	yeeW1	hypothetical protein	0
EC958_A0052	-1	0.24	-4.1724	0.014	0.0210534	0.4	7.19	2.63	0.0110314	0.133004	-3.36		transposon Tn3 resolvase	0
EC958_3249	-1.13	0.26	-4.3721	0.0119	0.0183639	0.4	4.94	1.68	0.0993	0.442499	-4.64	yggL	hypothetical protein	0
EC958_1242	-1.92	0.22	-8.8024	0.0009	0.00310997	0.4	6.16	2.43	0.0182401	0.184382	-3.54	mdoG	periplasmic glucans biosynthesis protein MdoG	0
EC958_1140	-2.04	0.2	-10.1919	0.0005	0.00244656	0.4	6.29	2.47	0.0166913	0.174816	-3.49	ompF	outer membrane protein F	2	ecos02020: Two-component system | ecos01501: beta-Lactam resistance
EC958_4612	1.39	0.19	7.2791	0.0019	0.0047644	0.39	3.15	0.65	0.518096	0.840259	-5.06		transcriptional activator	0
EC958_2121	1.3	0.18	7.3218	0.0019	0.0047644	0.39	6.34	2.42	0.0187739	0.186717	-3.61	yecI	ferritin-like protein	0
EC958_2755	0.91	0.17	5.2219	0.0064	0.0111668	0.39	3.77	0.9	0.374494	0.757072	-5.13		hypothetical protein	0
EC958_3290	0.62	0.19	3.3342	0.029	0.0391657	0.39	4.02	1.11	0.271597	0.678905	-5.1		hypothetical protein	0
EC958_4460	0.48	0.19	2.5473	0.0635	0.0789401	0.39	6.34	2.57	0.0128571	0.147842	-3.29	metA	homoserine O-succinyltransferase	5	ecos00270: Cysteine and methionine metabolism | ecos01230: Biosynthesis of amino acids | ecos00920: Sulfur metabolism | ecos01110: Biosynthesis of secondary metabolites | ecos01100: Metabolic pathways
EC958_2058	0.13	0.18	0.7425	0.499	0.528256	0.39	1.85	0.51	0.612843	0.879057	-4.96		hypothetical protein	0
EC958_A0151	-0.15	0.23	-0.6668	0.5414	0.569497	0.39	6.92	1.94	0.0578974	0.338854	-4.68		hypothetical protein	0
EC958_1839	-0.27	0.21	-1.2941	0.2653	0.293899	0.39	5.11	1.78	0.0800273	0.397958	-4.53	uidR	repressor for uid operon	0
EC958_2048	-0.76	0.26	-2.9752	0.0409	0.053017	0.39	4.26	1.32	0.192701	0.59042	-4.95	htpX	probable protease (heat shock protein HtpX)	0
EC958_3864	-0.86	0.22	-3.9532	0.0168	0.0244537	0.39	4.23	1.16	0.251084	0.65874	-5.14	tusA	sulfurtransferase TusA	1	ecos04122: Sulfur relay system
EC958_3891	-1.46	0.27	-5.4182	0.0056	0.0101009	0.39	7.6	3.64	0.000603803	0.0145296	-0.83	uspA	universal stress protein A	0
EC958_2615	-1.81	0.21	-8.7136	0.001	0.00327041	0.39	2.68	0.61	0.54142	0.853119	-5.05	nuoJ	NADH dehydrogenase I chain J	2	ecos01100: Metabolic pathways | ecos00190: Oxidative phosphorylation
EC958_1392	-1.94	0.23	-8.4838	0.0011	0.00345003	0.39	5.94	2	0.0505226	0.315478	-4.32		hypothetical protein	0
EC958_4203	-2.16	0.21	-10.0797	0.0005	0.00244656	0.39	2.56	0.7	0.483773	0.825935	-5.14	glmU	bifunctional protein GlmU	3	ecos00520: Amino sugar and nucleotide sugar metabolism | ecos00541: O-Antigen nucleotide sugar biosynthesis | ecos01100: Metabolic pathways
EC958_2651	-3	0.21	-14.5411	0.0001	0.00162794	0.39	3.02	0.95	0.347241	0.740789	-5.07	accD	acetyl-coenzyme A carboxylase carboxyltransferase subunit beta	8	ecos01120: Microbial metabolism in diverse environments | ecos01110: Biosynthesis of secondary metabolites | ecos01100: Metabolic pathways | ecos00061: Fatty acid biosynthesis | ecos00640: Propanoate metabolism | ecos01200: Carbon metabolism | ecos01212: Fatty acid metabolism | ecos00620: Pyruvate metabolism
EC958_A0030	2.91	0.2	14.4554	0.0001	0.00162794	0.38	6.64	2.06	0.044512	0.291604	-4.42		hypothetical protein	0
EC958_2273	2.76	0.24	11.457	0.0003	0.00209877	0.38	5.04	1.6	0.115692	0.478781	-4.85		hypothetical protein	0
EC958_A0130	2.47	0.24	10.2626	0.0005	0.00244656	0.38	7.16	2.1	0.0401807	0.274512	-4.53		PecM	0
EC958_1346	1.78	0.22	8.104	0.0013	0.00381155	0.38	6.1	2.39	0.0201832	0.195407	-3.69		Regulatory protein CII (modular protein) frombacteriophage origin; putative coiled-coil	0
EC958_4850	1.63	0.29	5.5614	0.0051	0.00941425	0.38	6.63	2.72	0.00862045	0.115556	-3.05		hypothetical protein	0
EC958_1869	0.08	0.25	0.3116	0.7709	0.789214	0.38	3.73	1.11	0.272974	0.679755	-5.04	sodC	superoxide dismutase [Cu-Zn]	0
EC958_1862	-0.8	0.17	-4.6062	0.01	0.0158418	0.38	2.46	0.61	0.541774	0.853119	-5.01	ydhA	hypothetical protein	0
EC958_2074	-0.87	0.18	-4.8579	0.0083	0.0136113	0.38	5.53	1.97	0.0541334	0.328059	-4.34	yebK	Hex regulon repressor	0
EC958_0923	-0.94	0.19	-5.0524	0.0072	0.0121693	0.38	5.46	1.9	0.0629224	0.34978	-4.42	glnP	glutamine transport system permease protein GlnP	1	ecos02010: ABC transporters
EC958_2043	-1.25	0.23	-5.3738	0.0058	0.0103885	0.38	4.61	1.32	0.190712	0.587621	-4.99	yebO	hypothetical protein	0
EC958_4016	-1.46	0.22	-6.7852	0.0025	0.00569525	0.38	2.36	0.54	0.589604	0.871391	-5.1	gpsA	glycerol-3-phosphate dehydrogenase (NAD+)	2	ecos01110: Biosynthesis of secondary metabolites | ecos00564: Glycerophospholipid metabolism
EC958_2271	-1.52	0.26	-5.9341	0.004	0.00781707	0.38	4.75	1.34	0.184316	0.581534	-5		putative cell killing protein	0
EC958_2404	-1.7	0.2	-8.454	0.0011	0.00345003	0.38	6.84	3.43	0.0011318	0.0237581	-1.29	asmA	AsmA suppressor of OmpF assembly mutants	0
EC958_3603	-1.78	0.27	-6.6353	0.0027	0.00597308	0.38	5.46	2.06	0.0441769	0.29018	-4.16	yhbH	probable sigma-54 modulation protein	0
EC958_2823	-2.11	0.22	-9.483	0.0007	0.00276123	0.38	4.61	1.56	0.125032	0.493205	-4.73	yfgM	hypothetical protein	0
EC958_2256	1.19	0.29	4.1724	0.014	0.0210534	0.37	4.93	1.73	0.0887774	0.41788	-4.58		prophage protein	0
EC958_2142	0.8	0.2	4.0447	0.0155	0.0228863	0.37	6.36	2.55	0.0136954	0.153894	-3.39		hypothetical protein	0
EC958_1423	0.18	0.17	1.0667	0.3462	0.376764	0.37	6.04	2.13	0.037161	0.261879	-4.13	umuC	UmuC protein	0
EC958_1547	-0.11	0.19	-0.577	0.5949	0.622708	0.37	3.99	1.08	0.285501	0.69287	-5.09		hypothetical protein	0
EC958_1672	-0.18	0.2	-0.8622	0.4372	0.467367	0.37	7.16	3.12	0.0028434	0.0500946	-2.16	ydaM	hypothetical protein	1	ecos02026: Biofilm formation - Escherichia coli
EC958_0815	-0.2	0.23	-0.866	0.4353	0.465822	0.37	3.98	1.18	0.243006	0.648365	-4.99	ybfA	hypothetical protein	0
EC958_0355	-0.5	0.21	-2.3936	0.0749	0.0917114	0.37	5.23	1.7	0.0950551	0.432874	-4.68	gloB	probable hydroxyacylglutathione hydrolase	2	ecos00620: Pyruvate metabolism | ecos01100: Metabolic pathways
EC958_1315	-0.73	0.21	-3.5097	0.0247	0.0339758	0.37	1.56	0.36	0.716512	0.9095	-4.9	lolE	lipoprotein releasing system transmembrane protein LolE	1	ecos02010: ABC transporters
EC958_3624	-1.07	0.18	-5.8187	0.0043	0.00823698	0.37	7.55	3.43	0.00114185	0.0238676	-1.37	yhcM	hypothetical protein	0
EC958_2553	-1.1	0.21	-5.2373	0.0064	0.0111668	0.37	7.75	3.46	0.00104952	0.0223159	-1.35	yojN	putative sensor-like histidine kinase YojN	2	ecos02020: Two-component system | ecos02026: Biofilm formation - Escherichia coli
EC958_1331	-1.75	0.21	-8.4961	0.0011	0.00345003	0.37	3.52	0.94	0.353605	0.744912	-5.1	ymfB	putative hydrolase (Nudix family)	0
EC958_1158	-2.33	0.19	-11.9694	0.0003	0.00209877	0.37	1.72	0.5	0.619579	0.880802	-4.98	fabA	3-hydroxydecanoyl-[acyl-carrier-protein] dehydratase	3	ecos01100: Metabolic pathways | ecos00061: Fatty acid biosynthesis | ecos01212: Fatty acid metabolism
EC958_4132	3.62	0.27	13.3399	0.0002	0.00188877	0.36	7.05	2.43	0.0181648	0.184377	-3.75		hypothetical protein	0
EC958_1394	3.18	0.23	13.6397	0.0002	0.00188877	0.36	4.41	1.2	0.235086	0.640088	-5.06	ycgX	hypothetical protein	0
EC958_3844	3.11	0.26	11.764	0.0003	0.00209877	0.36	5.34	1.47	0.147381	0.529905	-5.01		hypothetical protein	0
EC958_2386	2.6	0.33	7.7932	0.0015	0.00416009	0.36	6.23	2.19	0.0329184	0.246772	-4.08	wzxC	lipopolysaccharide biosynthesis protein WzxC	0
EC958_3265	1.8	0.2	9.2006	0.0008	0.00291778	0.36	4.46	1.08	0.286391	0.693894	-5.22		hypothetical protein	0
EC958_1891	1.74	0.25	6.8799	0.0023	0.00541028	0.36	4.66	1.21	0.230019	0.632487	-5.17		putative oxidoreductase Fe-S subunit	0
EC958_1555	0.46	0.18	2.5629	0.0624	0.0777612	0.36	5.53	2.04	0.0459554	0.296725	-4.23		putative phage terminase small subunit	0
EC958_1177	0.16	0.23	0.6936	0.5261	0.554655	0.36	6.91	2.75	0.0080358	0.109808	-3.03	hyaA	hydrogenase-1 small chain	3	ecos01120: Microbial metabolism in diverse environments | ecos02020: Two-component system | ecos00633: Nitrotoluene degradation
EC958_2434	0.08	0.28	0.2885	0.7873	0.804879	0.36	6.21	2.2	0.0321646	0.24489	-4.07		hypothetical protein	0
EC958_5195	-0.45	0.22	-2.0693	0.1073	0.127546	0.36	6.41	2.2	0.0317925	0.244625	-4.09	ycgE	hypothetical transcriptional regulator YcgE	0
EC958_2373	-0.85	0.23	-3.6571	0.0216	0.0303299	0.36	5.89	1.68	0.0987469	0.441516	-4.85		lipopolysaccharide biosynthesis O-acetyl transferase	0
EC958_1460	-0.95	0.19	-5.0695	0.0071	0.0120399	0.36	5.57	1.48	0.144365	0.522475	-5.09		hypothetical protein	0
EC958_4931	-0.99	0.19	-5.268	0.0062	0.0108882	0.36	3.98	1.2	0.236119	0.640088	-5.1	ydhL	putative Fe-S protein	0
EC958_4026	-1.18	0.24	-4.8349	0.0084	0.0137357	0.36	2.94	0.69	0.493189	0.829302	-5.07	rfaD	ADP-L-glycero-D-mannoheptose-6-epimerase	2	ecos00540: Lipopolysaccharide biosynthesis | ecos01100: Metabolic pathways
EC958_4336	-2.5	0.22	-11.3409	0.0003	0.00209877	0.36	4.4	1.12	0.267661	0.676767	-5.14	dsbA	disulfide oxidoreductase	1	ecos01503: Cationic antimicrobial peptide (CAMP) resistance
EC958_1598	4.19	0.28	14.7634	0.0001	0.00162794	0.35	6.09	2.11	0.0395851	0.272348	-4.21		hypothetical membrane protein	0
EC958_1008	3.94	0.33	11.8914	0.0003	0.00209877	0.35	1.3	0.42	0.678863	0.89781	-4.95		putative prophage protein	0
EC958_2272	2.96	0.24	12.3172	0.0002	0.00188877	0.35	7.12	2.82	0.00667331	0.0956961	-2.86		hypothetical protein	0
EC958_A0042	1.93	0.26	7.5827	0.0016	0.00430924	0.35	7.56	2.43	0.01822	0.184382	-3.92		TraB	0
EC958_1879	0.98	0.22	4.4538	0.0112	0.0174464	0.35	5.75	2.09	0.0407048	0.275442	-4.13	ydhP	putative transport protein	0
EC958_1653	-0.13	0.2	-0.6281	0.564	0.592177	0.35	6.44	2.28	0.0263198	0.220809	-4.03	ycjF	hypothetical protein	0
EC958_4033	-0.13	0.24	-0.5612	0.6046	0.632087	0.35	9.38	3.41	0.00121591	0.0247015	-1.85	rfaJ	lipopolysaccharide 1,2-glucosyltransferase	2	ecos00540: Lipopolysaccharide biosynthesis | ecos01100: Metabolic pathways
EC958_0223	-0.29	0.21	-1.3292	0.2545	0.282913	0.35	2.54	0.67	0.503947	0.833136	-5.15	ftsL	cell division protein FtsL	0
EC958_1741	-0.54	0.18	-3.0816	0.0369	0.0484939	0.35	5.43	1.74	0.0874148	0.416669	-4.7	fdnI	formate dehydrogenase-N gamma subunit	1	ecos02020: Two-component system
EC958_3078	-0.86	0.2	-4.3025	0.0126	0.0192587	0.35	6.49	2.33	0.0232181	0.206369	-3.88	gcvA	positive regulator of gcv operon	1	ecos02026: Biofilm formation - Escherichia coli
EC958_1248	-1.07	0.18	-5.8501	0.0043	0.00823698	0.35	2.62	0.66	0.514101	0.838119	-5.05	htrB	lauroyl acyltransferase	2	ecos01100: Metabolic pathways | ecos00540: Lipopolysaccharide biosynthesis
EC958_4871	-1.19	0.25	-4.6969	0.0093	0.0149172	0.35	1.03	0.4	0.689401	0.900797	-4.94		transcriptional regulator, y4mF family	0
EC958_2808	-2	0.19	-10.4651	0.0005	0.00244656	0.35	7.26	2.66	0.0101913	0.128249	-3.28		exopolyphosphatase	2	ecos01100: Metabolic pathways | ecos00230: Purine metabolism
EC958_4206	-3.43	0.23	-15.0331	0.0001	0.00162794	0.35	2.25	0.71	0.478935	0.821769	-5.11	atpG	membrane-bound ATP synthase F1 sector gamma-subunit	2	ecos00190: Oxidative phosphorylation | ecos01100: Metabolic pathways
EC958_4885	4.47	0.28	15.7676	0.0001	0.00162794	0.34	5.07	1.33	0.190051	0.585952	-5.08		hypothetical protein	0
EC958_4970	3.62	0.28	13.0849	0.0002	0.00188877	0.34	5.54	1.54	0.128478	0.497086	-4.96		hypothetical protein	0
EC958_2204	2.89	0.33	8.6428	0.001	0.00327041	0.34	6.6	2.29	0.0258376	0.218248	-3.96	fliF	flagellar M-ring protein	1	ecos02040: Flagellar assembly
EC958_1917	2.49	0.29	8.7194	0.001	0.00327041	0.34	4.68	1.3	0.199789	0.596585	-5.12		hypothetical protein	0
EC958_2320	2	0.19	10.2968	0.0005	0.00244656	0.34	7.62	3.28	0.00176495	0.0338775	-1.81		hypothetical protein	0
EC958_2206	1.59	0.36	4.4427	0.0113	0.0175755	0.34	4.89	1.35	0.183243	0.5809	-5.09	fliH	flagellar assembly protein FliH	1	ecos02040: Flagellar assembly
EC958_3672	0.8	0.18	4.5785	0.0102	0.0161188	0.34	5.54	1.74	0.0869169	0.415466	-4.63	yhdZ	hypothetical amino-acid ABC transporter ATP-binding protein YhdZ	1	ecos02010: ABC transporters
EC958_4031	0.06	0.22	0.2741	0.7976	0.814597	0.34	7.27	2.86	0.00587272	0.0872594	-2.82	rfaZ	lipopolysaccharide core biosynthesis protein	1	ecos00540: Lipopolysaccharide biosynthesis
EC958_1263	-0.17	0.17	-0.986	0.38	0.410326	0.34	5.71	1.95	0.0566166	0.336494	-4.41	mviM	putative virulence factor	0
EC958_2493	-0.32	0.18	-1.7457	0.1558	0.180023	0.34	6.89	2.63	0.0109569	0.133004	-3.34	lysP	lysine-specific permease	0
EC958_1730	-0.73	0.17	-4.171	0.014	0.0210534	0.34	5.8	1.92	0.0596825	0.343037	-4.55	nhoA	N-hydroxyarylamine O-acetyltransferase	0
EC958_2472	-1.02	0.19	-5.3536	0.0059	0.0105016	0.34	6.31	2.31	0.0244735	0.212923	-3.87	pbpG	D-alanyl-D-alanine-endopeptidase	0
EC958_3627	-1.35	0.19	-7.1498	0.002	0.00493551	0.34	4.13	1.06	0.293617	0.700392	-5.17		inner membrane serine protease DegS	0
EC958_2801	-1.46	0.2	-7.2479	0.0019	0.0047644	0.34	3.05	0.64	0.525866	0.846296	-5.16	yfgE	putative DNA replication factor	0
EC958_0508	-1.88	0.21	-9.0186	0.0008	0.00291778	0.34	5.38	1.71	0.0922246	0.424784	-4.68	hemB	delta-aminolevulinic acid dehydratase	5	ecos00860: Porphyrin and chlorophyll metabolism | ecos01120: Microbial metabolism in diverse environments | ecos01110: Biosynthesis of secondary metabolites | ecos01240: Biosynthesis of cofactors | ecos01100: Metabolic pathways
EC958_1505	-1.91	0.21	-9.2763	0.0008	0.00291778	0.34	6.03	2.18	0.0333074	0.247821	-4.1	purU	formyltetrahydrofolate deformylase	2	ecos00670: One carbon pool by folate | ecos00630: Glyoxylate and dicarboxylate metabolism
EC958_2513	-3.44	0.21	-16.2722	0.0001	0.00162794	0.34	5.25	1.59	0.116732	0.479756	-4.89		putative lipoprotein	0
EC958_3311	5.43	0.34	15.851	0.0001	0.00162794	0.33	3.86	1.05	0.297448	0.704586	-5.23		hypothetical protein	0
EC958_2421	4.25	0.16	26.6693	0	0	0.33	2.09	0.44	0.659188	0.894533	-5.08		hypothetical protein	0
EC958_1492	3.03	0.24	12.4949	0.0002	0.00188877	0.33	3.31	0.81	0.422403	0.793399	-5.16		hypothetical protein	0
EC958_0703	3.01	0.23	13.1831	0.0002	0.00188877	0.33	3.35	0.75	0.453423	0.809239	-5.2		hypothetical protein	0
EC958_2211	1.8	0.36	4.9514	0.0078	0.0129277	0.33	5.48	1.65	0.103836	0.451695	-4.84	fliM	flagellar motor switch protein FliM	2	ecos02040: Flagellar assembly | ecos02030: Bacterial chemotaxis
EC958_4834	1.67	0.25	6.7619	0.0025	0.00569525	0.33	6.27	2.25	0.0287015	0.229845	-4.02		hypothetical protein	0
EC958_3006	1.04	0.25	4.212	0.0136	0.0205604	0.33	6.28	2.46	0.0171181	0.17703	-3.54	ygbL	hypothetical aldolase class II protein YgbL	0
EC958_1213	0.53	0.18	2.8852	0.0448	0.0575055	0.33	4.2	1.13	0.263969	0.672257	-5.07		hypothetical protein	0
EC958_4675	0.17	0.17	1.0164	0.3669	0.397436	0.33	6.52	2.09	0.040704	0.275442	-4.37	yjfN	hypothetical protein	0
EC958_0594	-0.45	0.17	-2.6851	0.0549	0.0691034	0.33	4.62	1.11	0.27136	0.678905	-5.22	ybaZ	hypothetical protein	0
EC958_2237	-0.53	0.2	-2.6775	0.0554	0.0697156	0.33	6.64	2.08	0.0422717	0.282166	-4.4	yodA	hypothetical protein	0
EC958_1708	-0.57	0.19	-3.0008	0.0399	0.0518649	0.33	5.44	1.8	0.0773905	0.389559	-4.61		hypothetical protein	0
EC958_4254	-0.64	0.18	-3.4851	0.0252	0.0345708	0.33	5.74	1.4	0.167444	0.560761	-5.11	wzxE	putative cytochrome	0
EC958_2866	-0.85	0.22	-3.943	0.0169	0.0245923	0.33	6.45	2.12	0.0381946	0.267633	-4.24		hypothetical protein	1	ecos00564: Glycerophospholipid metabolism
EC958_0182	-0.94	0.24	-3.9602	0.0167	0.0243289	0.33	6.31	2.3	0.0251993	0.215519	-3.92	folA	dihydrofolate reductase	4	ecos01240: Biosynthesis of cofactors | ecos00670: One carbon pool by folate | ecos01100: Metabolic pathways | ecos00790: Folate biosynthesis
EC958_1671	-1.02	0.2	-4.9883	0.0076	0.0126865	0.33	5.43	1.76	0.084621	0.411672	-4.66	ydaL	hypothetical protein	0
EC958_1801	-1.22	0.26	-4.6654	0.0096	0.0153313	0.33	4.94	1.49	0.14277	0.520665	-4.92	ynfB	hypothetical protein	0
EC958_4618	-1.25	0.24	-5.1031	0.007	0.0119256	0.33	10.2	6.62	1.4611e-08	3.03399e-06	8.85	lysU	lysyl-tRNA synthetase, heat inducible	1	ecos00970: Aminoacyl-tRNA biosynthesis
EC958_0186	-1.51	0.2	-7.7528	0.0015	0.00416009	0.33	4.36	1.22	0.227345	0.631142	-5.14	apaG	hypothetical protein	0
EC958_4930	-2.76	0.23	-11.7427	0.0003	0.00209877	0.33	4.24	1.08	0.283307	0.690925	-5.25	ynfK	ATP-dependent dethiobiotin synthetase BioD 1	3	ecos00780: Biotin metabolism | ecos01240: Biosynthesis of cofactors | ecos01100: Metabolic pathways
EC958_2075	-3.58	0.22	-16.3734	0.0001	0.00162794	0.33	6.31	2.34	0.0231193	0.205862	-3.79	pykA	pyruvate kinase II	9	ecos00620: Pyruvate metabolism | ecos01240: Biosynthesis of cofactors | ecos00010: Glycolysis / Gluconeogenesis | ecos00230: Purine metabolism | ecos01120: Microbial metabolism in diverse environments | ecos01200: Carbon metabolism | ecos01100: Metabolic pathways | ecos01230: Biosynthesis of amino acids | ecos01110: Biosynthesis of secondary metabolites
EC958_0988	3.33	0.31	10.6198	0.0004	0.00228419	0.32	6.22	1.94	0.0571476	0.337354	-4.57		hypothetical protein	0
EC958_1241	2.83	0.2	14.1412	0.0001	0.00162794	0.32	5.53	1.76	0.0838941	0.410158	-4.68		hypothetical protein	0
EC958_3349	2.73	0.34	8.0973	0.0013	0.00381155	0.32	6.64	2.26	0.027924	0.226561	-4.04	gspH	hypothetical type II secretion protein GspH	1	ecos03070: Bacterial secretion system
EC958_2916	2.04	0.19	10.8841	0.0004	0.00228419	0.32	3.1	0.74	0.463311	0.81335	-5.16		hypothetical protein	0
EC958_3795	1.98	0.19	10.4648	0.0005	0.00244656	0.32	5.02	1.32	0.191311	0.588365	-5.13		transposase ORF A (fragment), IS609	0
EC958_2468	1.29	0.31	4.1298	0.0145	0.0216718	0.32	5.46	1.33	0.19002	0.585952	-5.23		hypothetical protein	0
EC958_1515	0.31	0.17	1.8409	0.1394	0.16228	0.32	6.14	1.81	0.0763172	0.38673	-4.75	ychE	putative channel protein	0
EC958_1729	-0.09	0.18	-0.468	0.6641	0.688919	0.32	5.72	1.68	0.0980912	0.441516	-4.84	yddH	hypothetical protein	0
EC958_2038	-0.15	0.18	-0.821	0.4577	0.488061	0.32	5.35	1.76	0.0844975	0.411477	-4.63	yobD	hypothetical protein	0
EC958_4961	-0.56	0.26	-2.1792	0.0948	0.113636	0.32	6.34	1.88	0.0654337	0.358214	-4.73		hypothetical protein	0
EC958_A0002	-0.62	0.24	-2.621	0.0587	0.0734717	0.32	6.29	1.75	0.0863384	0.414679	-4.9		CcdB toxin	0
EC958_3591	-0.89	0.24	-3.755	0.0199	0.0282679	0.32	5.82	1.91	0.0612859	0.347498	-4.51	yrbB	hypothetical protein	1	ecos02010: ABC transporters
EC958_3119	-1.09	0.18	-6.2366	0.0034	0.00697687	0.32	6.3	2.09	0.0411561	0.278114	-4.32	recD	exodeoxyribonuclease V beta chain	1	ecos03440: Homologous recombination
EC958_1538	-1.49	0.21	-6.9662	0.0022	0.0052497	0.32	6.28	2.15	0.0355144	0.256583	-4.17		hypothetical protein	0
EC958_2800	-1.85	0.23	-7.8606	0.0014	0.00400625	0.32	4.52	1.03	0.307026	0.711406	-5.28	yfgD	putative oxidoreductase	0
EC958_1243	-1.93	0.19	-10.2986	0.0005	0.00244656	0.32	6.35	1.98	0.0520762	0.319915	-4.48	mdoH	periplasmic glucans biosynthesis protein MdoH	0
EC958_2027	-2.06	0.21	-9.8853	0.0006	0.00260305	0.32	7.44	3.11	0.0029548	0.0515054	-2.29		hypothetical protein	0
EC958_3336	-2.33	0.19	-12.0237	0.0003	0.00209877	0.32	5.22	1.55	0.126854	0.495858	-4.91	kpsU	3-deoxy-manno-octulosonate cytidylyltransferase	2	ecos00540: Lipopolysaccharide biosynthesis | ecos01100: Metabolic pathways
EC958_2443	3.59	0.32	11.3387	0.0003	0.00209877	0.31	6.52	2.21	0.0315173	0.244457	-4.13	yehA'	putative Yeh fimbrial adhesin YehA	0
EC958_2120	1.85	0.25	7.4633	0.0017	0.00447286	0.31	6.38	2.2	0.0322681	0.24489	-4.14	araF	L-arabinose-binding periplasmic protein	1	ecos02010: ABC transporters
EC958_1965	1.3	0.3	4.3183	0.0125	0.0191172	0.31	5.53	1.55	0.127181	0.496267	-4.98	astB	succinylarginine dihydrolase	2	ecos01100: Metabolic pathways | ecos00330: Arginine and proline metabolism
EC958_0900	0.38	0.17	2.2367	0.0889	0.106964	0.31	6.4	1.99	0.0512504	0.316815	-4.55	ybhN	hypothetical protein	0
EC958_1673	-0.33	0.23	-1.4335	0.225	0.251976	0.31	6.85	2.33	0.0234984	0.207349	-3.98	ydaN	hypothetical protein	0
EC958_0757	-0.48	0.17	-2.7742	0.0501	0.0636395	0.31	6.37	2.31	0.0247747	0.214034	-3.9	phpB	alpha-ribazole-5'-phosphate phosphatase	3	ecos00860: Porphyrin and chlorophyll metabolism | ecos01240: Biosynthesis of cofactors | ecos01100: Metabolic pathways
EC958_2013	-0.9	0.21	-4.2421	0.0132	0.0200502	0.31	4.64	1.19	0.238722	0.642484	-5.2	yeaO	hypothetical protein	0
EC958_2196	-1.24	0.2	-6.3116	0.0032	0.0066978	0.31	4.54	1.07	0.29142	0.700095	-5.25	yedD	hypothetical lipoprotein YedD	0
EC958_1864	-1.41	0.27	-5.2217	0.0064	0.0111668	0.31	5.43	1.66	0.10264	0.449266	-4.78	slyB	outer membrane lipoprotein SlyB	0
EC958_3179	-1.9	0.19	-10.191	0.0005	0.00244656	0.31	4.12	0.81	0.420421	0.793252	-5.35	ygfY	hypothetical protein	0
EC958_1283	-1.94	0.22	-8.9609	0.0009	0.00310997	0.31	6.48	2.14	0.0369107	0.261474	-4.3	yceF	hypothetical protein	0
EC958_2948	-2.12	0.2	-10.8607	0.0004	0.00228419	0.31	5.13	1.28	0.207182	0.605504	-5.18	ygaH	hypothetical protein	0
EC958_0100	-2.86	0.2	-14.2366	0.0001	0.00162794	0.31	1.44	0.38	0.703785	0.908128	-4.99	holD	DNA polymerase III, psi subunit	3	ecos03430: Mismatch repair | ecos03030: DNA replication | ecos03440: Homologous recombination
EC958_1880	-3.53	0.21	-16.5996	0.0001	0.00162794	0.31	4.97	1.4	0.165547	0.557816	-5.12	purR	purine nucleotide synthesis repressor	0
EC958_3010	6.8	0.16	43.8585	0	0	0.3	4.04	0.8	0.425265	0.794833	-5.34		hypothetical protein	0
EC958_1299	4.79	0.34	14.2378	0.0001	0.00162794	0.3	3.62	0.71	0.480085	0.821982	-5.32		hypothetical protein	0
EC958_2278	3.23	0.32	10.0015	0.0006	0.00260305	0.3	6.17	1.84	0.0713403	0.373987	-4.71		hypothetical protein	0
EC958_4867	2.79	0.24	11.4056	0.0003	0.00209877	0.3	5.25	1.52	0.134395	0.506473	-5.02		hypothetical protein	0
EC958_1229	2.78	0.29	9.5449	0.0007	0.00276123	0.3	6.82	2.26	0.0280022	0.22681	-4.14	csgF	curli production assembly/transport component CsgF	0
EC958_2133	2.7	0.31	8.6789	0.001	0.00327041	0.3	5.23	1.38	0.172128	0.566315	-5.13		putative phage tail tube protein	0
EC958_2281	2.26	0.19	11.7944	0.0003	0.00209877	0.3	7.88	3.36	0.00138748	0.0278229	-1.68		site-specific recombinase, phage integrase family	0
EC958_1645	2.11	0.35	6.0277	0.0038	0.0075208	0.3	4.73	1.11	0.272606	0.679755	-5.31	ycjR	putative transient receptor potential locus	0
EC958_3166	1.95	0.27	7.2482	0.0019	0.0047644	0.3	5.96	1.82	0.0735964	0.381266	-4.66	ygfS	putative electron transport protein YgfS	0
EC958_1276	1.84	0.3	6.163	0.0035	0.00710812	0.3	5.78	1.65	0.105228	0.454943	-4.95		peptidoglycan hydrolase FlgJ	1	ecos02040: Flagellar assembly
EC958_2148	1.84	0.36	5.0987	0.007	0.0119256	0.3	6.25	1.83	0.0718639	0.374741	-4.73		putative terminase large subunit DNA packaging protein	0
EC958_0569	0.79	0.17	4.6132	0.0099	0.0157174	0.3	7.19	2.53	0.0141816	0.156156	-3.55	cyoB	cytochrome o ubiquinol oxidase subunit I	2	ecos01100: Metabolic pathways | ecos00190: Oxidative phosphorylation
EC958_2241	0.76	0.17	4.3947	0.0117	0.0181043	0.3	8.98	3.61	0.000643299	0.0151114	-1.22		hypothetical protein, putative side tail fiber protein homolog from prophage	0
EC958_1461	0.56	0.19	2.9402	0.0424	0.0547814	0.3	5.39	1.49	0.141299	0.518496	-5.03		hypothetical protein	0
EC958_1246	0.1	0.27	0.3628	0.7351	0.756187	0.3	3.19	0.72	0.476141	0.820531	-5.24	msyB	acidic protein MsyB	0
EC958_1817	0.01	0.21	0.0445	0.9666	0.969436	0.3	5.82	1.67	0.101054	0.445486	-4.96		hypothetical protein	0
EC958_2652	-0.37	0.17	-2.1713	0.0957	0.114688	0.3	5.67	1.66	0.102994	0.449943	-4.92	dedA	hypothetical protein	0
EC958_1296	-0.55	0.2	-2.7095	0.0536	0.0676664	0.3	5.09	1.34	0.185358	0.581534	-5.1	ycfH	putative deoxyribonuclease YcfH	0
EC958_4417	-0.68	0.26	-2.6301	0.0582	0.0729349	0.3	7.33	2.63	0.010864	0.132326	-3.38	hslV	ATP-dependent hslVU protease peptidase subunit HslV	0
EC958_4006	-0.72	0.27	-2.7144	0.0533	0.0673208	0.3	7.73	0.99	0.327747	0.729262	-6.23		hypothetical protein	0
EC958_2861	-0.84	0.17	-4.8357	0.0084	0.0137357	0.3	5.89	1.56	0.125176	0.493205	-5.11	yfhG	hypothetical protein	0
EC958_2598	-0.95	0.19	-4.9537	0.0077	0.0128034	0.3	4.35	1.09	0.281245	0.689355	-5.33	pmrD	polymyxin B resistance protein PmrD	1	ecos01503: Cationic antimicrobial peptide (CAMP) resistance
EC958_1443	-1.03	0.17	-5.9175	0.0041	0.00794888	0.3	4.82	1.12	0.266417	0.676086	-5.33	ycgS	protein YcgS	2	ecos01100: Metabolic pathways | ecos00561: Glycerolipid metabolism
EC958_A0132	-1.22	0.25	-4.9799	0.0076	0.0126865	0.3	6.7	1.77	0.0823767	0.405958	-5	tnpR2	Tn5403 resolvase TnpR	0
EC958_1226	-2.36	0.22	-10.5757	0.0005	0.00244656	0.3	5.72	1.49	0.143017	0.520665	-5.11	ycdY	hypothetical protein	0
EC958_5205	-2.66	0.23	-11.5474	0.0003	0.00209877	0.3	4.38	0.99	0.326074	0.728752	-5.23		hypothetical protein	0
EC958_1749	4.29	0.29	14.7254	0.0001	0.00162794	0.29	3.46	0.6	0.551111	0.85604	-5.26		hypothetical protein	0
EC958_1268	2.92	0.33	8.7625	0.0009	0.00310997	0.29	5.16	1.48	0.144467	0.522475	-5		cell-proximal portion of basal-body rod FlgB	1	ecos02040: Flagellar assembly
EC958_1502	2.77	0.33	8.2624	0.0012	0.00364982	0.29	4.28	0.99	0.324548	0.72723	-5.32	ynbD	hypothetical protein	0
EC958_2280	2.44	0.21	11.662	0.0003	0.00209877	0.29	6.52	2	0.0503213	0.315478	-4.51		hypothetical protein	0
EC958_4459	1.57	0.19	8.0293	0.0013	0.00381155	0.29	4.93	1	0.320484	0.724874	-5.46	yjaB	hypothetical acetyltransferase YjaB	0
EC958_2385	1.56	0.28	5.4944	0.0053	0.00969618	0.29	6.78	2.18	0.0331164	0.246772	-4.27	wcaK	putative galactokinase	0
EC958_A0014	1.54	0.21	7.3188	0.0019	0.0047644	0.29	6.7	1.39	0.169348	0.562505	-5.53		hypothetical protein	0
EC958_3489	0.86	0.17	4.9829	0.0076	0.0126865	0.29	6.18	1.68	0.0981185	0.441516	-4.96		hypothetical protein	0
EC958_2437	0.73	0.17	4.2243	0.0134	0.0202999	0.29	6.08	1.94	0.0571279	0.337354	-4.51	yegX	hypothetical protein	0
EC958_2499	0.63	0.17	3.6992	0.0208	0.0293593	0.29	7.44	2.72	0.00877411	0.116039	-3.26	yeiL	regulatory protein YeiL	0
EC958_3631	0.15	0.27	0.5507	0.6111	0.638492	0.29	4.59	0.76	0.451043	0.807156	-5.41	yhcO	hypothetical protein	0
EC958_1437	0.05	0.2	0.231	0.8287	0.844007	0.29	5.77	1.69	0.0964812	0.436988	-4.86		hypothetical protein	0
EC958_0524	-0.04	0.17	-0.2156	0.8399	0.854057	0.29	4.78	1.03	0.308319	0.712412	-5.39	yaiI	hypothetical protein	0
EC958_2419	-0.12	0.27	-0.4554	0.6724	0.696579	0.29	5.12	1.22	0.227816	0.631142	-5.33	yegP	hypothetical protein	0
EC958_0969	-0.22	0.17	-1.2881	0.2672	0.295621	0.29	5.63	1.55	0.127772	0.496399	-5.05	potI	putrescine transport system permease protein PotI	1	ecos02010: ABC transporters
EC958_1623	-0.32	0.17	-1.8535	0.1374	0.160097	0.29	7.83	2.91	0.00517937	0.0788575	-2.87		putative transcriptional repressor	0
EC958_3263	-0.35	0.22	-1.6141	0.1818	0.207171	0.29	9.28	4.22	9.07702e-05	0.00329242	0.59		hypothetical protein	0
EC958_2060	-0.5	0.17	-2.938	0.0425	0.0548967	0.29	4.79	1.18	0.243376	0.648609	-5.25	yebZ	hypothetical protein	0
EC958_5063	-0.63	0.21	-3.0548	0.0379	0.049592	0.29	7	2.24	0.0293486	0.233888	-4.19		transposase	0
EC958_1390	-1.15	0.2	-5.6217	0.0049	0.00913052	0.29	5.77	1.89	0.0637323	0.352457	-4.57	sitC	SitB protein	1	ecos02010: ABC transporters
EC958_1883	-1.38	0.27	-5.0942	0.007	0.0119256	0.29	6.12	1.42	0.16249	0.551387	-5.31		cyclopropane fatty acyl phospholipid synthase	0
EC958_1952	-1.47	0.21	-7.0049	0.0022	0.0052497	0.29	3.12	0.59	0.557693	0.85868	-5.17	cedA	cell division regulatory protein CedA	0
EC958_2913	-1.71	0.19	-8.8936	0.0009	0.00310997	0.29	6.94	2.66	0.0101286	0.128021	-3.28	ypjD	hypothetical protein	0
EC958_0943	-2.09	0.19	-10.955	0.0004	0.00228419	0.29	6.23	2.01	0.0487467	0.310682	-4.44	yliC	putative ABC transporter permease protein	1	ecos02010: ABC transporters
EC958_0344	-2.32	0.24	-9.5295	0.0007	0.00276123	0.29	6.88	2.07	0.0425853	0.283117	-4.43	metQ	D-methionine-binding transport system MetQ	1	ecos02010: ABC transporters
EC958_0941	-2.34	0.19	-12.0794	0.0003	0.00209877	0.29	7.22	2.67	0.00991649	0.12639	-3.33		hypothetical ABC transporter ATP-binding protein in bcr 5'region	1	ecos02010: ABC transporters
EC958_5076	7.92	0.29	26.912	0	0	0.28	2.9	0.43	0.670877	0.89572	-5.14		hypothetical protein	0
EC958_3413	5.46	0.28	19.2165	0	0	0.28	7.37	2.4	0.0195985	0.191445	-3.94		hypothetical protein	0
EC958_2017	3.1	0.31	10.0392	0.0006	0.00260305	0.28	5.36	1.19	0.237866	0.642252	-5.43	yoaG	hypothetical protein	0
EC958_4279	1.7	0.18	9.2794	0.0008	0.00291778	0.28	6.96	2.05	0.0448088	0.29268	-4.52		hypothetical protein	0
EC958_3818	1.43	0.22	6.5428	0.0028	0.00608149	0.28	8.32	2.96	0.0045569	0.0725135	-2.88	glpD	aerobic glycerol-3-phosphate dehydrogenase	2	ecos00564: Glycerophospholipid metabolism | ecos01110: Biosynthesis of secondary metabolites
EC958_3509	0.77	0.26	3.0125	0.0395	0.0513971	0.28	6.94	2.37	0.0214136	0.200746	-3.91	yhaH	hypothetical protein	0
EC958_1278	0.46	0.17	2.6458	0.0572	0.0717343	0.28	5.48	1.46	0.150222	0.534278	-5.16		flagellar hook-associated protein 3	1	ecos02040: Flagellar assembly
EC958_1719	0.43	0.18	2.4237	0.0725	0.0890278	0.28	6.59	1.96	0.0551819	0.332372	-4.63	ydcW	putative betaine aldehyde dehydrogenase	5	ecos01120: Microbial metabolism in diverse environments | ecos01100: Metabolic pathways | ecos00410: beta-Alanine metabolism | ecos00310: Lysine degradation | ecos00330: Arginine and proline metabolism
EC958_1020	0.31	0.2	1.5582	0.1942	0.220176	0.28	5.3	1.35	0.182825	0.580357	-5.23		phage baseplate assembly protein	0
EC958_1627	0.12	0.17	0.7161	0.5135	0.542263	0.28	6.01	1.66	0.101634	0.446364	-4.96		putative membrane transport protein	0
EC958_A0079	0.03	0.24	0.1233	0.9078	0.91728	0.28	8.19	2.58	0.0124063	0.143848	-3.75	insA	InsA	0
EC958_A0141	0.03	0.24	0.1067	0.9202	0.927799	0.28	8.19	2.58	0.0124063	0.143848	-3.75	insA	insA	0
EC958_4986	0	0.24	-0.0193	0.9856	0.986177	0.28	8.19	2.58	0.0124063	0.143848	-3.75	insA	transposase	0
EC958_1888	-0.02	0.2	-0.1172	0.9124	0.921202	0.28	7.6	2.94	0.00472483	0.0740515	-2.76	ydhS	hypothetical protein	0
EC958_0592	-0.09	0.17	-0.5425	0.6163	0.64327	0.28	6.07	1.86	0.0679074	0.363721	-4.68	tesB	Acyl-CoA thioesterase II	1	ecos01040: Biosynthesis of unsaturated fatty acids
EC958_0271	-0.32	0.17	-1.8979	0.1306	0.152868	0.28	5.47	1.29	0.203423	0.601356	-5.26	yadI	putative PTS system IIA component YadI	0
EC958_3339	-0.57	0.25	-2.3011	0.0828	0.100307	0.28	3.26	0.6	0.550821	0.85604	-5.17		hypothetical protein	0
EC958_3239	-0.69	0.18	-3.7625	0.0197	0.0280382	0.28	3.98	0.84	0.403743	0.781535	-5.38	yggU	hypothetical protein	0
EC958_1528	-0.89	0.18	-4.9742	0.0076	0.0126865	0.28	5.35	1.48	0.144299	0.522475	-5.1	yciA	putative acyl-CoA thioester hydrolase YciA	1	ecos01040: Biosynthesis of unsaturated fatty acids
EC958_0974	-1.09	0.18	-6.1227	0.0036	0.00723669	0.28	5.67	1.58	0.120794	0.484752	-4.99	artQ	arginine 3rd transport system permease protein	1	ecos02010: ABC transporters
EC958_2080	-1.23	0.18	-6.9382	0.0023	0.00541028	0.28	4.13	0.69	0.491097	0.829142	-5.39	znuB	ZnuB subunit of ZnuA/ZnuB/ZnuC ABC transporter	1	ecos02010: ABC transporters
EC958_1316	-1.27	0.2	-6.4361	0.003	0.00637811	0.28	5.48	1.42	0.160788	0.549285	-5.14	ycfX	putative NAGC-like transcriptional regulator	2	ecos01100: Metabolic pathways | ecos00520: Amino sugar and nucleotide sugar metabolism
EC958_1181	-1.31	0.2	-6.6053	0.0027	0.00597308	0.28	5.09	1.28	0.204937	0.603917	-5.26	hyaE	hydrogenase-1 operon protein HyaE	0
EC958_1703	-2.1	0.25	-8.4859	0.0011	0.00345003	0.28	4.38	0.87	0.387334	0.769831	-5.45	ydcH	hypothetical protein	0
EC958_0166	-2.33	0.2	-11.504	0.0003	0.00209877	0.28	5.59	1.35	0.183201	0.5809	-5.3	carB	Carbamoyl-phosphate synthase large chain	4	ecos01240: Biosynthesis of cofactors | ecos01100: Metabolic pathways | ecos00240: Pyrimidine metabolism | ecos00250: Alanine, aspartate and glutamate metabolism
EC958_1312	3.49	0.33	10.5243	0.0005	0.00244656	0.27	5.99	1.49	0.141245	0.518496	-5.2	ycfT	hypothetical protein	0
EC958_0640	3.39	0.24	13.8683	0.0002	0.00188877	0.27	7.41	2.31	0.0245646	0.212965	-4.15		hypothetical protein	0
EC958_2095	1.81	0.23	7.9995	0.0013	0.00381155	0.27	6.54	1.9	0.062375	0.349129	-4.72	bisZ	trimethylamine-N-oxide reductase 2	3	ecos01100: Metabolic pathways | ecos00680: Methane metabolism | ecos01120: Microbial metabolism in diverse environments
EC958_1372	1.76	0.36	4.917	0.0079	0.0130387	0.27	5.81	1.52	0.135287	0.508019	-5.11		tail attachment protein (Minor capsid protein FII) from bacteriophage origin	0
EC958_A0080	1.45	0.2	7.2956	0.0019	0.0047644	0.27	9.28	3.61	0.000659293	0.0151641	-1.31	insB	InsB	0
EC958_A0142	1.38	0.2	7.0292	0.0022	0.0052497	0.27	9.28	3.6	0.00066842	0.0152653	-1.33	insB	InsB	0
EC958_2260	1.08	0.2	5.5377	0.0052	0.00956099	0.27	5.5	1.47	0.146327	0.527454	-5.15		phage portal protein	0
EC958_0744	0.03	0.18	0.1798	0.866	0.87826	0.27	5.71	1.57	0.122837	0.490254	-5.01	ybeM	putative amidase	0
EC958_4030	0.02	0.22	0.0876	0.9344	0.940083	0.27	7.57	2.37	0.0213629	0.20073	-4.06	waaU	lipopolysaccharide core biosynthesis protein	2	ecos01100: Metabolic pathways | ecos00540: Lipopolysaccharide biosynthesis
EC958_2045	-0.38	0.2	-1.8784	0.1335	0.155872	0.27	6.18	1.71	0.0931472	0.427437	-4.98		hypothetical protein	0
EC958_0357	-0.88	0.18	-5.0257	0.0074	0.0124254	0.27	6.05	1.42	0.161695	0.54992	-5.34	rnhA	Ribonuclease H	1	ecos03030: DNA replication
EC958_1780	-1.21	0.18	-6.7047	0.0026	0.00582727	0.27	5.87	1.58	0.119066	0.483323	-5.07	yneH	putative glutaminase	5	ecos00220: Arginine biosynthesis | ecos01100: Metabolic pathways | ecos00250: Alanine, aspartate and glutamate metabolism | ecos02020: Two-component system | ecos00471: D-Glutamine and D-glutamate metabolism
EC958_0126	-1.3	0.2	-6.3612	0.0031	0.0065392	0.27	6.71	1.71	0.0926144	0.425784	-5.08	gpmB	probable phosphoglycerate mutase 2	8	ecos01120: Microbial metabolism in diverse environments | ecos00680: Methane metabolism | ecos01200: Carbon metabolism | ecos01100: Metabolic pathways | ecos01230: Biosynthesis of amino acids | ecos01110: Biosynthesis of secondary metabolites | ecos00260: Glycine, serine and threonine metabolism | ecos00010: Glycolysis / Gluconeogenesis
EC958_1044	2.14	0.33	6.5342	0.0028	0.00608149	0.26	3.65	0.74	0.464197	0.813734	-5.33		putative prophage protein	0
EC958_4882	1.93	0.31	6.1479	0.0036	0.00723669	0.26	4.56	0.91	0.365419	0.753665	-5.43	rusA	Crossover junction endodeoxyribonuclease rusA	0
EC958_4985	1.44	0.2	7.285	0.0019	0.0047644	0.26	9.27	3.48	0.000971025	0.0212892	-1.68	insB	IS1 transposase	0
EC958_1551	1.33	0.18	7.4509	0.0017	0.00447286	0.26	4.57	0.93	0.356922	0.748278	-5.45		hypothetical protein	0
EC958_5178	1.23	0.18	6.7968	0.0024	0.00556635	0.26	7.58	2.2	0.0319357	0.244625	-4.43		hypothetical protein	0
EC958_2935	0.92	0.18	5.0682	0.0071	0.0120399	0.26	6.78	1.94	0.0570709	0.337354	-4.7	ygaW	hypothetical protein	0
EC958_0125	-0.14	0.17	-0.844	0.4462	0.476591	0.26	5.43	1.22	0.228263	0.631532	-5.36	yjjX	hypothetical protein	2	ecos00230: Purine metabolism | ecos01100: Metabolic pathways
EC958_2792	-0.26	0.24	-1.0585	0.3495	0.380033	0.26	5.92	1.47	0.1477	0.530161	-5.23	ypfJ	hypothetical protein	0
EC958_1210	-0.41	0.19	-2.1251	0.1008	0.120322	0.26	6.26	1.89	0.0639118	0.352659	-4.69	ycdC	hypothetical transcriptional regulator YcdC	0
EC958_1704	-0.66	0.18	-3.6099	0.0226	0.0315012	0.26	4.71	1.01	0.316533	0.72023	-5.39	rimL	acetyl transferase	0
EC958_2555	-0.68	0.18	-3.8738	0.0179	0.0258276	0.26	7.75	2.66	0.0102973	0.128568	-3.47	rcsC	sensor protein RcsC	2	ecos02020: Two-component system | ecos02026: Biofilm formation - Escherichia coli
EC958_4050	-0.85	0.17	-4.8624	0.0083	0.0136113	0.26	3.92	0.65	0.518421	0.840259	-5.35	pyrE	orotate phosphoribosyltransferase	3	ecos01100: Metabolic pathways | ecos01240: Biosynthesis of cofactors | ecos00240: Pyrimidine metabolism
EC958_2333	-0.92	0.22	-4.0903	0.015	0.0222634	0.26	6.6	1.76	0.0838202	0.410158	-5		hypothetical protein	0
EC958_1886	-1.21	0.25	-4.7396	0.009	0.014559	0.26	6.38	1.75	0.0859448	0.413754	-4.97	ydhQ	hypothetical protein	0
EC958_2941	-1.23	0.2	-6.2166	0.0034	0.00697687	0.26	7.88	2.48	0.0163591	0.172067	-3.93	nrdF	ribonucleoside-diphosphate reductase 2 beta chain	3	ecos01100: Metabolic pathways | ecos00240: Pyrimidine metabolism | ecos00230: Purine metabolism
EC958_4397	-1.27	0.24	-5.2175	0.0064	0.0111668	0.26	7.34	2.46	0.0170842	0.17703	-3.83	cpxR	transcriptional regulatory protein CpxR	2	ecos01503: Cationic antimicrobial peptide (CAMP) resistance | ecos02020: Two-component system
EC958_1707	-1.65	0.2	-8.0693	0.0013	0.00381155	0.26	5.47	1.27	0.20945	0.608849	-5.35	tehB	tellurite resistance protein TehB	0
EC958_2125	-1.81	0.23	-7.7297	0.0015	0.00416009	0.26	7.45	2.38	0.0206099	0.196699	-4.04	ftnA	cytoplasmic ferritin	0
EC958_2617	-1.85	0.19	-9.9596	0.0006	0.00260305	0.26	3.84	0.75	0.455626	0.810819	-5.33	nuoH	NADH dehydrogenase I chain H	2	ecos00190: Oxidative phosphorylation | ecos01100: Metabolic pathways
EC958_2464	-1.93	0.2	-9.5938	0.0007	0.00276123	0.26	5.45	1.45	0.153672	0.540318	-5.12	yehW	putative transport system permease protein	1	ecos02010: ABC transporters
EC958_2097	-2.02	0.23	-8.6729	0.001	0.00327041	0.26	5.58	1.25	0.215639	0.617022	-5.4	cutC	copper homeostasis protein CutC	0
EC958_3620	-2.07	0.21	-10.0299	0.0006	0.00260305	0.26	5.72	1.48	0.144692	0.522905	-5.16	sspB	stringent starvation protein B	0
EC958_2899	-2.28	0.23	-10.0584	0.0005	0.00244656	0.26	3.64	0.69	0.490149	0.828901	-5.38		hypothetical protein	0
EC958_1403	4.36	0.33	13.1994	0.0002	0.00188877	0.25	7.14	2.14	0.0370841	0.261879	-4.45		hypothetical protein	0
EC958_2395	3.89	0.28	14.0099	0.0002	0.00188877	0.25	6.43	1.46	0.150508	0.534912	-5.43	wcaE	putative colanic acid biosynthesis glycosyltransferase	0
EC958_0203	3.35	0.33	10.17	0.0005	0.00244656	0.25	6.69	1.69	0.0965573	0.436988	-5.11		hypothetical protein	1	ecos02020: Two-component system
EC958_3878	2.8	0.31	9.0788	0.0008	0.00291778	0.25	7.34	2.34	0.0229012	0.205862	-4.1		putative phosphotransferase system enzyme subunit	3	ecos01100: Metabolic pathways | ecos02060: Phosphotransferase system (PTS) | ecos00052: Galactose metabolism
EC958_0658	2.63	0.3	8.6311	0.001	0.00327041	0.25	6.03	1.68	0.0990458	0.442166	-4.98	ylbF	hypothetical protein	0
EC958_2150	2.37	0.24	9.9822	0.0006	0.00260305	0.25	5.28	1.19	0.240348	0.644583	-5.42		hypothetical protein	0
EC958_2130	2.26	0.28	8.0891	0.0013	0.00381155	0.25	6.62	2.12	0.0384945	0.26859	-4.37		hypothetical protein	0
EC958_0405	2.07	0.35	5.9342	0.004	0.00781707	0.25	5.85	1.47	0.146906	0.528584	-5.18	lafD	lateral flagellar chaperone protein (FliT-like)	0
EC958_3977	1.95	0.28	6.9968	0.0022	0.0052497	0.25	4.16	0.83	0.410413	0.785325	-5.37		hypothetical protein	0
EC958_0597	1.57	0.18	8.6363	0.001	0.00327041	0.25	6.09	1.43	0.159613	0.548083	-5.33	ylaC	hypothetical protein	0
EC958_2230	1.31	0.24	5.4814	0.0054	0.00983702	0.25	7.39	2.3	0.0254032	0.216431	-4.21		outer membrane protein N	2	ecos02020: Two-component system | ecos01501: beta-Lactam resistance
EC958_2678	0.77	0.17	4.4925	0.0109	0.0170101	0.25	8.07	3.09	0.00315177	0.0545533	-2.5	fadL	long-chain fatty acid transport protein	0
[truncated: 4,502 more rows]

## Sheet: Acet_pH7_Anaero
GeneID	RNAseq_log2FC	RNAseq_Std_Err	RNAseq_t	RNAseq_p-value	RNAseq_adjusted	TraDIS_logFC	TraDIS_AveExpr	TraDIS_t	TraDIS_P.Value	TraDIS_adj.P.Val	TraDIS_B	gene	product	no_kegg_paths	Kegg_names
[truncated: 5,129 more rows]

## Sheet: Acet_pH5.5_Anaero
GeneID	RNAseq_log2FC	RNAseq_Std_Err	RNAseq_t	RNAseq_p-value	RNAseq_adjusted	TraDIS_logFC	TraDIS_AveExpr	TraDIS_t	TraDIS_P.Value	TraDIS_adj.P.Val	TraDIS_B	gene	product	no_kegg_paths	Kegg_names
[truncated: 5,129 more rows]
