# Supplementary material for: Mapping the Transcriptional and Fitness Landscapes of a Pathogenic E. coli Strain: The Effects of Organic Acid Stress under Aerobic and Anaerobic Conditions
Source: Genes (Basel). 2020 Dec 31;12(1):53. doi: 10.3390/genes12010053 (PMC7824302; doi:10.3390/genes12010053)
Supplement: Supplementary file 1 [file genes-12-00053-s001.zip › genes-1011081 supplementary/Table_S7.xlsx]

## Sheet: Key
December 2020; Escherichia coli O25b:K100:H4-ST131 EC958 (UPEC) annotation (GCA_000285655.3 accession)
Both RNAseq and TraDIS data was re-run in an independent pipeline using EC958 annotation.
RNAseq pipeline; For a set of 3 biological replicates for pH5.5 and pH7, standard deviations for the mean expression was built into a Loess model. This was used to predict the standard deviations for pooled samples, which was used in a t-test analysis, giving statistical results of the pooled samples.
TraDIS pipeline; a standard Limma-voom linear model approach was taken.
This file contains the results of the Propionic acid organic acid versus controls.
Sheet name	RNAseq contrast	TraDIS contrast
Prop_pH7_aero	Propionic acid pH7 aerobic vs. pH7 aerobic controls	pH7 aerobic controls vs. Propionic acid pH7 aerobic
Prop_pH5.5_aero	Propionic acid pH5.5 aerobic vs. pH5.5 aerobic controls	pH5.5 aerobic controls vs. Propionic acid pH5.5 aerobic
Prop_pH7_Anaero	Propionic acid pH7 Anaerobic vs. pH7 Anaerobic controls	pH7 Anaerobic controls vs. Propionic acid pH7 Anaerobic
Prop_pH5.5_Anaero	Propionic acid pH5.5 Anaerobic vs. pH5.5 Anaerobic controls	pH5.5 Anaerobic controls vs. Propionic acid pH5.5 Anaerobic
Sheet columns	what they are
GeneID	EC958 gene id as used at KEGG and in the Genbank file (GCA_000285655.3)
RNAseq_log2FC	RNAseq pipeline log2 fold change
RNAseq_Std_Err	t-test standard error
RNAseq_t	t-test t-statistic
RNAseq_p-value	raw p-value
RNAseq_adjusted	BH adjusted pvalue
TraDIS_logFC	TraDIS; estimate of the log2-fold-change corresponding to the effect or contrast
TraDIS_AveExpr	average log2-expression for the probe over all samples
TraDIS_t	moderated t-statistic
TraDIS_P.Value	raw p-value
TraDIS_adj.P.Val	adjusted p-value
TraDIS_B	log-odds that the gene is differentially expressed
gene	gene symbol
product	gene product/name
no_kegg_paths	# of KEGG pathways gene is assigned to by KEGG
Kegg_names	KEGG pathway names, separated by PIPES.

## Sheet: Prop_pH5.5_Anaero
GeneID	RNAseq_log2FC	RNAseq_Std_Err	RNAseq_t	RNAseq_p-value	RNAseq_adjusted	TraDIS_logFC	TraDIS_AveExpr	TraDIS_t	TraDIS_P.Value	TraDIS_adj.P.Val	TraDIS_B	gene	product	no_kegg_paths	Kegg_names
EC958_4291	2.16	0.19	11.3716	0.0003	0.146514	0.11	8.26	1.07	0.290616	0.720965	-5.65	metR	regulator for MetE and MetH	0
EC958_4292	2.95	0.25	11.5964	0.0003	0.146514	0.16	9.47	2.24	0.0288979	0.286827	-4.14	metE	5-methyltetrahydropteroyltriglutamate-homocysteine methyltransferase	5	ecos00450: Selenocompound metabolism | ecos01100: Metabolic pathways | ecos01110: Biosynthesis of secondary metabolites | ecos01230: Biosynthesis of amino acids | ecos00270: Cysteine and methionine metabolism
EC958_0098	-2.74	0.26	-10.7201	0.0004	0.146514	-0.32	5.38	-1.15	0.254798	0.693703	-4.82		hypothetical protein	0
EC958_0438	2.08	0.2	10.229	0.0005	0.146514	-0.11	7.59	-0.83	0.410686	0.792684	-5.67	matB/ecpA	Mat/Ecp fimbriae major subunit protein	0
EC958_5162	-2.22	0.21	-10.3269	0.0005	0.146514	0.33	4.78	0.96	0.341822	0.752191	-4.86		hypothetical protein	0
EC958_2575	-2.44	0.24	-10.1033	0.0005	0.146514	0.22	9.41	3.09	0.00315097	0.0993007	-2.14	glpQ	glycerophosphodiester phosphodiesterase, periplasmic	1	ecos00564: Glycerophospholipid metabolism
EC958_2579	-2.43	0.23	-10.535	0.0005	0.146514	-0.15	6.58	-0.7	0.485261	0.832715	-5.46	glpC	anaerobic glycerol-3-phosphate dehydrogenase subunit C	2	ecos01110: Biosynthesis of secondary metabolites | ecos00564: Glycerophospholipid metabolism
EC958_3314	1.93	0.19	10.3543	0.0005	0.146514	-0.36	9.36	-3.86	0.000291897	0.022856	0.07	flu	antigen 43 (Ag43) phase-variable aggregation and biofilm formation autotransporter	1	ecos02026: Biofilm formation - Escherichia coli
EC958_1743	-1.85	0.19	-9.7417	0.0006	0.146514	-0.39	3.39	-0.58	0.563999	0.868228	-4.78		hypothetical protein	0
EC958_1520	1.83	0.19	9.54	0.0007	0.146514	-0.57	5.21	-2.01	0.0493632	0.350383	-3.81	oppD	oligopeptide transport ATP-binding protein OppD	3	ecos01501: beta-Lactam resistance | ecos02010: ABC transporters | ecos02024: Quorum sensing
EC958_2578	-2.29	0.24	-9.4475	0.0007	0.146514	0.09	5.84	0.37	0.71054	0.917358	-5.38	glpB	anaerobic glycerol-3-phosphate dehydrogenase subunit B	2	ecos01110: Biosynthesis of secondary metabolites | ecos00564: Glycerophospholipid metabolism
EC958_2880	-1.82	0.19	-9.4015	0.0007	0.146514	-1.27	4.2	-2.67	0.0100293	0.182001	-3.13	nadB	L-aspartate oxidase	4	ecos00760: Nicotinate and nicotinamide metabolism | ecos01100: Metabolic pathways | ecos01240: Biosynthesis of cofactors | ecos00250: Alanine, aspartate and glutamate metabolism
EC958_3341	2.2	0.23	9.4613	0.0007	0.146514	0.32	7.2	2.07	0.0431885	0.33551	-3.98		hypothetical protein	0
EC958_4428	1.92	0.21	9.3433	0.0007	0.146514	0.18	7.78	1.49	0.143099	0.55853	-5.08	metF	5,10-methylenetetrahydrofolate reductase	4	ecos01120: Microbial metabolism in diverse environments | ecos01200: Carbon metabolism | ecos00670: One carbon pool by folate | ecos01100: Metabolic pathways
EC958_5118	1.71	0.18	9.3639	0.0007	0.146514	-0.52	4.58	-1.32	0.192882	0.629292	-4.57		hypothetical protein	0
EC958_4501	-2.34	0.25	-9.3646	0.0007	0.146514	-0.39	4.54	-1.11	0.269913	0.706133	-4.74	yjbJ	protein YjbJ	0
EC958_0082	-1.78	0.19	-9.4608	0.0007	0.146514	-0.13	7.65	-1.15	0.253184	0.693703	-5.38	yjiA	hypothetical protein	0
EC958_0862	-2.16	0.24	-9.0692	0.0008	0.146514	0.2	3.46	0.44	0.662112	0.897623	-4.95	nadA	quinolinate synthetase A	3	ecos00760: Nicotinate and nicotinamide metabolism | ecos01100: Metabolic pathways | ecos01240: Biosynthesis of cofactors
EC958_2576	-2.3	0.25	-9.069	0.0008	0.146514	-0.2	6.47	-1.26	0.213957	0.652014	-4.96	glpT	glycerol-3-phosphate transporter	0
EC958_3894	-1.79	0.2	-8.9891	0.0008	0.146514	-0.28	8.8	-2.78	0.00729525	0.154284	-2.76	prlC	oligopeptidase A	0
EC958_3915	-2.32	0.26	-8.9984	0.0008	0.146514	0.46	7.65	3.73	0.000447032	0.0319595	-0.12	yhiE	hypothetical protein	0
EC958_4491	1.78	0.2	8.9923	0.0008	0.146514	0.09	8.05	0.73	0.471283	0.830581	-5.88	lamB	maltoporin	0
EC958_5205	2.04	0.23	8.8016	0.0009	0.146514	0.45	4.38	1.26	0.214643	0.652393	-4.6		hypothetical protein	0
EC958_0992	-1.9	0.22	-8.6405	0.001	0.146514	-0.03	6.93	-0.17	0.863131	0.965275	-5.74	macB	Macrolide export ATP-binding/permease protein MacB	1	ecos02010: ABC transporters
EC958_2293	-1.87	0.22	-8.5342	0.001	0.146514	-0.35	6.67	-1.94	0.0572985	0.374872	-4.06	ybtE	yersiniabactin siderophore biosynthetic protein	1	ecos01053: Biosynthesis of siderophore group nonribosomal peptides
EC958_2747	-1.59	0.19	-8.5074	0.001	0.146514	0.23	6.17	1.07	0.290018	0.720965	-5.06	cysM	cysteine synthase B	3	ecos00270: Cysteine and methionine metabolism | ecos01100: Metabolic pathways | ecos01230: Biosynthesis of amino acids
EC958_4417	-1.75	0.2	-8.6576	0.001	0.146514	0.07	7.33	0.53	0.598481	0.879508	-5.79	hslV	ATP-dependent hslVU protease peptidase subunit HslV	0
EC958_A0029	-2.29	0.26	-8.7241	0.001	0.146514	0.23	4.67	0.46	0.647862	0.891553	-4.96	hok	post-segregational killing protein	0
EC958_0634	-1.77	0.21	-8.3505	0.0011	0.146514	0.07	7.55	0.5	0.619351	0.882607	-5.85	ybbN	putative thioredoxin-like protein	0
EC958_0863	-1.96	0.23	-8.4408	0.0011	0.146514	-0.01	5.67	-0.05	0.959555	0.991929	-5.43	pnuC	PnuC NMN transporter	0
EC958_4493	1.61	0.19	8.3155	0.0011	0.146514	0.1	7.19	0.68	0.498495	0.838703	-5.66	malM	maltose operon periplasmic protein	0
EC958_4740	1.5	0.18	8.3402	0.0011	0.146514	0.33	3.5	0.52	0.605589	0.879673	-4.84		pyrBI operon leader peptide	0
EC958_A0028	-1.85	0.22	-8.3966	0.0011	0.146514							sok		0
EC958_2292	-1.98	0.24	-8.1786	0.0012	0.146514	-0.49	5.78	-1.97	0.0534837	0.36197	-3.88	ybtT	YbtT protein	0
EC958_3185	-1.72	0.21	-8.3006	0.0012	0.146514	-0.41	5.62	-1.26	0.213	0.65101	-4.7	gcvH	Glycine cleavage system H protein	5	ecos00260: Glycine, serine and threonine metabolism | ecos00630: Glyoxylate and dicarboxylate metabolism | ecos01110: Biosynthesis of secondary metabolites | ecos01200: Carbon metabolism | ecos01100: Metabolic pathways
EC958_0721	1.43	0.18	8.0182	0.0013	0.146514	-0.09	6.89	-0.51	0.610796	0.881982	-5.59	ybdL	hypothetical aminotransferase YbdL	0
EC958_5057	1.59	0.2	8.0965	0.0013	0.146514							metK	S-adenosylmethionine synthase	5	ecos00270: Cysteine and methionine metabolism | ecos01240: Biosynthesis of cofactors | ecos01100: Metabolic pathways | ecos01110: Biosynthesis of secondary metabolites | ecos01230: Biosynthesis of amino acids
EC958_0147	-1.79	0.23	-7.8557	0.0014	0.146514	-0.2	5.7	-0.58	0.562834	0.868228	-5.23	dnaJ	chaperone protein DnaJ	0
EC958_2291	-1.91	0.24	-7.833	0.0014	0.146514	-0.34	6.56	-1.7	0.0944705	0.458513	-4.41	ybtU	thiazolinyl-S-HMWP1 reductase	1	ecos01053: Biosynthesis of siderophore group nonribosomal peptides
EC958_3186	-1.63	0.21	-7.8435	0.0014	0.146514	-0.4	6.56	-2.08	0.0419135	0.331877	-3.82	gcvT	aminomethyltransferase	6	ecos00260: Glycine, serine and threonine metabolism | ecos01110: Biosynthesis of secondary metabolites | ecos00630: Glyoxylate and dicarboxylate metabolism | ecos01200: Carbon metabolism | ecos01100: Metabolic pathways | ecos00670: One carbon pool by folate
EC958_4638	-1.92	0.24	-7.9349	0.0014	0.146514	-0.27	5.74	-1.15	0.254041	0.693703	-4.89	ecnB	entericidin B	0
EC958_1592	1.38	0.18	7.7485	0.0015	0.146514	-0.87	3.4	-2.03	0.0470785	0.346147	-3.87		anthranilate phosphoribosyltransferase	4	ecos01100: Metabolic pathways | ecos00400: Phenylalanine, tyrosine and tryptophan biosynthesis | ecos01110: Biosynthesis of secondary metabolites | ecos01230: Biosynthesis of amino acids
EC958_2658	-1.76	0.23	-7.7343	0.0015	0.146514							fabB	bifunctional beta-ketoacyl-ACP synthase I/malonyl-ACP decarboxylase	5	ecos00780: Biotin metabolism | ecos01240: Biosynthesis of cofactors | ecos01100: Metabolic pathways | ecos00061: Fatty acid biosynthesis | ecos01212: Fatty acid metabolism
EC958_2748	-1.66	0.21	-7.7527	0.0015	0.146514	-0.09	5.95	-0.38	0.707013	0.915646	-5.48	cysA	sulfate transport ATP-binding protein CysA	2	ecos02010: ABC transporters | ecos00920: Sulfur metabolism
EC958_2219	-1.83	0.24	-7.5635	0.0016	0.146514	-0.41	4.1	-1.02	0.310263	0.734946	-4.72	yodD	hypothetical protein	0
EC958_2577	-1.95	0.26	-7.5599	0.0016	0.146514	0.16	7.02	0.93	0.358742	0.764107	-5.38	glpA	anaerobic glycerol-3-phosphate dehydrogenase subunit A	2	ecos01110: Biosynthesis of secondary metabolites | ecos00564: Glycerophospholipid metabolism
EC958_4856	-1.84	0.25	-7.5024	0.0017	0.146514	0.73	3.53	1.34	0.186114	0.623283	-4.49		small toxic polypeptide	0
EC958_1122	-1.86	0.25	-7.481	0.0017	0.146514	1.03	1.75	1.04	0.304113	0.728029	-4.6	himD	beta subunit of IHF transcriptional dual regulator	0
EC958_2915	-1.76	0.23	-7.4737	0.0017	0.146514	0.4	3.79	0.98	0.328917	0.749478	-4.77	grpE	GrpE protein	0
EC958_2683	1.75	0.24	7.4098	0.0018	0.146514	0.69	6.93	4.59	2.57165e-05	0.0052513	2.35		hypothetical protein	0
EC958_3184	-1.31	0.18	-7.4165	0.0018	0.146514	-0.35	8.89	-4.21	9.37625e-05	0.0118598	1.2	gcvP	decarboxylating glycine dehydrogenase	5	ecos00260: Glycine, serine and threonine metabolism | ecos01110: Biosynthesis of secondary metabolites | ecos00630: Glyoxylate and dicarboxylate metabolism | ecos01200: Carbon metabolism | ecos01100: Metabolic pathways
EC958_3342	1.6	0.22	7.3487	0.0018	0.146514	0.03	8.36	0.25	0.806742	0.950487	-6.21	kpsT	KpsT protein	1	ecos02010: ABC transporters
EC958_0612	-1.86	0.25	-7.3047	0.0019	0.146514	-0.22	7.39	-1.44	0.156225	0.578458	-4.95	htpG	chaperone Hsp90, heat shock protein C 62.5	0
EC958_2055	-1.7	0.23	-7.3128	0.0019	0.146514	-0.58	3.68	-1.11	0.269842	0.706133	-4.64	yebV	hypothetical protein	0
EC958_3271	-1.65	0.23	-7.2698	0.0019	0.146514	-0.12	8.29	-1.14	0.260029	0.696167	-5.58	iucA	aerobactin siderophore biosynthesis protein	4	ecos01120: Microbial metabolism in diverse environments | ecos00997: Biosynthesis of various secondary metabolites - part 3 | ecos01100: Metabolic pathways | ecos01110: Biosynthesis of secondary metabolites
EC958_3505	-1.55	0.21	-7.2636	0.0019	0.146514	-0.4	5.36	-1.36	0.178427	0.612147	-4.6	yqjE	hypothetical protein	0
EC958_3863	-1.59	0.22	-7.2249	0.0019	0.146514	-0.21	8.92	-2.06	0.0444335	0.340855	-4.34	zntA	lead, cadmium, zinc and mercury transporting ATPase	0
EC958_0627	-1.6	0.22	-7.1486	0.002	0.146514	-0.02	7.17	-0.17	0.864614	0.966215	-5.85	ybaT	hypothetical transport protein YbaT	0
EC958_1653	-1.27	0.18	-7.1533	0.002	0.146514	0.09	6.44	0.42	0.675354	0.902362	-5.57	ycjF	hypothetical protein	0
EC958_2984	-1.38	0.19	-7.1647	0.002	0.146514	0.2	5.97	0.95	0.34562	0.754067	-5.11	hycI	hydrogenase 3 maturation protease	0
EC958_3916	-1.55	0.22	-7.1646	0.002	0.146514	0.05	8.41	0.5	0.62172	0.883316	-6.14		hypothetical protein	0
EC958_1202	-1.89	0.27	-7.1181	0.0021	0.146514	-0.03	5.22	-0.11	0.911295	0.981318	-5.3	yciG	hypothetical protein	0
EC958_2024	1.54	0.22	7.045	0.0021	0.146514	0.39	4.67	0.97	0.337581	0.751483	-4.84	yeaY	putative outer membrane protein	0
EC958_4411	-1.82	0.26	-7.0615	0.0021	0.146514	0.21	8.82	2.21	0.0314295	0.296633	-4.05	glpK	glycerol kinase	2	ecos00561: Glycerolipid metabolism | ecos01100: Metabolic pathways
EC958_5116	1.25	0.18	7.0704	0.0021	0.146514	-1.89	1.61	-2.16	0.0349449	0.31372	-4.15	purD	Phosphoribosylamine--glycine ligase	3	ecos01110: Biosynthesis of secondary metabolites | ecos01100: Metabolic pathways | ecos00230: Purine metabolism
EC958_0929	-1.75	0.25	-7	0.0022	0.146514	-0.06	3.02	-0.1	0.91883	0.983706	-4.88		hypothetical protein	0
EC958_1197	-1.67	0.24	-7.0335	0.0022	0.146514	0.55	4.39	1.26	0.213205	0.651234	-4.58	yccD	hypothetical protein	0
EC958_1898	-1.6	0.23	-6.9941	0.0022	0.146514	0.11	5.93	0.44	0.661644	0.897623	-5.38	ynhG	hypothetical protein	0
EC958_2574	-1.32	0.19	-7.0051	0.0022	0.146514	0.17	7.24	1.11	0.272622	0.709057	-5.29	inaA	protein InaA	0
EC958_3398	-1.33	0.19	-6.9688	0.0022	0.146514	0.2	3.98	0.53	0.598656	0.879508	-4.96	exbD	TonB-dependent enterochelin uptake protein	0
EC958_0352	-1.5	0.22	-6.9076	0.0023	0.146514	-0.25	5.75	-0.94	0.353582	0.762234	-5.04	yafD	hypothetical protein	0
EC958_4416	-1.56	0.23	-6.9318	0.0023	0.146514	0.05	8.14	0.48	0.629923	0.884674	-6.05	hslU	ATP-dependent hslVU protease ATP-binding subunit HslU	0
EC958_0673	1.62	0.24	6.8485	0.0024	0.146514	0.19	9.35	2.08	0.0424656	0.332746	-4.44	ompT	outer membrane protein 3b (a), protease VII	0
EC958_1755	-1.83	0.27	-6.8161	0.0024	0.146514	0.07	6.79	0.43	0.672025	0.901374	-5.68	xasA	amino acid antiporter	1	ecos02024: Quorum sensing
EC958_2271	-1.75	0.26	-6.8204	0.0024	0.146514	-0.06	4.75	-0.15	0.882921	0.970682	-5.11		putative cell killing protein	0
EC958_2944	1.2	0.18	6.8384	0.0024	0.146514	0.07	6.88	0.43	0.669635	0.900599	-5.71	proX	glycine betaine-binding periplasmic protein	1	ecos02010: ABC transporters
EC958_3506	-1.29	0.19	-6.8553	0.0024	0.146514	-0.08	5.28	-0.28	0.779341	0.943927	-5.37	yqjK	hypothetical protein	0
EC958_3921	-1.83	0.27	-6.7984	0.0024	0.146514	0.03	9.97	0.39	0.694621	0.910196	-6.6	gadA	glutamate decarboxylase alpha	8	ecos01120: Microbial metabolism in diverse environments | ecos01110: Biosynthesis of secondary metabolites | ecos00410: beta-Alanine metabolism | ecos00430: Taurine and hypotaurine metabolism | ecos00650: Butanoate metabolism | ecos01100: Metabolic pathways | ecos00250: Alanine, aspartate and glutamate metabolism | ecos02024: Quorum sensing
EC958_4629	-1.45	0.21	-6.8044	0.0024	0.146514	-0.24	7.12	-1.55	0.12775	0.527812	-4.77	yjeG	YjeG	0
EC958_1157	-1.75	0.26	-6.7524	0.0025	0.146514	0.21	3.71	0.36	0.722338	0.920986	-4.88		ribosome modulation factor	0
EC958_2473	-1.5	0.22	-6.7429	0.0025	0.146514	-0.17	6.16	-0.81	0.422576	0.801611	-5.29	yohC	hypothetical protein	0
EC958_3620	-1.26	0.19	-6.7645	0.0025	0.146514	0.32	5.72	1.33	0.190168	0.626816	-4.71	sspB	stringent starvation protein B	0
EC958_3818	-1.75	0.26	-6.7673	0.0025	0.146514	-0.08	8.32	-0.71	0.48017	0.831495	-5.97	glpD	aerobic glycerol-3-phosphate dehydrogenase	2	ecos00564: Glycerophospholipid metabolism | ecos01110: Biosynthesis of secondary metabolites
EC958_3914	-1.74	0.26	-6.7843	0.0025	0.146514	0.05	10.01	0.73	0.46881	0.830581	-6.44	hdeD	protein HdeD	0
EC958_5104	-1.25	0.18	-6.7763	0.0025	0.146514	-0.02	7.3	-0.13	0.895728	0.973695	-6	thiE	Thiamine-phosphate synthase	3	ecos01240: Biosynthesis of cofactors | ecos01100: Metabolic pathways | ecos00730: Thiamine metabolism
EC958_0083	-1.48	0.22	-6.7654	0.0025	0.146514	0.11	5.54	0.42	0.676933	0.902718	-5.28		hypothetical protein	0
EC958_1747	-1.74	0.26	-6.6891	0.0026	0.146514	0.07	4.1	0.15	0.877426	0.969828	-4.98	rpsV	30S ribosomal subunit protein S22	0
EC958_2337	-1.2	0.18	-6.6941	0.0026	0.146514	-0.01	7.28	-0.06	0.949984	0.989045	-5.92		putative TonB dependent receptor	0
EC958_2863	1.19	0.18	6.6795	0.0026	0.146514	-0.54	3.16	-0.89	0.376631	0.777145	-4.71	purL	phosphoribosylformyl-glycineamide synthetase	3	ecos01110: Biosynthesis of secondary metabolites | ecos01100: Metabolic pathways | ecos00230: Purine metabolism
EC958_3907	1.71	0.26	6.7042	0.0026	0.146514	-0.18	7.14	-1.12	0.267317	0.702918	-5.3	chuX	hypothetical protein	0
EC958_4559	-1.42	0.21	-6.6969	0.0026	0.146514	-0.03	5.8	-0.1	0.920123	0.983873	-5.41		formate dehydrogenase H, selenopolypeptide subunit	0
EC958_1171	-1.62	0.25	-6.6121	0.0027	0.14691	0.29	4.85	0.94	0.349823	0.758843	-4.91	yccV	hypothetical protein	0
EC958_0865	-1.63	0.25	-6.5665	0.0028	0.14691	0.25	6.04	0.98	0.332926	0.7504	-5.07		putative homeobox protein	0
EC958_1611	-1.41	0.21	-6.5706	0.0028	0.14691							yciS	hypothetical protein	0
EC958_2896	-1.76	0.27	-6.5653	0.0028	0.14691	0.08	8.29	0.72	0.477183	0.831495	-5.92	clpB	heat shock protein	0
EC958_5174	1.15	0.18	6.5102	0.0029	0.14691	-0.14	2.74	-0.21	0.831427	0.954114	-4.81		hypothetical protein	0
EC958_2432	-1.6	0.25	-6.5077	0.0029	0.14691	-0.19	6.72	-1.06	0.295058	0.720965	-5.21		hypothetical protein	9	ecos00051: Fructose and mannose metabolism | ecos01120: Microbial metabolism in diverse environments | ecos00680: Methane metabolism | ecos01100: Metabolic pathways | ecos01200: Carbon metabolism | ecos01110: Biosynthesis of secondary metabolites | ecos01230: Biosynthesis of amino acids | ecos00030: Pentose phosphate pathway | ecos00010: Glycolysis / Gluconeogenesis
EC958_2965	-1.18	0.18	-6.4814	0.0029	0.14691	-0.58	4.89	-1.35	0.182968	0.617972	-4.51	ygaD	protein YgaD	1	ecos00760: Nicotinate and nicotinamide metabolism
EC958_3188	-1.14	0.18	-6.4589	0.003	0.14691	-1.1	2.03	-1.45	0.15302	0.575341	-4.45	ubiH	2-octaprenyl-6-methoxyphenol hydroxylase	4	ecos01240: Biosynthesis of cofactors | ecos01100: Metabolic pathways | ecos01110: Biosynthesis of secondary metabolites | ecos00130: Ubiquinone and other terpenoid-quinone biosynthesis
EC958_3686	-1.43	0.22	-6.4533	0.003	0.14691	-0.15	5.26	-0.58	0.56727	0.869265	-5.19	yhdM	Zn(II)-responsive regulator of ZntA	0
EC958_3929	-1.16	0.18	-6.4312	0.003	0.14691	-0.07	8.26	-0.66	0.511697	0.847581	-5.96	yhjG	hypothetical protein	0
EC958_3420	-1.66	0.26	-6.4012	0.0031	0.14691	-0.15	6.86	-0.85	0.396889	0.784644	-5.42	ygiW	hypothetical protein	0
EC958_3908	1.44	0.23	6.3593	0.0031	0.14691	0.08	6.35	0.4	0.692419	0.909156	-5.59	chuY	hypothetical protein	0
EC958_4424	1.11	0.17	6.357	0.0031	0.14691	0.02	7.85	0.15	0.879507	0.970295	-6.07	metB	cystathionine gamma-synthase	6	ecos00270: Cysteine and methionine metabolism | ecos01230: Biosynthesis of amino acids | ecos01110: Biosynthesis of secondary metabolites | ecos00920: Sulfur metabolism | ecos01100: Metabolic pathways | ecos00450: Selenocompound metabolism
EC958_4490	1.13	0.18	6.3521	0.0031	0.14691	0.1	8.1	0.93	0.3562	0.762234	-5.71	malK	maltose/maltodextrin transport ATP-binding protein MalK	1	ecos02010: ABC transporters
EC958_4717	-1.17	0.18	-6.36	0.0031	0.14691	-0.02	5.74	-0.14	0.889358	0.973279	-5.61	ytfP	hypothetical protein	0
EC958_3783	1.18	0.19	6.3205	0.0032	0.14691	-0.51	6.65	-3.1	0.00303797	0.0985942	-1.72	yrfA	hypothetical protein	0
EC958_3808	-1.38	0.22	-6.3327	0.0032	0.14691	-0.08	5.81	-0.4	0.694157	0.910196	-5.52	yhgI	hypothetical protein	0
EC958_0304	-1.5	0.24	-6.2551	0.0033	0.14691							yadR	hypothetical protein	0
EC958_0626	-1.5	0.24	-6.2827	0.0033	0.14691	0.19	7.04	1.02	0.31023	0.734946	-5.29	ybaS	probable glutaminase YbaS	5	ecos00471: D-Glutamine and D-glutamate metabolism | ecos02020: Two-component system | ecos00250: Alanine, aspartate and glutamate metabolism | ecos01100: Metabolic pathways | ecos00220: Arginine biosynthesis
EC958_0960	-1.32	0.21	-6.2845	0.0033	0.14691	0.46	5.36	1.83	0.0727643	0.405589	-4.08	ybjM	hypothetical protein	0
EC958_1652	-1.11	0.18	-6.2966	0.0033	0.14691	0.09	6.82	0.54	0.592256	0.878873	-5.65	ycjX	hypothetical protein	0
EC958_1756	-1.68	0.27	-6.2511	0.0033	0.14691	-0.02	9.6	-0.27	0.791455	0.946943	-6.54	gadB	glutamate decarboxylase beta	8	ecos00410: beta-Alanine metabolism | ecos00430: Taurine and hypotaurine metabolism | ecos01110: Biosynthesis of secondary metabolites | ecos01100: Metabolic pathways | ecos00650: Butanoate metabolism | ecos01120: Microbial metabolism in diverse environments | ecos02024: Quorum sensing | ecos00250: Alanine, aspartate and glutamate metabolism
EC958_1521	1.22	0.2	6.1907	0.0035	0.14691	0.59	5.39	1.93	0.0589642	0.38034	-3.93	oppF	oligopeptide transport ATP-binding protein OppF	3	ecos01501: beta-Lactam resistance | ecos02010: ABC transporters | ecos02024: Quorum sensing
EC958_1869	-1.42	0.23	-6.1616	0.0035	0.14691	-0.11	3.73	-0.21	0.833304	0.954808	-4.91	sodC	superoxide dismutase [Cu-Zn]	0
EC958_4232	-1.15	0.19	-6.1537	0.0035	0.14691	0.18	8.96	2.23	0.0296682	0.288665	-4.03	ilvG	acetohydroxy acid synthase II	8	ecos00290: Valine, leucine and isoleucine biosynthesis | ecos01110: Biosynthesis of secondary metabolites | ecos01210: 2-Oxocarboxylic acid metabolism | ecos01230: Biosynthesis of amino acids | ecos01100: Metabolic pathways | ecos00650: Butanoate metabolism | ecos00660: C5-Branched dibasic acid metabolism | ecos00770: Pantothenate and CoA biosynthesis
EC958_4492	1.21	0.2	6.1369	0.0036	0.14691	-0.45	5.07	-1.38	0.172579	0.602855	-4.55		hypothetical protein	0
EC958_4658	-1.63	0.27	-6.1058	0.0036	0.14691	0.11	4.87	0.34	0.733479	0.925384	-5.19	miaA	tRNA dimethylallyltransferase	2	ecos01100: Metabolic pathways | ecos01110: Biosynthesis of secondary metabolites
EC958_0742	-1.58	0.26	-6.0926	0.0037	0.14691	-0.33	4.65	-0.87	0.388726	0.781557	-4.84	cspE	cold shock-like protein CspE	0
EC958_1227	-1.14	0.19	-6.0672	0.0037	0.14691	0.07	5.85	0.28	0.779472	0.943927	-5.43	ycdZ	hypothetical protein	0
EC958_3504	-1.55	0.26	-6.0611	0.0037	0.14691	-0.04	5.65	-0.17	0.864243	0.96608	-5.46	yqjD	hypothetical protein	0
EC958_3855	-1.48	0.24	-6.0704	0.0037	0.14691	0.15	1.53	0.15	0.882789	0.970682	-4.73	rpoH	component of RNA polymerase, sigma 32 factor	0
EC958_4412	-1.6	0.26	-6.0847	0.0037	0.14691	0.19	6.64	0.96	0.342681	0.752191	-5.3	glpF	glycerol MIP channel	0
EC958_4460	1.17	0.19	6.0611	0.0037	0.14691	0.07	6.34	0.34	0.733955	0.925748	-5.57	metA	homoserine O-succinyltransferase	5	ecos00270: Cysteine and methionine metabolism | ecos01230: Biosynthesis of amino acids | ecos00920: Sulfur metabolism | ecos01110: Biosynthesis of secondary metabolites | ecos01100: Metabolic pathways
EC958_0276	-1.06	0.18	-6.0427	0.0038	0.14691	-0.65	3.02	-0.95	0.34513	0.753663	-4.68	panC	Pantoate-beta-alanine ligase	5	ecos00770: Pantothenate and CoA biosynthesis | ecos00410: beta-Alanine metabolism | ecos01110: Biosynthesis of secondary metabolites | ecos01100: Metabolic pathways | ecos01240: Biosynthesis of cofactors
EC958_0562	-1.13	0.19	-6.0206	0.0038	0.14691	-0.01	4.96	-0.02	0.981729	0.996202	-5.2	thiJ	4-methyl-5(B-hydroxyethyl)-thiazolemonophosphate biosynthesis enzyme	0
EC958_1282	1.09	0.18	6.0539	0.0038	0.14691								hypothetical protein	0
EC958_0749	-1.51	0.25	-5.9994	0.0039	0.14691	0.52	2.1	0.78	0.437418	0.812463	-4.71	ybeD	hypothetical protein	0
EC958_2839	-1.09	0.18	-5.9927	0.0039	0.14691	0.19	1.74	0.23	0.820741	0.952604	-4.76	iscA	putative regulator	0
EC958_3393	-1.46	0.24	-5.9746	0.0039	0.14691	-0.03	7.08	-0.21	0.83607	0.955149	-5.82	yghW	hypothetical protein	0
EC958_4423	1.4	0.23	5.9858	0.0039	0.14691	-0.07	5.36	-0.23	0.816704	0.951796	-5.35	metJ	transcriptional repressor	0
EC958_1742	-1.04	0.17	-5.9688	0.004	0.14691								hypothetical protein	0
EC958_2006	-1.3	0.22	-5.9567	0.004	0.14691	-0.13	6.32	-0.63	0.532341	0.857912	-5.44	yeaH	hypothetical protein	0
EC958_2630	-1.4	0.23	-5.9466	0.004	0.14691	0.26	5.71	1.08	0.285562	0.719815	-4.97	yfbV	hypothetical protein	0
EC958_0577	-1.35	0.23	-5.9033	0.0041	0.14691	-0.07	4.79	-0.24	0.812342	0.951552	-5.31		ATP-dependent specificity component of ClpP serine protease, chaperone	0
EC958_4898	-1.31	0.22	-5.9285	0.0041	0.14691	0.88	3.19	1.52	0.134684	0.542895	-4.39	ymgE	hypothetical protein	0
EC958_2997	-1.21	0.21	-5.8999	0.0041	0.14691	-0.09	7.15	-0.52	0.608343	0.881855	-5.64	hypE	hydrogenase isoenzymes formation protein HypE	0
EC958_0927	-1.52	0.26	-5.8567	0.0042	0.14691	0.05	5.48	0.22	0.827713	0.952661	-5.39	ompX	outer membrane protein X	0
EC958_3133	-1.33	0.23	-5.8597	0.0042	0.14691	0.2	5.91	0.86	0.393432	0.782772	-5.23	ygdR	hypothetical lipoprotein	0
EC958_3272	-1.39	0.24	-5.8684	0.0042	0.14691	-0.17	7.96	-1.35	0.183024	0.617972	-5.23	iucB	aerobactin siderophore biosynthesis protein, N(6)-hydroxylysine acetylase	4	ecos00997: Biosynthesis of various secondary metabolites - part 3 | ecos01120: Microbial metabolism in diverse environments | ecos01110: Biosynthesis of secondary metabolites | ecos01100: Metabolic pathways
EC958_3995	-1.16	0.2	-5.8583	0.0042	0.14691	-0.14	8.67	-1.39	0.169989	0.598184	-5.36	aldB	aldehyde dehydrogenase B (lactaldehyde dehydrogenase)	5	ecos00010: Glycolysis / Gluconeogenesis | ecos01110: Biosynthesis of secondary metabolites | ecos01100: Metabolic pathways | ecos00620: Pyruvate metabolism | ecos01120: Microbial metabolism in diverse environments
EC958_0335	-1.01	0.17	-5.8373	0.0043	0.14691	0.11	3.77	0.27	0.787845	0.945909	-4.99		Rho-binding antiterminator protein	0
EC958_1099	-1.17	0.2	-5.8336	0.0043	0.14691	0.24	5.95	0.97	0.335451	0.7504	-5.08		hypothetical protein	0
EC958_1795	-1.55	0.27	-5.8353	0.0043	0.14691	-0.55	2.65	-0.87	0.387728	0.781557	-4.7	ydfZ	hypothetical protein	0
EC958_0327	-1.1	0.19	-5.7952	0.0044	0.14691							lpxA	UDP-N-acetylglucosamine acetyltransferase	3	ecos01100: Metabolic pathways | ecos00540: Lipopolysaccharide biosynthesis | ecos01503: Cationic antimicrobial peptide (CAMP) resistance
EC958_1813	-1.14	0.2	-5.8069	0.0044	0.14691	-0.19	5.63	-0.7	0.489197	0.832715	-5.19		putative NAGC-like transcriptional regulator	0
EC958_1934	-1.52	0.26	-5.8051	0.0044	0.14691	0.36	2.23	0.45	0.654963	0.894472	-4.76	himA	integration host factor (IHF), alpha subunit	0
EC958_2419	-1.51	0.26	-5.7977	0.0044	0.14691	-0.42	5.12	-1.33	0.188955	0.626816	-4.63	yegP	hypothetical protein	0
EC958_3556	-1.31	0.23	-5.7906	0.0044	0.14691	-0.29	6.19	-1.13	0.264935	0.702419	-4.99	yhbS	hypothetical acetyltransferase YhbS	0
EC958_4400	-1.24	0.21	-5.7823	0.0044	0.14691	-0.64	4.98	-1.78	0.080231	0.425226	-4.11	pfkA	6-phosphofructokinase isozyme I	11	ecos01230: Biosynthesis of amino acids | ecos01110: Biosynthesis of secondary metabolites | ecos01200: Carbon metabolism | ecos01100: Metabolic pathways | ecos00680: Methane metabolism | ecos01120: Microbial metabolism in diverse environments | ecos00051: Fructose and mannose metabolism | ecos00010: Glycolysis / Gluconeogenesis | ecos00030: Pentose phosphate pathway | ecos03018: RNA degradation |…
EC958_0192	-1.04	0.18	-5.7752	0.0045	0.14691	0.09	6.84	0.59	0.557584	0.868228	-5.58	rluA	ribosomal large subunit pseudouridine synthase A	0
EC958_0303	-1	0.17	-5.759	0.0045	0.14691	0.04	8.26	0.32	0.746936	0.931169	-6.11	yadQ	voltage-gated ClC-type chloride channel EriC	0
EC958_2937	-1.41	0.25	-5.7544	0.0045	0.14691	0.2	6	0.89	0.378141	0.777145	-5.15	ygaM	hypothetical protein	0
EC958_3340	1.47	0.26	5.7462	0.0045	0.14691	0.06	7.44	0.36	0.719821	0.92005	-5.94		hypothetical protein	2	ecos01100: Metabolic pathways | ecos00040: Pentose and glucuronate interconversions
EC958_A0010	1.01	0.18	5.7478	0.0045	0.14691	0.67	5.26	1.49	0.141812	0.557419	-4.39		hypothetical protein	0
EC958_2467	-1.2	0.21	-5.7114	0.0046	0.14691	-0.2	6.13	-0.91	0.36519	0.767568	-5.19	yehZ	hypothetical protein	1	ecos02010: ABC transporters
EC958_3512	-1.01	0.18	-5.72	0.0046	0.14691	-0.09	4.27	-0.27	0.791353	0.946943	-5.12	yhaL	hypothetical protein	0
EC958_1685	0.99	0.17	5.6968	0.0047	0.14691	0.08	4.88	0.22	0.823268	0.952604	-5.14	ynbE	hypothetical protein	0
EC958_2648	1.16	0.21	5.6794	0.0047	0.14691	-0.6	4.19	-1.36	0.179878	0.614076	-4.49	cvpA	colicin V production protein	0
EC958_3563	-0.99	0.17	-5.6956	0.0047	0.14691	-0.22	7.65	-2.01	0.0494545	0.350383	-4.17	deaD	cold-shock DEAD-box protein A	1	ecos03018: RNA degradation
EC958_0987	-0.99	0.17	-5.6601	0.0048	0.14691	0.07	6.38	0.32	0.75166	0.932814	-5.57	aqpZ	aquaporin Z	0
EC958_3181	-1.33	0.23	-5.6519	0.0048	0.14691	-0.3	6.06	-1.25	0.214937	0.652883	-4.86		putative oxidoreductase	0
EC958_1563	-0.99	0.18	-5.6445	0.0049	0.14691	-0.29	4.79	-0.82	0.417687	0.798183	-4.93		putative phage head-tail adaptor	0
EC958_2405	-1.02	0.18	-5.6147	0.0049	0.14691								2'-deoxycytidine 5'-triphosphate deaminase	2	ecos00240: Pyrimidine metabolism | ecos01100: Metabolic pathways
EC958_2605	-1.43	0.26	-5.6154	0.0049	0.14691	-0.09	5.3	-0.29	0.774047	0.942343	-5.26	elaB	hypothetical protein	0
EC958_3051	-1.06	0.19	-5.6303	0.0049	0.14691	0.57	7.8	2.4	0.019594	0.24386	-3.36	relA	GTP pyrophosphokinase	2	ecos01100: Metabolic pathways | ecos00230: Purine metabolism
EC958_3890	-1.41	0.25	-5.6408	0.0049	0.14691	-0.17	6.76	-1.09	0.280751	0.716103	-5.24	uspB	stationary phase ethanol tolerance protein	0
EC958_0029	-0.99	0.18	-5.6217	0.0049	0.14691	-0.16	6.17	-0.86	0.39505	0.783903	-5.3		putative phosphotransferase enzyme IIB component	3	ecos00052: Galactose metabolism | ecos02060: Phosphotransferase system (PTS) | ecos01100: Metabolic pathways
EC958_0815	-1.27	0.23	-5.588	0.005	0.14691	-0.09	3.98	-0.22	0.825313	0.952604	-4.98	ybfA	hypothetical protein	0
EC958_0995	-1.5	0.27	-5.6103	0.005	0.14691	0.28	7.08	1.56	0.124952	0.523093	-4.66	clpA	ATP-dependent Clp protease ATP-binding subunit ClpA	0
EC958_1255	-1.51	0.27	-5.6112	0.005	0.14691	0.46	6.12	2.1	0.0401519	0.328959	-3.71	yceP	hypothetical protein	0
EC958_1593	0.97	0.17	5.6045	0.005	0.14691	-0.66	4.23	-2.02	0.0480025	0.347019	-3.81	trpE	anthranilate synthase component I	5	ecos01110: Biosynthesis of secondary metabolites | ecos01230: Biosynthesis of amino acids | ecos01100: Metabolic pathways | ecos00400: Phenylalanine, tyrosine and tryptophan biosynthesis | ecos02024: Quorum sensing
EC958_2533	0.98	0.18	5.556	0.0051	0.14691	-0.3	5.41	-1.05	0.297099	0.720965	-4.87	ccmE	cytochrome c biogenesis protein CcmE	0
EC958_0519	-1.43	0.26	-5.5518	0.0052	0.14691	0.12	7.72	0.91	0.369012	0.770024	-5.61	yaiB	hypothetical protein	0
EC958_1517	1.25	0.23	5.5256	0.0052	0.14691	0.18	7.84	1.61	0.113045	0.501658	-4.86	oppA	periplasmic oligopeptide-binding protein	3	ecos02024: Quorum sensing | ecos01501: beta-Lactam resistance | ecos02010: ABC transporters
EC958_4667	-0.96	0.17	-5.5254	0.0052	0.14691	-0.02	8.16	-0.19	0.853411	0.961856	-6.11	yjfH	hypothetical tRNA/rRNA methyltransferase YjfH	0
EC958_4674	-1.3	0.23	-5.5365	0.0052	0.14691	-0.22	7.85	-1.99	0.051828	0.355094	-4.24	aidB	putative acyl-CoA dehydrogenase	0
EC958_0346	0.96	0.17	5.5132	0.0053	0.14691	-0.34	7.5	-2.67	0.00992289	0.181969	-2.78	metN	D-methionine transport ATP-binding protein MetN	1	ecos02010: ABC transporters
EC958_0521	-1.31	0.24	-5.5158	0.0053	0.14691	0.66	5.41	2.61	0.0114749	0.187401	-2.82	psiF	phosphate starvation-induced protein	0
EC958_0578	-1.17	0.21	-5.5041	0.0053	0.14691	-0.11	4.89	-0.4	0.688425	0.907448	-5.29		DNA-binding, ATP-dependent protease La; heat shock K-protein	0
EC958_3438	-1	0.18	-5.5041	0.0053	0.14691	-0.8	7.44	-5.07	4.56259e-06	0.00187561	3.88	tolC	outer membrane protein TolC	4	ecos01501: beta-Lactam resistance | ecos03070: Bacterial secretion system | ecos02020: Two-component system | ecos01503: Cationic antimicrobial peptide (CAMP) resistance
EC958_3745	-1.11	0.2	-5.5153	0.0053	0.14691	0.1	7.55	0.7	0.488858	0.832715	-5.73	slyD	FKBP-type peptidyl-prolyl cis-trans isomerase (rotamase)	0
EC958_4056	-1.17	0.21	-5.5068	0.0053	0.14691	0.33	4.68	1.09	0.281726	0.717878	-4.79	rpoZ	RNA polymerase, omega subunit	1	ecos03020: RNA polymerase
EC958_4234	-1.21	0.22	-5.498	0.0053	0.14691	-0.09	8.6	-0.96	0.343642	0.752992	-5.85	ilvE	branched-chain amino acid aminotransferase	9	ecos00290: Valine, leucine and isoleucine biosynthesis | ecos01110: Biosynthesis of secondary metabolites | ecos01230: Biosynthesis of amino acids | ecos01210: 2-Oxocarboxylic acid metabolism | ecos01100: Metabolic pathways | ecos00280: Valine, leucine and isoleucine degradation | ecos01240: Biosynthesis of cofactors | ecos00770: Pantothenate and CoA biosynthesis | ecos00270: Cysteine and methion…
EC958_0084	-1.33	0.24	-5.498	0.0053	0.14691	-0.21	9.26	-2.46	0.0170588	0.230963	-3.62	yjiY	hypothetical protein	0
EC958_5055	-0.96	0.18	-5.4849	0.0054	0.147294	-0.12	9.25	-1.74	0.0873553	0.440617	-5.04	speA	Biosynthetic arginine decarboxylase	2	ecos00330: Arginine and proline metabolism | ecos01100: Metabolic pathways
EC958_4591	-1.27	0.23	-5.4901	0.0054	0.147294	0.1	8.13	0.84	0.40274	0.789005	-5.81	proP	proline/betaine transporter	0
EC958_4659	-1.48	0.27	-5.4861	0.0054	0.147294	-0.14	4.59	-0.34	0.73686	0.926966	-5.12		RNA-binding protein Hfq	2	ecos02024: Quorum sensing | ecos03018: RNA degradation
EC958_4989	-0.95	0.17	-5.4564	0.0055	0.147665	0.12	6.04	0.58	0.564739	0.86868	-5.41	dedD	cell division protein DedD	0
EC958_5101	-1.11	0.2	-5.459	0.0055	0.147665	-0.22	6.82	-1.25	0.215958	0.654374	-5.1	thiG	Thiazole synthase	3	ecos01240: Biosynthesis of cofactors | ecos01100: Metabolic pathways | ecos00730: Thiamine metabolism
EC958_5105	-1.16	0.21	-5.4463	0.0055	0.147665	0.02	8.55	0.18	0.859108	0.964262	-6.33	thiC	Phosphomethylpyrimidine synthase	3	ecos00730: Thiamine metabolism | ecos01240: Biosynthesis of cofactors | ecos01100: Metabolic pathways
EC958_0121	-0.95	0.18	-5.4132	0.0056	0.147972	-0.05	7.39	-0.37	0.712525	0.91867	-5.87	yjjK	ABC transporter ATP-binding protein YjjK	0
EC958_0313	-0.95	0.18	-5.3864	0.0057	0.147972	0.21	5.22	0.74	0.463793	0.828511	-5.13	glnD	protein-P-II uridylyltransferase	1	ecos02020: Two-component system
EC958_0554	-0.94	0.17	-5.3946	0.0057	0.147972							nusB	N utilization substance protein B	0
EC958_0100	-1.28	0.24	-5.4088	0.0057	0.147972	0.07	1.44	0.07	0.947933	0.989045	-4.71	holD	DNA polymerase III, psi subunit	3	ecos03430: Mismatch repair | ecos03030: DNA replication | ecos03440: Homologous recombination
EC958_0198	-1.28	0.24	-5.371	0.0058	0.147972	-0.01	8.11	-0.07	0.945719	0.989045	-6.15	araC	transcriptional regulator AraC	0
EC958_0573	-1.44	0.27	-5.3767	0.0058	0.147972	0.22	5.14	0.71	0.480927	0.831495	-5.09	bolA	BolA transcriptional regulator	0
EC958_1436	0.97	0.18	5.3812	0.0058	0.147972	-0.48	4.94	-1.29	0.201697	0.637906	-4.62	modD	putative pyrophosphorylase ModD	0
EC958_1751	0.93	0.17	5.3677	0.0058	0.147972	-0.23	1.49	-0.21	0.832864	0.954803	-4.71		hypothetical protein	0
EC958_1883	-1.38	0.26	-5.3605	0.0058	0.147972	-0.8	6.12	-2.92	0.0049959	0.128254	-2.17		cyclopropane fatty acyl phospholipid synthase	0
EC958_3862	-1.02	0.19	-5.3698	0.0058	0.147972	0.01	7.24	0.08	0.935327	0.988342	-5.93	yhhN	hypothetical protein	0
EC958_0515	-0.95	0.18	-5.3398	0.0059	0.149778	-0.04	4.95	-0.13	0.898467	0.974475	-5.19	yaiY	hypothetical protein	0
EC958_0983	-1.1	0.21	-5.3303	0.006	0.149929	0.2	7.19	1.28	0.205965	0.644481	-5.1	poxB	pyruvate dehydrogenase	2	ecos00620: Pyruvate metabolism | ecos01100: Metabolic pathways
EC958_4106	-0.97	0.18	-5.3143	0.006	0.149929	0.28	6.45	1.58	0.119651	0.51103	-4.61		hypothetical protein	0
EC958_4632	-1.39	0.26	-5.3323	0.006	0.149929	-0.3	4.09	-0.73	0.47038	0.830581	-4.87	groEL	GroEL (chaperone Hsp60)	1	ecos03018: RNA degradation
EC958_1674	-1.19	0.22	-5.3084	0.0061	0.149929	0.45	3.65	0.89	0.375417	0.776194	-4.71		hypothetical protein	0
EC958_0440	0.98	0.19	5.2691	0.0062	0.149929	0.52	5.55	1.97	0.0539318	0.36345	-3.87		50S ribosomal subunit protein X	1	ecos03010: Ribosome
EC958_2959	-1.48	0.28	-5.2619	0.0062	0.149929	2.05	2.7	2.12	0.0387781	0.326823	-4.19		conserved domain protein	0
EC958_2056	-1.17	0.22	-5.2456	0.0063	0.149929	0.39	3.81	0.72	0.474452	0.831495	-4.82	yebW	hypothetical protein	0
EC958_5012	-1.18	0.22	-5.2399	0.0063	0.149929	0	6.77	0.01	0.988656	0.997962	-5.72	mntH	manganese transport protein MntH	0
EC958_4536	-0.97	0.18	-5.2429	0.0063	0.149929	-0.2	7.96	-1.76	0.0839407	0.431955	-4.63	yjcE	CPA1 transporter YjcE	0
EC958_3607	-1.13	0.22	-5.2272	0.0064	0.149929	0.22	6.54	1.07	0.288513	0.720965	-5.12	yrbL	hypothetical protein	0
EC958_4238	-1.14	0.22	-5.2224	0.0064	0.149929	-0.06	8.75	-0.65	0.5197	0.851425	-6.13	ilvC	ketol-acid reductoisomerase	6	ecos01100: Metabolic pathways | ecos01210: 2-Oxocarboxylic acid metabolism | ecos01230: Biosynthesis of amino acids | ecos00290: Valine, leucine and isoleucine biosynthesis | ecos01110: Biosynthesis of secondary metabolites | ecos00770: Pantothenate and CoA biosynthesis
EC958_4558	-1.18	0.23	-5.2363	0.0064	0.149929	0.29	8.38	2.93	0.0049552	0.128254	-2.33		formate dehydrogenase H	0
EC958_0146	-1.4	0.27	-5.2017	0.0065	0.149929	0.11	3.47	0.2	0.845277	0.958037	-4.86	dnaK	chaperone protein DnaK	1	ecos03018: RNA degradation
EC958_1443	-0.94	0.18	-5.2059	0.0065	0.149929	0.45	4.82	1.32	0.190969	0.626816	-4.61	ycgS	protein YcgS	2	ecos01100: Metabolic pathways | ecos00561: Glycerolipid metabolism
EC958_2956	-1.22	0.23	-5.2066	0.0065	0.149929	-0.01	6.21	-0.06	0.950233	0.989045	-5.58	gshA	gamma-glutamate-cysteine ligase	4	ecos00270: Cysteine and methionine metabolism | ecos00480: Glutathione metabolism | ecos01100: Metabolic pathways | ecos01240: Biosynthesis of cofactors
EC958_2288	-1.08	0.21	-5.1796	0.0066	0.149929	-0.16	6.84	-0.88	0.384458	0.780207	-5.4		putative AraC type regulator	0
EC958_3578	-1.22	0.24	-5.1897	0.0066	0.149929	-0.17	3.68	-0.36	0.719915	0.92005	-4.95	mrsC	ATP-binding protein	0
EC958_0210	-0.92	0.18	-5.166	0.0067	0.149929	0.73	4.48	1.79	0.0782041	0.420894	-4.1		hypothetical protein	0
EC958_0560	-0.9	0.17	-5.1704	0.0067	0.149929	-0.24	1.9	-0.29	0.771263	0.941361	-4.72	xseB	exonuclease VII, small subunit	1	ecos03430: Mismatch repair
EC958_0982	-0.96	0.19	-5.1618	0.0067	0.149929	0.02	6.52	0.14	0.891931	0.973279	-5.62	ybjU	low-specificity L-threonine aldolase	5	ecos01120: Microbial metabolism in diverse environments | ecos01230: Biosynthesis of amino acids | ecos00260: Glycine, serine and threonine metabolism | ecos01110: Biosynthesis of secondary metabolites | ecos01100: Metabolic pathways
EC958_2000	1.04	0.2	5.1669	0.0067	0.149929	-0.64	4.25	-1.36	0.179075	0.612604	-4.49	msrB	methionine sulfoxide reductase B	0
EC958_2926	-1.07	0.21	-5.1534	0.0067	0.149929	-0.05	7.39	-0.35	0.726985	0.922886	-5.85	gabT	4-aminobutyrate aminotransferase	8	ecos00250: Alanine, aspartate and glutamate metabolism | ecos00280: Valine, leucine and isoleucine degradation | ecos01120: Microbial metabolism in diverse environments | ecos00640: Propanoate metabolism | ecos00650: Butanoate metabolism | ecos01100: Metabolic pathways | ecos00310: Lysine degradation | ecos00410: beta-Alanine metabolism
EC958_3910	0.97	0.19	5.1599	0.0067	0.149929	0.09	10.17	1.72	0.0917534	0.451716	-5.29		putative ATP-binding protein of ABC transport system	0
EC958_0336	-1.19	0.23	-5.1363	0.0068	0.149929	0.38	2.4	0.49	0.628508	0.884674	-4.76	yaeP	hypothetical protein	0
EC958_0423	1.84	0.36	5.1337	0.0068	0.149929	-0.12	5.41	-0.44	0.663926	0.898778	-5.27		hypothetical protein	0
EC958_0848	0.96	0.19	5.1452	0.0068	0.149929								hypothetical protein	0
EC958_1320	1.02	0.2	5.1487	0.0068	0.149929	-0.16	5.86	-0.6	0.549654	0.864343	-5.31	potD	spermidine/putrescine-binding periplasmic protein	1	ecos02010: ABC transporters
EC958_4709	-1.23	0.24	-5.1321	0.0068	0.149929	-0.61	6.59	-3.26	0.00189208	0.0733932	-1.33	cysQ	CysQ protein	3	ecos01120: Microbial metabolism in diverse environments | ecos01100: Metabolic pathways | ecos00920: Sulfur metabolism
EC958_0915	-1.05	0.2	-5.1218	0.0069	0.149929	0.46	2.62	0.59	0.555951	0.868157	-4.72	ybiJ	hypothetical protein	0
EC958_5025	-1.11	0.22	-5.1126	0.0069	0.149929	-0.11	2.55	-0.18	0.858192	0.964262	-4.83	zipA	cell division protein ZipA	0
EC958_2789	-1.1	0.22	-5.11	0.0069	0.149929	-2.45	2.1	-2.45	0.0175656	0.232451	-4.19		hypothetical protein	0
EC958_2825	-0.97	0.19	-5.1266	0.0069	0.149929							gcpE	1-hydroxy-2-methyl-2-(E)-butenyl 4-diphosphate synthase	3	ecos00900: Terpenoid backbone biosynthesis | ecos01100: Metabolic pathways | ecos01110: Biosynthesis of secondary metabolites
EC958_2929	-1.25	0.24	-5.111	0.0069	0.149929	0.63	6.35	2.78	0.00741464	0.154763	-2.44	ygaU	hypothetical protein	0
EC958_3680	-1.23	0.24	-5.1226	0.0069	0.149929	0.83	2.61	1.32	0.190962	0.626816	-4.5		peptide deformylase	0
EC958_0222	-1.19	0.24	-5.0702	0.0071	0.153624	0.11	4.9	0.29	0.771797	0.941361	-5.13	mraW	S-adenosyl-dependent methyltransferase MraW	0
EC958_2651	-0.87	0.17	-5.0546	0.0072	0.155133	-0.12	3.02	-0.23	0.816735	0.951796	-4.89	accD	acetyl-coenzyme A carboxylase carboxyltransferase subunit beta	8	ecos01120: Microbial metabolism in diverse environments | ecos01110: Biosynthesis of secondary metabolites | ecos01100: Metabolic pathways | ecos00061: Fatty acid biosynthesis | ecos00640: Propanoate metabolism | ecos01200: Carbon metabolism | ecos01212: Fatty acid metabolism | ecos00620: Pyruvate metabolism
EC958_0583	-0.87	0.17	-5.0377	0.0073	0.156629	-0.01	6.19	-0.05	0.962468	0.992859	-5.52	ybaX	hypothetical protein	2	ecos01100: Metabolic pathways | ecos00790: Folate biosynthesis
EC958_1519	0.88	0.18	5.0155	0.0074	0.157457	0.18	5.04	0.53	0.596901	0.878873	-5.05	oppC	oligopeptide transport system permease protein OppC	3	ecos02024: Quorum sensing | ecos02010: ABC transporters | ecos01501: beta-Lactam resistance
EC958_4529	-1.21	0.24	-5.012	0.0074	0.157457	-1.35	1.73	-1.42	0.161025	0.583706	-4.51		single strand DNA-binding protein	3	ecos03430: Mismatch repair | ecos03030: DNA replication | ecos03440: Homologous recombination
EC958_1241	1.13	0.23	4.9714	0.0076	0.157631	0.28	5.53	1.15	0.254126	0.693703	-4.85		hypothetical protein	0
EC958_2939	-1.25	0.25	-4.9807	0.0076	0.157631	-0.05	4.97	-0.16	0.869895	0.967148	-5.14		hypothetical protein	0
EC958_0751	-0.86	0.17	-4.9559	0.0077	0.157631	0.56	2.4	0.87	0.389134	0.781557	-4.69		hypothetical protein	0
EC958_3273	-1.25	0.25	-4.9533	0.0077	0.157631	-0.09	8.23	-0.84	0.407011	0.792025	-5.84	iucC	aerobactin siderophore biosynthesis protein	4	ecos01100: Metabolic pathways | ecos01110: Biosynthesis of secondary metabolites | ecos01120: Microbial metabolism in diverse environments | ecos00997: Biosynthesis of various secondary metabolites - part 3
EC958_3687	-1.21	0.25	-4.9521	0.0077	0.157631	0.35	5.39	1.15	0.254682	0.693703	-4.81	yhdN	hypothetical protein	0
EC958_3892	-0.97	0.19	-4.9631	0.0077	0.157631	-0.13	8.46	-1.31	0.196667	0.634151	-5.4	yhiP	hypothetical transporter YhiP	0
EC958_4043	-0.91	0.18	-4.9548	0.0077	0.157631	-0.21	7.9	-1.63	0.108477	0.493182	-4.87	mutM	formamidopyrimidine DNA glycosylase	1	ecos03410: Base excision repair
EC958_4889	-1.13	0.23	-4.9405	0.0078	0.157631	0.62	6.07	2.93	0.00492276	0.128254	-2.14		hypothetical protein	0
EC958_1539	-1.18	0.24	-4.9342	0.0078	0.157631	-0.31	4.93	-0.79	0.432543	0.80854	-4.95		putative cell killing protein	0
EC958_2679	-0.85	0.17	-4.9379	0.0078	0.157631	0.13	6.07	0.57	0.570457	0.870868	-5.4	vacJ	VacJ lipoprotein	0
EC958_3193	-0.91	0.19	-4.9374	0.0078	0.157631	-0.69	6.08	-2.83	0.00642205	0.149263	-2.34	serA	D-3-phosphoglycerate dehydrogenase	8	ecos00260: Glycine, serine and threonine metabolism | ecos00270: Cysteine and methionine metabolism | ecos01200: Carbon metabolism | ecos01100: Metabolic pathways | ecos01230: Biosynthesis of amino acids | ecos01110: Biosynthesis of secondary metabolites | ecos01120: Microbial metabolism in diverse environments | ecos00680: Methane metabolism
EC958_3998	-0.88	0.18	-4.9341	0.0078	0.157631	-0.06	8.89	-0.68	0.497035	0.837377	-6.11	selB	selenocysteine-specific elongation factor	0
EC958_1246	-1.29	0.26	-4.917	0.0079	0.157631	-0.1	3.19	-0.17	0.86765	0.966821	-4.85	msyB	acidic protein MsyB	0
EC958_1616	-1.32	0.27	-4.918	0.0079	0.157631	-0.03	7.18	-0.2	0.840898	0.95723	-5.8	osmB	osmotically inducible lipoprotein	0
EC958_3343	0.97	0.2	4.9164	0.0079	0.157631	0.02	10.04	0.24	0.812312	0.951552	-6.68	kpsM	polysialic acid transport protein KpsM	1	ecos02010: ABC transporters
EC958_4527	-1.1	0.22	-4.9199	0.0079	0.157631	-0.61	5.68	-2.09	0.0408115	0.328959	-3.69	yjbR	hypothetical protein	0
EC958_0907	-0.92	0.19	-4.9052	0.008	0.159008	-0.23	6.88	-1.21	0.232842	0.672883	-5.12	ybhG	hypothetical membrane protein YbhG	0
EC958_1744	-1.09	0.22	-4.8885	0.0081	0.159884	-0.5	5.78	-2.12	0.0384329	0.325755	-3.66	adhP	alcohol dehydrogenase, propanol-preferring	9	ecos00350: Tyrosine metabolism | ecos00010: Glycolysis / Gluconeogenesis | ecos00625: Chloroalkane and chloroalkene degradation | ecos01100: Metabolic pathways | ecos01110: Biosynthesis of secondary metabolites | ecos00071: Fatty acid degradation | ecos00626: Naphthalene degradation | ecos01220: Degradation of aromatic compounds | ecos01120: Microbial metabolism in diverse environments
EC958_0728	-1.32	0.27	-4.8691	0.0082	0.159884	0.4	6.12	1.83	0.0725228	0.405159	-4.17	uspG	universal stress protein UspG	0
EC958_1488	-1.12	0.23	-4.8665	0.0082	0.159884	-0.29	3.9	-0.57	0.567616	0.869265	-4.85	ychN	hypothetical protein	0
EC958_3012	-1.29	0.27	-4.8736	0.0082	0.159884	-1.17	6.44	-5.28	2.17925e-06	0.00119447	3.53	rpoS	sigma factor RpoS	1	ecos02026: Biofilm formation - Escherichia coli
EC958_3950	0.88	0.18	4.8708	0.0082	0.159884	-0.03	9.05	-0.43	0.667262	0.900329	-6.33	dppA	periplasmic dipeptide transport protein	2	ecos02010: ABC transporters | ecos02030: Bacterial chemotaxis
EC958_2799	1.09	0.23	4.8476	0.0084	0.161937	0.12	7.47	0.77	0.443221	0.815428	-5.66	yfgC	hypothetical protein	0
EC958_3476	0.88	0.18	4.8477	0.0084	0.161937	-0.43	5.01	-1.48	0.144435	0.560581	-4.44	yqjI	hypothetical protein	0
EC958_4397	-1	0.21	-4.8466	0.0084	0.161937	0.13	7.34	0.98	0.333015	0.7504	-5.48	cpxR	transcriptional regulatory protein CpxR	2	ecos01503: Cationic antimicrobial peptide (CAMP) resistance | ecos02020: Two-component system
EC958_2428	0.87	0.18	4.8226	0.0085	0.162642	0.26	5.07	0.95	0.34752	0.755539	-5	gatB	galactitol-specific enzyme IIB of phosphotransferase system	3	ecos01100: Metabolic pathways | ecos00052: Galactose metabolism | ecos02060: Phosphotransferase system (PTS)
EC958_3404	-1.22	0.25	-4.8175	0.0085	0.162642	0.04	7.5	0.3	0.763432	0.937985	-5.94	dkgA	bifunctional beta-keto ester reductase/2,5-diketo-D-gluconate reductase A	0
EC958_2635	-0.84	0.17	-4.802	0.0086	0.163943	-0.61	5.46	-2.08	0.0421101	0.332257	-3.71		putative regulator	0
EC958_0988	0.85	0.18	4.77	0.0088	0.164695	0.45	6.22	2.1	0.0403011	0.328959	-3.74		hypothetical protein	0
EC958_2002	0.92	0.19	4.7776	0.0088	0.164695	-0.13	5.29	-0.46	0.64592	0.890475	-5.2	yeaD	conserved protein YeaD	4	ecos00010: Glycolysis / Gluconeogenesis | ecos01110: Biosynthesis of secondary metabolites | ecos01100: Metabolic pathways | ecos01120: Microbial metabolism in diverse environments
EC958_2587	-0.83	0.17	-4.777	0.0088	0.164695	0.01	7.09	0.04	0.96872	0.994112	-5.83		CinA-like protein	0
EC958_4150	-0.91	0.19	-4.7763	0.0088	0.164695	0	7.51	0.03	0.976309	0.995544	-5.99	yidF	hypothetical protein	0
EC958_4486	-1.13	0.24	-4.7766	0.0088	0.164695	0.54	6.54	2.99	0.00414602	0.117487	-1.98	yjbA	hypothetical protein	0
EC958_0939	-0.91	0.19	-4.7643	0.0089	0.164762	0.27	6.41	0.56	0.574986	0.874355	-5.47	moeA	molybdopterin biosynthesis protein MoeA	3	ecos00790: Folate biosynthesis | ecos01100: Metabolic pathways | ecos01240: Biosynthesis of cofactors
EC958_3140	-0.85	0.18	-4.7599	0.0089	0.164762	-0.01	6.71	-0.07	0.942383	0.989045	-5.74	ygeA	hypothetical protein	0
EC958_4202	1.07	0.22	4.7535	0.0089	0.164762	-0.49	2.19	-0.45	0.653683	0.894472	-4.67	glmS	L-glutamine:D-fructose-6-phosphate aminotransferase	3	ecos01100: Metabolic pathways | ecos00250: Alanine, aspartate and glutamate metabolism | ecos00520: Amino sugar and nucleotide sugar metabolism
EC958_4024	-0.96	0.2	-4.7481	0.009	0.166014	-0.04	8.77	-0.37	0.715431	0.919028	-6.28	tdh	threonine 3-dehydrogenase	2	ecos01100: Metabolic pathways | ecos00260: Glycine, serine and threonine metabolism
EC958_0885	-0.88	0.19	-4.7152	0.0092	0.169095	0.11	4.98	0.28	0.780662	0.943927	-5.18	ybhB	possible kinase regulator	0
EC958_2991	-0.81	0.17	-4.6983	0.0093	0.169115	0.29	6.15	1.28	0.205571	0.644352	-4.78	hycB	formate hydrogenlyase subunit 2	0
EC958_3335	0.84	0.18	4.6965	0.0093	0.169115	-0.65	6.51	-3.32	0.00160613	0.0682305	-1.21	kpsD	polysialic acid transport protein KpsD	0
EC958_3681	-0.83	0.18	-4.697	0.0093	0.169115	-0.22	4.05	-0.47	0.642535	0.889344	-4.95		methionyl-tRNA formyltransferase	2	ecos00670: One carbon pool by folate | ecos00970: Aminoacyl-tRNA biosynthesis
EC958_2794	-0.85	0.18	-4.6674	0.0095	0.171488	-0.11	6.82	-0.53	0.60109	0.879673	-5.6	nlpB	lipoprotein-34	0
EC958_4243	-0.95	0.2	-4.6695	0.0095	0.171488	-0.33	6.11	-1.45	0.151451	0.572497	-4.63	trxA	thioredoxin 1	0
EC958_1220	0.86	0.18	4.6542	0.0096	0.171488	0.13	9.75	1.91	0.0611511	0.384278	-4.82	ycdQ	hypothetical protein	1	ecos02026: Biofilm formation - Escherichia coli
EC958_2537	-0.94	0.2	-4.6563	0.0096	0.171488	0.31	4.91	0.9	0.372111	0.774198	-4.84	ccmA	heme exporter protein A	1	ecos02010: ABC transporters
EC958_4244	-1.01	0.22	-4.6546	0.0096	0.171488	0.08	4.16	0.2	0.845396	0.958037	-4.99		transcription termination factor rho	1	ecos03018: RNA degradation
EC958_2005	-1.19	0.26	-4.6481	0.0097	0.171488	-0.07	6.54	-0.39	0.695075	0.910198	-5.59	yeaG	hypothetical protein	0
EC958_1540	-1.03	0.22	-4.635	0.0098	0.171488	-0.54	2.93	-0.8	0.427474	0.805166	-4.71		hypothetical protein	0
EC958_4488	0.82	0.18	4.6322	0.0098	0.171488	0.13	8.45	1.29	0.202553	0.639495	-5.43	malF	maltose transport system permease protein MalF	1	ecos02010: ABC transporters
EC958_1219	0.87	0.19	4.6116	0.0099	0.171488	0.12	7.2	0.83	0.410483	0.792684	-5.57	ycdP	hypothetical protein	1	ecos02026: Biofilm formation - Escherichia coli
EC958_3025	-1.13	0.25	-4.6187	0.0099	0.171488	0.01	7.57	0.1	0.918866	0.983706	-5.98		hypothetical protein	0
EC958_3187	-0.8	0.17	-4.6022	0.01	0.171488	-0.13	6.16	-0.64	0.522924	0.85211	-5.42	visC	protein VisC	4	ecos00130: Ubiquinone and other terpenoid-quinone biosynthesis | ecos01100: Metabolic pathways | ecos01240: Biosynthesis of cofactors | ecos01110: Biosynthesis of secondary metabolites
EC958_3453	-1.19	0.26	-4.6014	0.01	0.171488	-0.07	7.83	-0.51	0.612086	0.881982	-5.94	glgS	RpoS dependent glycogen biosynthesis protein	0
EC958_3906	1.03	0.22	4.6029	0.01	0.171488	0.12	7.73	0.77	0.446603	0.817033	-5.75	chuW	putative oxygen independent coproporphyrinogen III oxidase	0
EC958_4505	-0.97	0.21	-4.6097	0.01	0.171488	-0.07	7.88	-0.59	0.557956	0.868228	-5.89		Qor subunit of quinone oxidoreductase	0
EC958_4026	-0.83	0.18	-4.5959	0.0101	0.171488	-0.54	2.94	-0.89	0.379266	0.777145	-4.69	rfaD	ADP-L-glycero-D-mannoheptose-6-epimerase	2	ecos00540: Lipopolysaccharide biosynthesis | ecos01100: Metabolic pathways
EC958_0019	0.79	0.17	4.5959	0.0101	0.171488	0.01	10.07	0.14	0.890737	0.973279	-6.69	idnT	putative transporter	0
EC958_1899	-0.85	0.18	-4.58	0.0102	0.171488	-0.14	4.6	-0.39	0.699536	0.911929	-5.05	sufE	subunit of SufE homodimer	0
EC958_2287	-1.02	0.22	-4.5781	0.0102	0.171488	-0.1	6.6	-0.56	0.578507	0.876601	-5.59	ybtP	putative inner membrane ABC-transporter	0
EC958_2538	-0.79	0.17	-4.5827	0.0102	0.171488	0.27	4.19	0.65	0.517848	0.850855	-4.92	napC	cytochrome c protein, subunit of nitrate reductase, periplasmic	0
EC958_2840	-1	0.22	-4.5723	0.0102	0.171488	-1.38	0.98	-0.92	0.36122	0.76575	-4.61	iscU	iron-sulfur cluster assembly scaffold protein	0
EC958_3507	-0.8	0.17	-4.5822	0.0102	0.171488	-0.06	6.28	-0.34	0.736422	0.926966	-5.54	yqjF	hypothetical protein	0
EC958_4666	-1.1	0.24	-4.5731	0.0102	0.171488	-0.22	8.64	-2.53	0.0142369	0.212178	-3.36	vacB	ribonuclease R	1	ecos03018: RNA degradation
EC958_1603	-0.92	0.2	-4.5679	0.0103	0.171488	-0.34	3.82	-0.7	0.489411	0.832792	-4.8	yciN	hypothetical protein	0
EC958_3471	-0.8	0.17	-4.5673	0.0103	0.171488							rpsU	30S ribosomal subunit protein S21	1	ecos03010: Ribosome
EC958_3479	-0.8	0.18	-4.5608	0.0103	0.171488	-0.08	7.65	-0.66	0.509014	0.846299	-5.8	ygjG	probable ornithine aminotransferase	4	ecos01120: Microbial metabolism in diverse environments | ecos01100: Metabolic pathways | ecos00310: Lysine degradation | ecos00330: Arginine and proline metabolism
EC958_4726	-0.8	0.17	-4.5677	0.0103	0.171488	-0.33	7.6	-2.47	0.0166232	0.227153	-3.25	yjfG	putative ligase	0
EC958_0625	-0.87	0.19	-4.5499	0.0104	0.172026	0.07	8.31	0.74	0.461136	0.828238	-5.92	ybaR	copper-transporting P-type ATPase	0
EC958_0891	-0.92	0.2	-4.5584	0.0104	0.172026	0	7.11	-0.01	0.991128	0.998822	-5.77	uvrB	excision nuclease subunit B	1	ecos03420: Nucleotide excision repair
EC958_0630	-0.98	0.21	-4.5443	0.0105	0.172026	0.43	4.78	1.24	0.221451	0.658533	-4.64	ybbJ	hypothetical protein	0
EC958_2222	-1.15	0.25	-4.542	0.0105	0.172026	0.18	3.39	0.3	0.763409	0.937985	-4.87		hypothetical protein	0
EC958_5030	0.93	0.2	4.537	0.0105	0.172026								hypothetical protein	0
EC958_3179	-0.8	0.18	-4.5265	0.0106	0.172502	-0.33	4.12	-0.69	0.49302	0.834112	-4.9	ygfY	hypothetical protein	0
EC958_2955	-1.01	0.22	-4.5172	0.0107	0.172502	0.57	5.13	1.82	0.0734566	0.408065	-4.06	luxS	S-ribosylhomocysteinase	5	ecos01230: Biosynthesis of amino acids | ecos01100: Metabolic pathways | ecos02024: Quorum sensing | ecos00270: Cysteine and methionine metabolism | ecos02026: Biofilm formation - Escherichia coli
EC958_0362	-0.79	0.17	-4.503	0.0108	0.172502	-0.15	4.55	-0.43	0.67076	0.900926	-5.07	lpcA	phosphoheptose isomerase	2	ecos00540: Lipopolysaccharide biosynthesis | ecos01100: Metabolic pathways
EC958_2290	-1.14	0.25	-4.4977	0.0108	0.172502	-0.39	9.61	-4.71	1.67724e-05	0.00435466	2.74		HMWP1 nonribosomal peptide/polyketide synthase	1	ecos01053: Biosynthesis of siderophore group nonribosomal peptides
EC958_0906	-0.77	0.17	-4.4919	0.0109	0.172502	-0.41	7.11	-2.14	0.0371112	0.324017	-3.77	ybhF	putative ABC-type transport protein YbhF	0
EC958_1012	-0.77	0.17	-4.4919	0.0109	0.172502	0.2	1.52	0.18	0.855816	0.962768	-4.69		phage tail protein	0
EC958_3149	-0.83	0.18	-4.4938	0.0109	0.172502	-0.11	6.98	-0.71	0.47825	0.831495	-5.56		xanthine dehydrogenase iron-sulfur binding subunit	3	ecos01120: Microbial metabolism in diverse environments | ecos00230: Purine metabolism | ecos01100: Metabolic pathways
EC958_3501	-0.91	0.2	-4.4853	0.0109	0.172502	-0.62	6.61	-3.17	0.00243601	0.0848567	-1.55	yqjA	hypothetical protein	0
EC958_3931	-0.77	0.17	-4.4925	0.0109	0.172502	0.16	7.07	1.11	0.273235	0.709106	-5.27	kdgK	2-dehydro-3-deoxygluconokinase	4	ecos00030: Pentose phosphate pathway | ecos01200: Carbon metabolism | ecos01100: Metabolic pathways | ecos01120: Microbial metabolism in diverse environments
EC958_4015	-0.8	0.18	-4.4895	0.0109	0.172502	-0.48	4.84	-1.43	0.157758	0.578516	-4.49	cysE	serine acetyltransferase	7	ecos01230: Biosynthesis of amino acids | ecos01110: Biosynthesis of secondary metabolites | ecos00920: Sulfur metabolism | ecos01200: Carbon metabolism | ecos01100: Metabolic pathways | ecos00270: Cysteine and methionine metabolism | ecos01120: Microbial metabolism in diverse environments
EC958_2529	-0.77	0.17	-4.4837	0.011	0.172502	0.23	6.19	1.06	0.293436	0.720965	-5.09	narP	nitrate/nitrite response regulator protein NarP	1	ecos02020: Two-component system
EC958_2779	-0.77	0.17	-4.4839	0.011	0.172502	0.01	7.99	0.09	0.930104	0.987555	-6.05	maeB	NADP-dependent malate dehydrogenase	4	ecos00620: Pyruvate metabolism | ecos01120: Microbial metabolism in diverse environments | ecos01100: Metabolic pathways | ecos01200: Carbon metabolism
EC958_3773	-0.89	0.2	-4.4846	0.011	0.172502	0.17	6.08	0.81	0.423642	0.802322	-5.28	yhfY	hypothetical protein	0
EC958_4660	-0.94	0.21	-4.483	0.011	0.172502	-0.11	7.86	-1.15	0.256845	0.694259	-5.48	hflX	GTP-binding protein HflX	0
EC958_0720	0.77	0.17	4.4642	0.0111	0.172974	-0.06	6.46	-0.31	0.758802	0.935068	-5.59	ybdH	hypothetical oxidoreductase YbdH	0
EC958_3839	-0.86	0.19	-4.4627	0.0111	0.172974	-0.29	7.09	-1.62	0.110216	0.497405	-4.63	ugpQ	glycerophosphodiester phosphodiesterase, cytosolic	1	ecos00564: Glycerophospholipid metabolism
EC958_0359	-0.77	0.17	-4.4505	0.0112	0.172974	0.12	6.72	0.76	0.452992	0.821859	-5.49		hypothetical protein	2	ecos01100: Metabolic pathways | ecos00250: Alanine, aspartate and glutamate metabolism
EC958_1900	-0.9	0.2	-4.4557	0.0112	0.172974	0.15	6.42	0.76	0.45187	0.82163	-5.38	sufS	cysteine desulfurase	2	ecos00450: Selenocompound metabolism | ecos01100: Metabolic pathways
EC958_3861	-0.8	0.18	-4.4528	0.0112	0.172974	0.19	6.5	1.06	0.292383	0.720965	-5.15	yhhM	hypothetical protein	0
EC958_0993	-1.2	0.27	-4.443	0.0113	0.172974	0.64	4.8	2.05	0.0451673	0.342785	-3.78	cspD	cold shock-like protein CspD	0
EC958_3069	-1.03	0.23	-4.4423	0.0113	0.172974	0.24	7.07	1.48	0.144991	0.561855	-4.85	fucO	lactaldehyde reductase	4	ecos01120: Microbial metabolism in diverse environments | ecos00630: Glyoxylate and dicarboxylate metabolism | ecos01100: Metabolic pathways | ecos00640: Propanoate metabolism
EC958_4006	-1.2	0.27	-4.4488	0.0113	0.172974	0.44	7.73	1.12	0.268359	0.704101	-5.32		hypothetical protein	0
EC958_3807	-0.78	0.18	-4.4292	0.0114	0.173986	-0.1	7.57	-0.71	0.483341	0.832715	-5.74	yhgH	hypothetical protein	0
EC958_2270	-0.94	0.21	-4.4215	0.0115	0.174473	-0.62	3.31	-1.1	0.276701	0.712032	-4.62		hypothetical protein	0
EC958_2972	0.79	0.18	4.4236	0.0115	0.174473	-0.02	5.48	-0.09	0.931083	0.987555	-5.36	gutM	glucitol operon activator protein	0
EC958_0746	-0.82	0.18	-4.4154	0.0116	0.174955							lipA	lipoate synthesis protein	3	ecos00785: Lipoic acid metabolism | ecos01100: Metabolic pathways | ecos01240: Biosynthesis of cofactors
EC958_0801	-0.93	0.21	-4.4087	0.0116	0.174955	0.52	2.27	0.5	0.619954	0.882607	-4.71		subunit of Fur transcriptional dual regulator	0
EC958_2117	-0.84	0.19	-4.4036	0.0117	0.175316	-0.25	5.86	-1.01	0.314769	0.738398	-5.08	otsB	trehalose phosphatase	3	ecos01110: Biosynthesis of secondary metabolites | ecos00500: Starch and sucrose metabolism | ecos01100: Metabolic pathways
EC958_2480	-0.8	0.18	-4.4044	0.0117	0.175316	-0.51	5.57	-1.86	0.0686504	0.397688	-4.05		cytidine deaminase	2	ecos01100: Metabolic pathways | ecos00240: Pyrimidine metabolism
EC958_4790	-0.78	0.18	-4.3845	0.0118	0.175316	-0.04	6.58	-0.2	0.84362	0.957393	-5.61		RNA polymerase, sigma 19 factor	1	ecos02020: Two-component system
EC958_3374	0.76	0.17	4.3779	0.0119	0.175316	0.09	7.1	0.63	0.529068	0.855142	-5.69		protein YtfJ	0
EC958_3853	-0.75	0.17	-4.3786	0.0119	0.175316	-0.13	4.84	-0.36	0.71754	0.92001	-5.16		hypothetical protein	0
EC958_A0089	-1.07	0.24	-4.3826	0.0119	0.175316	0.62	2.42	0.67	0.508533	0.846069	-4.67	pemI	PemI	0
EC958_0257	-0.96	0.22	-4.3645	0.012	0.175316	0.71	3.12	1.27	0.210563	0.647601	-4.54	aceF	pyruvate dehydrogenase	7	ecos01120: Microbial metabolism in diverse environments | ecos01110: Biosynthesis of secondary metabolites | ecos01100: Metabolic pathways | ecos01200: Carbon metabolism | ecos00020: Citrate cycle (TCA cycle) | ecos00620: Pyruvate metabolism | ecos00010: Glycolysis / Gluconeogenesis
EC958_1487	-0.86	0.2	-4.3636	0.012	0.175316	-0.11	5.31	-0.36	0.72066	0.920461	-5.26	chaC	cation transport protein ChaC	2	ecos00480: Glutathione metabolism | ecos01100: Metabolic pathways
EC958_2780	-0.85	0.19	-4.3661	0.012	0.175316	0.05	6.46	0.25	0.806721	0.950487	-5.65	talA	transaldolase A	6	ecos00030: Pentose phosphate pathway | ecos01120: Microbial metabolism in diverse environments | ecos01100: Metabolic pathways | ecos01200: Carbon metabolism | ecos01110: Biosynthesis of secondary metabolites | ecos01230: Biosynthesis of amino acids
EC958_3474	-0.92	0.21	-4.3714	0.012	0.175316	0.27	6.47	1.39	0.169077	0.597048	-4.8	ygjF	G/U mismatch-specific DNA glycosylase	1	ecos03410: Base excision repair
EC958_3927	-0.88	0.2	-4.3714	0.012	0.175316	-0.15	7.54	-1.11	0.270434	0.706854	-5.39	yhjD	hypothetical protein	0
EC958_1892	0.78	0.18	4.3582	0.0121	0.175776	-0.06	5.23	-0.19	0.853256	0.961856	-5.21	ydhW	hypothetical protein	0
EC958_1901	-0.83	0.19	-4.3547	0.0121	0.175776	-0.27	5.34	-1.01	0.315237	0.738398	-4.92	sufD	component of SufB-SufC-SufD cysteine desulfurase (SufS) activator complex	0
EC958_1784	-0.77	0.18	-4.3376	0.0123	0.176923	0.83	5.29	2.27	0.0269315	0.280387	-3.47	marC	multiple antibiotic resistance protein MarC	0
EC958_4897	-0.74	0.17	-4.3233	0.0124	0.176923	0.55	4.66	1.41	0.163699	0.586634	-4.47		putative autotransporter	0
EC958_2985	-0.87	0.2	-4.3213	0.0124	0.176923	-0.33	6.23	-1.32	0.190877	0.626816	-4.76	hycH	formate hydrogenlyase maturation protein HycH	0
EC958_3548	0.79	0.18	4.323	0.0124	0.176923	-0.32	6.22	-1.36	0.178724	0.612253	-4.74	yraN	hypothetical protein	0
EC958_2797	-0.8	0.19	-4.3155	0.0125	0.176923	0.21	6.02	0.86	0.395646	0.784454	-5.17		thiol peroxidase	0
EC958_0925	-1.17	0.27	-4.3036	0.0126	0.176923	0.1	7.19	0.64	0.523066	0.85211	-5.68	dps	DNA protection during starvation protein	0
EC958_1483	-0.81	0.19	-4.3052	0.0126	0.176923							kdsA	2-dehydro-3-deoxyphosphooctulonate aldolase	2	ecos01100: Metabolic pathways | ecos00540: Lipopolysaccharide biosynthesis
EC958_4099	0.99	0.23	4.3018	0.0126	0.176923	-0.18	8.09	-1.41	0.165456	0.590589	-5.2	afaD	AfaD protein	0
EC958_0114	-0.97	0.23	-4.3088	0.0126	0.176923	0	7.31	-0.01	0.988241	0.997962	-5.92	deoD	purine nucleoside phosphorylase	5	ecos01110: Biosynthesis of secondary metabolites | ecos00760: Nicotinate and nicotinamide metabolism | ecos01100: Metabolic pathways | ecos00240: Pyrimidine metabolism | ecos00230: Purine metabolism
EC958_A0023	-0.74	0.17	-4.3021	0.0126	0.176923	0.36	5.35	1.08	0.28399	0.718703	-4.79		YdcB	0
EC958_0717	0.95	0.22	4.2971	0.0127	0.176923	0.15	5.49	0.53	0.597699	0.879508	-5.25	ybdB	hypothetical protein	1	ecos01053: Biosynthesis of siderophore group nonribosomal peptides
EC958_1789	0.74	0.17	4.2924	0.0127	0.176923	0.2	7.92	1.9	0.0623753	0.387937	-4.4	ydeF	hypothetical protein	0
EC958_2842	-0.73	0.17	-4.2898	0.0127	0.176923	0.66	4.38	1.35	0.183347	0.618638	-4.5	iscR	iscRSUA operon transcriptional regulator	0
EC958_3473	-0.96	0.22	-4.2943	0.0127	0.176923							rpoD	RNA polymerase sigma factor RpoD	1	ecos02040: Flagellar assembly
EC958_3622	-0.87	0.2	-4.2958	0.0127	0.176923							rpsI	30S ribosomal subunit protein S9	1	ecos03010: Ribosome
EC958_0409	0.77	0.18	4.2865	0.0128	0.176923	-0.09	7.7	-0.72	0.476034	0.831495	-5.76	lafT	lateral flagellar motor protein A (MotA-like)	3	ecos02030: Bacterial chemotaxis | ecos02040: Flagellar assembly | ecos02020: Two-component system
EC958_1529	-0.83	0.19	-4.2801	0.0128	0.176923	0.54	3.58	1.31	0.194295	0.631671	-4.55	ispZ	probable intracellular septation protein	0
EC958_2961	-1.16	0.27	-4.2835	0.0128	0.176923							csrA	carbon storage regulator	2	ecos02020: Two-component system | ecos02026: Biofilm formation - Escherichia coli
EC958_1497	-0.85	0.2	-4.2681	0.013	0.178724	-0.09	5.2	-0.25	0.805121	0.950348	-5.24	narI	nitrate reductase 1, cytochrome b (NR) gamma subunit	4	ecos01100: Metabolic pathways | ecos02020: Two-component system | ecos01120: Microbial metabolism in diverse environments | ecos00910: Nitrogen metabolism
EC958_4083	0.83	0.2	4.2683	0.013	0.178724	0.05	10.88	1.05	0.298649	0.721314	-6.41		type II restriction enzyme	0
EC958_2333	-1.06	0.25	-4.2575	0.0131	0.179617	0.18	6.6	0.93	0.356839	0.762234	-5.3		hypothetical protein	0
EC958_2116	-0.8	0.19	-4.2403	0.0133	0.179883	0.2	7.46	1.46	0.149135	0.569689	-4.97	otsA	trehalose-6-phosphate synthase	3	ecos00500: Starch and sucrose metabolism | ecos01100: Metabolic pathways | ecos01110: Biosynthesis of secondary metabolites
EC958_3805	0.95	0.23	4.2323	0.0133	0.179883	0.13	6.05	0.51	0.611831	0.881982	-5.44	yhgA	putative transposase	0
EC958_4530	-0.76	0.18	-4.235	0.0133	0.179883	0.23	7.3	1.5	0.139609	0.553385	-4.86	yjcB	hypothetical protein	0
EC958_3196	-0.77	0.18	-4.2314	0.0134	0.179883	-0.09	6.35	-0.46	0.644091	0.89015	-5.48	iciA	chromosome initiation inhibitor	0
EC958_3579	-1.04	0.25	-4.223	0.0134	0.179883	-0.38	3.69	-0.88	0.385123	0.780531	-4.81	ftsJ	cell division protein	0
EC958_3799	-0.93	0.22	-4.2252	0.0134	0.179883	-0.81	6.88	-4.3	6.82045e-05	0.00989568	1.49	ompR	transcriptional regulatory protein OmpR	2	ecos02026: Biofilm formation - Escherichia coli | ecos02020: Two-component system
EC958_4062	-0.77	0.18	-4.229	0.0134	0.179883	-0.04	9.35	-0.6	0.549053	0.864284	-6.33	yicH	hypothetical protein	0
EC958_4174	-0.75	0.18	-4.2287	0.0134	0.179883							dnaN	DNA polymerase III, beta-subunit	3	ecos03430: Mismatch repair | ecos03030: DNA replication | ecos03440: Homologous recombination
EC958_0301	0.74	0.17	4.2172	0.0135	0.180752	-0.15	7.88	-1.14	0.260092	0.696167	-5.44	fhuB	ferrichrome transport system permease protein FhuB	1	ecos02010: ABC transporters
EC958_0307	-0.78	0.19	-4.2079	0.0136	0.181145	1.06	2.23	1.55	0.127754	0.527812	-4.41		methylthioadenosine nucleosidase	3	ecos01100: Metabolic pathways | ecos01230: Biosynthesis of amino acids | ecos00270: Cysteine and methionine metabolism
EC958_1391	-1	0.24	-4.2093	0.0136	0.181145	-0.06	5.64	-0.2	0.843107	0.957393	-5.36	sitB	manganese/iron transport system ATP-binding protein	1	ecos02010: ABC transporters
EC958_1435	0.76	0.18	4.2019	0.0137	0.181919	-0.19	7.17	-1.26	0.211825	0.64957	-5.12	prrA	putative TonB-dependent outer membrane receptor	0
EC958_1565	-0.73	0.17	-4.1913	0.0138	0.181919	0.06	4.69	0.16	0.869903	0.967148	-5.13		Gp11	0
EC958_4148	-0.77	0.18	-4.19	0.0138	0.181919	-0.15	9.11	-1.5	0.139911	0.553918	-5.33	ilvB	acetolactate synthase isozyme I large subunit	8	ecos00660: C5-Branched dibasic acid metabolism | ecos00290: Valine, leucine and isoleucine biosynthesis | ecos01110: Biosynthesis of secondary metabolites | ecos01210: 2-Oxocarboxylic acid metabolism | ecos01230: Biosynthesis of amino acids | ecos00650: Butanoate metabolism | ecos01100: Metabolic pathways | ecos00770: Pantothenate and CoA biosynthesis
EC958_0132	-1.05	0.25	-4.1922	0.0138	0.181919	-0.37	3.59	-0.62	0.538097	0.861113	-4.79	arcA	ArcA transcriptional dual regulator	2	ecos02020: Two-component system | ecos02026: Biofilm formation - Escherichia coli
EC958_0148	-1.01	0.24	-4.1799	0.0139	0.182522	-0.06	7.98	-0.38	0.70291	0.91321	-6.04		gef membrane toxin	0
EC958_0902	-0.76	0.18	-4.1686	0.014	0.182522	0.17	5.2	0.56	0.579086	0.876601	-5.18	ybhP	putative DNase	0
EC958_0947	0.72	0.17	4.1608	0.0141	0.182522	0.18	6.57	0.98	0.333465	0.7504	-5.24	yliG	hypothetical protein	0
EC958_1687	0.74	0.18	4.166	0.0141	0.182522	0.58	5.37	1.9	0.0627871	0.38882	-3.97		DNA-binding transcriptional dual regulator	0
EC958_1793	-0.72	0.17	-4.1652	0.0141	0.182522	-0.04	6	-0.17	0.867366	0.966723	-5.47	ydfG	probable oxidoreductase YdfG	3	ecos00260: Glycine, serine and threonine metabolism | ecos01100: Metabolic pathways | ecos00240: Pyrimidine metabolism
EC958_0027	-0.72	0.17	-4.168	0.0141	0.182522	-0.13	7.27	-0.93	0.355058	0.762234	-5.51		putative nucleoside triphosphatase	0
EC958_1515	0.71	0.17	4.1549	0.0142	0.182522	-0.18	6.14	-0.78	0.43794	0.812463	-5.29	ychE	putative channel protein	0
EC958_3493	-0.85	0.2	-4.1531	0.0142	0.182522	-0.09	7.75	-0.65	0.518175	0.850918	-5.8	ygjR	hypothetical oxidoreductase YgjR	0
EC958_4346	-0.71	0.17	-4.1557	0.0142	0.182522	-0.43	3.64	-0.8	0.42555	0.80352	-4.79	glnG	nitrogen regulation protein NR(I)	1	ecos02020: Two-component system
EC958_1548	-0.98	0.24	-4.1452	0.0143	0.182522	0.55	3.54	1.11	0.271523	0.707958	-4.63		hypothetical protein	0
EC958_1960	-1.04	0.25	-4.135	0.0144	0.182522	0.09	4.78	0.29	0.772286	0.941361	-5.13	osmE	osmotically inducible lipoprotein E	0
EC958_3284	0.74	0.18	4.1346	0.0144	0.182522	-0.24	5.86	-1.14	0.259618	0.695652	-4.95		putative transposase	0
EC958_3413	0.82	0.2	4.1388	0.0144	0.182522	-0.1	7.37	-0.71	0.47955	0.831495	-5.71		hypothetical protein	0
EC958_1145	0.82	0.2	4.1287	0.0145	0.182522	-0.18	6.15	-0.8	0.428615	0.805776	-5.26	ycbM	putative aliphatic sulfonates transport permease protein SsuC	2	ecos00920: Sulfur metabolism | ecos02010: ABC transporters
EC958_1601	-0.73	0.18	-4.1276	0.0145	0.182522	-0.18	5.69	-0.88	0.382261	0.777925	-5.15	yciK	hypothetical oxidoreductase YciK	0
EC958_4932	0.75	0.18	4.1258	0.0145	0.182522	0.39	2.34	0.5	0.619121	0.882607	-4.73		hypothetical protein	0
EC958_1947	-1.07	0.26	-4.1261	0.0145	0.182522	0.03	5.85	0.16	0.874598	0.968655	-5.47	yniA	hypothetical protein	0
EC958_2831	-0.9	0.22	-4.122	0.0146	0.182522	0.3	7.37	2.13	0.0376888	0.324282	-3.86	sseA	3-mercaptopyruvate:cyanide sulfurtransferase	5	ecos01100: Metabolic pathways | ecos04122: Sulfur relay system | ecos00920: Sulfur metabolism | ecos01120: Microbial metabolism in diverse environments | ecos00270: Cysteine and methionine metabolism
EC958_3677	-1	0.24	-4.1221	0.0146	0.182522	0.12	7.33	0.8	0.426395	0.804273	-5.6	yrdD	hypothetical protein	0
EC958_3733	0.72	0.18	4.1235	0.0146	0.182522	0.57	5.09	1.57	0.121132	0.512718	-4.35		hypothetical protein	0
EC958_4528	-0.72	0.17	-4.1233	0.0146	0.182522	-0.22	9.06	-2.33	0.0235189	0.263679	-3.81		excision nuclease subunit A	1	ecos03420: Nucleotide excision repair
EC958_0951	-0.92	0.22	-4.1113	0.0147	0.182522	0.13	6.47	0.6	0.54943	0.864343	-5.45	dacC	penicillin-binding protein 6	2	ecos01100: Metabolic pathways | ecos00550: Peptidoglycan biosynthesis
EC958_3509	-1	0.24	-4.1127	0.0147	0.182522	-0.08	6.94	-0.54	0.588227	0.878873	-5.7	yhaH	hypothetical protein	0
EC958_3754	-0.96	0.23	-4.1143	0.0147	0.182522	-0.37	2.09	-0.46	0.650112	0.891989	-4.73		CRP-cAMP transcriptional dual regulator	3	ecos02026: Biofilm formation - Escherichia coli | ecos02020: Two-component system | ecos02024: Quorum sensing
EC958_0719	-0.97	0.24	-4.0957	0.0149	0.184114	-0.24	2.46	-0.33	0.739042	0.926966	-4.76	ybdD	hypothetical protein	0
EC958_1055	-0.99	0.24	-4.0945	0.0149	0.184114	-0.08	5.32	-0.25	0.80368	0.949974	-5.23	ycaC	protein YcaC	0
EC958_1557	-0.73	0.18	-4.0864	0.015	0.184269	-0.03	7.46	-0.26	0.796633	0.948108	-5.91		phage major capsid protein	0
EC958_1897	-1.04	0.25	-4.0851	0.015	0.184269	1.06	1.42	0.97	0.336771	0.7504	-4.61		murein lipoprotein	0
EC958_2826	-0.81	0.2	-4.0816	0.0151	0.184269	-0.27	4.99	-0.81	0.419932	0.799816	-4.97	yfgA	hypothetical protein	0
EC958_3550	-0.7	0.17	-4.0768	0.0151	0.184269	0.29	6.95	1.64	0.107616	0.491091	-4.58	yraP	putative periplasmic protein	0
EC958_3822	-0.98	0.24	-4.0798	0.0151	0.184269	0.2	9.46	2.94	0.00474908	0.125953	-2.53	glgP	glycogen phosphorylase	4	ecos02026: Biofilm formation - Escherichia coli | ecos01110: Biosynthesis of secondary metabolites | ecos01100: Metabolic pathways | ecos00500: Starch and sucrose metabolism
EC958_2128	-0.94	0.23	-4.0737	0.0152	0.184269	0.07	4.92	0.22	0.826285	0.952604	-5.17	yecA	hypothetical protein	0
EC958_3203	-1.06	0.26	-4.0755	0.0152	0.184269	0.13	7.92	1.06	0.294615	0.720965	-5.56	yggB	hypothetical protein	0
EC958_4233	-0.99	0.24	-4.0739	0.0152	0.184269	0.2	6.04	0.97	0.336424	0.7504	-5.14	ilvM	acetolactate synthase II small subunit	8	ecos00770: Pantothenate and CoA biosynthesis | ecos01110: Biosynthesis of secondary metabolites | ecos00290: Valine, leucine and isoleucine biosynthesis | ecos01230: Biosynthesis of amino acids | ecos01210: 2-Oxocarboxylic acid metabolism | ecos01100: Metabolic pathways | ecos00650: Butanoate metabolism | ecos00660: C5-Branched dibasic acid metabolism
EC958_0105	-0.99	0.24	-4.0631	0.0153	0.184655	-0.08	3.85	-0.16	0.876504	0.969467	-5		hypothetical protein	0
EC958_1637	-0.71	0.17	-4.057	0.0154	0.184655	-0.25	4.28	-0.69	0.49292	0.834112	-4.93	pspC	phage shock protein C	0
EC958_0152	-0.78	0.19	-4.0466	0.0155	0.184655	-0.51	7.07	-3.35	0.00144156	0.0670869	-1.1	nhaA	Na(+)/H(+) antiporter 1	0
EC958_0224	-0.82	0.2	-4.0387	0.0156	0.184655	-2.89	1.51	-2	0.0498917	0.352097	-4.41	ftsI	peptidoglycan synthetase FtsI	2	ecos00550: Peptidoglycan biosynthesis | ecos01501: beta-Lactam resistance
EC958_1475	-0.76	0.19	-4.0393	0.0156	0.184655							prsA	ribose-phosphate pyrophosphokinase	7	ecos00030: Pentose phosphate pathway | ecos01100: Metabolic pathways | ecos01200: Carbon metabolism | ecos01110: Biosynthesis of secondary metabolites | ecos01230: Biosynthesis of amino acids | ecos01120: Microbial metabolism in diverse environments | ecos00230: Purine metabolism
EC958_0498	-0.71	0.18	-4.0312	0.0157	0.184655	-0.16	7.09	-0.89	0.376955	0.777145	-5.45		hydroxy-aromatic acid transporter	0
EC958_0948	-1.02	0.25	-4.0343	0.0157	0.184655	-0.3	5.25	-1.08	0.285301	0.719673	-4.87	yliH	hypothetical protein	0
EC958_4930	-0.98	0.24	-4.0297	0.0157	0.184655	-1.07	4.24	-1.99	0.0509138	0.354242	-3.98	ynfK	ATP-dependent dethiobiotin synthetase BioD 1	3	ecos00780: Biotin metabolism | ecos01240: Biosynthesis of cofactors | ecos01100: Metabolic pathways
EC958_1923	-0.89	0.22	-4.0358	0.0157	0.184655	-0.03	7.76	-0.25	0.80381	0.949974	-5.99	ppsA	phosphoenolpyruvate synthase	7	ecos01110: Biosynthesis of secondary metabolites | ecos01100: Metabolic pathways | ecos01200: Carbon metabolism | ecos00680: Methane metabolism | ecos01120: Microbial metabolism in diverse environments | ecos00010: Glycolysis / Gluconeogenesis | ecos00620: Pyruvate metabolism
EC958_2226	0.76	0.19	4.0358	0.0157	0.184655	-0.27	6.2	-1.36	0.179422	0.613368	-4.83	dcm	DNA cytosine methylase	2	ecos01100: Metabolic pathways | ecos00270: Cysteine and methionine metabolism
EC958_3401	-0.7	0.17	-4.032	0.0157	0.184655	-0.33	5.99	-1.58	0.120868	0.512235	-4.47	yghB	hypothetical protein	0
EC958_4025	-0.87	0.22	-4.0342	0.0157	0.184655	-0.1	8.38	-1.01	0.317284	0.73924	-5.76	kbl	2-amino-3-ketobutyrate coenzyme A ligase	2	ecos01100: Metabolic pathways | ecos00260: Glycine, serine and threonine metabolism
EC958_4737	-0.9	0.22	-4.0336	0.0157	0.184655	-0.25	4.87	-0.77	0.443185	0.815428	-4.94	yjgF	hypothetical protein	0
EC958_2032	-0.88	0.22	-4.026	0.0158	0.184983	-0.51	6.24	-2.37	0.0212143	0.254006	-3.24	sdaA	L-serine dehydratase 1	6	ecos01100: Metabolic pathways | ecos01200: Carbon metabolism | ecos01110: Biosynthesis of secondary metabolites | ecos01230: Biosynthesis of amino acids | ecos00270: Cysteine and methionine metabolism | ecos00260: Glycine, serine and threonine metabolism
EC958_3022	-0.82	0.2	-4.0269	0.0158	0.184983	-0.01	7.32	-0.07	0.941671	0.989045	-5.93	cysN	sulfate adenylyltransferase subunit 1	7	ecos01110: Biosynthesis of secondary metabolites | ecos00920: Sulfur metabolism | ecos01100: Metabolic pathways | ecos00230: Purine metabolism | ecos01120: Microbial metabolism in diverse environments | ecos00450: Selenocompound metabolism | ecos00261: Monobactam biosynthesis
EC958_1301	-0.72	0.18	-4.0176	0.0159	0.18521	0.49	4.52	1.53	0.131054	0.536059	-4.38	ycfL	hypothetical protein	0
EC958_1085	-0.78	0.2	-4.0099	0.016	0.18521	-0.32	6.28	-1.58	0.120188	0.51118	-4.5		hypothetical protein, putative phage-related exported protein	0
EC958_2879	1.09	0.27	4.0083	0.016	0.18521	-1.54	1.11	-1.39	0.169889	0.598184	-4.51	rpoE	RNA polymerase sigma E	0
EC958_5041	0.7	0.17	4.0131	0.016	0.18521	0.22	5.51	0.76	0.45025	0.820198	-5.11		hypothetical protein	1	ecos03070: Bacterial secretion system
EC958_5093	-0.88	0.22	-4.0096	0.016	0.18521	-0.52	1.39	-0.5	0.622144	0.883316	-4.7	nusG	transcription antitermination protein nusG	0
EC958_2754	-0.75	0.19	-4.0022	0.0161	0.185847	-0.06	7.45	-0.42	0.674306	0.901855	-5.85		putative PTS system IIBC component YfeV	2	ecos02060: Phosphotransferase system (PTS) | ecos00520: Amino sugar and nucleotide sugar metabolism
EC958_2846	-1	0.25	-3.9924	0.0162	0.185847	-0.03	7.27	-0.25	0.802613	0.94947	-5.86	csiE	stationary phase inducible protein CsiE	0
EC958_3791	-0.7	0.18	-3.9947	0.0162	0.185847	-0.16	6.63	-0.84	0.406233	0.792025	-5.36	hlsR	ribosome-associated heat shock protein 15	0
EC958_4615	0.93	0.23	3.9974	0.0162	0.185847	0	8.48	0.03	0.975029	0.995213	-6.27		hypothetical protein	0
EC958_0820	-0.87	0.22	-3.9885	0.0163	0.18606	0.38	5.88	1.33	0.187882	0.625809	-4.7	ybgJ	hypothetical protein	2	ecos00480: Glutathione metabolism | ecos01100: Metabolic pathways
EC958_3920	-0.9	0.23	-3.9879	0.0163	0.18606	0.3	8.86	2.64	0.0107106	0.18719	-3.14	yhiX	transcriptional regulator GadX	0
EC958_0792	0.69	0.17	3.9811	0.0164	0.18606	-0.09	7.91	-0.73	0.470746	0.830581	-5.79		hypothetical protein	0
EC958_5193	-0.98	0.25	-3.9831	0.0164	0.18606	0.02	6.28	0.09	0.929308	0.987555	-5.62	sitA	putative iron transport protein periplasmic-binding protein SitA	1	ecos02010: ABC transporters
EC958_5117	0.73	0.18	3.9818	0.0164	0.18606	-1.11	2.23	-1.38	0.174263	0.606652	-4.48	purH	Bifunctional purine biosynthesis protein PurH	4	ecos01100: Metabolic pathways | ecos00670: One carbon pool by folate | ecos01110: Biosynthesis of secondary metabolites | ecos00230: Purine metabolism
EC958_1510	-1.07	0.27	-3.9741	0.0165	0.18637	1.91	0.26	1.85	0.0695808	0.400984	-4.37		Hns transcriptional dual regulator	0
EC958_1902	-0.76	0.19	-3.9749	0.0165	0.18637	0.06	4.69	0.18	0.858014	0.964262	-5.2	sufC	ATPase component of SufB-SufC-SufD cysteine desulfurase (SufS) activator complex	0
EC958_0580	-0.68	0.17	-3.9674	0.0166	0.187087	0.15	7.52	1.13	0.264163	0.702231	-5.4	ybaU	peptidyl-prolyl cis-trans isomerase D	0
EC958_3566	-0.91	0.23	-3.9583	0.0167	0.187283	0.25	6.67	1.07	0.290964	0.720965	-5.17		polyribonucleotide nucleotidyltransferase	1	ecos03018: RNA degradation
EC958_3002	0.77	0.2	3.9481	0.0168	0.187283	0.27	8.83	2.87	0.00582151	0.138202	-2.58		serine/threonine protein phosphatase 2	0
EC958_3011	0.69	0.17	3.9526	0.0168	0.187283	0.04	6.82	0.24	0.812088	0.951552	-5.74		hypothetical protein	4	ecos01100: Metabolic pathways | ecos01240: Biosynthesis of cofactors | ecos01110: Biosynthesis of secondary metabolites | ecos00130: Ubiquinone and other terpenoid-quinone biosynthesis
EC958_3602	-0.99	0.25	-3.9479	0.0168	0.187283	-0.62	2.43	-0.68	0.502238	0.841556	-4.69	rpoN	RNA polymerase sigma-54 factor	2	ecos02040: Flagellar assembly | ecos02020: Two-component system
EC958_4487	0.68	0.17	3.9548	0.0168	0.187283	-0.18	7.49	-1.43	0.157388	0.578516	-4.99	malG	maltose transport system permease protein MalG	1	ecos02010: ABC transporters
EC958_0806	-0.74	0.19	-3.9433	0.0169	0.187583	-0.25	3.94	-0.48	0.636367	0.887771	-4.95		phosphoglucomutase	10	ecos00052: Galactose metabolism | ecos00030: Pentose phosphate pathway | ecos00010: Glycolysis / Gluconeogenesis | ecos01120: Microbial metabolism in diverse environments | ecos00230: Purine metabolism | ecos00520: Amino sugar and nucleotide sugar metabolism | ecos01110: Biosynthesis of secondary metabolites | ecos00521: Streptomycin biosynthesis | ecos00500: Starch and sucrose metabolism | ecos0…
EC958_1440	-0.68	0.17	-3.9416	0.0169	0.187583	0.09	6.57	0.5	0.61761	0.881982	-5.55		hypothetical protein	0
EC958_0834	-0.75	0.19	-3.9368	0.017	0.187879	0.05	6.3	0.25	0.802581	0.94947	-5.63	gltA	citrate synthase	8	ecos01100: Metabolic pathways | ecos01200: Carbon metabolism | ecos01110: Biosynthesis of secondary metabolites | ecos01210: 2-Oxocarboxylic acid metabolism | ecos01230: Biosynthesis of amino acids | ecos01120: Microbial metabolism in diverse environments | ecos00630: Glyoxylate and dicarboxylate metabolism | ecos00020: Citrate cycle (TCA cycle)
EC958_2124	0.68	0.17	3.9363	0.017	0.187879	-0.07	5.97	-0.28	0.782473	0.944905	-5.46	yecR	hypothetical protein	0
EC958_1821	0.91	0.23	3.9269	0.0171	0.188173	-0.31	5.73	-1.11	0.273408	0.709106	-4.86	pntB	pyridine nucleotide transhydrogenase, beta subunit	2	ecos00760: Nicotinate and nicotinamide metabolism | ecos01100: Metabolic pathways
EC958_3019	-0.7	0.18	-3.9321	0.0171	0.188173	-0.17	1.15	-0.15	0.88072	0.970295	-4.7	ygbQ	hypothetical protein	0
EC958_0868	-0.77	0.2	-3.9251	0.0172	0.188869	-0.12	6.23	-0.64	0.527248	0.855142	-5.41	galM	aldose 1-epimerase	5	ecos01100: Metabolic pathways | ecos01110: Biosynthesis of secondary metabolites | ecos00010: Glycolysis / Gluconeogenesis | ecos01120: Microbial metabolism in diverse environments | ecos00052: Galactose metabolism
EC958_0590	0.67	0.17	3.917	0.0173	0.188926	0.65	4.5	1.82	0.0733493	0.407928	-4.06	glnK	nitrogen regulatory protein P-II 2	0
EC958_0514	-0.79	0.2	-3.9064	0.0174	0.188926	-0.2	7.34	-1.37	0.174782	0.607215	-5.02	yaiW	hypothetical protein	0
EC958_1544	-0.71	0.18	-3.9091	0.0174	0.188926	0.23	4.56	0.55	0.583942	0.878622	-5.01		hypothetical protein	0
EC958_3909	0.67	0.17	3.9129	0.0174	0.188926	-0.1	7.45	-0.79	0.434592	0.81114	-5.66	chuU	putative permease of iron compound ABC transport system	0
EC958_0867	-1.03	0.26	-3.9051	0.0175	0.188926	0.05	6.02	0.22	0.82569	0.952604	-5.6	gpmA	phosphoglycerate mutase 1	8	ecos00010: Glycolysis / Gluconeogenesis | ecos00260: Glycine, serine and threonine metabolism | ecos01120: Microbial metabolism in diverse environments | ecos00680: Methane metabolism | ecos01100: Metabolic pathways | ecos01200: Carbon metabolism | ecos01110: Biosynthesis of secondary metabolites | ecos01230: Biosynthesis of amino acids
EC958_1070	-0.68	0.17	-3.9014	0.0175	0.188926	0.17	6.5	0.77	0.443351	0.815428	-5.39		putative phage tail fiber protein	0
EC958_1198	-1	0.26	-3.9052	0.0175	0.188926	0.29	6.18	1.17	0.245418	0.687015	-4.99	cbpA	curved DNA-binding protein	0
EC958_4929	-1.02	0.26	-3.9023	0.0175	0.188926	0.9	4.23	2.09	0.0410235	0.329364	-3.78		hypothetical protein	0
EC958_3026	-0.94	0.24	-3.8968	0.0176	0.189607	-0.85	6.08	-3.35	0.00146885	0.0677179	-1.26	cysH	phosphoadenosine phosphosulfate reductase	3	ecos00920: Sulfur metabolism | ecos01100: Metabolic pathways | ecos01120: Microbial metabolism in diverse environments
EC958_3625	-0.98	0.25	-3.8882	0.0177	0.190044	0.31	5.49	1.23	0.22566	0.661819	-4.78	yhcB	hypothetical protein	0
EC958_4886	0.68	0.18	3.8853	0.0178	0.190044	0.14	4.22	0.36	0.719415	0.92005	-5.02		phage lysozyme	0
EC958_3027	-0.81	0.21	-3.8812	0.0178	0.190044	-0.48	6.54	-2.37	0.0213166	0.254612	-3.27	cysI	sulfite reductase, alpha subunit	3	ecos01120: Microbial metabolism in diverse environments | ecos00920: Sulfur metabolism | ecos01100: Metabolic pathways
EC958_3759	-0.94	0.24	-3.8842	0.0178	0.190044	0.32	4.97	1.06	0.292442	0.720965	-4.83	yhfG	hypothetical protein	0
EC958_0157	-0.78	0.2	-3.8731	0.0179	0.190044	-0.62	3.23	-1.06	0.294313	0.720965	-4.63	ribF	riboflavin biosynthesis protein RibF	4	ecos01240: Biosynthesis of cofactors | ecos01100: Metabolic pathways | ecos01110: Biosynthesis of secondary metabolites | ecos00740: Riboflavin metabolism
EC958_1604	-0.74	0.19	-3.8756	0.0179	0.190044							topA	DNA topoisomerase I	0
EC958_3634	0.72	0.19	3.8748	0.0179	0.190044	0.11	6.22	0.51	0.613877	0.881982	-5.45	yhcR	hypothetical protein	0
EC958_0919	-0.85	0.22	-3.8707	0.018	0.190711	0.02	4.03	0.05	0.957991	0.991202	-5.18	ybiM	hypothetical protein	0
EC958_0955	0.68	0.17	3.8661	0.0181	0.190981	-0.12	3.92	-0.25	0.805472	0.950348	-4.96	ybjH	hypothetical protein	0
EC958_4654	-0.68	0.18	-3.8613	0.0181	0.190981	-0.49	7.97	-3.72	0.000463852	0.0326553	-0.14	yjeF	hypothetical protein	0
EC958_1523	-0.67	0.17	-3.8551	0.0182	0.191125	-0.13	6.1	-0.54	0.58952	0.878873	-5.36		cardiolipin synthase	2	ecos01100: Metabolic pathways | ecos00564: Glycerophospholipid metabolism
EC958_4479	-0.75	0.2	-3.8584	0.0182	0.191125	-0.02	8.82	-0.17	0.866019	0.966314	-6.35	lysC	lysine-sensitive aspartokinase III	9	ecos00260: Glycine, serine and threonine metabolism | ecos00261: Monobactam biosynthesis | ecos00270: Cysteine and methionine metabolism | ecos01100: Metabolic pathways | ecos00300: Lysine biosynthesis | ecos01110: Biosynthesis of secondary metabolites | ecos01210: 2-Oxocarboxylic acid metabolism | ecos01230: Biosynthesis of amino acids | ecos01120: Microbial metabolism in diverse environments
EC958_1290	-1.04	0.27	-3.8483	0.0183	0.191125							acpP	acyl carrier protein	2	ecos01100: Metabolic pathways | ecos01110: Biosynthesis of secondary metabolites
EC958_1682	-0.66	0.17	-3.8475	0.0183	0.191125	0.27	5.58	1.2	0.2367	0.676172	-4.82	hslJ	heat shock protein HslJ	0
EC958_4835	0.68	0.18	3.848	0.0183	0.191125	0.14	3.46	0.26	0.798002	0.948108	-4.88		hypothetical protein	0
EC958_2172	0.93	0.24	3.8374	0.0185	0.191144	-0.35	5.27	-1.23	0.223136	0.658724	-4.74		hypothetical protein	0
EC958_2463	-0.65	0.17	-3.8388	0.0185	0.191144	0.06	5.34	0.18	0.859644	0.964262	-5.28	yehV	putative transcriptional regulator	1	ecos02026: Biofilm formation - Escherichia coli
EC958_3900	-0.98	0.25	-3.8365	0.0185	0.191144	0.15	10.67	2.64	0.0107389	0.18719	-3.56		starvation induced outer membrane protein	0
EC958_1200	-1.03	0.27	-3.8312	0.0186	0.191144	0.05	2.69	0.08	0.937453	0.988342	-4.84	yccJ	hypothetical protein	0
EC958_4998	-0.98	0.26	-3.8304	0.0186	0.191144	0.47	5.58	1.9	0.0629899	0.38882	-4	yfdY	hypothetical protein	0
EC958_3435	-0.79	0.21	-3.8328	0.0186	0.191144	-0.11	7.04	-0.72	0.474895	0.831495	-5.54		icc protein	2	ecos00230: Purine metabolism | ecos01100: Metabolic pathways
EC958_4266	-0.73	0.19	-3.8292	0.0186	0.191144	-1.01	3.47	-1.5	0.140085	0.554049	-4.42	hemC	porphobilinogen deaminase	5	ecos01240: Biosynthesis of cofactors | ecos01100: Metabolic pathways | ecos01110: Biosynthesis of secondary metabolites | ecos01120: Microbial metabolism in diverse environments | ecos00860: Porphyrin and chlorophyll metabolism
EC958_4526	-0.93	0.24	-3.833	0.0186	0.191144	0.21	6.3	1.02	0.312187	0.736517	-5.11	yjbQ	hypothetical protein	0
EC958_0553	-0.7	0.18	-3.8276	0.0187	0.191404	0.93	1.13	1.03	0.307398	0.732203	-4.6	ribH	riboflavin synthase beta chain	4	ecos01110: Biosynthesis of secondary metabolites | ecos01100: Metabolic pathways | ecos01240: Biosynthesis of cofactors | ecos00740: Riboflavin metabolism
EC958_1039	0.67	0.17	3.825	0.0187	0.191404								putative prophage protein	0
EC958_3621	-0.82	0.21	-3.8171	0.0188	0.191552	0.85	5.45	2.26	0.0277412	0.281666	-3.45	sspA	stringent starvation protein A	0
EC958_4362	0.67	0.17	3.8174	0.0188	0.191552	0.17	6.41	0.82	0.416204	0.797024	-5.33	yihZ	hypothetical protein	0
EC958_0161	-0.69	0.18	-3.8149	0.0189	0.191552	-0.45	1.32	-0.28	0.780162	0.943927	-4.65	lytB	IspH protein	3	ecos00900: Terpenoid backbone biosynthesis | ecos01110: Biosynthesis of secondary metabolites | ecos01100: Metabolic pathways
EC958_0638	-0.76	0.2	-3.8153	0.0189	0.191552	-0.15	8.41	-1.33	0.188089	0.626076	-5.36	ybbP	hypothetical protein	0
EC958_1106	-0.71	0.19	-3.8035	0.019	0.191552	0.59	4.54	1.33	0.18835	0.626347	-4.52		hypothetical protein	0
EC958_3059	-0.66	0.17	-3.8035	0.019	0.191552	-0.13	5.96	-0.61	0.54356	0.861689	-5.34	yqcA	hypothetical protein	0
EC958_3339	0.94	0.25	3.8026	0.0191	0.191552	-0.11	3.26	-0.24	0.808203	0.950631	-4.94		hypothetical protein	0
EC958_0690	-0.88	0.23	-3.7932	0.0192	0.191552	0.42	5.44	1.45	0.151808	0.573342	-4.5		toxic polypeptide, small	0
EC958_0876	-0.65	0.17	-3.7948	0.0192	0.191552	-0.47	4.61	-1.05	0.296123	0.720965	-4.73	modB	molybdate transport permease protein	1	ecos02010: ABC transporters
EC958_3166	0.65	0.17	3.7958	0.0192	0.191552	-0.34	5.96	-1.6	0.114675	0.503284	-4.42	ygfS	putative electron transport protein YgfS	0
EC958_3191	-0.94	0.25	-3.7968	0.0192	0.191552	0.05	6.15	0.22	0.827215	0.952604	-5.58	ygfE	hypothetical protein	0
EC958_3573	-0.95	0.25	-3.7915	0.0192	0.191552	-0.04	7.85	-0.36	0.72122	0.920461	-6	argG	argininosuccinate synthetase	5	ecos01100: Metabolic pathways | ecos01230: Biosynthesis of amino acids | ecos01110: Biosynthesis of secondary metabolites | ecos00220: Arginine biosynthesis | ecos00250: Alanine, aspartate and glutamate metabolism
EC958_4742	0.7	0.18	3.7968	0.0192	0.191552	0.02	6.76	0.1	0.923141	0.985896	-5.79		putative mRNA endoribonuclease	0
EC958_0668	-0.66	0.18	-3.7808	0.0194	0.1923							folD	bifunctional protein FolD	5	ecos00670: One carbon pool by folate | ecos01240: Biosynthesis of cofactors | ecos01100: Metabolic pathways | ecos01200: Carbon metabolism | ecos01120: Microbial metabolism in diverse environments
EC958_4875	0.85	0.22	3.7811	0.0194	0.1923	0.82	4.33	2	0.0507063	0.354242	-3.89	yceO	hypothetical protein	0
EC958_2542	0.68	0.18	3.7845	0.0194	0.1923	-0.34	6.91	-2	0.05078	0.354242	-3.98	napA	periplasmic nitrate reductase	3	ecos00910: Nitrogen metabolism | ecos01120: Microbial metabolism in diverse environments | ecos01100: Metabolic pathways
EC958_2781	-0.82	0.22	-3.7746	0.0195	0.1923	0.17	7.18	0.99	0.324804	0.744891	-5.37	tktB	transketolase II	6	ecos00030: Pentose phosphate pathway | ecos01200: Carbon metabolism | ecos01100: Metabolic pathways | ecos01230: Biosynthesis of amino acids | ecos01110: Biosynthesis of secondary metabolites | ecos01120: Microbial metabolism in diverse environments
EC958_2938	-0.7	0.19	-3.7787	0.0195	0.1923	2.18	2.5	2.33	0.0234164	0.263679	-4.14	nrdH	glutaredoxin-like protein; hydrogen donor	0
EC958_0113	-0.94	0.25	-3.7772	0.0195	0.1923	-0.17	7.7	-1.46	0.149517	0.56976	-5.01	deoB	phosphopentomutase	3	ecos01100: Metabolic pathways | ecos00030: Pentose phosphate pathway | ecos00230: Purine metabolism
EC958_3010	0.75	0.2	3.7712	0.0196	0.192915	0.87	4.04	1.87	0.0665545	0.397209	-4.03		hypothetical protein	0
EC958_0289	-0.9	0.24	-3.7626	0.0197	0.19312	0.04	8.03	0.28	0.784193	0.945454	-6.1	sfsA	sugar fermentation stimulation protein A	0
EC958_2560	0.72	0.19	3.7615	0.0197	0.19312	-0.15	7.31	-1.08	0.28579	0.720022	-5.38	atoE	short-chain fatty acids transporter	1	ecos02020: Two-component system
EC958_3603	-1.01	0.27	-3.7503	0.0199	0.19312	-0.15	5.46	-0.63	0.531272	0.857759	-5.26	yhbH	probable sigma-54 modulation protein	0
EC958_0312	-0.67	0.18	-3.7449	0.02	0.19312	0.82	3.32	1.18	0.24201	0.682972	-4.57	dapD	2,3,4,5-tetrahydropyridine-2-carboxylate N-succinyltransferase	4	ecos01120: Microbial metabolism in diverse environments | ecos01230: Biosynthesis of amino acids | ecos01100: Metabolic pathways | ecos00300: Lysine biosynthesis
EC958_2156	0.66	0.18	3.7446	0.02	0.19312	-0.14	7.58	-1.07	0.287634	0.720965	-5.46		hypothetical protein	0
EC958_5015	-0.69	0.18	-3.746	0.02	0.19312	0.45	4.73	1.25	0.215097	0.652968	-4.6	yfeD	DNA binding domain, excisionase family	0
EC958_3725	0.66	0.18	3.7471	0.02	0.19312	0.17	9.67	2.11	0.0391233	0.32726	-4.42	yheJ	probable general secretion pathway protein K	1	ecos03070: Bacterial secretion system
EC958_3957	-0.64	0.17	-3.7471	0.02	0.19312	-0.09	9.07	-1.04	0.302402	0.726015	-5.89	bisC	biotin sulfoxide reductase	2	ecos01100: Metabolic pathways | ecos00780: Biotin metabolism
EC958_0069	-0.69	0.18	-3.749	0.02	0.19312	0.17	7.32	1.23	0.22227	0.658533	-5.19	yjiM	hypothetical protein	0
EC958_0528	-0.74	0.2	-3.7428	0.0201	0.19312	-0.03	7.22	-0.22	0.827277	0.952604	-5.86	yaiE	hypothetical protein	4	ecos01100: Metabolic pathways | ecos01110: Biosynthesis of secondary metabolites | ecos00230: Purine metabolism | ecos00240: Pyrimidine metabolism
EC958_2194	0.66	0.18	3.7386	0.0201	0.19312	-0.08	4.98	-0.27	0.787324	0.945909	-5.19	fliT	flagellar biosynthesis; repressor of class 3a and 3b operons (RflA activity)	1	ecos02040: Flagellar assembly
EC958_3684	-0.92	0.25	-3.7365	0.0202	0.19312	0.13	7.92	1.1	0.275495	0.711344	-5.53	mscL	large-conductance mechanosensitive channel	0
EC958_3719	0.65	0.17	3.7371	0.0202	0.19312	0.1	10.25	1.63	0.108913	0.493358	-5.43	yheG	probable general secretion pathway protein E	1	ecos03070: Bacterial secretion system
EC958_3840	-0.68	0.18	-3.7284	0.0203	0.19312	0.09	7.66	0.65	0.520264	0.851425	-5.76	ugpC	SN-glycerol-3-phosphate transport ATP-binding protein UgpC	1	ecos02010: ABC transporters
EC958_0785	-0.75	0.2	-3.7235	0.0204	0.19312	0.12	6.07	0.58	0.562728	0.868228	-5.4	nagA	N-acetylglucosamine-6-phosphate deacetylase	2	ecos01100: Metabolic pathways | ecos00520: Amino sugar and nucleotide sugar metabolism
EC958_0984	0.67	0.18	3.7225	0.0204	0.19312	-0.2	6.42	-1	0.320318	0.740802	-5.18		NADH oxidoreductase	0
EC958_1068	-0.92	0.25	-3.7267	0.0204	0.19312	0.13	7.05	0.76	0.4484	0.817728	-5.54		phage tail fibre protein	0
EC958_3057	0.66	0.18	3.724	0.0204	0.19312	-0.1	4.46	-0.26	0.797408	0.948108	-5.11		hypothetical protein	0
EC958_3383	-0.67	0.18	-3.7257	0.0204	0.19312	-0.09	7.13	-0.63	0.532766	0.858216	-5.7	yghU	hypothetical GST-like protein YghU	0
EC958_0025	-0.79	0.21	-3.7182	0.0205	0.19312	-0.19	6.69	-1.1	0.275006	0.711072	-5.17		putative epimerase	0
EC958_A0090	-0.86	0.23	-3.7169	0.0205	0.19312	0.2	5.2	0.46	0.648761	0.891989	-4.97	pemK	PemK	0
EC958_1804	-0.82	0.22	-3.7138	0.0206	0.19312	0.05	6.15	0.24	0.812296	0.951552	-5.54	ynfD	hypothetical protein	0
EC958_2197	0.65	0.17	3.7128	0.0206	0.19312	0.01	5.96	0.03	0.972254	0.995047	-5.53	yedE	hypothetical protein	0
EC958_3316	0.69	0.19	3.7157	0.0206	0.19312	-0.29	5.3	-1.02	0.312644	0.73652	-4.92		hypothetical protein	0
EC958_3685	-0.92	0.25	-3.7113	0.0206	0.19312	-0.03	5.85	-0.12	0.905917	0.97945	-5.47	yhdL	putative regulator	0
EC958_3790	-0.7	0.19	-3.7143	0.0206	0.19312	0.04	7.8	0.29	0.776344	0.942676	-6.03	yrfG	putative phosphatase	5	ecos00240: Pyrimidine metabolism | ecos00230: Purine metabolism | ecos00760: Nicotinate and nicotinamide metabolism | ecos01110: Biosynthesis of secondary metabolites | ecos01100: Metabolic pathways
EC958_2667	-0.75	0.2	-3.7095	0.0207	0.193704	0.19	6.45	0.93	0.356179	0.762234	-5.25	yfcO	hypothetical protein	0
EC958_0837	0.71	0.19	3.7031	0.0208	0.193932	1.3	2.21	2.03	0.047574	0.346318	-4.11	sdhD	succinate dehydrogenase hydrophobic subunit	7	ecos01120: Microbial metabolism in diverse environments | ecos00020: Citrate cycle (TCA cycle) | ecos01200: Carbon metabolism | ecos00650: Butanoate metabolism | ecos01100: Metabolic pathways | ecos00190: Oxidative phosphorylation | ecos01110: Biosynthesis of secondary metabolites
EC958_2425	0.64	0.17	3.7	0.0208	0.193932	-0.13	8.4	-1.19	0.238609	0.677248	-5.56	gatD	galactitol-1-phosphate dehydrogenase	2	ecos00052: Galactose metabolism | ecos01100: Metabolic pathways
EC958_3175	-0.66	0.18	-3.6986	0.0209	0.194158	-0.06	6.29	-0.23	0.81701	0.951892	-5.58	dsbC	thiol:disulfide interchange protein DsbC	0
EC958_4549	0.63	0.17	3.6991	0.0209	0.194158	-0.08	6.55	-0.44	0.662167	0.897623	-5.61	nrfG	formate-dependent nitrite reductase complex subunit NrfG	0
EC958_4550	-0.76	0.21	-3.6892	0.021	0.194734	-0.09	7.49	-0.77	0.446631	0.817033	-5.72	gltP	glutamate-aspartate symport protein	0
EC958_3274	-0.99	0.27	-3.6741	0.0213	0.196804	0.01	8.8	0.1	0.918896	0.983706	-6.34	iucD	L-lysine 6-monooxygenase	4	ecos01120: Microbial metabolism in diverse environments | ecos00997: Biosynthesis of various secondary metabolites - part 3 | ecos01100: Metabolic pathways | ecos01110: Biosynthesis of secondary metabolites
EC958_4727	-0.86	0.23	-3.6756	0.0213	0.196804	0.03	6.02	0.17	0.868817	0.967111	-5.52	yjgA	putative alpha helix protein	0
EC958_3445	-0.76	0.21	-3.6677	0.0214	0.196879	-0.28	8.45	-2.27	0.0269681	0.280387	-3.83	zupT	zinc transporter ZupT	0
EC958_5220	-0.7	0.19	-3.669	0.0214	0.196879	0.14	7.25	1.01	0.317931	0.73924	-5.43	insA	transposase	0
EC958_0342	0.69	0.19	3.6628	0.0215	0.196879	0.22	6.17	1.02	0.314054	0.738071	-5.1	yaeB	hypothetical protein	0
EC958_2029	-0.71	0.19	-3.6662	0.0215	0.196879	0.18	4.96	0.62	0.536316	0.860373	-5.13	yoaH	hypothetical protein	0
EC958_2628	-0.75	0.2	-3.6646	0.0215	0.196879	0.17	5.45	0.63	0.528207	0.855142	-5.19	yfbT	protein YfbT	2	ecos00051: Fructose and mannose metabolism | ecos01100: Metabolic pathways
EC958_2252	0.66	0.18	3.6567	0.0216	0.197161	-0.35	3.18	-0.65	0.518709	0.851228	-4.82		phage-related minor tail protein	0
EC958_0628	-0.74	0.2	-3.6542	0.0217	0.197161	0.39	5.21	1.55	0.127546	0.527812	-4.4	cueR	putative HTH-type transcriptional regulator	0
EC958_1561	-0.68	0.19	-3.6543	0.0217	0.197161	0.26	7.94	1.7	0.09434	0.458513	-4.72		phage portal protein	0
EC958_2018	0.63	0.17	3.6537	0.0217	0.197161	0.01	6.89	0.06	0.954172	0.989891	-5.81	yeaR	hypothetical protein	0
EC958_5194	0.73	0.2	3.6493	0.0218	0.197161	-0.02	6.14	-0.08	0.93267	0.987555	-5.51		hypothetical protein	0
EC958_2081	0.63	0.17	3.6467	0.0218	0.197161	-0.41	4.37	-0.89	0.378145	0.777145	-4.82		hypothetical protein	0
EC958_2426	0.65	0.18	3.6484	0.0218	0.197161	-0.34	7.19	-2.26	0.0274125	0.281134	-3.58		PTS system, galactitol-specific IIC component	3	ecos00052: Galactose metabolism | ecos02060: Phosphotransferase system (PTS) | ecos01100: Metabolic pathways
EC958_1639	-0.84	0.23	-3.6419	0.0219	0.197299	0.27	6.36	1.36	0.178518	0.612147	-4.82	pspE	phage shock protein E	0
EC958_2457	0.79	0.22	3.6434	0.0219	0.197299	0.04	6.28	0.19	0.848163	0.959851	-5.61	yehP	hypothetical protein	0
EC958_1296	-0.65	0.18	-3.6358	0.022	0.197299	0.15	5.09	0.5	0.617724	0.881982	-5.12	ycfH	putative deoxyribonuclease YcfH	0
EC958_2647	0.64	0.18	3.6381	0.022	0.197299	-3.15	1.6	-2.59	0.0121146	0.193402	-4.17	purF	amidophosphoribosyltransferase	4	ecos00250: Alanine, aspartate and glutamate metabolism | ecos00230: Purine metabolism | ecos01110: Biosynthesis of secondary metabolites | ecos01100: Metabolic pathways
EC958_1116	0.65	0.18	3.6336	0.0221	0.197299	0.16	5.28	0.55	0.583734	0.878622	-5.18		hypothetical protein	0
EC958_3644	-0.71	0.2	-3.6311	0.0221	0.197299	-0.01	7.47	-0.11	0.911513	0.981338	-5.96	yhdH	protein YhdH	2	ecos00640: Propanoate metabolism | ecos01100: Metabolic pathways
EC958_0727	-0.68	0.19	-3.6256	0.0222	0.197299	0	7.08	-0.02	0.984937	0.997962	-5.8	ahpF	alkyl hydroperoxide reductase, F52a subunit	0
EC958_4981	-0.88	0.24	-3.6256	0.0222	0.197299	-0.14	5.21	-0.44	0.66088	0.897623	-5.22		hypothetical protein	0
EC958_5039	0.64	0.18	3.6302	0.0222	0.197299	0	8.11	0	0.998787	0.99973	-6.18		hypothetical protein	0
EC958_3883	-0.65	0.18	-3.6302	0.0222	0.197299	-0.05	7.57	-0.36	0.717621	0.92001	-5.91	yhhJ	hypothetical protein	0
EC958_0908	-0.7	0.19	-3.6216	0.0223	0.197503	0.18	5.28	0.58	0.564026	0.868228	-5.11	ybiH	putative transcriptional regulator	0
EC958_0990	-0.64	0.18	-3.6209	0.0223	0.197503	0.46	6.48	2.29	0.0260804	0.277273	-3.42	ybjX	hypothetical protein	0
EC958_0186	-0.65	0.18	-3.6178	0.0224	0.197706	-0.17	4.36	-0.39	0.700923	0.9126	-4.98	apaG	hypothetical protein	0
EC958_5103	-0.79	0.22	-3.6201	0.0224	0.197706	-0.09	7.55	-0.57	0.57007	0.870868	-5.89	thiF	Sulfur carrier protein adenylyltransferase	4	ecos00730: Thiamine metabolism | ecos04122: Sulfur relay system | ecos01240: Biosynthesis of cofactors | ecos01100: Metabolic pathways
EC958_0256	-0.74	0.2	-3.6124	0.0225	0.197907	0.86	2.95	1.73	0.0899303	0.446754	-4.21	aceE	pyruvate dehydrogenase E1 component	7	ecos01120: Microbial metabolism in diverse environments | ecos01100: Metabolic pathways | ecos01200: Carbon metabolism | ecos01110: Biosynthesis of secondary metabolites | ecos00020: Citrate cycle (TCA cycle) | ecos00620: Pyruvate metabolism | ecos00010: Glycolysis / Gluconeogenesis
EC958_3762	-0.62	0.17	-3.6125	0.0225	0.197907	-0.07	9.41	-0.82	0.412863	0.793809	-6.15	nirB	nitrite reductase [NAD(P)H] large subunit	3	ecos01120: Microbial metabolism in diverse environments | ecos00910: Nitrogen metabolism | ecos01100: Metabolic pathways
EC958_0845	0.68	0.19	3.6091	0.0226	0.198107	0	7.48	0.04	0.970793	0.994986	-5.95		PTS system fructose-specific IIABC components	1	ecos02060: Phosphotransferase system (PTS)
EC958_3964	-0.62	0.17	-3.607	0.0226	0.198107	0.38	2.74	0.51	0.609359	0.881982	-4.75		glycine tRNA synthetase beta subunit	1	ecos00970: Aminoacyl-tRNA biosynthesis
EC958_0715	0.83	0.23	3.604	0.0227	0.198644	-0.25	6.41	-1.3	0.199137	0.636783	-4.88	entB	2,3-dihydro-2,3-dihydroxybenzoate synthetase, isochroismatase	2	ecos01110: Biosynthesis of secondary metabolites | ecos01053: Biosynthesis of siderophore group nonribosomal peptides
EC958_0557	-0.82	0.23	-3.5913	0.0229	0.199567	0.07	6.12	0.28	0.780748	0.943927	-5.53	yajO	hypothetical oxidoreductase YajO	0
EC958_1178	-0.71	0.2	-3.5905	0.023	0.199567	-0.01	7.45	-0.06	0.953855	0.989891	-5.91	hyaB	hydrogenase-1 large subunit	3	ecos01120: Microbial metabolism in diverse environments | ecos02020: Two-component system | ecos00633: Nitrotoluene degradation
EC958_1476	-0.61	0.17	-3.59	0.023	0.199567							ychB	4-diphosphocytidyl-2C-methyl-D-erythritolkinase	3	ecos00900: Terpenoid backbone biosynthesis | ecos01110: Biosynthesis of secondary metabolites | ecos01100: Metabolic pathways
EC958_4344	-0.82	0.23	-3.5884	0.023	0.199567	-0.22	6.43	-1.24	0.219259	0.658533	-4.96	yihI	hypothetical protein	0
EC958_5087	1.22	0.34	3.5887	0.023	0.199567	0.4	4.93	1.12	0.266566	0.702514	-4.77		hypothetical protein	0
EC958_4303	0.61	0.17	3.583	0.0231	0.200096	0	8.73	-0.01	0.994781	0.998936	-6.33		hypothetical protein	0
EC958_2193	0.63	0.17	3.5771	0.0232	0.200623	-0.36	4.77	-0.99	0.327895	0.748846	-4.85	fliS	flagellar protein FliS	1	ecos02040: Flagellar assembly
EC958_2801	-0.62	0.17	-3.5721	0.0233	0.200811	-0.46	3.05	-0.71	0.478837	0.831495	-4.76	yfgE	putative DNA replication factor	0
EC958_4311	-0.62	0.17	-3.5724	0.0233	0.200811	-0.09	7.53	-0.73	0.469286	0.830581	-5.74		hypothetical protein	2	ecos01100: Metabolic pathways | ecos00052: Galactose metabolism
EC958_0879	-0.65	0.18	-3.5675	0.0234	0.200997	-0.51	5.05	-1.36	0.177937	0.612075	-4.58	ybhE	putative isomerase	5	ecos01200: Carbon metabolism | ecos01100: Metabolic pathways | ecos00030: Pentose phosphate pathway | ecos01110: Biosynthesis of secondary metabolites | ecos01120: Microbial metabolism in diverse environments
EC958_4924	0.78	0.22	3.5676	0.0234	0.200997	-1.38	3.89	-3.17	0.00249427	0.0848567	-2.28		Tryptophan biosynthesis protein TrpCF	4	ecos00400: Phenylalanine, tyrosine and tryptophan biosynthesis | ecos01100: Metabolic pathways | ecos01110: Biosynthesis of secondary metabolites | ecos01230: Biosynthesis of amino acids
EC958_A0114_2	-0.96	0.27	-3.5639	0.0235	0.201518	0.18	9.76	1.45	0.154004	0.576841	-5.43
EC958_0680	0.64	0.18	3.5604	0.0236	0.201548	0.19	8.07	1.7	0.0945281	0.458513	-4.77	ylcC	hypothetical protein	1	ecos02020: Two-component system
EC958_0645	-0.79	0.22	-3.5558	0.0237	0.201548	-0.04	6.4	-0.21	0.832282	0.95458	-5.58	ybbU	putative regulator of allantoin regulon YbbU	0
EC958_1974	0.75	0.21	3.5566	0.0237	0.201548	0.27	3.66	0.56	0.580296	0.877237	-4.88	ynjA	hypothetical protein	0
EC958_3324	0.63	0.18	3.5539	0.0237	0.201548	0.16	6.8	1.06	0.292295	0.720965	-5.25		hypothetical protein	0
EC958_4618	-0.76	0.22	-3.5544	0.0237	0.201548	0.88	10.2	11.42	2.88275e-16	1.42206e-12	26.49	lysU	lysyl-tRNA synthetase, heat inducible	1	ecos00970: Aminoacyl-tRNA biosynthesis
EC958_3631	-0.9	0.25	-3.5483	0.0238	0.20173	0.11	4.59	0.27	0.78744	0.945909	-5.16	yhcO	hypothetical protein	0
EC958_4419	-0.61	0.17	-3.5494	0.0238	0.20173	0.09	8.08	0.72	0.474369	0.831495	-5.88	cytR	dual DNA-binding transcriptional regulator	0
EC958_1518	0.62	0.18	3.542	0.024	0.20189	-0.05	8.11	-0.53	0.596304	0.878873	-6.01	oppB	oligopeptide transport permease protein	3	ecos01501: beta-Lactam resistance | ecos02010: ABC transporters | ecos02024: Quorum sensing
EC958_3510	-0.6	0.17	-3.5418	0.024	0.20189	-0.09	6.98	-0.54	0.589784	0.878873	-5.66	yhaJ	hypothetical transcriptional regulator YhaJ	0
EC958_0710	-0.81	0.23	-3.5306	0.0242	0.20189	-0.04	6.52	-0.19	0.850429	0.961312	-5.67	fepD	ferric enterobactin transport system permease protein FepD	1	ecos02010: ABC transporters
EC958_5056	0.6	0.17	3.5294	0.0242	0.20189	-0.37	4.61	-1.07	0.287624	0.720965	-4.76	yqgD	hypothetical protein	0
EC958_3503	-0.95	0.27	-3.5328	0.0242	0.20189	0.08	5.96	0.34	0.733288	0.92538	-5.47	yqjC	protein YqjC	0
EC958_1229	0.61	0.17	3.5274	0.0243	0.20189	0.27	6.82	1.61	0.114078	0.502294	-4.62	csgF	curli production assembly/transport component CsgF	0
EC958_2489	-0.6	0.17	-3.5252	0.0243	0.20189	-0.18	6.08	-0.83	0.411461	0.793485	-5.26		hypothetical protein	0
EC958_2680	-0.74	0.21	-3.529	0.0243	0.20189	-0.08	4.52	-0.22	0.826512	0.952604	-5.13		hypothetical protein	0
EC958_0454	0.62	0.18	3.5205	0.0244	0.20189	0.03	8.89	0.32	0.749548	0.93207	-6.32	ykgD	hypothetical transcriptional regulator YkgD	0
EC958_3567	-0.94	0.27	-3.5201	0.0244	0.20189							rpsO	30S ribosomal subunit protein S15	1	ecos03010: Ribosome
EC958_3792	-0.61	0.17	-3.5217	0.0244	0.20189	0.02	7.75	0.14	0.887125	0.972558	-6.05	hslO	heat shock protein 33	0
EC958_4707	-0.65	0.19	-3.5221	0.0244	0.20189	-0.19	6.35	-0.83	0.412786	0.793809	-5.31	ytfH	hypothetical protein	0
EC958_2216	0.6	0.17	3.5175	0.0245	0.20189	-0.05	5.57	-0.22	0.824896	0.952604	-5.42	fliR	flagellar biosynthetic protein FliR	1	ecos02040: Flagellar assembly
EC958_4164	0.61	0.17	3.5191	0.0245	0.20189	-0.01	9.53	-0.12	0.908002	0.980126	-6.54	dgoT	D-galactonate transporter	0
EC958_0058	-0.66	0.19	-3.5165	0.0245	0.20189	-0.03	7.4	-0.16	0.874205	0.968655	-5.94		hypothetical protein	0
EC958_0894	-0.61	0.17	-3.5151	0.0246	0.20189	0.24	5.65	0.77	0.442118	0.815428	-5.18	moaB	molybdopterin biosynthesis, protein B	4	ecos00790: Folate biosynthesis | ecos01100: Metabolic pathways | ecos01240: Biosynthesis of cofactors | ecos04122: Sulfur relay system
EC958_1005	-0.93	0.26	-3.5116	0.0246	0.20189							serS	seryl-tRNA synthetase	1	ecos00970: Aminoacyl-tRNA biosynthesis
EC958_1808	0.61	0.17	3.5114	0.0246	0.20189	-0.27	5	-0.9	0.373452	0.776194	-4.96	ynfG	Fe-S subunit oxidoreductase	0
EC958_2364	-0.61	0.17	-3.5123	0.0246	0.20189	-0.32	5.19	-1.16	0.250513	0.692492	-4.83	hisH	imidazole glycerol phosphate synthase holoenzyme	4	ecos01230: Biosynthesis of amino acids | ecos01110: Biosynthesis of secondary metabolites | ecos01100: Metabolic pathways | ecos00340: Histidine metabolism
EC958_0994	-0.95	0.27	-3.5063	0.0248	0.20189	0.02	4.2	0.06	0.95035	0.989045	-5.09	clpS	ATP-dependent Clp protease adaptor protein	0
EC958_2361	-0.68	0.19	-3.5028	0.0248	0.20189	-0.2	6.15	-0.91	0.364346	0.767568	-5.16	hisD	histidinol dehydrogenase	4	ecos01100: Metabolic pathways | ecos00340: Histidine metabolism | ecos01110: Biosynthesis of secondary metabolites | ecos01230: Biosynthesis of amino acids
EC958_2854	0.6	0.17	3.5007	0.0249	0.20189	0.23	8.33	2.03	0.0468871	0.346147	-4.26	yphF	ABC transporter periplasmic binding protein	1	ecos02010: ABC transporters
EC958_3885	-0.76	0.22	-3.4977	0.0249	0.20189	-0.31	7.89	-2.49	0.0158559	0.224761	-3.24	yhiI	putative membrane protein	0
EC958_0108	0.6	0.17	3.4998	0.0249	0.20189	-0.19	7.58	-1.46	0.149572	0.56976	-4.99	yjjW	hypothetical protein	0
EC958_0613	-0.62	0.18	-3.4974	0.025	0.20189								adenylate kinase	5	ecos01240: Biosynthesis of cofactors | ecos01100: Metabolic pathways | ecos01110: Biosynthesis of secondary metabolites | ecos00230: Purine metabolism | ecos00730: Thiamine metabolism
EC958_1056	0.68	0.19	3.4934	0.025	0.20189	1.37	0.94	1.28	0.205597	0.644352	-4.55		hypothetical protein	0
EC958_3615	-0.9	0.26	-3.4962	0.025	0.20189	-0.14	7.48	-0.93	0.356178	0.762234	-5.53		hypothetical protein	2	ecos01100: Metabolic pathways | ecos00520: Amino sugar and nucleotide sugar metabolism
EC958_3999	-0.61	0.17	-3.4962	0.025	0.20189	-0.23	8.06	-1.86	0.0675324	0.397688	-4.46	selA	L-seryl-tRNA(Sec) selenium transferase	3	ecos01100: Metabolic pathways | ecos00450: Selenocompound metabolism | ecos00970: Aminoacyl-tRNA biosynthesis
EC958_4229	-0.78	0.22	-3.4947	0.025	0.20189	0.01	6.01	0.04	0.966998	0.993446	-5.55	hdfR	HTH-type transcriptional regulator HdfR	0
EC958_4395	-0.81	0.23	-3.4945	0.025	0.20189	0.21	7.57	1.53	0.132675	0.53843	-4.91	yiiM	hypothetical protein	0
EC958_1678	-0.95	0.27	-3.4919	0.0251	0.202379	0.14	8.17	1.38	0.174383	0.606652	-5.25	ynaF	hypothetical protein	0
EC958_4224	-0.91	0.26	-3.4879	0.0252	0.202568	-0.18	8.07	-1.61	0.113105	0.501658	-4.93	rbsB	D-ribose-binding periplasmic protein	2	ecos02010: ABC transporters | ecos02030: Bacterial chemotaxis
EC958_0653	0.6	0.17	3.4808	0.0253	0.202568	0.14	8.86	1.49	0.141773	0.557419	-5.28	ylbA	hypothetical protein	3	ecos01100: Metabolic pathways | ecos00230: Purine metabolism | ecos01120: Microbial metabolism in diverse environments
EC958_0277	-0.61	0.18	-3.4786	0.0254	0.202568	-0.66	4.77	-2.43	0.0182627	0.237079	-3.19	panB	3-methyl-2-oxobutanoate hydroxymethyltransferase	4	ecos01240: Biosynthesis of cofactors | ecos01100: Metabolic pathways | ecos01110: Biosynthesis of secondary metabolites | ecos00770: Pantothenate and CoA biosynthesis
EC958_1496	-0.67	0.19	-3.4799	0.0254	0.202568	0.18	5.56	0.71	0.479358	0.831495	-5.2	narJ	nitrate reductase 1 delta subunit	1	ecos02020: Two-component system
EC958_2793	0.61	0.17	3.4774	0.0254	0.202568	-1.52	1.95	-1.48	0.143918	0.560042	-4.48	purC	phosphoribosylaminoimidazole-succinocarboxamide synthetase	3	ecos01100: Metabolic pathways | ecos01110: Biosynthesis of secondary metabolites | ecos00230: Purine metabolism
EC958_3194	-0.65	0.19	-3.4761	0.0254	0.202568	0.32	3.01	0.54	0.590298	0.878873	-4.81	rpiA	ribose-5-phosphate isomerase, constitutive	6	ecos01120: Microbial metabolism in diverse environments | ecos01110: Biosynthesis of secondary metabolites | ecos01230: Biosynthesis of amino acids | ecos01100: Metabolic pathways | ecos01200: Carbon metabolism | ecos00030: Pentose phosphate pathway
EC958_4307	-0.88	0.25	-3.4785	0.0254	0.202568	0.11	7.96	0.92	0.361006	0.76575	-5.69		uridine phosphorylase	2	ecos00240: Pyrimidine metabolism | ecos01100: Metabolic pathways
EC958_3350	0.64	0.19	3.4738	0.0255	0.202607	-0.67	6.09	-3.18	0.0023652	0.0848567	-1.58	gspG	hypothetical type II secretion protein GspG	1	ecos03070: Bacterial secretion system
EC958_1079	-0.6	0.17	-3.4712	0.0256	0.202607	0.55	5.56	2.09	0.0415264	0.330403	-3.71		hypothetical protein	0
EC958_1083	-0.63	0.18	-3.4706	0.0256	0.202607	-0.17	6.87	-0.95	0.346852	0.755083	-5.36		hypothetical protein	0
EC958_5036	0.64	0.18	3.4703	0.0256	0.202607	0.05	6.37	0.23	0.822613	0.952604	-5.57		secreted protein hcp	1	ecos03070: Bacterial secretion system
EC958_1266	0.59	0.17	3.4632	0.0257	0.202607	-0.24	2.98	-0.36	0.717883	0.92001	-4.84	flgM	anti-FliA (anti-sigma) factor FlgM	3	ecos02020: Two-component system | ecos02026: Biofilm formation - Escherichia coli | ecos02040: Flagellar assembly
EC958_3254	-0.75	0.22	-3.463	0.0257	0.202607	0.17	7.89	1.3	0.197806	0.634573	-5.3	nupG	transport of nucleosides, permease protein	0
EC958_3942	-1.07	0.31	-3.4657	0.0257	0.202607	-0.32	5.95	-1.3	0.199692	0.636783	-4.79	yhjT	hypothetical protein	0
EC958_0326	-0.81	0.23	-3.4603	0.0258	0.202607	-0.73	1.77	-0.54	0.588886	0.878873	-4.64	fabZ	(3R)-hydroxymyristol acyl carrier protein dehydratase	5	ecos01212: Fatty acid metabolism | ecos00780: Biotin metabolism | ecos01240: Biosynthesis of cofactors | ecos00061: Fatty acid biosynthesis | ecos01100: Metabolic pathways
EC958_3399	-0.78	0.23	-3.4587	0.0258	0.202607	-0.59	5.76	-2.67	0.00988884	0.181969	-2.68	exbB	TonB-dependent enterochelin uptake protein	0
EC958_4421	-0.86	0.25	-3.4603	0.0258	0.202607	-2.55	1.24	-1.78	0.0800258	0.424938	-4.45		50S ribosomal subunit protein L31	1	ecos03010: Ribosome
EC958_0764	-0.62	0.18	-3.4536	0.026	0.203244	0.05	6.65	0.26	0.799232	0.948503	-5.68		hypothetical protein	0
EC958_2169	0.61	0.18	3.4511	0.026	0.203244	0.16	6.8	1.05	0.297528	0.720965	-5.28		putative replication protein P	1	ecos03030: DNA replication
EC958_2196	-0.59	0.17	-3.4522	0.026	0.203244	0.28	4.54	0.74	0.462351	0.828333	-4.94	yedD	hypothetical lipoprotein YedD	0
EC958_4055	-0.68	0.2	-3.4453	0.0262	0.204343	0.05	5.08	0.16	0.873082	0.968318	-5.28		guanylate kinase	2	ecos00230: Purine metabolism | ecos01100: Metabolic pathways
EC958_0168	-0.91	0.26	-3.4412	0.0263	0.204343	0.14	8.43	1.45	0.153913	0.576841	-5.25	caiF	transcriptional activatory protein CaiF	0
EC958_3887	-0.74	0.21	-3.4416	0.0263	0.204343	0.1	9.87	1.56	0.12521	0.523093	-5.46	yhiM	hypothetical protein	0
EC958_4661	-0.65	0.19	-3.4399	0.0263	0.204343	-0.1	7.87	-0.92	0.362709	0.766753	-5.7	hflK	HflK protein regulator of FtsH protease, subunit of HflK-HflC complex	0
EC958_1667	0.62	0.18	3.4352	0.0264	0.20481	0.57	4.55	1.49	0.142279	0.558057	-4.41		aminobenzoyl-glutamate transport protein	0
EC958_3590	0.59	0.17	3.4309	0.0265	0.204965	-0.14	5.7	-0.65	0.515421	0.850138	-5.29	yrbA	hypothetical protein	0
EC958_0049	1.11	0.32	3.4302	0.0265	0.204965	-0.24	6.67	-1.34	0.185816	0.623283	-4.91	fimF	type 1 fimbriae minor subunit FimF	0
EC958_0875	-0.78	0.23	-3.4245	0.0267	0.205427	0.02	6.31	0.11	0.912417	0.981666	-5.62	modA	molybdate-binding periplasmic protein	1	ecos02010: ABC transporters
EC958_1571	-0.59	0.17	-3.4199	0.0268	0.205427	-0.5	6.09	-2.06	0.0437038	0.337916	-3.77		minor tail protein L	0
EC958_2471	-0.66	0.19	-3.4185	0.0268	0.205427	-0.14	6.96	-0.89	0.374877	0.776194	-5.43		D-lactate dehydrogenase	3	ecos01100: Metabolic pathways | ecos01120: Microbial metabolism in diverse environments | ecos00620: Pyruvate metabolism
EC958_3315	0.59	0.17	3.4203	0.0268	0.205427	-0.26	8.05	-2.33	0.023296	0.263672	-3.62		hypothetical protein	0
EC958_3813	0.58	0.17	3.4211	0.0268	0.205427	-0.07	6.59	-0.43	0.670018	0.900599	-5.63	rtcA	RNA 3'-terminal phosphate cyclase, chain B	0
EC958_4719	-0.76	0.22	-3.4188	0.0268	0.205427	-0.42	6.49	-1.9	0.0629313	0.38882	-4.1	chpA	toxin of the ChpB-ChpS toxin-antitoxin system	0
EC958_3170	-0.67	0.2	-3.4145	0.0269	0.205885	-0.19	7.12	-1.22	0.228613	0.665627	-5.14		isopentenyl-diphosphate delta-isomerase	3	ecos01100: Metabolic pathways | ecos01110: Biosynthesis of secondary metabolites | ecos00900: Terpenoid backbone biosynthesis
EC958_1482	-0.58	0.17	-3.4089	0.0271	0.206786	0.33	5.37	1.23	0.223064	0.658724	-4.74		putative transcriptional regulator	0
EC958_2870	-0.6	0.18	-3.4063	0.0271	0.206786							pdxJ	pyridoxal phosphate biosynthetic protein PdxJ	3	ecos01100: Metabolic pathways | ecos01240: Biosynthesis of cofactors | ecos00750: Vitamin B6 metabolism
EC958_1799	0.58	0.17	3.4039	0.0272	0.206786	0.04	5.61	0.16	0.873312	0.968318	-5.37	rspA	starvation sensing protein RspA	2	ecos00040: Pentose and glucuronate interconversions | ecos01100: Metabolic pathways
EC958_4631	-0.92	0.27	-3.4038	0.0272	0.206786	0.51	2.57	0.69	0.49333	0.834236	-4.72	groE	GroES (10 Kd chaperone protein)	0
EC958_1061	0.58	0.17	3.401	0.0273	0.206786	0.11	7.96	0.89	0.376277	0.777145	-5.69	ycaO	hypothetical protein	0
EC958_2777	0.66	0.2	3.3987	0.0273	0.206786	0.26	6.57	1.42	0.161807	0.583984	-4.8	eutP	ethanolamine utilization protein EutP	0
EC958_4408	-0.9	0.27	-3.401	0.0273	0.206786	0.3	9.76	4.06	0.000152327	0.0152234	0.59	yiiT	hypothetical protein	0
EC958_1491	-0.58	0.17	-3.3948	0.0274	0.206933	0.1	6.78	0.55	0.583887	0.878622	-5.62	narX	nitrate/nitrite sensor protein NarX	1	ecos02020: Two-component system
EC958_1907	0.59	0.17	3.3952	0.0274	0.206933	-0.51	6.77	-2.7	0.00908014	0.172943	-2.6	ydiJ	hypothetical protein	0
EC958_0977	-0.76	0.22	-3.392	0.0275	0.207078	0.21	6.34	1.1	0.277957	0.713056	-5.04	ybjP	putative lipoprotein YbjP	0
EC958_2190	0.6	0.18	3.3916	0.0275	0.207078	0.02	5.4	0.07	0.941325	0.989045	-5.37	fliA	flagellar biosynthesis; alternative sigma factor28; regulation of flagellar operons	3	ecos02020: Two-component system | ecos02026: Biofilm formation - Escherichia coli | ecos02040: Flagellar assembly
EC958_3001	-0.58	0.17	-3.3868	0.0276	0.207526	0.74	8.79	3.42	0.00117057	0.0596295	-1.17	mutS	DNA mismatch repair protein MutS	1	ecos03430: Mismatch repair
EC958_3678	-0.89	0.26	-3.3824	0.0277	0.207872	0.37	7.27	2.41	0.0194308	0.242948	-3.3		hypothetical protein	0
EC958_0349	0.62	0.18	3.374	0.0279	0.207872								hypothetical protein	0
EC958_1622	-0.6	0.18	-3.3773	0.0279	0.207872							fabI	enoyl-[acyl-carrier-protein] reductase (NADH)	6	ecos01110: Biosynthesis of secondary metabolites | ecos00061: Fatty acid biosynthesis | ecos01100: Metabolic pathways | ecos00780: Biotin metabolism | ecos01240: Biosynthesis of cofactors | ecos01212: Fatty acid metabolism
EC958_0093	0.58	0.17	3.3763	0.0279	0.207872	-0.46	5.84	-2.13	0.0376051	0.324282	-3.65	yjjB	YjjB protein	0
EC958_2974	-0.59	0.18	-3.3731	0.028	0.207872	-0.06	6.87	-0.3	0.766576	0.939543	-5.7	gutQ	GutQ protein	0
EC958_3397	-0.63	0.19	-3.3708	0.028	0.207872	-0.15	7.56	-0.98	0.32954	0.749478	-5.49	yghA	hypothetical oxidoreductase YghA	0
EC958_1644	0.73	0.22	3.3673	0.0281	0.207872	-0.18	5.76	-0.8	0.428174	0.805255	-5.17	ycjQ	hypothetical zinc-type alcohol dehydrogenase-like protein YcjQ	0
EC958_1787	0.61	0.18	3.3677	0.0281	0.207872	0.48	3.9	0.93	0.353998	0.762234	-4.73	marB	multiple antibiotic resistance protein MarB	0
EC958_1943	0.67	0.2	3.3676	0.0281	0.207872	-0.01	5.64	-0.03	0.972937	0.995161	-5.43		hypothetical protein	0
EC958_2995	-0.96	0.28	-3.3631	0.0282	0.207872	0.3	4.6	0.77	0.446238	0.817033	-4.91	hypC	hydrogenase isoenzymes formation protein HypC	0
EC958_4003	-0.72	0.21	-3.3645	0.0282	0.207872	-0.24	9.26	-3.19	0.00233058	0.084535	-1.83	mtlA	mannitol-specific PTS system enzyme IIABC components	3	ecos01100: Metabolic pathways | ecos00051: Fructose and mannose metabolism | ecos02060: Phosphotransferase system (PTS)
EC958_1324	-0.72	0.21	-3.3616	0.0283	0.207872	-0.24	5.15	-0.76	0.448924	0.818383	-5.02	pepT	peptidase T	0
EC958_3639	-0.58	0.17	-3.3599	0.0283	0.207872	-0.06	6.38	-0.28	0.780899	0.943927	-5.62	yhdE	maf-like protein YhdE	0
EC958_0408	0.59	0.18	3.3573	0.0284	0.207872	-0.12	8.09	-1.07	0.29073	0.720965	-5.59	lafS	RNA polymerase sigma factor for flagellar operon (FliA-like)	3	ecos02026: Biofilm formation - Escherichia coli | ecos02020: Two-component system | ecos02040: Flagellar assembly
EC958_1302	-0.61	0.18	-3.357	0.0284	0.207872	-0.41	5.22	-1.64	0.107	0.490095	-4.32		fibronectin-binding protein B	0
EC958_1495	-0.61	0.18	-3.3559	0.0284	0.207872	0.05	6.3	0.2	0.842034	0.957393	-5.55	narH	respiratory nitrate reductase 1 beta chain	4	ecos01100: Metabolic pathways | ecos01120: Microbial metabolism in diverse environments | ecos00910: Nitrogen metabolism | ecos02020: Two-component system
EC958_4983	-1.33	0.4	-3.3582	0.0284	0.207872	0.08	5.64	0.29	0.772222	0.941361	-5.35		hypothetical protein	0
EC958_0030	-0.61	0.18	-3.3567	0.0284	0.207872	-0.1	8.71	-1.07	0.289119	0.720965	-5.75		putative endoglucanase with Zn-dependent exopeptidase domain	0
EC958_0456	-0.58	0.17	-3.351	0.0285	0.207872	-0.02	7.69	-0.18	0.86087	0.964262	-6.01	ykgF	putative electron transport protein YkgF	0
EC958_3830	-0.82	0.24	-3.3519	0.0285	0.207872	0.11	8.87	1.15	0.253131	0.693703	-5.71		hypothetical protein	1	ecos03018: RNA degradation
EC958_3965	-0.6	0.18	-3.352	0.0285	0.207872	-2	1.86	-2	0.0505332	0.354242	-4.32	glyQ	glycine tRNA synthetase, alpha subunit	1	ecos00970: Aminoacyl-tRNA biosynthesis
EC958_1640	0.59	0.18	3.3478	0.0286	0.207872	0.18	8.33	1.7	0.0955184	0.460599	-4.85	ycjM	putative sucrose phosphorylase	0
EC958_3829	-0.65	0.19	-3.348	0.0286	0.207872	0.18	6.4	0.89	0.374633	0.776194	-5.3		putative DNA processing protein	0
EC958_0532	-0.6	0.18	-3.3454	0.0287	0.207872	-0.17	6.8	-1.02	0.312351	0.736517	-5.29	yajF	putative NAGC-like transcriptional regulator	5	ecos01100: Metabolic pathways | ecos00500: Starch and sucrose metabolism | ecos01110: Biosynthesis of secondary metabolites | ecos00520: Amino sugar and nucleotide sugar metabolism | ecos00051: Fructose and mannose metabolism
EC958_1494	-0.63	0.19	-3.3455	0.0287	0.207872	-0.1	7.43	-0.68	0.498464	0.838703	-5.7	narG	respiratory nitrate reductase 1 alpha chain	4	ecos01100: Metabolic pathways | ecos01120: Microbial metabolism in diverse environments | ecos00910: Nitrogen metabolism | ecos02020: Two-component system
EC958_3178	-0.59	0.18	-3.3443	0.0287	0.207872	-0.07	5.93	-0.3	0.768556	0.940533	-5.44	ygfX	hypothetical protein	0
EC958_2236	0.57	0.17	3.343	0.0288	0.208302	-0.04	5.41	-0.16	0.876418	0.969467	-5.38	yedZ	putative inner membrane protein YedZ	0
EC958_1564	-0.57	0.17	-3.3361	0.0289	0.208438	-0.44	4.47	-1.09	0.278979	0.713428	-4.7		phage protein, HK97 gp10 family	0
EC958_4275	-0.57	0.17	-3.3379	0.0289	0.208438	-0.21	8.94	-2.34	0.0230323	0.262501	-3.81	uvrD	DNA helicase II	2	ecos03420: Nucleotide excision repair | ecos03430: Mismatch repair
EC958_0563	-0.73	0.22	-3.3336	0.029	0.208572	-1.06	4.69	-3.32	0.00156679	0.0682305	-1.67	apbA	2-dehydropantoate reductase	4	ecos01110: Biosynthesis of secondary metabolites | ecos01240: Biosynthesis of cofactors | ecos01100: Metabolic pathways | ecos00770: Pantothenate and CoA biosynthesis
EC958_2987	-0.66	0.2	-3.3355	0.029	0.208572	0.03	6.04	0.13	0.894285	0.973628	-5.5	hycF	formate hydrogenlyase subunit 6	0
EC958_2788	-0.6	0.18	-3.3289	0.0291	0.208893							dapE	succinyl-diaminopimelate desuccinylase	4	ecos01120: Microbial metabolism in diverse environments | ecos01230: Biosynthesis of amino acids | ecos00300: Lysine biosynthesis | ecos01100: Metabolic pathways
EC958_3565	-0.77	0.23	-3.3262	0.0292	0.208893	0.8	5.72	2.79	0.00717423	0.153872	-2.46	nlpI	lipoprotein NlpI	0
EC958_0857	0.6	0.18	3.3202	0.0294	0.208893	0.34	1.52	0.38	0.704038	0.914434	-4.74	tolR	protein TolR	0
EC958_2877	0.59	0.18	3.3187	0.0294	0.208893	-0.09	6.04	-0.37	0.714917	0.919028	-5.51	rseB	sigma-E factor regulatory protein RseB	0
EC958_3806	-0.75	0.23	-3.3193	0.0294	0.208893	-0.45	6.51	-2.12	0.0388239	0.326823	-3.82	bioH	pimelyl-[acyl-carrier protein] methyl ester esterase	3	ecos01100: Metabolic pathways | ecos01240: Biosynthesis of cofactors | ecos00780: Biotin metabolism
EC958_1643	0.6	0.18	3.315	0.0295	0.208893	0.15	5.99	0.7	0.485363	0.832715	-5.31	ycjP	hypothetical ABC transporter permease protein YcjP	0
EC958_4952	0.71	0.21	3.317	0.0295	0.208893								hypothetical protein	0
EC958_2622	-0.59	0.18	-3.3169	0.0295	0.208893	-0.02	4.31	-0.06	0.954826	0.990361	-5.12		NADH dehydrogenase I chain B	2	ecos00190: Oxidative phosphorylation | ecos01100: Metabolic pathways
EC958_3428	0.57	0.17	3.3172	0.0295	0.208893	0.17	7.56	1.34	0.185858	0.623283	-5.17		putative iron compound-binding protein of ABC transporter family	0
EC958_4758	-0.66	0.2	-3.3105	0.0296	0.208893	-0.33	7.38	-2.09	0.0407103	0.328959	-3.93	yjgR	hypothetical protein	0
EC958_2070	-0.63	0.19	-3.3078	0.0297	0.208893	-0.55	4.02	-1.13	0.265055	0.702419	-4.65		2-keto-3-deoxygluconate 6-phosphate aldolase	5	ecos00030: Pentose phosphate pathway | ecos00630: Glyoxylate and dicarboxylate metabolism | ecos01200: Carbon metabolism | ecos01100: Metabolic pathways | ecos01120: Microbial metabolism in diverse environments
EC958_0793	0.56	0.17	3.3036	0.0298	0.208893	0.23	7.68	1.78	0.0807896	0.425566	-4.54		dihydrodipicolinate synthase	6	ecos00261: Monobactam biosynthesis | ecos01120: Microbial metabolism in diverse environments | ecos01230: Biosynthesis of amino acids | ecos01110: Biosynthesis of secondary metabolites | ecos00300: Lysine biosynthesis | ecos01100: Metabolic pathways
EC958_1128	-0.56	0.17	-3.3032	0.0298	0.208893							ycaR	hypothetical protein	0
EC958_1221	0.58	0.18	3.3059	0.0298	0.208893	0.4	9.57	5.13	3.75857e-06	0.00182531	4.16	ycdR	hypothetical lipoprotein YcdR	1	ecos02026: Biofilm formation - Escherichia coli
EC958_1456	-0.84	0.25	-3.3055	0.0298	0.208893	-0.46	4.89	-1.3	0.199053	0.636783	-4.61		hypothetical protein	0
EC958_1566	-0.58	0.18	-3.3033	0.0298	0.208893	0	5.61	-0.01	0.995291	0.998936	-5.41		putative minor tail protein	0
EC958_2749	-0.58	0.18	-3.3031	0.0298	0.208893	-0.06	5.73	-0.29	0.771812	0.941361	-5.45	cysW	ABC-type sulfate transport system permease component	2	ecos02010: ABC transporters | ecos00920: Sulfur metabolism
EC958_3520	-0.66	0.2	-3.3055	0.0298	0.208893	1.04	9.4	3.36	0.00139036	0.0659483	-1.54	tdcB	threonine dehydratase, catabolic	6	ecos00260: Glycine, serine and threonine metabolism | ecos00290: Valine, leucine and isoleucine biosynthesis | ecos01110: Biosynthesis of secondary metabolites | ecos01230: Biosynthesis of amino acids | ecos01100: Metabolic pathways | ecos01200: Carbon metabolism
EC958_1082	-0.57	0.17	-3.3025	0.0299	0.208893	-0.41	5.05	-1.31	0.196248	0.633991	-4.59		hypothetical protein	0
EC958_3000	0.56	0.17	3.301	0.0299	0.208893	0.07	4.94	0.2	0.842838	0.957393	-5.19	ygbA	hypothetical protein	0
EC958_3820	0.59	0.18	3.3014	0.0299	0.208893	0.2	9.13	2.64	0.0106268	0.18719	-3.17		hypothetical protein	0
EC958_4267	-0.65	0.2	-3.2993	0.03	0.209022	0.18	6.78	0.94	0.349474	0.758745	-5.41	cyaA	adenylate cyclase	3	ecos01100: Metabolic pathways | ecos00230: Purine metabolism | ecos02026: Biofilm formation - Escherichia coli
EC958_0026	-0.57	0.17	-3.2994	0.03	0.209022	-0.57	6.14	-2.79	0.00717373	0.153872	-2.42		putative phosphotransferase enzyme IIA component	3	ecos01100: Metabolic pathways | ecos02060: Phosphotransferase system (PTS) | ecos00052: Galactose metabolism
EC958_5079	0.61	0.18	3.2884	0.0303	0.210331	-0.25	7.33	-1.62	0.110351	0.497405	-4.66		hypothetical protein	0
EC958_0887	-0.56	0.17	-3.2851	0.0304	0.210331	-0.32	4.48	-1.16	0.25117	0.692774	-4.81	bioB	biotin synthase	3	ecos01100: Metabolic pathways | ecos01240: Biosynthesis of cofactors | ecos00780: Biotin metabolism
EC958_1779	0.56	0.17	3.2833	0.0304	0.210331	0.09	4.26	0.23	0.816157	0.951796	-5.02	yneG	hypothetical protein	0
EC958_2930	-0.66	0.2	-3.2836	0.0304	0.210331	0.63	5.76	2.26	0.0279326	0.281666	-3.43	yqaE	hypothetical protein	0
EC958_0539	-0.57	0.17	-3.2811	0.0305	0.210331	-0.13	7.84	-0.97	0.333849	0.7504	-5.63	brnQ	branched-chain amino acid transport system II carrier protein	0
EC958_4651	-0.56	0.17	-3.2785	0.0305	0.210331	0.76	2.55	1.17	0.246089	0.687015	-4.57	yjeQ	hypothetical protein	2	ecos01100: Metabolic pathways | ecos00730: Thiamine metabolism
EC958_2964	-0.68	0.21	-3.2752	0.0306	0.210331	0.2	5.3	0.74	0.462762	0.828333	-5.06	recA	RecA protein	1	ecos03440: Homologous recombination
EC958_3056	0.56	0.17	3.2755	0.0306	0.210331	0.07	8.05	0.65	0.520975	0.851547	-5.95		probable glucarate transporter	0
EC958_4100	0.65	0.2	3.2758	0.0306	0.210331	-0.31	10.41	-4.27	7.6606e-05	0.0107971	1.13	afaC	AfaC protein	0
EC958_0712	-0.57	0.18	-3.2725	0.0307	0.210331	0.01	5.83	0.06	0.951908	0.989623	-5.43	fepB	ferrienterobactin-binding periplasmic protein	1	ecos02010: ABC transporters
EC958_4939	0.56	0.17	3.2727	0.0307	0.210331	0.12	3.94	0.23	0.819273	0.952604	-4.93		hypothetical protein	0
EC958_0913	-0.73	0.22	-3.2694	0.0308	0.210331	0.07	6.47	0.34	0.735072	0.926864	-5.61	ybiB	hypothetical protein	0
EC958_2981	-0.77	0.24	-3.269	0.0308	0.210331	0.49	6.64	2.82	0.00655082	0.149947	-2.35		hypothetical protein	0
EC958_3499	-0.56	0.17	-3.2711	0.0308	0.210331	-0.01	8.14	-0.08	0.936224	0.988342	-6.13	exuT	hexuronate transporter	0
EC958_3494	0.56	0.17	3.2675	0.0309	0.210331	-0.13	7.57	-0.96	0.3391	0.751693	-5.54	ygjT	hypothetical protein	0
EC958_3886	-0.8	0.25	-3.2648	0.0309	0.210331	0.11	7.52	0.86	0.395481	0.784442	-5.66		hypothetical protein	0
EC958_0901	-0.6	0.18	-3.2616	0.031	0.210331	0.14	5.64	0.49	0.62887	0.884674	-5.31	ybhO	hypothetical protein	2	ecos01100: Metabolic pathways | ecos00564: Glycerophospholipid metabolism
EC958_0220	-0.7	0.21	-3.2585	0.0311	0.210331	-0.87	6.46	-3.75	0.000420775	0.0309803	-0.16	fruR-1	transcriptional repressor of fru operon and others	0
EC958_1842	0.55	0.17	3.2546	0.0312	0.210331	0.04	6.52	0.19	0.846982	0.959615	-5.61	malX	PTS system, maltose and glucose-specific IIABC component	5	ecos00520: Amino sugar and nucleotide sugar metabolism | ecos02060: Phosphotransferase system (PTS) | ecos01100: Metabolic pathways | ecos00500: Starch and sucrose metabolism | ecos00010: Glycolysis / Gluconeogenesis
EC958_2978	-0.56	0.17	-3.2547	0.0312	0.210331	-0.17	8.45	-1.47	0.146141	0.564911	-5.13	hypF	hydrogenase maturation protein HypF	0
EC958_1490	-0.63	0.19	-3.2514	0.0313	0.210331	-0.51	5.69	-1.67	0.0995151	0.470669	-4.26	narL	NarL transcriptional dual regulator	1	ecos02020: Two-component system
EC958_4489	0.66	0.2	3.2514	0.0313	0.210331	0.09	7.97	0.71	0.482925	0.832715	-5.89	malE	maltose-binding periplasmic protein	2	ecos02010: ABC transporters | ecos02030: Bacterial chemotaxis
EC958_3804	-0.57	0.18	-3.249	0.0314	0.210331	-0.17	6.01	-0.82	0.418066	0.798183	-5.23	yhgG	hypothetical protein	0
EC958_4399	-0.66	0.2	-3.2504	0.0314	0.210331	0.12	7.96	1.2	0.234585	0.673513	-5.42	yiiP	hypothetical protein	0
EC958_1215	-0.57	0.18	-3.2458	0.0315	0.210331	0.21	5.87	0.83	0.409137	0.792684	-5.2		hypothetical protein	0
EC958_2873	-0.56	0.17	-3.2469	0.0315	0.210331	0.41	0.84	0.41	0.6842	0.905706	-4.68		RNase III, ds RNA	0
EC958_0298	-0.67	0.21	-3.2434	0.0316	0.210331	-0.04	8.89	-0.4	0.693665	0.910067	-6.28	fhuA	ferrichrome outer membrane transporter	0
EC958_1069	-0.71	0.22	-3.2424	0.0316	0.210331	0.06	8.35	0.48	0.631262	0.885167	-6.09		phage tail fibre protein	0
EC958_0080	-0.83	0.25	-3.2387	0.0317	0.210331	-0.56	4.73	-1.65	0.104045	0.482822	-4.25		hypothetical protein	0
EC958_1240	0.55	0.17	3.2366	0.0318	0.210331	0.02	5.25	0.05	0.957904	0.991202	-5.26		hypothetical protein	0
EC958_2773	0.57	0.18	3.2361	0.0318	0.210331	0.27	5.6	1.11	0.272081	0.708273	-4.91	eutM	detox protein	0
EC958_5092	-0.74	0.23	-3.2356	0.0318	0.210331	-1.24	2.19	-1.33	0.189774	0.626816	-4.52	secE	preprotein translocase subunit SecE	3	ecos02024: Quorum sensing | ecos03070: Bacterial secretion system | ecos03060: Protein export
EC958_0769	-0.63	0.19	-3.2326	0.0319	0.210331	0.24	8.36	2.21	0.0314493	0.296633	-3.95	ybeK	hypothetical protein	0
EC958_1321	0.64	0.2	3.233	0.0319	0.210331	-0.41	4.83	-1.29	0.203628	0.641043	-4.63	potC	spermidine/putrescine transport system permease	1	ecos02010: ABC transporters
EC958_1924	0.56	0.17	3.2327	0.0319	0.210331	0.27	3.82	0.53	0.598609	0.879508	-4.89		hypothetical protein	0
EC958_3869	0.55	0.17	3.2319	0.0319	0.210331	0.11	7.34	0.72	0.472715	0.831495	-5.67	acpT	4'-phosphopantetheinyl transferase AcpT	1	ecos00770: Pantothenate and CoA biosynthesis
EC958_0716	0.68	0.21	3.2304	0.032	0.210331	-0.26	6.43	-1.3	0.199697	0.636783	-4.84	entA	2,3-dihydro-2,3-dihydroxybenzoate	2	ecos01110: Biosynthesis of secondary metabolites | ecos01053: Biosynthesis of siderophore group nonribosomal peptides
EC958_3406	0.58	0.18	3.228	0.032	0.210331	-0.08	5.73	-0.31	0.754536	0.934402	-5.4	yqhH	hypothetical lipoprotein YqhH	0
EC958_0225	-0.64	0.2	-3.2275	0.0321	0.210331	-0.47	0.79	-0.32	0.750456	0.932326	-4.66	murE	UDP-N-acetylmuramoylalanyl-D-glutamate--2,6-diaminopimelate ligase	3	ecos01100: Metabolic pathways | ecos00550: Peptidoglycan biosynthesis | ecos00300: Lysine biosynthesis
EC958_0187	-0.59	0.18	-3.2235	0.0322	0.210331	-0.4	4.9	-1.23	0.223318	0.658869	-4.68	ksgA	dimethyladenosine transferase	0
EC958_2037	0.83	0.26	3.2241	0.0322	0.210331	0.12	5.64	0.53	0.598058	0.879508	-5.3	manZ	PTS enzyme IID, mannose-specific	4	ecos00520: Amino sugar and nucleotide sugar metabolism | ecos00051: Fructose and mannose metabolism | ecos02060: Phosphotransferase system (PTS) | ecos01100: Metabolic pathways
EC958_3865	0.55	0.17	3.221	0.0322	0.210331	-0.07	7.43	-0.51	0.610327	0.881982	-5.83	yhhQ	hypothetical protein	0
EC958_4646	0.55	0.17	3.2211	0.0322	0.210331	-0.27	5.54	-0.87	0.389895	0.781557	-4.94	yjeA	putative lysyl-tRNA synthetase	0
EC958_0273	-0.58	0.18	-3.2193	0.0323	0.210331	-1.68	2.49	-2.26	0.0274046	0.281134	-4.09	panD	aspartate 1-decarboxylase	5	ecos00770: Pantothenate and CoA biosynthesis | ecos00410: beta-Alanine metabolism | ecos01110: Biosynthesis of secondary metabolites | ecos01240: Biosynthesis of cofactors | ecos01100: Metabolic pathways
EC958_1143	-0.59	0.18	-3.2182	0.0323	0.210331	0.2	7.58	1.5	0.140169	0.554049	-4.96	pepN	aminopeptidase N	2	ecos01100: Metabolic pathways | ecos00480: Glutathione metabolism
EC958_3359	0.55	0.17	3.2179	0.0323	0.210331	0.1	5.91	0.45	0.653476	0.894472	-5.43		hypothetical protein	0
EC958_1080	-0.66	0.21	-3.2172	0.0324	0.210331	0.32	6.94	1.86	0.0677874	0.397688	-4.23		putative phage tail core protein	0
EC958_1201	-0.86	0.27	-3.2166	0.0324	0.210331	-0.08	6.48	-0.35	0.728924	0.923416	-5.6	wrbA	trp repressor binding protein	4	ecos01110: Biosynthesis of secondary metabolites | ecos01240: Biosynthesis of cofactors | ecos01100: Metabolic pathways | ecos00130: Ubiquinone and other terpenoid-quinone biosynthesis
EC958_1552	-0.58	0.18	-3.2165	0.0324	0.210331	-0.04	6.5	-0.22	0.82747	0.952604	-5.65		putative endopeptidase	0
EC958_2976	0.58	0.18	3.2145	0.0324	0.210331	0.15	7.61	1.28	0.206714	0.644481	-5.23	norV	anaerobic nitric oxide reductase flavorubredoxin	0
EC958_0817	-0.55	0.17	-3.2115	0.0325	0.210331	-0.06	7.01	-0.37	0.716369	0.919444	-5.74	phrB	deoxyribodipyrimidine photolyase	0
EC958_4984	0.56	0.18	3.2113	0.0325	0.210331	-0.4	3.27	-0.57	0.571885	0.87125	-4.77		hypothetical protein	0
EC958_3395	-0.66	0.21	-3.213	0.0325	0.210331	-0.07	7.53	-0.6	0.553453	0.866997	-5.79	yghZ	hypothetical protein	0
EC958_4410	-0.59	0.18	-3.2133	0.0325	0.210331	-0.02	8	-0.23	0.821495	0.952604	-6.13	glpX	fructose 1,6-bisphosphatase II subunit GlpX	8	ecos01110: Biosynthesis of secondary metabolites | ecos01200: Carbon metabolism | ecos01100: Metabolic pathways | ecos01120: Microbial metabolism in diverse environments | ecos00680: Methane metabolism | ecos00051: Fructose and mannose metabolism | ecos00030: Pentose phosphate pathway | ecos00010: Glycolysis / Gluconeogenesis
EC958_0046	0.55	0.17	3.2138	0.0325	0.210331	-0.07	8.96	-0.84	0.40306	0.789319	-6.04	fimI	FimI fimbrial protein	0
EC958_0597	0.57	0.18	3.2083	0.0326	0.210331	0.2	6.09	0.93	0.354876	0.762234	-5.21	ylaC	hypothetical protein	0
EC958_2652	0.55	0.17	3.2065	0.0327	0.210331	0.09	5.67	0.36	0.723346	0.922032	-5.4	dedA	hypothetical protein	0
EC958_0811	-0.54	0.17	-3.2037	0.0328	0.210331	-0.08	7.72	-0.55	0.584578	0.878691	-5.83	kdpD	sensor protein KdpD	1	ecos02020: Two-component system
EC958_1120	-0.6	0.19	-3.2025	0.0328	0.210331	-1.39	1.3	-1.07	0.289605	0.720965	-4.59		cytidylate kinase	2	ecos01100: Metabolic pathways | ecos00240: Pyrimidine metabolism
EC958_2439	-0.58	0.18	-3.2025	0.0328	0.210331	-0.33	5.96	-1.42	0.159954	0.581897	-4.69	thiM	hydroxyethylthiazole kinase	3	ecos01100: Metabolic pathways | ecos01240: Biosynthesis of cofactors | ecos00730: Thiamine metabolism
EC958_A0085_1	-0.58	0.18	-3.2018	0.0328	0.210331
EC958_0258	-0.69	0.22	-3.2006	0.0329	0.210331	0.64	1.33	0.83	0.410724	0.792684	-4.67	lpdA	dihydrolipoamide dehydrogenase	14	ecos00260: Glycine, serine and threonine metabolism | ecos01240: Biosynthesis of cofactors | ecos00380: Tryptophan metabolism | ecos01110: Biosynthesis of secondary metabolites | ecos00640: Propanoate metabolism | ecos01200: Carbon metabolism | ecos01120: Microbial metabolism in diverse environments | ecos00010: Glycolysis / Gluconeogenesis | ecos00280: Valine, leucine and isoleucine degradation …
EC958_2149	0.59	0.18	3.199	0.0329	0.210331	0.05	4.43	0.12	0.905247	0.97908	-5.14		hypothetical protein	0
EC958_0158	-0.69	0.22	-3.1957	0.033	0.210331							ileS	isoleucyl-tRNA synthetase	1	ecos00970: Aminoacyl-tRNA biosynthesis
EC958_0542	0.54	0.17	3.1959	0.033	0.210331	-0.58	4.48	-1.33	0.18741	0.625081	-4.51	yajB	hypothetical protein	1	ecos00770: Pantothenate and CoA biosynthesis
EC958_2607	0.56	0.18	3.1969	0.033	0.210331	-0.12	6.78	-0.69	0.491723	0.833849	-5.5	elaC	protein ElaC	0
EC958_4198	-0.58	0.18	-3.197	0.033	0.210331	0.37	3.77	0.7	0.484185	0.832715	-4.82	pstB	ATP-binding component of high-affinity phosphate-specific ABC transport system	1	ecos02010: ABC transporters
EC958_4478	-0.7	0.22	-3.1972	0.033	0.210331	0.06	8.26	0.62	0.538872	0.861113	-6.02	yjbD	hypothetical protein	0
EC958_1287	-0.54	0.17	-3.1935	0.0331	0.210331	-0.64	0.57	-0.58	0.563989	0.868228	-4.66	fabH	3-oxoacyl-[acyl-carrier-protein] synthase III	3	ecos00061: Fatty acid biosynthesis | ecos01100: Metabolic pathways | ecos01212: Fatty acid metabolism
EC958_4966	0.59	0.18	3.1944	0.0331	0.210331								hypothetical protein	0
EC958_2632	0.77	0.24	3.1944	0.0331	0.210331	-2.16	2.56	-1.86	0.0683069	0.397688	-4.43		acetate kinase	7	ecos00680: Methane metabolism | ecos01120: Microbial metabolism in diverse environments | ecos00430: Taurine and hypotaurine metabolism | ecos00640: Propanoate metabolism | ecos01200: Carbon metabolism | ecos01100: Metabolic pathways | ecos00620: Pyruvate metabolism
EC958_0667	-0.8	0.25	-3.1891	0.0332	0.210671	-0.24	4.27	-0.55	0.586037	0.878873	-4.98	ybcJ	hypothetical protein	0
EC958_2394	0.65	0.21	3.1883	0.0333	0.210671	-0.16	7.24	-1.15	0.254604	0.693703	-5.27	wcaF	putative colanic acid biosynthesis acetyltransferase WcaF	0
EC958_4656	-0.54	0.17	-3.1888	0.0333	0.210671	-0.12	8.23	-0.98	0.331737	0.7504	-5.7		N-acetylmuramoyl-L-alanine amidase AmiB	1	ecos01503: Cationic antimicrobial peptide (CAMP) resistance
EC958_0776	-0.76	0.24	-3.1842	0.0334	0.210671	-0.12	6.48	-0.69	0.490449	0.833434	-5.46	ybeX	putative transport protein	0
EC958_2224	0.64	0.2	3.1827	0.0334	0.210671	-0.14	5.3	-0.53	0.597002	0.878873	-5.19	yedA	putative transmembrane subunit	0
EC958_3337	0.54	0.17	3.1832	0.0334	0.210671	-0.22	7.92	-2.09	0.0409456	0.329364	-4.07	kpsC	capsule polysaccharide export protein KpsC	0
EC958_4355	0.55	0.17	3.1808	0.0335	0.211042	0.08	7.07	0.46	0.650429	0.892012	-5.71	yihT	hypothetical protein	0
EC958_1908	-0.56	0.17	-3.1776	0.0336	0.211226	-0.38	6.73	-2.16	0.0348653	0.31372	-3.66	ydiK	putative purine regulated protein YdiK	0
EC958_1273	0.55	0.17	3.1754	0.0337	0.211226	0	5.74	0	0.996291	0.999037	-5.42		flagellar basal body rod protein FlgG	1	ecos02040: Flagellar assembly
EC958_2132	0.55	0.17	3.1743	0.0337	0.211226	0.1	5.34	0.36	0.719725	0.92005	-5.29		hypothetical protein	0
EC958_2990	-0.54	0.17	-3.1735	0.0337	0.211226	0.33	7.94	2.45	0.017217	0.231094	-3.29	hycC	formate hydrogenlyase subunit 3	0
EC958_2111	0.56	0.18	3.1712	0.0338	0.211226	0.3	4.89	0.9	0.373924	0.776194	-4.91	motB	chemotaxis MotB protein	2	ecos02030: Bacterial chemotaxis | ecos02040: Flagellar assembly
EC958_3355	0.55	0.17	3.171	0.0338	0.211226	0.07	8.6	0.74	0.464858	0.828901	-6.04	yghG	hypothetical lipoprotein	0
EC958_0294	0.68	0.21	3.1688	0.0339	0.211226	-0.07	6.27	-0.3	0.765362	0.939126	-5.57		ECSF_0165-type fimbriae periplasmic chaperone protein	0
EC958_2770	1.04	0.33	3.1674	0.0339	0.211226	0.29	6.62	1.56	0.1249	0.523093	-4.62	eutJ	ethanolamine utilization protein EutJ	0
EC958_4235	-0.68	0.22	-3.1685	0.0339	0.211226	-0.09	9.13	-1.09	0.278582	0.713152	-5.85	ilvD	dihydroxy-acid dehydratase	6	ecos01230: Biosynthesis of amino acids | ecos01210: 2-Oxocarboxylic acid metabolism | ecos00290: Valine, leucine and isoleucine biosynthesis | ecos01110: Biosynthesis of secondary metabolites | ecos01100: Metabolic pathways | ecos00770: Pantothenate and CoA biosynthesis
EC958_1827	0.54	0.17	3.1663	0.034	0.211445	0.54	4.59	1.24	0.220367	0.658533	-4.61	rstA	transcriptional regulatory protein RstA	1	ecos02020: Two-component system
EC958_2909	0.84	0.27	3.1633	0.0341	0.211445	0.64	0.99	0.49	0.627453	0.884674	-4.65	trmD	tRNA methyltransferase	0
EC958_3746	-0.62	0.2	-3.1618	0.0341	0.211445	-0.1	6.2	-0.46	0.646059	0.890475	-5.46	yheV	hypothetical protein	0
EC958_4624	-0.67	0.21	-3.1612	0.0341	0.211445	0.14	6.83	0.8	0.424874	0.803028	-5.49	yjdC	hypothetical protein	0
EC958_3120	0.54	0.17	3.1597	0.0342	0.211553	0.06	4.85	0.2	0.840994	0.95723	-5.24	recB	protease III	1	ecos03440: Homologous recombination
EC958_3817	-0.57	0.18	-3.1581	0.0342	0.211553	0	6.6	0.02	0.98512	0.997962	-5.71	glpE	thiosulfate sulfurtransferase GlpE	4	ecos01120: Microbial metabolism in diverse environments | ecos01100: Metabolic pathways | ecos01110: Biosynthesis of secondary metabolites | ecos00920: Sulfur metabolism
EC958_0847	0.63	0.2	3.1535	0.0344	0.212534	0.3	9.45	3.87	0.000288714	0.022856	0.06		hypothetical protein	0
EC958_3552	-0.59	0.19	-3.1501	0.0345	0.212639	0.04	6.9	0.25	0.805432	0.950348	-5.74	yraR	hypothetical protein	0
EC958_4236	-0.59	0.19	-3.1499	0.0345	0.212639	-0.21	8.57	-1.75	0.0852595	0.434351	-4.78	ilvA	L-threonine dehydratase biosynthetic IlvA	6	ecos00260: Glycine, serine and threonine metabolism | ecos00290: Valine, leucine and isoleucine biosynthesis | ecos01110: Biosynthesis of secondary metabolites | ecos01230: Biosynthesis of amino acids | ecos01100: Metabolic pathways | ecos01200: Carbon metabolism
EC958_3270	-0.63	0.2	-3.1471	0.0346	0.213	-0.19	8.49	-2.08	0.0421636	0.332257	-4.22	shiF	putative membrane transport protein, major facilitator superfamily	0
EC958_0544	0.54	0.17	3.1446	0.0347	0.213104	0.09	6.94	0.55	0.58188	0.877746	-5.63		tRNA-guanine transglycosylase	0
EC958_0584	-0.73	0.23	-3.143	0.0347	0.213104	0.01	8.25	0.12	0.904081	0.978462	-6.18	ybaE	hypothetical protein	0
EC958_3058	0.56	0.18	3.142	0.0348	0.213462	0.14	4.57	0.49	0.625258	0.883578	-5.14		hypothetical protein	0
EC958_3626	-0.53	0.17	-3.1357	0.035	0.214432	0.11	7.95	1.06	0.293574	0.720965	-5.56	degQ	serine endoprotease DegQ	0
EC958_4482	0.65	0.21	3.1296	0.0352	0.2154	0.04	7.82	0.34	0.736293	0.926966	-6		hypothetical protein	0
EC958_3016	-0.65	0.21	-3.1242	0.0354	0.215852	-0.33	7.35	-2.16	0.0353063	0.314379	-3.81	truD	tRNA pseudouridine synthase D	0
EC958_3230	0.56	0.18	3.1235	0.0354	0.215852	0.1	6.59	0.52	0.607848	0.881597	-5.55	sprT	protein SprT	0
EC958_3751	-0.56	0.18	-3.1225	0.0354	0.215852	-0.04	6.23	-0.2	0.841191	0.95723	-5.57	yheU	hypothetical protein	0
EC958_1681	-0.59	0.19	-3.1149	0.0357	0.217164	-0.36	4.32	-0.83	0.412548	0.793809	-4.85		hypothetical protein	0
EC958_2684	0.7	0.23	3.1159	0.0357	0.217164	0.09	4.33	0.26	0.796323	0.948108	-5.11		hypothetical protein	0
EC958_1809	-0.53	0.17	-3.1118	0.0358	0.217257	0.32	5.53	1.18	0.244637	0.686458	-4.83	ynfH	anaerobic dimethyl sulfoxide reductase chain YnfH	0
EC958_2940	-0.59	0.19	-3.1118	0.0358	0.217257	0.02	7.84	0.13	0.89696	0.974259	-6.03	nrdE	ribonucleoside-diphosphate reductase 2 alpha chain	3	ecos00230: Purine metabolism | ecos00240: Pyrimidine metabolism | ecos01100: Metabolic pathways
EC958_5207	0.56	0.18	3.1059	0.036	0.217955	0.48	8.16	4.14	0.000117316	0.0134586	1.07		hypothetical protein	0
EC958_1422	0.57	0.18	3.1057	0.036	0.217955	0.3	5.23	0.97	0.336143	0.7504	-4.95	umuD	UmuD protein	0
EC958_4890	0.56	0.18	3.104	0.0361	0.218303	-0.32	5.25	-1.26	0.211787	0.64957	-4.72	nohA2	phage DNA packaging protein Nu1	0
EC958_3782	0.54	0.17	3.1009	0.0362	0.218392	0.06	8.13	0.56	0.575225	0.874448	-5.96	hofQ	protein transport protein HofQ	0
EC958_A0133	-0.73	0.23	-3.1006	0.0362	0.218392	0.19	7.16	0.73	0.470844	0.830581	-5.4
EC958_2360	-0.6	0.19	-3.0969	0.0363	0.218738	-0.38	5.86	-1.77	0.0815277	0.425566	-4.21	hisG	ATP phosphoribosyltransferase	4	ecos01230: Biosynthesis of amino acids | ecos01110: Biosynthesis of secondary metabolites | ecos01100: Metabolic pathways | ecos00340: Histidine metabolism
EC958_4328	-0.53	0.17	-3.0947	0.0364	0.219084	0.02	7.19	0.11	0.912063	0.981666	-5.88	yigZ	hypothetical protein	0
EC958_2395	0.53	0.17	3.0928	0.0365	0.219171	-0.1	6.43	-0.43	0.666581	0.899866	-5.57	wcaE	putative colanic acid biosynthesis glycosyltransferase	0
EC958_3826	-0.69	0.22	-3.0907	0.0365	0.219171	-0.13	9.25	-1.46	0.15108	0.57197	-5.36	glgB	1,4-alpha-glucan branching enzyme	3	ecos01100: Metabolic pathways | ecos00500: Starch and sucrose metabolism | ecos01110: Biosynthesis of secondary metabolites
EC958_2020	0.64	0.21	3.0886	0.0366	0.219514	-0.04	4.18	-0.12	0.907895	0.980126	-5.08		putative DNA-binding transcriptional regulator	0
EC958_0142	-0.63	0.2	-3.0867	0.0367	0.2196	-0.11	6.09	-0.23	0.820032	0.952604	-5.48		molybdopterin biosynthesis mog protein	4	ecos01240: Biosynthesis of cofactors | ecos01100: Metabolic pathways | ecos04122: Sulfur relay system | ecos00790: Folate biosynthesis
EC958_3192	-0.84	0.27	-3.087	0.0367	0.2196	-0.73	6.09	-3.54	0.000812213	0.0476982	-0.78	ygfA	hypothetical protein	2	ecos00670: One carbon pool by folate | ecos01100: Metabolic pathways
EC958_2479	-0.52	0.17	-3.0849	0.0368	0.219942	-0.24	5.76	-0.77	0.445869	0.817033	-5.13	yohK	putative transporter	0
EC958_0112	-0.69	0.22	-3.0801	0.0369	0.220283	-0.06	7.56	-0.42	0.676552	0.902718	-5.88	deoA	thymidine phosphorylase	2	ecos00240: Pyrimidine metabolism | ecos01100: Metabolic pathways
EC958_0530	0.55	0.18	3.0788	0.037	0.220623	0.02	6.99	0.11	0.916369	0.983146	-5.75	ykiA	hypothetical protein	0
EC958_1866	0.52	0.17	3.0728	0.0372	0.221301	-0.13	4.08	-0.36	0.716919	0.919782	-5.05	ydhI	hypothetical protein	0
EC958_3006	0.57	0.18	3.0715	0.0372	0.221301	0.08	6.28	0.41	0.683258	0.905322	-5.47	ygbL	hypothetical aldolase class II protein YgbL	0
EC958_2566	0.52	0.17	3.0603	0.0376	0.222725	0	7.16	-0.01	0.992907	0.998936	-5.87	yfaA	hypothetical protein	0
EC958_4385	0.52	0.17	3.0602	0.0376	0.222725	0.07	7.86	0.53	0.596334	0.878873	-5.93	rhaD	rhamnulose-1-phosphate aldolase	4	ecos00051: Fructose and mannose metabolism | ecos01120: Microbial metabolism in diverse environments | ecos00040: Pentose and glucuronate interconversions | ecos01100: Metabolic pathways
EC958_1170	-0.75	0.24	-3.0591	0.0377	0.222725	0.14	5.61	0.5	0.617765	0.881982	-5.27		hypothetical protein	0
EC958_2752	-0.76	0.25	-3.0591	0.0377	0.222725	0.14	7.31	0.97	0.336657	0.7504	-5.47		oxidoreductase UcpA	0
EC958_3197	0.53	0.17	3.0589	0.0377	0.222725	-0.09	8.69	-0.87	0.386395	0.781182	-5.94		hypothetical protein	6	ecos00630: Glyoxylate and dicarboxylate metabolism | ecos00280: Valine, leucine and isoleucine degradation | ecos01100: Metabolic pathways | ecos01200: Carbon metabolism | ecos00640: Propanoate metabolism | ecos01120: Microbial metabolism in diverse environments
EC958_0111	-0.72	0.23	-3.0579	0.0377	0.222725	-0.04	6.54	-0.23	0.819856	0.952604	-5.65	deoC	deoxyribose-phosphate aldolase	2	ecos01100: Metabolic pathways | ecos00030: Pentose phosphate pathway
EC958_0194	-0.53	0.17	-3.0527	0.0379	0.223392	-0.09	8.53	-0.92	0.359131	0.764541	-5.83	polB	DNA polymerase II	0
EC958_2163	0.54	0.18	3.0546	0.0379	0.223392	0.11	5.69	0.46	0.647018	0.89105	-5.41		hypothetical protein	0
EC958_0704	-0.65	0.21	-3.0516	0.038	0.223468	-0.4	6.61	-1.89	0.063508	0.38882	-4.1		enterochelin esterase	0
EC958_2399	0.54	0.18	3.0508	0.038	0.223468	-0.11	5.92	-0.46	0.649818	0.891989	-5.44	wcaA	putative colanic acid biosynthesis glycosyltransferase WcaA	0
EC958_2841	-0.56	0.18	-3.0468	0.0381	0.223499	0.33	3.81	0.69	0.492376	0.834096	-4.88	iscS	cysteine desulfurase	4	ecos01100: Metabolic pathways | ecos01240: Biosynthesis of cofactors | ecos04122: Sulfur relay system | ecos00730: Thiamine metabolism
EC958_3176	-0.55	0.18	-3.0486	0.0381	0.223499	-0.94	4.86	-2.62	0.011433	0.187401	-2.99	xerD	site-specific recombinase	0
EC958_3028	-0.52	0.17	-3.0441	0.0382	0.223499	-0.52	6.2	-2.33	0.0235897	0.263872	-3.32	cysJ	sulfite reductase [NADPH] flavoprotein alpha-component	3	ecos01120: Microbial metabolism in diverse environments | ecos00920: Sulfur metabolism | ecos01100: Metabolic pathways
EC958_0478	-0.78	0.26	-3.0423	0.0383	0.223499	0.42	6.98	2.44	0.0176726	0.232451	-3.2	yahO	hypothetical protein	0
EC958_2690	0.54	0.18	3.0441	0.0383	0.223499	0.2	8.63	2.1	0.0401441	0.328959	-4.19		phage major capsid protein	0
EC958_A0087	0.59	0.2	3.0424	0.0383	0.223499	-0.17	5.15	-0.41	0.679928	0.903093	-5.1	repA4		0
EC958_1067	-0.52	0.17	-3.0404	0.0384	0.223499	0.18	7.03	0.97	0.335053	0.7504	-5.39		phage tail fibre protein	0
EC958_1390	-0.63	0.21	-3.0408	0.0384	0.223499	0.1	5.77	0.43	0.672422	0.901374	-5.34	sitC	SitB protein	1	ecos02010: ABC transporters
EC958_1930	-0.6	0.2	-3.041	0.0384	0.223499	0.13	5.83	0.52	0.605074	0.879673	-5.37	nlpC	probable lipoprotein NlpC	0
EC958_1022	-0.68	0.22	-3.0371	0.0385	0.223499	-0.18	5.95	-0.75	0.456482	0.823939	-5.25		putative phage protein	0
EC958_1271	0.52	0.17	3.0317	0.0387	0.223499	0.18	6.59	0.87	0.385908	0.780851	-5.3		flagellar biosynthesis, hook protein	1	ecos02040: Flagellar assembly
EC958_2809	0.53	0.17	3.031	0.0387	0.223499	0.4	8.37	3.63	0.000618218	0.0386034	-0.45	yfgF	hypothetical protein	0
EC958_3382	-0.6	0.2	-3.033	0.0387	0.223499	-0.21	9.15	-2.39	0.0203663	0.248681	-3.75		glutathionylspermidine synthase	2	ecos01100: Metabolic pathways | ecos00480: Glutathione metabolism
EC958_0585	-0.51	0.17	-3.0298	0.0388	0.223499	0.35	6.29	1.42	0.162422	0.583984	-4.67		hypothetical protein	0
EC958_3724	0.53	0.17	3.026	0.0389	0.223499	0.13	8.71	1.16	0.251347	0.692774	-5.67	yheI	probable general secretion pathway protein J	1	ecos03070: Bacterial secretion system
EC958_3744	-0.52	0.17	-3.0262	0.0389	0.223499	-0.13	5.69	-0.53	0.600086	0.879673	-5.34	slyX	host factor for lysis of phiX174 infection	0
EC958_3317	0.52	0.17	3.0247	0.039	0.223499	-0.37	3.65	-0.62	0.53834	0.861113	-4.81		hypothetical protein	0
EC958_0009	0.7	0.23	3.0246	0.039	0.223499	0.6	1.99	0.79	0.432306	0.808403	-4.68		methyltransferase	2	ecos00270: Cysteine and methionine metabolism | ecos01100: Metabolic pathways
EC958_1602	-0.66	0.22	-3.0207	0.0391	0.223499	-0.12	6.35	-0.6	0.548425	0.864284	-5.46	sohB	possible protease SohB	0
EC958_0343	-0.51	0.17	-3.0191	0.0392	0.223499	0.3	6.88	1.7	0.0954774	0.460599	-4.47	rcsF	regulator of colanic acid synthesis	1	ecos02020: Two-component system
EC958_1263	-0.55	0.18	-3.0192	0.0392	0.223499	-0.08	5.71	-0.33	0.740604	0.927334	-5.32	mviM	putative virulence factor	0
EC958_1300	-0.6	0.2	-3.0179	0.0392	0.223499	0.24	4.1	0.59	0.560547	0.868228	-4.95	ycfF	HIT-like protein YcfF	0
EC958_4971	0.54	0.18	3.0189	0.0392	0.223499	-0.14	7.99	-1.43	0.157547	0.578516	-5.15		hypothetical protein	0
EC958_4903	0.54	0.18	3.0157	0.0393	0.223499	0.08	7.99	0.81	0.423376	0.802322	-5.81		hypothetical protein	0
EC958_2996	-0.58	0.19	-3.0171	0.0393	0.223499	0.01	7.32	0.05	0.963713	0.993256	-5.82	hypD	hydrogenase isoenzymes formation protein HypD	0
EC958_3180	-0.6	0.2	-3.0154	0.0393	0.223499	-0.02	3.6	-0.03	0.973373	0.995161	-4.97	ygfZ	tRNA-modifying protein YgfZ	0
EC958_3629	-0.7	0.23	-3.0167	0.0393	0.223499	-0.45	5.58	-1.88	0.0649916	0.391936	-4.04	argR	arginine repressor	0
EC958_4089	-0.6	0.2	-3.0163	0.0393	0.223499	-0.25	8.6	-2.78	0.00732245	0.154284	-2.74		group II intron-encoded reverse transcriptase/maturase	0
EC958_2075	-0.67	0.22	-3.0148	0.0394	0.223499	-0.32	6.31	-1.83	0.0718777	0.404398	-4.18	pykA	pyruvate kinase II	9	ecos00620: Pyruvate metabolism | ecos01240: Biosynthesis of cofactors | ecos00010: Glycolysis / Gluconeogenesis | ecos00230: Purine metabolism | ecos01120: Microbial metabolism in diverse environments | ecos01200: Carbon metabolism | ecos01100: Metabolic pathways | ecos01230: Biosynthesis of amino acids | ecos01110: Biosynthesis of secondary metabolites
EC958_2233	0.66	0.22	3.0132	0.0394	0.223499	0.08	7.71	0.56	0.57558	0.874719	-5.93	yedW	putative 2-component transcriptional regulator YedW	0
EC958_5016	-0.53	0.18	-3.0142	0.0394	0.223499							gltX	glutamate--tRNA ligase	6	ecos00860: Porphyrin and chlorophyll metabolism | ecos01120: Microbial metabolism in diverse environments | ecos01110: Biosynthesis of secondary metabolites | ecos01100: Metabolic pathways | ecos00970: Aminoacyl-tRNA biosynthesis | ecos01240: Biosynthesis of cofactors
EC958_3126	-0.51	0.17	-3.0147	0.0394	0.223499	-0.32	4.25	-0.96	0.33916	0.751693	-4.87	recC	exoribonuclease V gamma chain	1	ecos03440: Homologous recombination
EC958_4060	-0.52	0.17	-3.0085	0.0396	0.224138	-0.28	7.75	-2.1	0.0406404	0.328959	-4.06		glutamate transport protein	0
EC958_4664	-0.69	0.23	-3.0084	0.0396	0.224138							purA	PurA, subunit of adenylosuccinate synthase	4	ecos00250: Alanine, aspartate and glutamate metabolism | ecos00230: Purine metabolism | ecos01100: Metabolic pathways | ecos01240: Biosynthesis of cofactors
EC958_0081	-0.61	0.2	-3.0066	0.0397	0.224456	0.16	4.67	0.36	0.718582	0.92001	-5.02		hypothetical protein	0
EC958_3246	-0.72	0.24	-3.002	0.0399	0.224843	-0.2	7.69	-1.77	0.082648	0.42871	-4.57	ansB	L-asparaginase II	4	ecos01100: Metabolic pathways | ecos01110: Biosynthesis of secondary metabolites | ecos00460: Cyanoamino acid metabolism | ecos00250: Alanine, aspartate and glutamate metabolism
EC958_3554	-0.51	0.17	-3.0006	0.0399	0.224843	-0.21	5.29	-0.8	0.429934	0.807039	-5.08	yhbP	hypothetical protein	0
EC958_5106	-0.58	0.19	-3.0019	0.0399	0.224843	0.24	6.55	1.24	0.221634	0.658533	-5	yjaE	Regulator of sigma D	0
EC958_4432	-0.72	0.24	-2.9979	0.04	0.225159	0	8.22	0	0.999714	0.99973	-6.19	gldA	glycerol dehydrogenase	3	ecos00640: Propanoate metabolism | ecos01100: Metabolic pathways | ecos00561: Glycerolipid metabolism
EC958_3740	0.53	0.18	2.9959	0.0401	0.225228	-0.09	0.68	-0.07	0.946186	0.989045	-4.68	yheM	hypothetical protein	1	ecos04122: Sulfur relay system
EC958_4465	-0.52	0.18	-2.9968	0.0401	0.225228	-0.03	9.52	-0.39	0.694399	0.910196	-6.45	metH	homocysteine-N5-methyltetrahydrofolate transmethylase, B12-dependent	6	ecos01100: Metabolic pathways | ecos00670: One carbon pool by folate | ecos00450: Selenocompound metabolism | ecos01230: Biosynthesis of amino acids | ecos01110: Biosynthesis of secondary metabolites | ecos00270: Cysteine and methionine metabolism
EC958_2481	0.51	0.17	2.9931	0.0402	0.225542	-0.03	7.72	-0.21	0.836264	0.955149	-6.06	sanA	SanA protein	0
EC958_0895	-0.53	0.18	-2.9921	0.0403	0.22561	0.57	4.59	1.01	0.318878	0.739898	-4.8	moaC	molybdopterin biosynthesis, protein C	4	ecos00790: Folate biosynthesis | ecos04122: Sulfur relay system | ecos01100: Metabolic pathways | ecos01240: Biosynthesis of cofactors
EC958_0127	-0.73	0.24	-2.9915	0.0403	0.22561	-0.21	7.69	-1.67	0.0997552	0.471353	-4.7		right origin-binding protein	0
EC958_3665	0.6	0.2	2.9889	0.0404	0.225743	0.06	8.6	0.62	0.53548	0.86015	-6.11	envR	potential acrEF/envCD operon repressor	0
EC958_0239	0.56	0.19	2.9855	0.0405	0.225743	1.34	3.46	2.41	0.0194535	0.242948	-3.7	secA	preprotein translocase SecA	3	ecos03060: Protein export | ecos02024: Quorum sensing | ecos03070: Bacterial secretion system
EC958_1216	0.54	0.18	2.9853	0.0405	0.225743	0.12	6.22	0.57	0.571458	0.870868	-5.45	ycdO	protein YcdO	0
EC958_2550	-0.51	0.17	-2.9853	0.0405	0.225743	-0.1	6.57	-0.59	0.560875	0.868228	-5.52		Ada transcriptional dual regulator / O-6-methylguanine-DNA methyltransferase	0
EC958_1008	0.51	0.17	2.9838	0.0406	0.22581	0.03	1.3	0.04	0.971992	0.994986	-4.73		putative prophage protein	0
EC958_5046	-0.67	0.22	-2.9841	0.0406	0.22581	0.09	5.24	0.35	0.728214	0.922886	-5.31	ppdC	hypothetical protein	0
EC958_2957	-0.54	0.18	-2.9817	0.0407	0.225876	0.69	5.51	2.49	0.0157069	0.223936	-3.05	yqaA	hypothetical protein	0
EC958_3458	-0.53	0.18	-2.981	0.0407	0.225876	-0.18	7.73	-1.18	0.242475	0.683503	-5.37	ygiF	hypothetical protein	0
EC958_0247	-0.66	0.22	-2.9789	0.0408	0.226186	-0.27	7.1	-1.6	0.115639	0.504538	-4.66	ppdD	prepilin peptidase dependent protein D	0
EC958_2189	0.51	0.17	2.9732	0.041	0.22656	-0.11	5.68	-0.43	0.669048	0.900599	-5.37	fliZ	FliZ protein	2	ecos02040: Flagellar assembly | ecos02026: Biofilm formation - Escherichia coli
EC958_3151	0.53	0.18	2.974	0.041	0.22656	-0.11	8.39	-1.05	0.299735	0.722675	-5.7	ygeW	hypothetical protein	0
EC958_4127	0.5	0.17	2.9725	0.041	0.22656	-0.16	8.28	-1.49	0.142049	0.557903	-5.15		intergenic-region protein	0
EC958_1573	-0.51	0.17	-2.9713	0.0411	0.226868	0.09	5.5	0.31	0.759339	0.935068	-5.28		tail assembly protein I	0
EC958_1303	-0.53	0.18	-2.9686	0.0412	0.227176	0.2	5.52	0.75	0.456051	0.823572	-5.14	ycfN	hypothetical protein	2	ecos01100: Metabolic pathways | ecos00730: Thiamine metabolism
EC958_1619	-0.66	0.22	-2.9661	0.0413	0.227239	0.01	6.81	0.07	0.946321	0.989045	-5.73	yciR	hypothetical protein	2	ecos02026: Biofilm formation - Escherichia coli | ecos02024: Quorum sensing
EC958_3239	0.75	0.25	2.9665	0.0413	0.227239	0.09	3.98	0.19	0.853712	0.961856	-4.98	yggU	hypothetical protein	0
EC958_3936	0.5	0.17	2.962	0.0415	0.228032	-0.23	8.35	-2.28	0.0264333	0.278355	-3.79	yhjM	endoglucanase	0
EC958_2912	-0.58	0.2	-2.9582	0.0416	0.228032	0.91	2.34	1.22	0.226029	0.662116	-4.55		signal recognition particle protein	3	ecos03060: Protein export | ecos02024: Quorum sensing | ecos03070: Bacterial secretion system
EC958_2834	-0.5	0.17	-2.9568	0.0417	0.228032	0.52	4.7	1.17	0.248152	0.689659	-4.67	yfhJ	hypothetical protein	0
EC958_4725	-0.57	0.19	-2.9565	0.0417	0.228032	0.13	7.15	0.83	0.408369	0.792684	-5.5		fructose-1,6-bisphosphatase	8	ecos00010: Glycolysis / Gluconeogenesis | ecos00030: Pentose phosphate pathway | ecos01110: Biosynthesis of secondary metabolites | ecos01100: Metabolic pathways | ecos01200: Carbon metabolism | ecos00051: Fructose and mannose metabolism | ecos01120: Microbial metabolism in diverse environments | ecos00680: Methane metabolism
EC958_0435	0.5	0.17	2.9544	0.0418	0.228032	-0.03	7.77	-0.25	0.800234	0.948503	-6.01	matE/ecpD	Mat/Ecp fimbriae adhesin	0
EC958_3232	-0.5	0.17	-2.9531	0.0418	0.228032	-0.16	6.35	-0.82	0.413139	0.793929	-5.32	yggJ	hypothetical protein	0
EC958_3524	0.63	0.21	2.9529	0.0418	0.228032	0.18	7.03	1.1	0.275831	0.711344	-5.27		hypothetical protein	0
EC958_3538	-0.58	0.2	-2.9548	0.0418	0.228032	-0.41	5.92	-1.9	0.0619055	0.386385	-4.01		putative phosphotransferase system enzyme subunit	3	ecos00052: Galactose metabolism | ecos02060: Phosphotransferase system (PTS) | ecos01100: Metabolic pathways
EC958_1857	0.51	0.17	2.9498	0.042	0.228153	0.27	5.95	1.15	0.256339	0.694259	-4.98		hypothetical transporter YdgR	0
EC958_2008	0.5	0.17	2.9483	0.042	0.228153	-0.19	8.98	-1.96	0.0554114	0.368521	-4.55	yeaJ	hypothetical protein	0
EC958_3688	-0.66	0.22	-2.9492	0.042	0.228153							rplQ	50S ribosomal subunit protein L17	1	ecos03010: Ribosome
EC958_5108	-0.54	0.18	-2.9483	0.042	0.228153	0.38	2.97	0.65	0.517273	0.850855	-4.76	hemE	Uroporphyrinogen decarboxylase	4	ecos00860: Porphyrin and chlorophyll metabolism | ecos01110: Biosynthesis of secondary metabolites | ecos01100: Metabolic pathways | ecos01240: Biosynthesis of cofactors
EC958_3605	-0.51	0.17	-2.9463	0.0421	0.228454	0.23	5.75	0.86	0.391084	0.782399	-5.07	yhbJ	hypothetical protein	0
EC958_2083	-0.5	0.17	-2.9436	0.0422	0.228513	-0.48	2.53	-0.77	0.442917	0.815428	-4.74	ruvB	Holliday junction ATP-dependent helicase RuvB	1	ecos03440: Homologous recombination
EC958_3275	-0.78	0.27	-2.9457	0.0422	0.228513	-0.2	8.16	-2.02	0.0480833	0.347019	-4.25	iutA	ferric aerobactin receptor IutA	0
EC958_0780	-0.6	0.21	-2.9405	0.0424	0.229354	-0.22	2.77	-0.32	0.748528	0.931806	-4.81	yleB	2-octaprenyl-3-methyl-6-methoxy-1,4-benzoquinol hydroxylase	4	ecos01110: Biosynthesis of secondary metabolites | ecos01240: Biosynthesis of cofactors | ecos01100: Metabolic pathways | ecos00130: Ubiquinone and other terpenoid-quinone biosynthesis
EC958_1457	0.5	0.17	2.9373	0.0425	0.229652	-0.24	3.99	-0.54	0.594128	0.878873	-4.93		hypothetical protein	0
EC958_1506	0.52	0.18	2.9334	0.0427	0.230006	0.26	6.3	1.25	0.218028	0.65727	-4.9	ychJ	hypothetical protein	0
EC958_3043	0.5	0.17	2.9328	0.0427	0.230006	0.02	8.92	0.23	0.816021	0.951796	-6.35		PTS system, sucrose-specific IIBC component	2	ecos00500: Starch and sucrose metabolism | ecos02060: Phosphotransferase system (PTS)
EC958_3338	0.59	0.2	2.9336	0.0427	0.230006	-0.09	8.01	-0.79	0.433153	0.809066	-5.86	kpsS	polysialic acid capsule synthesis protein KpsS	0
EC958_2604	-0.64	0.22	-2.9293	0.0428	0.230041	-0.43	6.52	-2.07	0.0430857	0.335239	-3.81	menF	menaquinone-specific isochorismate synthase	5	ecos01240: Biosynthesis of cofactors | ecos01100: Metabolic pathways | ecos01110: Biosynthesis of secondary metabolites | ecos00130: Ubiquinone and other terpenoid-quinone biosynthesis | ecos01053: Biosynthesis of siderophore group nonribosomal peptides
EC958_2446	0.51	0.17	2.9282	0.0429	0.230041	0.09	3.97	0.18	0.858389	0.964262	-5.02	yehD	putative Yeh fimbrial subunit YehD	0
EC958_3770	0.52	0.18	2.9277	0.0429	0.230041	0.05	7.89	0.52	0.607921	0.881597	-5.94		phosphotriesterase-like protein	0
EC958_0549	-0.65	0.22	-2.9245	0.043	0.230041	-0.11	6.7	-0.61	0.54383	0.861689	-5.55		nucleoside channel; receptor of phage T6 and colicin K	0
EC958_1531	-0.63	0.22	-2.9228	0.0431	0.230041	0.23	6.25	1.09	0.279709	0.714555	-5.07	ompW	outer membrane protein W	0
EC958_1990	0.5	0.17	2.9245	0.0431	0.230041	0.11	8.56	1.04	0.303802	0.727856	-5.79	ydjE	hypothetical metabolite transport protein YdjE	0
EC958_1089	-0.64	0.22	-2.9216	0.0432	0.230041	-0.03	7.53	-0.26	0.794463	0.947485	-5.91		putative head morphogenesis protein	0
EC958_1906	0.7	0.24	2.9204	0.0432	0.230041	-0.27	4.16	-0.58	0.567093	0.869265	-4.89	ydiI	hypothetical protein	4	ecos00130: Ubiquinone and other terpenoid-quinone biosynthesis | ecos01100: Metabolic pathways | ecos01240: Biosynthesis of cofactors | ecos01110: Biosynthesis of secondary metabolites
EC958_4250	0.53	0.18	2.9222	0.0432	0.230041	0.03	8.3	0.25	0.801146	0.948872	-6.16	rffG	dTDP-glucose 4,6-dehydratase	6	ecos00525: Acarbose and validamycin biosynthesis | ecos00523: Polyketide sugar unit biosynthesis | ecos00541: O-Antigen nucleotide sugar biosynthesis | ecos01110: Biosynthesis of secondary metabolites | ecos01100: Metabolic pathways | ecos00521: Streptomycin biosynthesis
EC958_4789	-0.64	0.22	-2.9216	0.0432	0.230041	-0.5	7.26	-3.33	0.00154408	0.0682305	-1.17		transmembrane signal transducer for ferric citrate transport	1	ecos02020: Two-component system
EC958_A0066	0.54	0.19	2.9215	0.0432	0.230041	0.53	7.22	2.33	0.0233045	0.263672	-3.35		TrbJ	0
EC958_1222	0.51	0.18	2.917	0.0434	0.230442	0.19	9.87	3.17	0.00247838	0.0848567	-2.03	ycdS	hypothetical protein	1	ecos02026: Biofilm formation - Escherichia coli
EC958_3264	-0.52	0.18	-2.9156	0.0434	0.230442	0.07	6.51	0.34	0.73736	0.926966	-5.53		hypothetical protein	0
EC958_1103	-0.53	0.18	-2.913	0.0435	0.230442	-0.71	3.86	-1.63	0.107907	0.491962	-4.27		putative phage-related DNA-binding protein	0
EC958_3308	0.5	0.17	2.9148	0.0435	0.230442	0.06	5.04	0.22	0.825291	0.952604	-5.27		hypothetical protein	0
EC958_3576	-0.55	0.19	-2.9133	0.0435	0.230442							mrsA	protein MrsA	2	ecos00520: Amino sugar and nucleotide sugar metabolism | ecos01100: Metabolic pathways
EC958_2916	0.57	0.19	2.9069	0.0438	0.231792	-0.52	3.1	-0.8	0.429696	0.807039	-4.7		hypothetical protein	0
EC958_1036	0.5	0.17	2.9034	0.044	0.232132	0	7.29	-0.01	0.992192	0.998936	-5.88		putative phage protein	0
EC958_2311	0.61	0.21	2.9034	0.044	0.232132	0.6	4.49	1.46	0.149242	0.569689	-4.43		hypothetical protein	0
EC958_3857	-0.5	0.17	-2.9017	0.044	0.232132	-0.25	6.98	-1.82	0.0742587	0.411131	-4.35	ftsE	cell division ATP-binding protein FtsE	1	ecos02010: ABC transporters
EC958_4999	0.54	0.18	2.8952	0.0443	0.232995	0.1	6.43	0.48	0.630424	0.884997	-5.52		Lipid A biosynthesis lauroyl acyltransferase	1	ecos00540: Lipopolysaccharide biosynthesis
EC958_4361	-0.49	0.17	-2.8962	0.0443	0.232995	0.26	7.92	2.15	0.0360327	0.318547	-3.97		tRNA processing exoribonuclease BN	0
EC958_4718	-0.75	0.26	-2.8965	0.0443	0.232995	-0.05	6.26	-0.25	0.805455	0.950348	-5.59	chpR	antitoxin of the ChpB-ChpS toxin-antitoxin system	0
EC958_4879	0.5	0.17	2.8938	0.0444	0.233282	0.19	5.58	0.76	0.448193	0.817654	-5.14		hypothetical protein	0
EC958_4873	-0.5	0.17	-2.8846	0.0448	0.233754	0.39	3.49	0.89	0.379199	0.777145	-4.75	yccB	hypothetical protein	2	ecos00190: Oxidative phosphorylation | ecos02020: Two-component system
EC958_1451	-0.49	0.17	-2.8839	0.0448	0.233754	-0.07	5.77	-0.25	0.807207	0.950487	-5.43		hypothetical phage protein	0
EC958_2530	0.56	0.2	2.884	0.0448	0.233754	-0.36	4.9	-1.19	0.237293	0.676172	-4.7	ccmH	cytochrome c-type biogenesis protein CcmH	0
EC958_3488	0.52	0.18	2.8853	0.0448	0.233754	-0.11	3.69	-0.22	0.824236	0.952604	-5.02		hypothetical protein	0
EC958_3739	-0.53	0.18	-2.8844	0.0448	0.233754	1.07	1.81	1.37	0.174791	0.607215	-4.49	yheL	hypothetical protein	1	ecos04122: Sulfur relay system
EC958_0249	-0.62	0.21	-2.8835	0.0449	0.233754	-0.13	6.62	-0.78	0.439525	0.813314	-5.44	ampD	AmpD protein	0
EC958_2276	0.51	0.18	2.8831	0.0449	0.233754	-0.66	3.94	-1.45	0.152502	0.574106	-4.42		hypothetical protein	0
EC958_5074	0.66	0.23	2.8819	0.0449	0.233754	0.15	6.2	0.64	0.523186	0.85211	-5.46		hypothetical protein	0
EC958_4413	-0.77	0.27	-2.8816	0.0449	0.233754	0.39	6.67	2.04	0.0457175	0.34464	-3.89	yiiU	hypothetical protein	0
EC958_2992	-0.53	0.19	-2.8765	0.0452	0.234839	0.72	6.16	2.99	0.00412981	0.117487	-2	hycA	transcriptional repressor of hyc and hyp operons	0
EC958_0004	0.56	0.19	2.8749	0.0452	0.234839	-0.24	7.14	-1.61	0.112639	0.501128	-4.69		hypothetical protein	0
EC958_3797	-0.71	0.25	-2.8671	0.0456	0.236438	0.16	8.71	1.63	0.108199	0.492472	-5.01	pckA	ATP phosphoenolpyruvate carboxykinase	7	ecos01200: Carbon metabolism | ecos01100: Metabolic pathways | ecos01110: Biosynthesis of secondary metabolites | ecos01120: Microbial metabolism in diverse environments | ecos00010: Glycolysis / Gluconeogenesis | ecos00620: Pyruvate metabolism | ecos00020: Citrate cycle (TCA cycle)
EC958_A0002	-0.62	0.22	-2.868	0.0456	0.236438	0.12	6.29	0.39	0.695607	0.910198	-5.34		CcdB toxin	0
EC958_1971	0.55	0.19	2.866	0.0457	0.236478	-0.05	6.34	-0.27	0.784386	0.945454	-5.57	ydjX	hypothetical protein	0
EC958_2328	0.5	0.17	2.8658	0.0457	0.236478	-0.29	5.91	-1.27	0.209049	0.647139	-4.78		hypothetical protein	0
EC958_1100	-0.58	0.2	-2.8621	0.0458	0.236518	1.33	5.08	3.51	0.000891004	0.0499332	-1.42		hypothetical protein	0
EC958_2057	0.57	0.2	2.8636	0.0458	0.236518	0.03	4.95	0.11	0.914263	0.982353	-5.27	pphA	serine/threonine protein phosphatase 1	0
EC958_0255	0.49	0.17	2.8597	0.0459	0.236558	0.18	5.53	0.73	0.471374	0.830581	-5.19	pdhR	pyruvate dehydrogenase complex repressor	0
EC958_0293	0.53	0.18	2.8607	0.0459	0.236558	0.28	8.48	2.67	0.00988539	0.181969	-2.96		ECSF_0165-type fimbriae putative protein	0
EC958_5000	-0.49	0.17	-2.8575	0.046	0.236835	0.25	6.44	1.14	0.259544	0.695652	-5.01		LL-diaminopimelate aminotransferase	0
EC958_5062	0.61	0.21	2.8569	0.0461	0.236991	0.17	8.42	1.58	0.11993	0.51118	-5.06		pap fimbrial pilin protein	0
EC958_2950	0.61	0.21	2.8542	0.0462	0.236991	-0.12	2.85	-0.17	0.867957	0.966845	-4.81		hypothetical protein	0
EC958_0214	-0.5	0.18	-2.8502	0.0464	0.236991	-0.02	8.54	-0.18	0.858633	0.964262	-6.25	leuA	2-isopropylmalate synthase	6	ecos01100: Metabolic pathways | ecos01110: Biosynthesis of secondary metabolites | ecos00290: Valine, leucine and isoleucine biosynthesis | ecos01230: Biosynthesis of amino acids | ecos01210: 2-Oxocarboxylic acid metabolism | ecos00620: Pyruvate metabolism
EC958_0747	0.58	0.2	2.8505	0.0464	0.236991	-0.08	8.13	-0.65	0.516225	0.850547	-5.95		putative transcriptional regulator	0
EC958_2338	0.5	0.17	2.8497	0.0464	0.236991	-0.22	8.02	-1.66	0.101742	0.478449	-4.79		hypothetical protein	0
EC958_3521	-0.67	0.23	-2.8494	0.0464	0.236991	-0.01	8.28	-0.14	0.888836	0.973279	-6.21	tdcA	tdc operon transcriptional activator	0
EC958_3873	0.67	0.24	2.8494	0.0464	0.236991	-0.3	6.73	-1.66	0.102655	0.48045	-4.49	nikD	nickel transport ATP-binding protein NikD	1	ecos02010: ABC transporters
EC958_A0149	-0.75	0.26	-2.8494	0.0464	0.236991	0.58	4.96	1.29	0.203891	0.641043	-4.55		toxin-antitoxin system, antitoxin component, AbrB family	0
EC958_1596	0.52	0.18	2.8478	0.0465	0.237266	0.14	8.45	1.41	0.16319	0.585468	-5.28	yciQ	hypothetical protein	0
EC958_1121	0.7	0.25	2.8383	0.0469	0.238086	1.54	1.81	1.64	0.106523	0.489271	-4.43	rpsA	30S ribosomal subunit protein S1	1	ecos03010: Ribosome
EC958_A0067	0.55	0.19	2.8402	0.0469	0.238086	0.33	6.72	1.35	0.181837	0.617972	-4.78		TrbF	0
EC958_4262	0.63	0.22	2.838	0.047	0.238086	0.28	10.05	4.43	4.34244e-05	0.00714041	1.72		hypothetical protein	0
EC958_2427	0.63	0.22	2.8342	0.0471	0.238086	-0.12	7.17	-0.82	0.418326	0.798183	-5.54		PTS system, galactitol-specific IIC component	3	ecos00052: Galactose metabolism | ecos02060: Phosphotransferase system (PTS) | ecos01100: Metabolic pathways
EC958_5084	-0.7	0.25	-2.8339	0.0472	0.238086	-0.25	5.17	-0.84	0.406845	0.792025	-5.04		hypothetical protein	0
EC958_3067	0.6	0.21	2.8289	0.0474	0.238086	0.02	7.32	0.17	0.868063	0.966845	-5.92	sdaB	L-serine dehydratase (deaminase), L-SD2	6	ecos00270: Cysteine and methionine metabolism | ecos00260: Glycine, serine and threonine metabolism | ecos01110: Biosynthesis of secondary metabolites | ecos01230: Biosynthesis of amino acids | ecos01100: Metabolic pathways | ecos01200: Carbon metabolism
EC958_4433	-0.65	0.23	-2.8291	0.0474	0.238086	0.19	7.89	1.63	0.109669	0.496325	-4.84	talC	fructose-6-phosphate aldolase 2	0
EC958_5141	0.48	0.17	2.8285	0.0474	0.238086	-0.23	7.93	-2.13	0.0374175	0.324282	-3.97	yafX1	Antirestriction protein	0
EC958_5223	0.59	0.21	2.8269	0.0475	0.238086	0.24	6.53	1.15	0.255763	0.693992	-5.1		putative prophage protein	0
EC958_1235	0.6	0.21	2.8261	0.0475	0.238086	0.17	7.57	1.15	0.255304	0.693703	-5.34	csgC	putative curli production protein CsgC	1	ecos02026: Biofilm formation - Escherichia coli
EC958_4950	0.58	0.21	2.8265	0.0475	0.238086	0.05	6.31	0.24	0.80878	0.950631	-5.63		transposase	0
EC958_2488	-0.49	0.17	-2.8273	0.0475	0.238086	-0.05	5.96	-0.2	0.838376	0.9566	-5.44	galS	GalS transcriptional repressor	0
EC958_4844	0.48	0.17	2.8219	0.0477	0.238086	1.26	0.62	0.9	0.374561	0.776194	-4.61		hypothetical protein	0
EC958_1239	0.55	0.2	2.8219	0.0477	0.238086	0.29	8.67	3.1	0.00306261	0.0987442	-1.97	mdoC	glucans biosynthesis protein MdoC	0
EC958_4953	-0.66	0.23	-2.8231	0.0477	0.238086	-0.07	7.51	-0.53	0.600928	0.879673	-5.85		integrase core domain protein	0
EC958_2881	0.48	0.17	2.8235	0.0477	0.238086	0.08	6.27	0.35	0.725618	0.922565	-5.53	yfiC	hypothetical protein	0
EC958_4050	0.48	0.17	2.8221	0.0477	0.238086	0.36	3.92	0.87	0.390382	0.781557	-4.84	pyrE	orotate phosphoribosyltransferase	3	ecos01100: Metabolic pathways | ecos01240: Biosynthesis of cofactors | ecos00240: Pyrimidine metabolism
EC958_4636	-0.48	0.17	-2.8217	0.0477	0.238086	0.03	2.94	0.03	0.97518	0.995213	-4.8		elongation factor P (EF-P)	0
EC958_0332	-0.55	0.19	-2.8201	0.0478	0.238086	0.1	7.58	0.83	0.411909	0.793809	-5.69	ldcC	lysine decarboxylase, constitutive	4	ecos01120: Microbial metabolism in diverse environments | ecos00310: Lysine degradation | ecos01110: Biosynthesis of secondary metabolites | ecos01100: Metabolic pathways
EC958_3722	0.5	0.18	2.8203	0.0478	0.238086	0.24	8.35	2.35	0.0222629	0.257805	-3.65	hofH	putative general secretion pathway protein H	1	ecos03070: Bacterial secretion system
EC958_4422	0.48	0.17	2.8215	0.0478	0.238086	0.21	7.35	1.58	0.120272	0.51118	-4.78	yiiX	hypothetical protein	0
EC958_0418	-0.58	0.21	-2.8176	0.0479	0.238086	-0.07	6.81	-0.45	0.654438	0.894472	-5.63		crl transcriptional regulator	0
EC958_2413	0.54	0.19	2.8187	0.0479	0.238086	-0.41	6.33	-1.94	0.0570439	0.374807	-3.98	yegM	hypothetical protein	1	ecos02020: Two-component system
EC958_3233	-0.52	0.19	-2.8181	0.0479	0.238086	-0.18	5.91	-0.78	0.440975	0.814555	-5.25	gshB	glutathione synthetase	4	ecos00270: Cysteine and methionine metabolism | ecos00480: Glutathione metabolism | ecos01240: Biosynthesis of cofactors | ecos01100: Metabolic pathways
EC958_4404	-0.57	0.2	-2.8185	0.0479	0.238086	-0.57	3.43	-1.06	0.291932	0.720965	-4.63	tpiA	triosephosphate isomerase	8	ecos00010: Glycolysis / Gluconeogenesis | ecos01120: Microbial metabolism in diverse environments | ecos00051: Fructose and mannose metabolism | ecos00562: Inositol phosphate metabolism | ecos01200: Carbon metabolism | ecos01100: Metabolic pathways | ecos01230: Biosynthesis of amino acids | ecos01110: Biosynthesis of secondary metabolites
EC958_0809	-0.69	0.24	-2.8166	0.048	0.238086	0.87	4.52	2.14	0.0367635	0.322155	-3.72		hypothetical protein	0
EC958_1119	0.49	0.17	2.8168	0.048	0.238086	0.4	7.12	2.71	0.00889153	0.172274	-2.63	ycaL	putative metalloprotease YcaL	0
EC958_0458	0.52	0.19	2.814	0.0481	0.238086	-0.27	6.82	-1.66	0.103003	0.48052	-4.52	ykgH	hypothetical protein	0
EC958_2810	0.49	0.17	2.8137	0.0481	0.238086	0.02	4.35	0.05	0.962205	0.992859	-5.07		hypothetical protein	0
EC958_3199	0.49	0.18	2.8138	0.0481	0.238086	0.09	7.98	0.7	0.485813	0.832715	-5.92		hypothetical transcriptional regulator YgfI	0
EC958_3913	-0.76	0.27	-2.815	0.0481	0.238086	0.21	10.61	3.25	0.00195775	0.074865	-2.01	hdeA	protein HdeA	0
EC958_0215	0.53	0.19	2.8124	0.0482	0.238121	0.17	8.52	1.9	0.0630947	0.38882	-4.57		leu operon leader peptide	0
EC958_A0130	0.48	0.17	2.8131	0.0482	0.238121	0.12	7.16	0.39	0.699349	0.911929	-5.53		PecM	0
EC958_2945	0.54	0.19	2.8041	0.0486	0.239866	0.77	3.76	1.43	0.159386	0.580687	-4.44		hypothetical protein	0
EC958_2289	-0.73	0.26	-2.8022	0.0487	0.240128	-0.29	8.72	-3.13	0.00276407	0.0915112	-1.86		putative peptide synthetase-like protein	1	ecos01053: Biosynthesis of siderophore group nonribosomal peptides
EC958_4541	0.49	0.18	2.7984	0.0489	0.240883	-0.13	5.62	-0.52	0.603582	0.879673	-5.27	yjcH	hypothetical protein	0
EC958_4269	0.51	0.18	2.7942	0.0491	0.241636	0.19	7.09	1.26	0.211878	0.64957	-5.12		hypothetical protein	0
EC958_2761	0.5	0.18	2.7919	0.0492	0.241896	-0.13	6.31	-0.54	0.591742	0.878873	-5.4	hemF	coproporphyrinogen III oxidase, aerobic	4	ecos00860: Porphyrin and chlorophyll metabolism | ecos01100: Metabolic pathways | ecos01240: Biosynthesis of cofactors | ecos01110: Biosynthesis of secondary metabolites
EC958_0511	-0.48	0.17	-2.7885	0.0494	0.241979	-0.17	8.99	-2.15	0.0359154	0.31808	-4.17	yaiH	penicillin-binding protein AmpH	0
EC958_2230	0.48	0.17	2.789	0.0494	0.241979	0	7.39	0.02	0.981863	0.996202	-5.99		outer membrane protein N	2	ecos02020: Two-component system | ecos01501: beta-Lactam resistance
EC958_2751	0.48	0.17	2.7879	0.0494	0.241979	0.01	6.38	0.05	0.957531	0.991202	-5.65	cysP	thiosulfate binding protein	2	ecos02010: ABC transporters | ecos00920: Sulfur metabolism
EC958_3114	0.51	0.18	2.7863	0.0495	0.241979	0.13	8.4	1.12	0.265465	0.702419	-5.64		antiterminator	2	ecos01100: Metabolic pathways | ecos00540: Lipopolysaccharide biosynthesis
EC958_3875	0.47	0.17	2.7854	0.0495	0.241979	-0.1	6.54	-0.47	0.636733	0.887771	-5.6	nikR	nickel responsive transcriptional regulator	0
EC958_4314	-0.53	0.19	-2.7862	0.0495	0.241979	0.19	8.39	2.02	0.047805	0.347019	-4.31	rmuC	DNA recombination protein RmuC	0
EC958_0699	0.49	0.18	2.784	0.0496	0.242006	-0.03	6.46	-0.14	0.887636	0.972558	-5.61		putative transketolase N-terminal section (TK)	6	ecos01120: Microbial metabolism in diverse environments | ecos01230: Biosynthesis of amino acids | ecos01110: Biosynthesis of secondary metabolites | ecos01200: Carbon metabolism | ecos01100: Metabolic pathways | ecos00030: Pentose phosphate pathway
EC958_2091	0.47	0.17	2.7844	0.0496	0.242006	0.09	6.67	0.54	0.594152	0.878873	-5.57	yecE	hypothetical protein	0
EC958_4263	-0.54	0.2	-2.7822	0.0497	0.242264	-0.14	8.29	-1.13	0.262419	0.7001	-5.58	hemY	protoheme IX synthesis late stage protein	0
EC958_0302	-0.47	0.17	-2.7796	0.0498	0.242521	0.05	4.32	0.14	0.891444	0.973279	-5.08	hemL	glutamate-1-semialdehyde 2,1-aminomutase	5	ecos01120: Microbial metabolism in diverse environments | ecos00860: Porphyrin and chlorophyll metabolism | ecos01240: Biosynthesis of cofactors | ecos01100: Metabolic pathways | ecos01110: Biosynthesis of secondary metabolites
EC958_4961	-0.71	0.26	-2.7766	0.05	0.242829	0.16	6.34	0.71	0.478236	0.831495	-5.44		hypothetical protein	0
EC958_1750	-0.73	0.26	-2.7743	0.0501	0.242829	0.78	5.51	2.8	0.00705757	0.153872	-2.52	osmC	osmotically inducible protein OsmC	0
EC958_2280	0.53	0.19	2.7748	0.0501	0.242829	0.21	6.52	1.22	0.229414	0.666098	-5.07		hypothetical protein	0
EC958_3070	-0.66	0.24	-2.7742	0.0501	0.242829	-0.09	7.86	-0.74	0.463114	0.828333	-5.8	fucA	L-fuculose phosphate aldolase	3	ecos01100: Metabolic pathways | ecos00051: Fructose and mannose metabolism | ecos01120: Microbial metabolism in diverse environments
EC958_A0035	0.72	0.26	2.7747	0.0501	0.242829
EC958_1680	-0.48	0.17	-2.7726	0.0502	0.242854	-0.22	7.97	-1.92	0.0594967	0.38034	-4.37	ydbK	probable pyruvate-flavodoxin oxidoreductase	8	ecos01110: Biosynthesis of secondary metabolites | ecos01200: Carbon metabolism | ecos01100: Metabolic pathways | ecos00650: Butanoate metabolism | ecos01120: Microbial metabolism in diverse environments | ecos00010: Glycolysis / Gluconeogenesis | ecos00620: Pyruvate metabolism | ecos00020: Citrate cycle (TCA cycle)
EC958_2412	0.49	0.18	2.7717	0.0502	0.242854	0.15	5.6	0.45	0.655637	0.894472	-5.3	yegL	hypothetical protein	0
EC958_3323	0.48	0.17	2.7715	0.0503	0.243109	-0.53	6.52	-2.75	0.00804071	0.161897	-2.51		hypothetical protein	0
EC958_1309	-0.56	0.2	-2.7678	0.0504	0.243134	0.11	2.88	0.15	0.879049	0.970295	-4.85	ycfR	hypothetical protein	0
EC958_4225	-0.48	0.17	-2.7681	0.0504	0.243134	0.06	8.15	0.47	0.638333	0.887771	-6.05	rbsK	ribokinase	2	ecos00030: Pentose phosphate pathway | ecos01100: Metabolic pathways
EC958_1726	-0.68	0.24	-2.7674	0.0505	0.243387	0.31	6.26	1.65	0.10414	0.482822	-4.46	yncE	hypothetical protein	0
EC958_A0022	-0.52	0.19	-2.7644	0.0506	0.243436	0.23	5.68	0.59	0.554909	0.866997	-5.07		single-strand binding protein	3	ecos03440: Homologous recombination | ecos03030: DNA replication | ecos03430: Mismatch repair
EC958_1347	0.48	0.17	2.7626	0.0507	0.243436	0.58	6.59	2.84	0.00622567	0.146244	-2.3		phage replication protein O	0
EC958_0087	-0.61	0.22	-2.7626	0.0507	0.243436	0.1	9.74	1.42	0.162059	0.583984	-5.63	yjjM	putative DNA-binding transcriptional regulator	0
EC958_A0026	-0.48	0.17	-2.7632	0.0507	0.243436	-0.2	7.1	-0.72	0.475845	0.831495	-5.35		PsiA	0
EC958_0997	0.47	0.17	2.7594	0.0509	0.243986	0.42	5.79	1.84	0.070993	0.402593	-4.07		leucyl, phenylalanyl-tRNA-protein transferase	0
EC958_1444	-0.6	0.22	-2.7566	0.051	0.243986	-0.23	6.21	-1.15	0.254913	0.693703	-4.97	ycgT	hypothetical protein	2	ecos01100: Metabolic pathways | ecos00561: Glycerolipid metabolism
EC958_3303	-0.55	0.2	-2.7567	0.051	0.243986	0.19	6.07	0.84	0.406854	0.792025	-5.22		hypothetical protein	0
EC958_4996	0.51	0.18	2.7556	0.0511	0.243986	0.2	7.59	1.54	0.128953	0.530105	-4.88	yfdX	hypothetical protein	0
EC958_3823	-0.64	0.23	-2.7546	0.0511	0.243986	-0.06	8.23	-0.56	0.577	0.875797	-5.96	glgA	glycogen synthase	4	ecos01110: Biosynthesis of secondary metabolites | ecos00500: Starch and sucrose metabolism | ecos01100: Metabolic pathways | ecos02026: Biofilm formation - Escherichia coli
EC958_3888	-0.47	0.17	-2.7551	0.0511	0.243986	-0.04	8.56	-0.4	0.693428	0.909998	-6.18	yhiN	hypothetical protein	0
EC958_2763	-0.47	0.17	-2.7531	0.0512	0.244009	-0.18	5.63	-0.67	0.507983	0.845724	-5.2	eutK	ethanolamine utilization protein EutK	0
EC958_3307	0.47	0.17	2.7542	0.0512	0.244009	-0.03	7.15	-0.23	0.822403	0.952604	-5.85		hypothetical protein	0
EC958_1416	0.65	0.23	2.7519	0.0513	0.244213	0.34	6.8	1.86	0.068705	0.397688	-4.22	ycgK	protein YcgK	0
EC958_1503	0.47	0.17	2.7471	0.0515	0.244213	0.09	5.92	0.41	0.68684	0.9069	-5.38		hypothetical protein	0
EC958_4515	-0.56	0.21	-2.7479	0.0515	0.244213	0.2	7.81	1.55	0.125644	0.524367	-4.92	tyrB	aromatic-amino-acid aminotransferase	8	ecos00350: Tyrosine metabolism | ecos00270: Cysteine and methionine metabolism | ecos00360: Phenylalanine metabolism | ecos01110: Biosynthesis of secondary metabolites | ecos01230: Biosynthesis of amino acids | ecos00400: Phenylalanine, tyrosine and tryptophan biosynthesis | ecos01100: Metabolic pathways | ecos00401: Novobiocin biosynthesis
EC958_0236	-0.69	0.25	-2.7424	0.0518	0.244213							lpxC	UDP-3-O-[3-hydroxymyristoyl] N-acetylglucosamine deacetylase	2	ecos01100: Metabolic pathways | ecos00540: Lipopolysaccharide biosynthesis
EC958_1452	0.48	0.18	2.7426	0.0518	0.244213	0.54	7.14	3.44	0.00111663	0.0585995	-0.88		hypothetical protein	0
EC958_3021	-0.5	0.18	-2.7415	0.0518	0.244213	-0.17	5.41	-0.55	0.585118	0.878729	-5.25	cysC	adenylylsulfate kinase	4	ecos00230: Purine metabolism | ecos01120: Microbial metabolism in diverse environments | ecos00920: Sulfur metabolism | ecos01100: Metabolic pathways
EC958_A0061	0.46	0.17	2.7419	0.0518	0.244213	0.06	7.51	0.27	0.788306	0.945909	-5.73		TrbE	0
EC958_1769	0.54	0.2	2.7399	0.0519	0.244213	0.07	7.47	0.45	0.657745	0.895583	-5.85		F9-type fimbriae periplasmic chaperone protein	0
EC958_2039	0.47	0.17	2.7406	0.0519	0.244213	-0.69	4.72	-2.13	0.0377332	0.324282	-3.66		hypothetical protein	0
EC958_4450	0.47	0.17	2.7393	0.0519	0.244213	0.03	8.26	0.26	0.792174	0.947115	-6.17		putative citrate permease	0
EC958_2048	-0.58	0.21	-2.7383	0.052	0.244213	0.32	4.26	0.87	0.390217	0.781557	-4.86	htpX	probable protease (heat shock protein HtpX)	0
EC958_3974	0.47	0.17	2.7383	0.052	0.244213	-0.1	7.62	-0.72	0.473327	0.831495	-5.74	xylH	putative xylose transport system permease protein XylH	1	ecos02010: ABC transporters
EC958_4744	0.5	0.18	2.7387	0.052	0.244213	-0.09	7.88	-0.67	0.502447	0.841557	-5.86		putative transcriptional regulator	0
EC958_1251	0.47	0.17	2.7366	0.0521	0.244213	0.34	7.32	2.51	0.0150744	0.21825	-3.11		cytochrome b561-like protein 2	0
EC958_1504	0.47	0.17	2.7362	0.0521	0.244213	-0.27	4.88	-0.75	0.457649	0.825442	-5.01		hypothetical protein	2	ecos01100: Metabolic pathways | ecos00591: Linoleic acid metabolism
EC958_1915	0.47	0.17	2.7364	0.0521	0.244213	0.16	6.7	0.87	0.390265	0.781557	-5.37	ydiO	hypothetical protein	0
EC958_2494	-0.48	0.18	-2.7367	0.0521	0.244213	-0.29	6.05	-1.39	0.169081	0.597048	-4.71	yeiE	putative transcriptional regulator LYSR-type	0
EC958_2662	0.52	0.19	2.7355	0.0521	0.244213	0.1	5.71	0.43	0.670667	0.900926	-5.38	yfcA	putative structural protein	0
EC958_1572	-0.46	0.17	-2.7317	0.0523	0.24485	-0.05	6.82	-0.29	0.771207	0.941361	-5.71		tail fiber component K	0
EC958_0211	-0.57	0.21	-2.731	0.0524	0.24485	0.12	6.53	0.63	0.530866	0.857485	-5.47	leuD	3-isopropylmalate dehydratase small subunit	6	ecos01100: Metabolic pathways | ecos01230: Biosynthesis of amino acids | ecos01210: 2-Oxocarboxylic acid metabolism | ecos00290: Valine, leucine and isoleucine biosynthesis | ecos01110: Biosynthesis of secondary metabolites | ecos00660: C5-Branched dibasic acid metabolism
EC958_0603	0.52	0.19	2.7266	0.0526	0.24485	0.28	7.16	1.79	0.0795168	0.423603	-4.4	acrR	acrAB operon repressor	0
EC958_0605	-0.46	0.17	-2.7266	0.0526	0.24485	-0.17	2.15	-0.2	0.843662	0.957393	-4.75	ybaM	hypothetical protein	0
EC958_3597	-0.47	0.17	-2.7275	0.0526	0.24485	0.19	6.61	0.95	0.346515	0.75493	-5.25	yrbH	putative isomerase	2	ecos01100: Metabolic pathways | ecos00540: Lipopolysaccharide biosynthesis
EC958_4447	-0.58	0.21	-2.7267	0.0526	0.24485	0.16	7.5	1.14	0.2592	0.695652	-5.34	oxyR	hydrogen peroxide-inducible genes activator	1	ecos02026: Biofilm formation - Escherichia coli
EC958_4690	-0.65	0.24	-2.7275	0.0526	0.24485	-0.09	4.55	-0.25	0.799832	0.948503	-5.13	rplI	50S ribosomal subunit protein L9	1	ecos03010: Ribosome
EC958_2565	0.47	0.17	2.7244	0.0527	0.24485	0.03	6.45	0.14	0.889732	0.973279	-5.65	yfaT	hypothetical protein	0
EC958_3101	0.53	0.2	2.7254	0.0527	0.24485	0.76	1.37	0.81	0.420449	0.800184	-4.67		hypothetical protein	0
EC958_3884	-0.52	0.19	-2.7231	0.0528	0.24485	-0.12	9.01	-1.35	0.182959	0.617972	-5.52	yhiH	hypothetical ABC transporter ATP-binding protein YhiH	0
EC958_5130	0.47	0.17	2.7232	0.0528	0.24485	-0.03	6.65	-0.2	0.842005	0.957393	-5.71		hypothetical protein	0
EC958_3160	0.55	0.2	2.7213	0.0529	0.24485	-0.04	7.38	-0.26	0.797123	0.948108	-5.92		SsnA protein	0
EC958_4442	-0.61	0.22	-2.7208	0.0529	0.24485	-0.58	7.58	-1.85	0.0700287	0.402577	-4.08		phosphoenolpyruvate carboxylase subunit	5	ecos01200: Carbon metabolism | ecos01100: Metabolic pathways | ecos00620: Pyruvate metabolism | ecos01120: Microbial metabolism in diverse environments | ecos00680: Methane metabolism
EC958_0291	-0.49	0.18	-2.7188	0.053	0.24485	-0.07	8.75	-0.78	0.436761	0.812254	-6.01	hrpB	ATP-dependent helicase HrpB	0
EC958_3461	-0.46	0.17	-2.7199	0.053	0.24485	-0.86	4.11	-1.81	0.074877	0.412241	-4.13		tRNA nucleotidyl transferase	0
EC958_0097	-0.51	0.19	-2.7198	0.053	0.24485	0.25	7.28	1.93	0.0589169	0.38034	-4.22	fhuF	ferric iron reductase protein FhuF	0
EC958_2195	-0.6	0.22	-2.7174	0.0531	0.245092	-0.24	6.59	-1.17	0.246034	0.687015	-5.06	amyA	cytoplasmic alpha-amylase	3	ecos01110: Biosynthesis of secondary metabolites | ecos01100: Metabolic pathways | ecos00500: Starch and sucrose metabolism
EC958_3439	-0.5	0.19	-2.7157	0.0532	0.245332	-0.24	6.65	-1.28	0.206459	0.644481	-5.03	ygiB	hypothetical protein	0
EC958_0193	-0.47	0.17	-2.7129	0.0534	0.245813	0.17	8.82	1.73	0.0885	0.444573	-4.85	hepA	probable ATP-dependent RNA helicase	0
EC958_5167	0.47	0.17	2.7124	0.0534	0.245813	-0.28	5.7	-1.14	0.257344	0.694259	-4.92		hypothetical protein	0
EC958_0928	0.46	0.17	2.7095	0.0536	0.246291	0.28	7.52	2.19	0.032462	0.303522	-3.77	ybiP	hypothetical protein	0
EC958_4640	-0.58	0.21	-2.7095	0.0536	0.246291	0.05	6.63	0.29	0.774343	0.942442	-5.68		outer membrane lipoprotein blc	0
EC958_1057	0.49	0.18	2.7079	0.0537	0.24653	0.17	6.2	0.7	0.484598	0.832715	-5.32	ycaD	hypothetical protein	0
EC958_1720	-0.47	0.17	-2.7045	0.0538	0.246547	0.59	4.03	1.29	0.203834	0.641043	-4.54	ydcX	hypothetical protein	0
EC958_2237	0.55	0.2	2.7052	0.0538	0.246547	0.18	6.64	0.94	0.35051	0.75954	-5.33	yodA	hypothetical protein	0
EC958_2795	-0.6	0.22	-2.7037	0.0539	0.246565							dapA	dihydrodipicolinate synthase	6	ecos00300: Lysine biosynthesis | ecos01100: Metabolic pathways | ecos01230: Biosynthesis of amino acids | ecos01110: Biosynthesis of secondary metabolites | ecos01120: Microbial metabolism in diverse environments | ecos00261: Monobactam biosynthesis
EC958_4771	-0.6	0.22	-2.7033	0.0539	0.246565	0.04	9.18	0.46	0.645968	0.890475	-6.35		putative cytoplasmic protein	0
EC958_1835	0.47	0.17	2.7009	0.054	0.246802	0.52	5.88	2.14	0.0365953	0.322155	-3.63		membrane-associated protein UidC	0
EC958_4322	-0.47	0.17	-2.7004	0.0541	0.247039	0.18	6.29	0.83	0.410544	0.792684	-5.34	rfaH	transcriptional activator RfaH	0
EC958_3449	0.53	0.2	2.6979	0.0542	0.247072	0.03	9.56	0.51	0.613828	0.881982	-6.44	yqiH	putative periplasmic chaperone YqiH	0
EC958_1569	-0.46	0.17	-2.696	0.0543	0.247072	-0.1	8.25	-0.83	0.408281	0.792684	-5.84		phage tail tape-measure protein	0
EC958_3664	0.6	0.22	2.6956	0.0543	0.247072	0.4	6.93	2.18	0.0336774	0.307086	-3.71	yhdU	hypothetical protein	0
EC958_3944	0.46	0.17	2.6956	0.0543	0.247072	-0.01	6.66	-0.04	0.966988	0.993446	-5.71		hypothetical protein	0
EC958_0451	0.53	0.2	2.6947	0.0544	0.247089	0.1	8.68	1.05	0.297066	0.720965	-5.78	ykgB	hypothetical protein	0
EC958_0024	0.47	0.17	2.6946	0.0544	0.247089	-0.07	8.26	-0.57	0.571053	0.870868	-6.04		putative DNA-binding transcriptional regulator	0
EC958_1169	-0.46	0.17	-2.6933	0.0545	0.247324	0.29	5.38	0.97	0.335893	0.7504	-4.98	yccT	hypothetical protein	0
EC958_3427	0.46	0.17	2.6913	0.0546	0.247559	0.12	7.35	0.95	0.346628	0.75493	-5.47		hypothetical protein	0
EC958_0062	-0.59	0.22	-2.6896	0.0547	0.247634	0.18	6.13	0.87	0.389425	0.781557	-5.24	yjiG	hypothetical protein	0
EC958_2220	-0.48	0.18	-2.6869	0.0548	0.247634	-0.42	5.79	-1.83	0.0720205	0.404398	-4.1		hypothetical protein	2	ecos01100: Metabolic pathways | ecos00051: Fructose and mannose metabolism
EC958_3201	-0.53	0.2	-2.6871	0.0548	0.247634	-0.33	7.13	-2.06	0.043824	0.338176	-3.93	yggE	hypothetical protein	0
EC958_0365	0.46	0.17	2.6864	0.0549	0.247634	-0.23	7.07	-1.41	0.165383	0.590589	-4.92	yafL	hypothetical lipoprotein YafL	0
EC958_3663	0.5	0.18	2.6862	0.0549	0.247634	-0.02	7.68	-0.14	0.885613	0.972193	-6.02	yhdJ	putative adenine-specific methylase YhdJ	0
EC958_4522	0.45	0.17	2.683	0.0551	0.247634	-0.11	7.6	-0.82	0.414173	0.795296	-5.67		putative lactate dehydrogenase	7	ecos00010: Glycolysis / Gluconeogenesis | ecos00620: Pyruvate metabolism | ecos00270: Cysteine and methionine metabolism | ecos00640: Propanoate metabolism | ecos01100: Metabolic pathways | ecos01110: Biosynthesis of secondary metabolites | ecos01120: Microbial metabolism in diverse environments
EC958_4936	-0.61	0.23	-2.6796	0.0552	0.247634	-0.05	7.7	-0.36	0.721216	0.920461	-5.97		integrase core domain protein	0
EC958_2396	0.48	0.18	2.6805	0.0552	0.247634	-0.24	6.96	-1.45	0.151948	0.573342	-4.84	wcaD	putative colanic acid polymerase	0
EC958_3104	0.53	0.2	2.6805	0.0552	0.247634	-0.21	8.05	-1.69	0.097454	0.465383	-4.78		hypothetical protein	1	ecos03070: Bacterial secretion system
EC958_0938	-0.5	0.19	-2.6773	0.0554	0.247634	0.28	5.81	0.49	0.626934	0.884629	-5.3	moeB	molybdopterin biosynthesis protein MoeB	1	ecos04122: Sulfur relay system
EC958_3291	0.52	0.19	2.6765	0.0554	0.247634	-0.14	7.68	-1.09	0.280623	0.716103	-5.48		putative Iha adhesin (receptor)	0
EC958_0552	-0.48	0.18	-2.6756	0.0555	0.247634							ribD	riboflavin biosynthesis protein RibD	5	ecos00740: Riboflavin metabolism | ecos02024: Quorum sensing | ecos01110: Biosynthesis of secondary metabolites | ecos01100: Metabolic pathways | ecos01240: Biosynthesis of cofactors
EC958_1007	0.46	0.17	2.6755	0.0555	0.247634	0.03	6.63	0.16	0.871289	0.967448	-5.64		putative bacteriophage late gene regulator	0
EC958_1396	0.55	0.21	2.6756	0.0555	0.247634	0.29	7.87	2.23	0.0294312	0.287833	-3.77	ycgF	hypothetical protein	0
EC958_0905	-0.48	0.18	-2.6728	0.0556	0.247634	0.24	6.73	1.33	0.18736	0.625081	-4.89	ybhS	hypothetical protein	0
EC958_2255	0.49	0.18	2.6738	0.0556	0.247634	-0.65	4.84	-1.53	0.132051	0.537495	-4.37		hypothetical protein	0
EC958_2655	-0.46	0.17	-2.674	0.0556	0.247634	-1.73	1.88	-2.32	0.0241899	0.266495	-4.07	pdxB	erythronate-4-phosphate dehydrogenase	3	ecos01240: Biosynthesis of cofactors | ecos01100: Metabolic pathways | ecos00750: Vitamin B6 metabolism
EC958_0219	0.46	0.17	2.6708	0.0558	0.247634	-0.73	2.48	-0.92	0.35941	0.764541	-4.65		hypothetical protein	0
EC958_4864	0.57	0.21	2.6701	0.0558	0.247634	0.53	2.8	0.83	0.410124	0.792684	-4.7		putative prophage protein	0
EC958_1818	0.47	0.17	2.6708	0.0558	0.247634	0.05	3.13	0.07	0.941857	0.989045	-4.82	ydgE	YdgE SMR protein, subunit of YdgEF complex	0
EC958_0282	0.48	0.18	2.6676	0.0559	0.247634	0.23	11.68	5.5	9.72854e-07	0.000685584	5.02	htrE	Yad-type outer membrane usher protein	0
EC958_5172	0.51	0.19	2.6682	0.0559	0.247634	0.39	4.2	0.98	0.332224	0.7504	-4.78		hypothetical protein	0
EC958_3370	0.51	0.19	2.6691	0.0559	0.247634	0.18	7.93	1.46	0.150464	0.570746	-5.1		acyl carrier protein, putative	2	ecos01110: Biosynthesis of secondary metabolites | ecos01100: Metabolic pathways
EC958_0689	-0.62	0.23	-2.6668	0.056	0.247634	0.17	5.64	0.63	0.532347	0.857912	-5.2		toxic polypeptide, small	0
EC958_2459	0.5	0.19	2.6672	0.056	0.247634	0.23	5.18	0.85	0.397621	0.784644	-5.04	yehR	hypothetical lipoprotein YehR	0
EC958_4387	0.47	0.17	2.6649	0.0561	0.247634	0.1	8.39	0.85	0.398008	0.784644	-5.89	rhaB	rhamnulokinase	4	ecos00051: Fructose and mannose metabolism | ecos01120: Microbial metabolism in diverse environments | ecos01100: Metabolic pathways | ecos00040: Pentose and glucuronate interconversions
EC958_5100	-0.59	0.22	-2.6643	0.0561	0.247634	0.05	7.71	0.35	0.726125	0.922565	-6.02		2-iminoacetate synthase	3	ecos01240: Biosynthesis of cofactors | ecos01100: Metabolic pathways | ecos00730: Thiamine metabolism
EC958_4564	0.45	0.17	2.6656	0.0561	0.247634	-0.01	10.19	-0.1	0.916935	0.983353	-6.73	yjcS	hypothetical protein	0
EC958_2131	0.46	0.17	2.6639	0.0562	0.247634	-0.09	8.31	-0.85	0.400269	0.786978	-5.86		hypothetical protein	0
EC958_2979	-0.45	0.17	-2.6635	0.0562	0.247634	0.04	7.1	0.25	0.806255	0.950487	-5.78	hydN	electron transport protein HydN	0
EC958_1101	-0.56	0.21	-2.662	0.0563	0.247634	0.07	7.28	0.39	0.700076	0.911929	-5.81		DNA adenine methylase	1	ecos03430: Mismatch repair
EC958_0892	0.45	0.17	2.66	0.0564	0.247634	0.23	6.16	1.1	0.276001	0.711344	-5.01	ybhK	hypothetical protein	0
EC958_1773	0.47	0.18	2.6592	0.0564	0.247634	0.03	5.74	0.13	0.893478	0.973279	-5.41		regulator with hipB	0
EC958_4642	-0.58	0.22	-2.6593	0.0564	0.247634	-0.3	5.8	-1.16	0.250578	0.692492	-4.86	frdD	fumarate reductase 13 kDa hydrophobic protein	9	ecos00020: Citrate cycle (TCA cycle) | ecos00620: Pyruvate metabolism | ecos01120: Microbial metabolism in diverse environments | ecos02020: Two-component system | ecos01100: Metabolic pathways | ecos00650: Butanoate metabolism | ecos01200: Carbon metabolism | ecos01110: Biosynthesis of secondary metabolites | ecos00190: Oxidative phosphorylation
EC958_0333	-0.46	0.17	-2.6589	0.0565	0.247634	-0.37	4.92	-1.18	0.243559	0.685382	-4.72	yaeR	putative lactoylglutathione lyase	0
EC958_1299	0.55	0.21	2.6586	0.0565	0.247634	0.54	3.62	0.99	0.324148	0.744769	-4.7		hypothetical protein	0
EC958_1649	0.46	0.17	2.6583	0.0565	0.247634	-0.04	7.44	-0.24	0.813217	0.951552	-5.91	ycjV	hypothetical ABC transporter ATP-binding protein YcjV	1	ecos02010: ABC transporters
EC958_2076	0.46	0.17	2.6584	0.0565	0.247634	-0.09	1.96	-0.13	0.897432	0.974259	-4.78	msbB	myristoyl acyltransferase	2	ecos00540: Lipopolysaccharide biosynthesis | ecos01100: Metabolic pathways
EC958_2890	-0.59	0.22	-2.6573	0.0565	0.247634	-0.17	7.6	-1.48	0.144728	0.561275	-4.96	yfiQ	hypothetical protein	0
EC958_2623	-0.6	0.22	-2.6565	0.0566	0.247861	-0.01	4.4	-0.02	0.980247	0.996202	-5.13	nuoA	NADH dehydrogenase I chain A	2	ecos00190: Oxidative phosphorylation | ecos01100: Metabolic pathways
EC958_1427	-0.7	0.26	-2.6544	0.0567	0.247875	-0.16	6.47	-0.85	0.398128	0.784644	-5.3	ycgB	putative sporulation protein	0
EC958_3930	0.46	0.17	2.6544	0.0567	0.247875	-0.08	6.96	-0.5	0.615861	0.881982	-5.7	yhjH	hypothetical protein	1	ecos02026: Biofilm formation - Escherichia coli
EC958_1978	-0.45	0.17	-2.6474	0.0571	0.24905	-0.62	5.56	-2.45	0.0174143	0.232174	-3.11	ynjE	thiosulfate sulfurtransferase YnjE	1	ecos04122: Sulfur relay system
EC958_1575	-0.56	0.21	-2.6462	0.0572	0.24905	-0.07	6.81	-0.41	0.686382	0.906781	-5.69		putative Lom-like outer membrane protein of prophage	0
EC958_1671	-0.45	0.17	-2.6456	0.0572	0.24905	0.03	5.43	0.1	0.917172	0.983353	-5.38	ydaL	hypothetical protein	0
EC958_4496	-0.46	0.17	-2.6471	0.0572	0.24905	1	1.24	1.01	0.318842	0.739898	-4.61	ubiA	4-hydroxybenzoate-octaprenyltransferase	4	ecos01100: Metabolic pathways | ecos01240: Biosynthesis of cofactors | ecos01110: Biosynthesis of secondary metabolites | ecos00130: Ubiquinone and other terpenoid-quinone biosynthesis
EC958_3780	-0.5	0.19	-2.6442	0.0573	0.24905	-0.39	5.92	-1.6	0.115142	0.503712	-4.52	aroB	3-dehydroquinate synthase	4	ecos00400: Phenylalanine, tyrosine and tryptophan biosynthesis | ecos01100: Metabolic pathways | ecos01230: Biosynthesis of amino acids | ecos01110: Biosynthesis of secondary metabolites
EC958_1768	0.52	0.2	2.6433	0.0574	0.24905	0.11	9.64	1.71	0.0918705	0.451842	-5.16		F9-type fimbriae outer membrane usher protein	0
EC958_3647	0.57	0.21	2.643	0.0574	0.24905							accB	biotin carboxyl carrier protein (BCCP) of acetyl-CoA carboxylase	8	ecos00620: Pyruvate metabolism | ecos01212: Fatty acid metabolism | ecos01200: Carbon metabolism | ecos00640: Propanoate metabolism | ecos00061: Fatty acid biosynthesis | ecos01100: Metabolic pathways | ecos01110: Biosynthesis of secondary metabolites | ecos01120: Microbial metabolism in diverse environments
EC958_4306	-0.48	0.18	-2.6422	0.0574	0.24905	0.14	8.18	1.35	0.181449	0.617972	-5.31		putative carboxymethylenebutenolidase	5	ecos00361: Chlorocyclohexane and chlorobenzene degradation | ecos01100: Metabolic pathways | ecos00623: Toluene degradation | ecos01120: Microbial metabolism in diverse environments | ecos00364: Fluorobenzoate degradation
EC958_5068	0.49	0.19	2.6415	0.0575	0.24905	-0.21	6.51	-1.19	0.239159	0.678185	-5		putative transcriptional regulator	0
EC958_4109	-0.59	0.22	-2.6415	0.0575	0.24905	-0.1	8.56	-0.99	0.325191	0.7449	-5.81		IS21 ORF1	0
EC958_2898	-0.51	0.19	-2.6402	0.0576	0.24905	0.48	6.77	2.78	0.00745969	0.154763	-2.45	rluD	ribosomal large subunit pseudouridine synthase D	0
EC958_3074	-0.56	0.21	-2.6395	0.0576	0.24905	-0.11	6.15	-0.49	0.628508	0.884674	-5.43	fucU	protein of fucose operon	0
EC958_A0058	0.48	0.18	2.6404	0.0576	0.24905	0.29	7.04	1.16	0.251098	0.692774	-5.08		hypothetical protein	0
EC958_2106	0.5	0.19	2.638	0.0577	0.249062	-0.19	5.27	-0.69	0.493642	0.834236	-5.15	cheR	chemotaxis protein methyltransferase	2	ecos02030: Bacterial chemotaxis | ecos02020: Two-component system
EC958_A0143	-0.6	0.23	-2.6376	0.0577	0.249062	0.03	7.7	0.13	0.898488	0.974475	-5.8		hypothetical protein	2	ecos03430: Mismatch repair | ecos03420: Nucleotide excision repair
EC958_1184	0.51	0.19	2.636	0.0578	0.249074	0.01	6.98	0.07	0.946096	0.989045	-5.77	appB	putative third cytochrome oxidase subunit II	2	ecos00190: Oxidative phosphorylation | ecos02020: Two-component system
EC958_2897	-0.46	0.17	-2.6371	0.0578	0.249074	0.06	6.62	0.31	0.759043	0.935068	-5.63	yfiH	hypothetical protein	0
EC958_2517	0.53	0.2	2.632	0.0581	0.24954	0.19	5.34	0.7	0.485377	0.832715	-5.15	yejE	putative transport system permease protein	1	ecos02010: ABC transporters
EC958_3204	0.64	0.24	2.6306	0.0581	0.24954	0.13	5.25	0.4	0.687997	0.907448	-5.17		fructose-bisphosphate aldolase class II	9	ecos01110: Biosynthesis of secondary metabolites | ecos01230: Biosynthesis of amino acids | ecos01100: Metabolic pathways | ecos01200: Carbon metabolism | ecos00051: Fructose and mannose metabolism | ecos00680: Methane metabolism | ecos01120: Microbial metabolism in diverse environments | ecos00030: Pentose phosphate pathway | ecos00010: Glycolysis / Gluconeogenesis
EC958_4675	-0.63	0.24	-2.6315	0.0581	0.24954	0.08	6.52	0.38	0.705825	0.914915	-5.6	yjfN	hypothetical protein	0
EC958_3353	0.48	0.18	2.629	0.0582	0.24954	-0.24	8.58	-2.38	0.0206953	0.250237	-3.63	gspD	hypothetical type II secretion protein GspD	1	ecos03070: Bacterial secretion system
EC958_4345	-0.45	0.17	-2.6298	0.0582	0.24954	0.31	8.25	2.71	0.00890531	0.172274	-2.83	hemN	oxygen-independent coproporphyrinogen IIIoxidase	4	ecos01110: Biosynthesis of secondary metabolites | ecos01240: Biosynthesis of cofactors | ecos01100: Metabolic pathways | ecos00860: Porphyrin and chlorophyll metabolism
EC958_5097	0.7	0.27	2.6301	0.0582	0.24954							rplL	hypothetical protein	1	ecos03010: Ribosome
EC958_2365	-0.45	0.17	-2.6269	0.0584	0.250188	-0.16	5.7	-0.65	0.520428	0.851425	-5.24	hisA	1-(5-phosphoribosyl)-5-[(5-phosphoribosylamino)methylideneamino] imidazole-4-carboxamide isomerase	4	ecos01110: Biosynthesis of secondary metabolites | ecos01230: Biosynthesis of amino acids | ecos01100: Metabolic pathways | ecos00340: Histidine metabolism
EC958_1343	0.47	0.18	2.6249	0.0585	0.250198	0.53	4.44	1.27	0.208614	0.647139	-4.57		prophage Kil protein	0
EC958_2134	0.47	0.18	2.6252	0.0585	0.250198	0.18	8.03	1.83	0.0721408	0.404398	-4.58		putative phage tail sheath protein	0
EC958_0548	-0.61	0.23	-2.6236	0.0586	0.250209	-0.02	5.19	-0.08	0.9365	0.988342	-5.32	yajD	hypothetical protein	0
EC958_4192	0.46	0.18	2.6227	0.0586	0.250209	0.03	9.78	0.45	0.652954	0.894231	-6.52	yieL	putative xylanase	0
EC958_3500	-0.52	0.2	-2.6221	0.0587	0.250427	0	6.51	0	0.997286	0.999242	-5.67	exuR	exu regulon transcriptional regulator	0
EC958_3756	-0.59	0.23	-2.6207	0.0588	0.250645	0.07	8.58	0.7	0.487114	0.832715	-6.04	argD	acetylornithine aminotransferase	7	ecos00220: Arginine biosynthesis | ecos01110: Biosynthesis of secondary metabolites | ecos01230: Biosynthesis of amino acids | ecos01210: 2-Oxocarboxylic acid metabolism | ecos01100: Metabolic pathways | ecos00300: Lysine biosynthesis | ecos01120: Microbial metabolism in diverse environments
EC958_2947	-0.45	0.17	-2.6181	0.0589	0.250863	0.37	6.6	1.81	0.0749888	0.412396	-4.22	ygaZ	hypothetical protein	0
EC958_2310	0.55	0.21	2.6164	0.059	0.25108	0.25	4.54	0.62	0.539191	0.861344	-4.98		hypothetical protein	0
EC958_1450	0.45	0.17	2.6115	0.0593	0.252148	0.11	6.74	0.55	0.583261	0.878622	-5.57		hypothetical protein	0
EC958_1418	0.45	0.17	2.6083	0.0595	0.252162	-0.05	3.03	-0.1	0.923036	0.985896	-4.88		hypothetical protein	0
EC958_1939	0.66	0.25	2.6084	0.0595	0.252162								protein chain initiation factor IF-3	0
EC958_3037	0.44	0.17	2.6087	0.0595	0.252162	0.19	7.99	1.65	0.10554	0.48748	-4.83		hypothetical protein	0
EC958_3628	-0.55	0.21	-2.6081	0.0595	0.252162	0.07	6.12	0.25	0.802557	0.94947	-5.31		malate dehydrogenase	9	ecos01120: Microbial metabolism in diverse environments | ecos00680: Methane metabolism | ecos01110: Biosynthesis of secondary metabolites | ecos01100: Metabolic pathways | ecos01200: Carbon metabolism | ecos00270: Cysteine and methionine metabolism | ecos00020: Citrate cycle (TCA cycle) | ecos00620: Pyruvate metabolism | ecos00630: Glyoxylate and dicarboxylate metabolism
EC958_1423	0.46	0.18	2.6076	0.0596	0.252377	-0.18	6.04	-0.79	0.435213	0.811293	-5.25	umuC	UmuC protein	0
EC958_2351	-0.62	0.24	-2.6058	0.0597	0.252592	0.35	4.21	0.89	0.375362	0.776194	-4.81	sbmC	DNA gyrase inhibitory protein	0
EC958_4374	-0.44	0.17	-2.6005	0.06	0.253652	0.19	8.11	1.92	0.0595714	0.38034	-4.42	fdhE	formate dehydrogenase-N activity influencing protein FdhE	0
EC958_2470	0.46	0.18	2.5969	0.0602	0.254079	-1.36	3.3	-2.25	0.0287131	0.28634	-3.84		hypothetical protein	0
EC958_3557	-0.67	0.26	-2.5979	0.0602	0.254079	0.09	6.17	0.39	0.699466	0.911929	-5.48	yhbT	hypothetical protein	0
EC958_3800	-0.48	0.18	-2.5942	0.0604	0.254513	0.26	6.94	1.62	0.109789	0.496415	-4.61	greB	transcription elongation factor and transcript cleavage protein GreB	0
EC958_1550	-0.49	0.19	-2.5936	0.0605	0.254513	0.85	3.37	1.95	0.0562528	0.370982	-3.99		hypothetical protein	0
EC958_1759	0.49	0.19	2.5921	0.0605	0.254513	0.07	7.6	0.52	0.603073	0.879673	-5.87	pqqL	probable zinc protease PqqL	0
EC958_0617	-0.47	0.18	-2.5899	0.0607	0.254513	-0.14	7.71	-1.05	0.298021	0.721272	-5.49	ybaL	hypothetical protein	0
EC958_4857	0.55	0.21	2.5892	0.0607	0.254513	0.15	9.75	2.16	0.0349088	0.31372	-4.37		phage tail fibre protein	0
EC958_2411	0.46	0.18	2.5893	0.0607	0.254513	-0.27	4.96	-0.77	0.443776	0.815428	-5.06	yegK	hypothetical protein	0
EC958_2449	-0.46	0.18	-2.5892	0.0607	0.254513	0.65	2.9	1.03	0.307843	0.732203	-4.64	metG	methionyl-tRNA synthetase	3	ecos01100: Metabolic pathways | ecos00450: Selenocompound metabolism | ecos00970: Aminoacyl-tRNA biosynthesis
EC958_2510	0.44	0.17	2.5892	0.0607	0.254513	-0.06	6.97	-0.31	0.75659	0.934589	-5.77	yeiQ	hypothetical oxidoreductase YeiQ	0
EC958_5027	0.56	0.22	2.5875	0.0608	0.254724	0.12	6.02	0.59	0.554878	0.866997	-5.46	cysK	cysteine synthase A	7	ecos01100: Metabolic pathways | ecos01200: Carbon metabolism | ecos00920: Sulfur metabolism | ecos01110: Biosynthesis of secondary metabolites | ecos01230: Biosynthesis of amino acids | ecos01120: Microbial metabolism in diverse environments | ecos00270: Cysteine and methionine metabolism
EC958_1081	-0.44	0.17	-2.5856	0.061	0.25473	-0.04	8.21	-0.29	0.769571	0.940696	-6.11		putative phage tail sheath protein	0
EC958_1507	-0.56	0.22	-2.5848	0.061	0.25473	-0.19	5.65	-0.67	0.506126	0.84438	-5.2	ychK	hypothetical protein	0
EC958_3893	-0.52	0.2	-2.5858	0.061	0.25473	-0.27	6.72	-1.44	0.156546	0.578458	-4.78	yhiQ	hypothetical protein	0
EC958_5185	0.6	0.23	2.5855	0.061	0.25473	-0.09	7.67	-0.73	0.465788	0.828901	-5.8		hypothetical protein	0
EC958_2325	0.45	0.17	2.5828	0.0611	0.25494	0.07	6.42	0.41	0.685445	0.906365	-5.62		hypothetical protein	0
EC958_4911	-0.57	0.22	-2.5814	0.0612	0.255149	-0.8	4.92	-2.07	0.0433408	0.336163	-3.76		hypothetical protein	0
EC958_1173	-0.53	0.21	-2.5783	0.0614	0.255775	0.46	4.5	1.1	0.278038	0.713056	-4.7		putative acylphosphatase	4	ecos00620: Pyruvate metabolism | ecos01120: Microbial metabolism in diverse environments | ecos01100: Metabolic pathways | ecos00627: Aminobenzoate degradation
EC958_3720	0.45	0.17	2.5777	0.0615	0.255777	0.05	9.59	0.65	0.517759	0.850855	-6.34	hofF	putative general secretion pathway protein F	1	ecos03070: Bacterial secretion system
EC958_4863	0.44	0.17	2.5759	0.0616	0.255777	0.66	4.38	1.75	0.0861067	0.436551	-4.15		putative prophage protein	0
EC958_1948	-0.6	0.23	-2.5753	0.0616	0.255777	-0.31	5.79	-1.19	0.237535	0.676172	-4.83	yniB	hypothetical protein	0
EC958_4997	0.57	0.22	2.5751	0.0616	0.255777	0.15	5.38	0.57	0.568328	0.869265	-5.28	ypdI	hypothetical protein	0
EC958_0357	0.44	0.17	2.5732	0.0618	0.256193	0.32	6.05	1.2	0.234655	0.673513	-4.9	rnhA	Ribonuclease H	1	ecos03030: DNA replication
EC958_0465	-0.44	0.17	-2.573	0.0618	0.256193	-0.12	6.68	-0.7	0.4873	0.832715	-5.49	betI	regulatory protein BetI	0
EC958_0384	0.44	0.17	2.5707	0.0619	0.2564	-0.25	7.22	-1.65	0.104761	0.485244	-4.61	lafV	putative lysine-N-methylase (FliB/FliUV-like)	0
EC958_0250	-0.45	0.17	-2.5698	0.062	0.2564	-0.16	7.07	-1	0.323722	0.744158	-5.36	ampE	AmpE	0
EC958_0869	-0.54	0.21	-2.5678	0.0621	0.2564	0.13	6.64	0.73	0.471442	0.830581	-5.48	galK	galactokinase	3	ecos01100: Metabolic pathways | ecos00520: Amino sugar and nucleotide sugar metabolism | ecos00052: Galactose metabolism
EC958_3635	0.48	0.19	2.5678	0.0621	0.2564	0.41	6.76	2.5	0.0154043	0.221544	-3.05	yhcS	putative transcriptional regulator LysR-type	0
EC958_2030	0.44	0.17	2.5659	0.0622	0.2564	0.18	6.43	0.94	0.34961	0.758745	-5.27	pabB	para-aminobenzoate synthase component I	2	ecos00790: Folate biosynthesis | ecos01240: Biosynthesis of cofactors
EC958_A0125	-0.69	0.27	-2.5661	0.0622	0.2564	0.18	7.85	0.81	0.422662	0.801611	-5.55	aac(6')-Ib-cr	fluroquinolone acetylating aminoglycoside acetyltransferase	0
EC958_0678	0.52	0.2	2.565	0.0623	0.2564	-0.43	5.84	-1.79	0.0780403	0.420894	-4.15	ylcA	putative 2-component transcriptional regulator	1	ecos02020: Two-component system
EC958_0745	-0.66	0.26	-2.5644	0.0623	0.2564	0.16	4.14	0.37	0.712335	0.91867	-4.96		hypothetical protein	2	ecos03070: Bacterial secretion system | ecos03060: Protein export
EC958_2199	-0.52	0.2	-2.5653	0.0623	0.2564	-0.18	4.15	-0.46	0.644592	0.89015	-4.99	yedK	hypothetical protein	0
EC958_2597	0.47	0.18	2.5621	0.0625	0.2564	0.14	5.58	0.63	0.531731	0.857759	-5.29	yfbJ	hypothetical protein	1	ecos01503: Cationic antimicrobial peptide (CAMP) resistance
EC958_3452	-0.61	0.24	-2.5616	0.0625	0.2564	0.1	7.19	0.68	0.502172	0.841556	-5.67	yqiC	hypothetical protein	0
EC958_3945	0.46	0.18	2.5625	0.0625	0.2564	0.09	9.98	1.32	0.19098	0.626816	-5.84	yhjV	hypothetical transport protein YhjV	0
EC958_1852	0.46	0.18	2.56	0.0626	0.2564	-0.48	4.6	-1.29	0.203196	0.640898	-4.57	ydgO	hypothetical protein	0
EC958_4627	-0.61	0.24	-2.5601	0.0626	0.2564	-0.49	6.49	-1.71	0.0927374	0.454313	-4.2	dcuA	DcuA dicarboxylate transporter	0
EC958_3457	-0.46	0.18	-2.5596	0.0627	0.2564	-0.15	8.65	-1.3	0.197669	0.634573	-5.47	glnE	glutamate-ammonia-ligase adenylyltransferase	0
EC958_4814	0.43	0.17	2.5596	0.0627	0.2564	0.17	8.8	1.93	0.0581512	0.377447	-4.57		hypothetical protein	2	ecos01100: Metabolic pathways | ecos00052: Galactose metabolism
EC958_3947	0.61	0.24	2.5587	0.0627	0.2564	-0.18	7.92	-1.75	0.0864219	0.437251	-4.66	dppD	dipeptide transport ATP-binding protein DppD	1	ecos02010: ABC transporters
EC958_2486	0.45	0.17	2.5581	0.0628	0.256604	0.02	9.32	0.32	0.750287	0.932326	-6.44	mglA	galactoside transport ATP-binding protein MglA	1	ecos02010: ABC transporters
EC958_4082	0.45	0.18	2.5526	0.0631	0.257621	0.06	10.42	1.06	0.291941	0.720965	-6.27		ATPase-like protein	0
EC958_0762	-0.69	0.27	-2.5515	0.0632	0.257621	-0.14	5.96	-0.64	0.521631	0.852104	-5.33	ybeL	hypothetical protein	0
EC958_4231	0.47	0.18	2.5511	0.0632	0.257621	-0.23	7.94	-1.93	0.0592846	0.38034	-4.38	yifB	putative 2-component regulator	0
EC958_4647	0.43	0.17	2.5508	0.0633	0.257621	0.04	10.99	0.7	0.485983	0.832715	-6.74	yjeM	hypothetical transporter YjeM	0
EC958_0060	0.43	0.17	2.5501	0.0633	0.257621	-0.13	6.95	-0.89	0.37514	0.776194	-5.43	yjiE	putative transcriptional regulator	0
EC958_0002	0.43	0.17	2.5451	0.0636	0.258637	-0.25	7.81	-2.14	0.0371026	0.324017	-3.96	yeeU2	hypothetical protein	0
EC958_A0128	-0.61	0.24	-2.5433	0.0638	0.259244	0.06	5.92	0.19	0.853835	0.961856	-5.25	tetR	tetracycline repressor protein class A	0
EC958_3249	-0.57	0.22	-2.5403	0.064	0.259646	-0.09	4.94	-0.26	0.794596	0.947485	-5.16	yggL	hypothetical protein	0
EC958_4310	-0.43	0.17	-2.5399	0.064	0.259646	0.01	8.46	0.06	0.953101	0.989848	-6.24		hypothetical protein	0
EC958_1981	-0.46	0.18	-2.5384	0.0641	0.259846	-0.07	5.95	-0.26	0.792865	0.947151	-5.44	ynjH	hypothetical protein	0
EC958_2820	0.5	0.2	2.5323	0.0645	0.26104	0.47	6.92	2.83	0.00644496	0.149263	-2.35	yfgJ	hypothetical protein	0
EC958_2508	0.44	0.17	2.5308	0.0646	0.26104	-0.37	3.8	-0.76	0.452997	0.821859	-4.83		hypothetical protein	0
EC958_0940	-0.46	0.18	-2.53	0.0647	0.26104	-0.12	6.34	-0.6	0.550768	0.864762	-5.43	ybiK	putative L-asparaginase	4	ecos01110: Biosynthesis of secondary metabolites | ecos01100: Metabolic pathways | ecos00250: Alanine, aspartate and glutamate metabolism | ecos00460: Cyanoamino acid metabolism
EC958_2975	-0.48	0.19	-2.5298	0.0647	0.26104	-0.06	7.49	-0.48	0.63125	0.885167	-5.84	ygaA	putative sigma-54-dependent transcriptional regulator YgaA	0
EC958_3854	0.44	0.17	2.5299	0.0647	0.26104	-0.07	7.96	-0.56	0.57725	0.875908	-5.92	livJ	Leu/Ile/Val-binding protein	2	ecos02024: Quorum sensing | ecos02010: ABC transporters
EC958_A0073	0.48	0.19	2.5297	0.0647	0.26104	0.18	9.26	0.94	0.351749	0.761376	-5.83		TraD	0
EC958_4643	-0.58	0.23	-2.5285	0.0648	0.261238	-0.09	6	-0.34	0.735585	0.926966	-5.4	frdC	fumarate reductase 15 kDa hydrophobic protein	9	ecos00190: Oxidative phosphorylation | ecos01110: Biosynthesis of secondary metabolites | ecos01200: Carbon metabolism | ecos00650: Butanoate metabolism | ecos01100: Metabolic pathways | ecos02020: Two-component system | ecos01120: Microbial metabolism in diverse environments | ecos00620: Pyruvate metabolism | ecos00020: Citrate cycle (TCA cycle)
EC958_0889	0.51	0.2	2.5252	0.065	0.261427	-0.44	5.45	-2.06	0.0438745	0.338176	-3.8	bioC	biotin synthesis protein BioC	3	ecos00780: Biotin metabolism | ecos01100: Metabolic pathways | ecos01240: Biosynthesis of cofactors
EC958_3419	-0.44	0.17	-2.5255	0.065	0.261427	-0.15	6.42	-0.71	0.477917	0.831495	-5.41	ygiV	hypothetical protein	0
EC958_4398	0.47	0.19	2.5246	0.065	0.261427	0.01	6.61	0.06	0.950798	0.989094	-5.7	cpxP	hypothetical protein	0
EC958_1319	0.46	0.18	2.5241	0.0651	0.261616	-0.03	6.53	-0.17	0.869048	0.967111	-5.69	ymfA	hypothetical protein	0
EC958_4264	-0.43	0.17	-2.5219	0.0652	0.261616	-0.23	7.87	-1.99	0.0512407	0.354758	-4.25	hemX	putative uroporphyrin-III C-methyltransferase	5	ecos00860: Porphyrin and chlorophyll metabolism | ecos01120: Microbial metabolism in diverse environments | ecos01110: Biosynthesis of secondary metabolites | ecos01240: Biosynthesis of cofactors | ecos01100: Metabolic pathways
EC958_A0132	-0.61	0.24	-2.522	0.0652	0.261616	0.16	6.7	0.55	0.586602	0.878873	-5.36	tnpR2	Tn5403 resolvase TnpR	0
EC958_2077	-0.43	0.17	-2.5193	0.0654	0.261804	-0.31	6.38	-1.47	0.146918	0.565766	-4.68	yebA	hypothetical protein	0
EC958_4524	0.52	0.21	2.5194	0.0654	0.261804	0.2	10.26	3.68	0.00052019	0.0340728	-0.68		putative transport sensor protein	1	ecos02020: Two-component system
EC958_0124	0.44	0.17	2.5192	0.0654	0.261804	0	5.85	0.01	0.994174	0.998936	-5.41	trpR	trp operon repressor	0
EC958_0156	-0.47	0.19	-2.5168	0.0656	0.262381							rpsT	30S ribosomal subunit protein S20	1	ecos03010: Ribosome
EC958_1911	0.44	0.18	2.5149	0.0657	0.262381	0.06	8.02	0.57	0.572702	0.871855	-5.96	ydiN	hypothetical transport protein YdiN	0
EC958_2279	0.47	0.19	2.5144	0.0657	0.262381	-0.08	8.19	-0.78	0.439396	0.813314	-5.92		putative exonuclease VIII	0
EC958_1877	0.47	0.19	2.5137	0.0658	0.262381	0.13	4.38	0.31	0.757826	0.934589	-5.03	ydhO	putative lipoprotein	0
EC958_2238	0.45	0.18	2.5142	0.0658	0.262381	-0.25	5.69	-0.98	0.330334	0.750022	-5.04		hypothetical protein	0
EC958_2151	0.44	0.18	2.5109	0.066	0.26275	-0.05	5.5	-0.19	0.848067	0.959851	-5.35		hypothetical protein	0
EC958_2640	-0.55	0.22	-2.5109	0.066	0.26275	0.27	6.27	1.37	0.175555	0.60824	-4.76	yfcH	putative sugar nucleotide epimerase	0
EC958_1129	-0.57	0.23	-2.5088	0.0661	0.26275	-0.1	4.43	-0.29	0.775266	0.942664	-5.04	kdsB	3-deoxy-manno-octulosonate cytidylyltransferase	2	ecos00540: Lipopolysaccharide biosynthesis | ecos01100: Metabolic pathways
EC958_2484	-0.47	0.19	-2.5092	0.0661	0.26275	-0.16	6.56	-0.86	0.392108	0.782772	-5.37	yeiA	hypothetical protein	4	ecos00770: Pantothenate and CoA biosynthesis | ecos00240: Pyrimidine metabolism | ecos00410: beta-Alanine metabolism | ecos01100: Metabolic pathways
EC958_3755	0.43	0.17	2.5083	0.0662	0.26275	0.27	9.71	3.91	0.000252613	0.021121	0.16	yhfK	hypothetical protein	0
EC958_A0008	-1.03	0.41	-2.5077	0.0662	0.26275	0.06	4.35	0.11	0.909926	0.981162	-4.89		hypothetical protein	0
EC958_2631	-0.66	0.26	-2.5061	0.0663	0.262924	-0.18	2.64	-0.3	0.765215	0.939126	-4.85		hypothetical protein	0
EC958_3481	0.43	0.17	2.5052	0.0664	0.262924	-0.13	6.6	-0.64	0.52322	0.85211	-5.48	ebgR	ebg operon repressor	0
EC958_4852	-0.55	0.22	-2.5035	0.0665	0.262924	0.29	6.04	1.24	0.22061	0.658533	-4.87		Toxin higB-1	0
EC958_0771	0.51	0.2	2.5038	0.0665	0.262924	0.35	5.79	1.52	0.135068	0.543479	-4.53	gltK	glutamate/aspartate transport system permease	2	ecos02020: Two-component system | ecos02010: ABC transporters
EC958_2286	-0.62	0.25	-2.5041	0.0665	0.262924	-0.07	6.7	-0.44	0.65805	0.895583	-5.68		putative ABC transporter protein	0
EC958_4870	0.52	0.21	2.501	0.0667	0.263106	0.56	4.36	1.11	0.273342	0.709106	-4.65		Regulatory phage protein cox	0
EC958_1863	-0.43	0.17	-2.5013	0.0667	0.263106	0.31	5.94	1.32	0.193837	0.631383	-4.75	ydhH	hypothetical protein	0
EC958_3367	0.43	0.17	2.5005	0.0667	0.263106	-0.22	8.07	-1.72	0.0910729	0.449713	-4.73		hypothetical protein	0
EC958_4681	0.43	0.17	2.4989	0.0668	0.263266	0.2	5.67	0.78	0.438285	0.812463	-5.19	sgaB	putative PTS system IIB protein SgaB	4	ecos00053: Ascorbate and aldarate metabolism | ecos01100: Metabolic pathways | ecos01120: Microbial metabolism in diverse environments | ecos02060: Phosphotransferase system (PTS)
EC958_2017	0.43	0.17	2.4979	0.0669	0.263266	0.45	5.36	1.46	0.150628	0.570746	-4.53	yoaG	hypothetical protein	0
EC958_3039	0.43	0.17	2.4978	0.0669	0.263266	0.08	8.52	0.82	0.416036	0.797024	-5.96	yqcE	hypothetical protein	0
EC958_1334	0.51	0.2	2.4969	0.067	0.263266	0.22	9.04	2.26	0.0278521	0.281666	-3.99		prophage lambda integrase	0
EC958_1798	0.44	0.18	2.4962	0.067	0.263266	0.53	6.02	2.4	0.0199562	0.246726	-3.19	rspB	starvation sensing protein RspB	2	ecos01100: Metabolic pathways | ecos00040: Pentose and glucuronate interconversions
EC958_4251	0.43	0.17	2.4949	0.0671	0.263266	-0.19	7.14	-1.11	0.271014	0.707433	-5.28	rffH	glucose-1-phosphate thymidylyltransferase	6	ecos00525: Acarbose and validamycin biosynthesis | ecos00523: Polyketide sugar unit biosynthesis | ecos00541: O-Antigen nucleotide sugar biosynthesis | ecos01110: Biosynthesis of secondary metabolites | ecos00521: Streptomycin biosynthesis | ecos01100: Metabolic pathways
EC958_A0040	0.47	0.19	2.4959	0.0671	0.263266	0.14	9.87	0.88	0.384505	0.780207	-6.06		TraE	0
EC958_4315	-0.46	0.18	-2.4915	0.0674	0.263826	0.4	1.73	0.65	0.517433	0.850855	-4.75	ubiE	ubiquinone/menaquinone biosynthesis methyltransferase UbiE	4	ecos00130: Ubiquinone and other terpenoid-quinone biosynthesis | ecos01110: Biosynthesis of secondary metabolites | ecos01240: Biosynthesis of cofactors | ecos01100: Metabolic pathways
EC958_0103	0.42	0.17	2.4912	0.0674	0.263826	0.01	7.85	0.07	0.94781	0.989045	-6.08	prfC	peptide chain release factor RF-3	0
EC958_1075	-0.54	0.22	-2.4893	0.0675	0.263826	0.12	5.29	0.33	0.740664	0.927334	-5.23		putative phage tail protein	0
EC958_1805	0.42	0.17	2.4898	0.0675	0.263826	0.07	6.84	0.39	0.700028	0.911929	-5.69	ynfE	putative dimethyl sulfoxide reductase chain YnfE	1	ecos00450: Selenocompound metabolism
EC958_4940	0.46	0.18	2.4903	0.0675	0.263826	-0.1	6.55	-0.62	0.537376	0.860927	-5.52		phage protein U	0
EC958_1946	-0.66	0.27	-2.4881	0.0676	0.264016	0.7	4.12	1.67	0.101067	0.47674	-4.24	ydiZ	hypothetical protein	0
EC958_4446	-0.67	0.27	-2.4855	0.0678	0.264382	0.11	8.58	1.2	0.236444	0.676161	-5.61	argH	argininosuccinate lyase	5	ecos00250: Alanine, aspartate and glutamate metabolism | ecos01230: Biosynthesis of amino acids | ecos00220: Arginine biosynthesis | ecos01110: Biosynthesis of secondary metabolites | ecos01100: Metabolic pathways
EC958_0292	-0.43	0.17	-2.4845	0.0679	0.264382	-0.18	8.5	-1.57	0.121774	0.514585	-5.09	mrcB	penicillin-binding protein 1B	1	ecos00550: Peptidoglycan biosynthesis
EC958_2300	-0.47	0.19	-2.4839	0.0679	0.264382	0.03	7.59	0.22	0.829505	0.953612	-5.98	shiA	shikimate transporter	0
EC958_4102	-0.51	0.2	-2.484	0.0679	0.264382	0.13	10.63	1.94	0.0579385	0.377059	-5.04	afaA	Afa fimbriae transcription regulator	0
EC958_2142	0.43	0.17	2.4833	0.068	0.264571	0.12	6.36	0.65	0.517965	0.850855	-5.44		hypothetical protein	0
EC958_0213	-0.42	0.17	-2.4789	0.0683	0.265322	-0.36	7.32	-2.04	0.0462502	0.34464	-3.99	leuB	3-isopropylmalate dehydrogenase	6	ecos01100: Metabolic pathways | ecos00290: Valine, leucine and isoleucine biosynthesis | ecos01110: Biosynthesis of secondary metabolites | ecos01230: Biosynthesis of amino acids | ecos01210: 2-Oxocarboxylic acid metabolism | ecos00660: C5-Branched dibasic acid metabolism
EC958_3775	-0.43	0.17	-2.4782	0.0683	0.265322							trpS	tryptophan tRNA synthetase	1	ecos00970: Aminoacyl-tRNA biosynthesis
EC958_2474	-0.47	0.19	-2.4775	0.0684	0.265322	0	5.51	0	0.996404	0.999037	-5.4	yohD	hypothetical protein	0
EC958_3250	-0.45	0.18	-2.4771	0.0684	0.265322	-0.41	6.66	-2.21	0.030954	0.29535	-3.57	yggH	hypothetical methyltransferase YggH	0
EC958_5140	0.42	0.17	2.4765	0.0685	0.265495	-0.05	7.49	-0.35	0.730726	0.924197	-5.91		hypothetical protein	0
EC958_1927	0.44	0.18	2.4743	0.0686	0.265495							ydiE	hypothetical protein	0
EC958_2911	0.61	0.25	2.475	0.0686	0.265495							rpsP	30S ribosomal protein S16	1	ecos03010: Ribosome
EC958_1095	-0.46	0.18	-2.4733	0.0687	0.265681	0.22	6.73	1.18	0.243788	0.68556	-5.11		putative phage-related lipoprotein	0
EC958_4189	0.51	0.21	2.4714	0.0688	0.265783	0.26	9.05	2.45	0.0175424	0.232451	-3.62	yieI	hypothetical protein	0
EC958_0439	0.53	0.21	2.4707	0.0689	0.265783	0.13	8.54	1.31	0.19579	0.633332	-5.46	matA/ecpR	Mat/Ecp fimbriae transcriptional regulator	0
EC958_3923	-0.49	0.2	-2.4704	0.0689	0.265783	-0.24	9.69	-2.99	0.00416791	0.117487	-2.42	treF	probable cytoplasmic trehalase	3	ecos00500: Starch and sucrose metabolism | ecos01100: Metabolic pathways | ecos01110: Biosynthesis of secondary metabolites
EC958_0442	0.45	0.18	2.4684	0.0691	0.265783	0.13	9.67	1.69	0.0963401	0.463202	-5.2		putative NADH-dependent flavin oxidoreductase	0
EC958_A0095	0.64	0.26	2.4678	0.0691	0.265783	0.2	6.79	0.69	0.495988	0.837025	-5.33		thiol-disulfide oxidoreductase resA	0
EC958_4073	0.54	0.22	2.4655	0.0693	0.265783	0.2	10.36	3.41	0.0012058	0.0600829	-1.51		integrase	0
EC958_0151	0.48	0.2	2.4633	0.0694	0.265783	0.12	10.06	1.59	0.118168	0.507771	-5.46		hypothetical protein	0
EC958_2843	-0.42	0.17	-2.4645	0.0694	0.265783	0.49	5.66	2	0.0505199	0.354242	-3.83	yfhQ	putative ATP synthase beta subunit	0
EC958_3774	-0.58	0.23	-2.4638	0.0694	0.265783	0.1	7.5	0.7	0.486296	0.832715	-5.71	yhfZ	hypothetical protein	0
EC958_3838	-0.65	0.26	-2.4641	0.0694	0.265783	0.15	6.69	0.85	0.398089	0.784644	-5.41	yhhA	hypothetical protein	0
EC958_4593	-0.43	0.17	-2.4634	0.0694	0.265783	-0.44	6.83	-2.54	0.0137083	0.208713	-2.94	basR	transcriptional regulatory protein basR/PmrA	2	ecos01503: Cationic antimicrobial peptide (CAMP) resistance | ecos02020: Two-component system
EC958_0043	0.48	0.19	2.4638	0.0694	0.265783	0.13	9.58	1.77	0.0815076	0.425566	-5.04	fimB'	type 1 fimbriae regulatory protein FimB	0
EC958_A0101	-0.66	0.27	-2.4644	0.0694	0.265783	0.19	8.3	0.94	0.350862	0.759791	-5.57		high-affinity Fe2+/Pb2+ permease	0
EC958_1870	-0.48	0.2	-2.4624	0.0695	0.265967	-0.23	5.16	-0.7	0.486552	0.832715	-5.08	ydhF	hypothetical oxidoreductase YdhF	0
EC958_0191	-0.42	0.17	-2.461	0.0696	0.266151	0.04	7.05	0.25	0.805076	0.950348	-5.79	djlA	DnaJ-like protein DjlA	0
EC958_2745	-0.42	0.17	-2.4588	0.0698	0.266291	0	5.98	0	0.996106	0.999037	-5.48	pdxK	pyridoxine kinase	3	ecos00750: Vitamin B6 metabolism | ecos01100: Metabolic pathways | ecos01240: Biosynthesis of cofactors
EC958_3169	0.42	0.17	2.4585	0.0698	0.266291	0.3	6.28	1.66	0.102049	0.478981	-4.44		hypothetical protein	0
EC958_4477	0.42	0.17	2.458	0.0698	0.266291	0.23	7.21	1.74	0.0880016	0.44252	-4.5	yjbC	putative 23S rRNA pseudouridine synthase subunit YjbC	0
EC958_3560	-0.47	0.19	-2.4571	0.0699	0.266291	-0.13	7.21	-0.91	0.367721	0.769579	-5.49	yhbW	hypothetical protein	0
EC958_1721	-0.66	0.27	-2.4553	0.07	0.266291	-0.26	4.38	-0.65	0.52012	0.851425	-4.95	ydcY	hypothetical protein	0
EC958_3905	-0.55	0.22	-2.4557	0.07	0.266291	0.18	7.23	1.24	0.221035	0.658533	-5.16	chuT	putative periplasmic binding protein	0
EC958_4175	-0.48	0.2	-2.4553	0.07	0.266291							dnaA	chromosomal replication initiator protein DnaA	1	ecos02020: Two-component system
EC958_1819	0.42	0.17	2.4552	0.0701	0.266474	0.1	6.09	0.43	0.667888	0.900599	-5.46	ydgF	YdgF SMR protein, subunit of YdgEF complex	0
EC958_4313	-0.6	0.25	-2.4518	0.0703	0.266927	-0.11	8.43	-1.02	0.310873	0.735156	-5.71		putative transcriptional regulator	0
EC958_0314	-0.44	0.18	-2.4504	0.0704	0.266927	0.5	3.29	0.79	0.430432	0.807039	-4.77		methionine aminopeptidase	0
EC958_3468	0.43	0.17	2.4496	0.0705	0.266927	-0.12	5.88	-0.45	0.654453	0.894472	-5.37	ttdB	L-tartrate dehydratase subunit B	2	ecos01100: Metabolic pathways | ecos00630: Glyoxylate and dicarboxylate metabolism
EC958_4407	-0.66	0.27	-2.4487	0.0705	0.266927	0.31	9.94	4.92	8.03336e-06	0.00283061	3.36	yiiS	hypothetical protein	0
EC958_0013	-0.49	0.2	-2.4497	0.0705	0.266927	-0.03	7.69	-0.21	0.833095	0.954808	-6.02		Methylthioribose kinase (MTR kinase)	2	ecos00270: Cysteine and methionine metabolism | ecos01100: Metabolic pathways
EC958_1910	0.46	0.19	2.4475	0.0706	0.266927	0.24	8.33	2.23	0.0298989	0.290337	-3.91	ydiM	hypothetical transport protein YdiM	0
EC958_0972	-0.6	0.25	-2.4472	0.0707	0.266927	0.28	5.61	1.05	0.296101	0.720965	-4.93	artJ	ABC transporter arginine-binding protein 1	1	ecos02010: ABC transporters
EC958_4443	-0.5	0.2	-2.4462	0.0707	0.266927	-0.01	8.21	-0.09	0.927092	0.987555	-6.21	argE	acetylornithine deacetylase	5	ecos00220: Arginine biosynthesis | ecos01110: Biosynthesis of secondary metabolites | ecos01230: Biosynthesis of amino acids | ecos01210: 2-Oxocarboxylic acid metabolism | ecos01100: Metabolic pathways
EC958_3960	-0.45	0.18	-2.4452	0.0708	0.266927	0.04	8.91	0.43	0.669752	0.900599	-6.32	yiaF	hypothetical protein	0
EC958_1594	-0.48	0.2	-2.4436	0.0709	0.266927	-0.18	6.39	-0.88	0.384805	0.780207	-5.31	trpH	putative enzyme	0
EC958_4480	-0.48	0.2	-2.4439	0.0709	0.266927	-0.07	5.56	-0.15	0.881707	0.970295	-5.04		glucose-6-phosphate isomerase	8	ecos01120: Microbial metabolism in diverse environments | ecos00520: Amino sugar and nucleotide sugar metabolism | ecos00500: Starch and sucrose metabolism | ecos01200: Carbon metabolism | ecos01100: Metabolic pathways | ecos01110: Biosynthesis of secondary metabolites | ecos00010: Glycolysis / Gluconeogenesis | ecos00030: Pentose phosphate pathway
EC958_4680	0.43	0.18	2.444	0.0709	0.266927	-0.17	8.04	-1.43	0.156867	0.578516	-5.14	sgaT	putative transport protein SgaT	4	ecos00053: Ascorbate and aldarate metabolism | ecos01100: Metabolic pathways | ecos02060: Phosphotransferase system (PTS) | ecos01120: Microbial metabolism in diverse environments
EC958_5197	-0.42	0.17	-2.4432	0.071	0.266927	-0.61	3.96	-1.26	0.214277	0.652014	-4.55		putative isomerase	0
EC958_2108	0.45	0.18	2.4429	0.071	0.266927	-0.5	7.05	-3.09	0.00315415	0.0993007	-1.76		methyl-accepting chemotaxis protein II	2	ecos02020: Two-component system | ecos02030: Bacterial chemotaxis
EC958_2891	-0.45	0.18	-2.4429	0.071	0.266927	-0.43	2.63	-0.65	0.515865	0.850523	-4.73		CDP-diacylglycerol--serineO-phosphatidyltransferase (phophatidylserine synthase)	4	ecos00564: Glycerophospholipid metabolism | ecos01110: Biosynthesis of secondary metabolites | ecos00260: Glycine, serine and threonine metabolism | ecos01100: Metabolic pathways
EC958_0412	0.43	0.18	2.4402	0.0712	0.267091	0.11	7.74	0.91	0.368671	0.770024	-5.63	yafP	hypothetical acetyltransferase YafP	0
EC958_0700	-0.49	0.2	-2.4398	0.0712	0.267091	-0.2	6.36	-0.92	0.360498	0.765534	-5.23		Transketolase, C-terminal subunit	6	ecos01200: Carbon metabolism | ecos01100: Metabolic pathways | ecos01230: Biosynthesis of amino acids | ecos01110: Biosynthesis of secondary metabolites | ecos01120: Microbial metabolism in diverse environments | ecos00030: Pentose phosphate pathway
EC958_2905	-0.49	0.2	-2.4405	0.0712	0.267091	0.42	7.38	2.81	0.0067871	0.152185	-2.45	yfiR	hypothetical protein	0
EC958_2441	0.42	0.17	2.4394	0.0713	0.267271	-0.14	7.16	-0.86	0.39328	0.782772	-5.52	yohM	hypothetical protein	0
EC958_0842	-0.45	0.19	-2.4378	0.0714	0.26745	-0.05	4.9	-0.15	0.880542	0.970295	-5.29	sucC	succinyl-CoA synthetase, beta subunit	7	ecos00660: C5-Branched dibasic acid metabolism | ecos01120: Microbial metabolism in diverse environments | ecos01100: Metabolic pathways | ecos01200: Carbon metabolism | ecos00640: Propanoate metabolism | ecos01110: Biosynthesis of secondary metabolites | ecos00020: Citrate cycle (TCA cycle)
EC958_4161	-0.49	0.2	-2.4343	0.0716	0.268004	-0.01	7.08	-0.05	0.96154	0.992859	-5.88	yidQ	hypothetical protein	0
EC958_1438	0.44	0.18	2.4341	0.0717	0.268182	-0.1	6.02	-0.47	0.638142	0.887771	-5.42		putative iron compound ABC transporter ATP-binding protein	0
EC958_1190	0.41	0.17	2.4307	0.0719	0.268538	0	6.18	0	0.997419	0.999242	-5.54	yccM	putative electron transport protein YccM	0
EC958_3031	-0.46	0.19	-2.4316	0.0719	0.268538	-0.39	7.6	-2.84	0.00625699	0.146283	-2.39	ygcN	probable electron transfer flavoprotein-quinone oxidoreductase YgcN	0
EC958_1894	0.41	0.17	2.429	0.0721	0.268698	0.16	6.52	0.91	0.366529	0.768745	-5.29	ydhY	putative ferredoxin-like protein YdhY	0
EC958_2123	0.41	0.17	2.4279	0.0721	0.268698	-0.35	2.83	-0.56	0.580435	0.877237	-4.77		hypothetical protein	0
EC958_2188	-0.57	0.23	-2.429	0.0721	0.268698	-0.5	5.91	-2.02	0.0480812	0.347019	-3.82	fliY	cystine-binding periplasmic protein	2	ecos02010: ABC transporters | ecos02040: Flagellar assembly
EC958_0591	-0.42	0.17	-2.4274	0.0722	0.268876	-0.14	6.69	-0.94	0.353776	0.762234	-5.35	amtB	putative ammonium transporter	0
EC958_0961	0.51	0.21	2.4248	0.0724	0.269387	0.15	6.25	0.69	0.492222	0.834096	-5.41	grxA	glutaredoxin 1	0
EC958_0844	0.43	0.18	2.4228	0.0725	0.269387	0.16	6.99	1.01	0.317075	0.73924	-5.36		transcriptional regulator of succinyl-CoA synthetase operon	0
EC958_1088	-0.54	0.22	-2.4217	0.0726	0.269387	-0.21	6.37	-1	0.31967	0.740066	-5.14		putative phage virion morphogenesis protein	0
EC958_1267	0.44	0.18	2.4222	0.0726	0.269387	0.12	5.84	0.54	0.591858	0.878873	-5.33		flagellar basal body P-ring formation protein FlgA	1	ecos02040: Flagellar assembly
EC958_1318	0.42	0.17	2.4222	0.0726	0.269387	0.33	6.83	2.02	0.0482577	0.347019	-3.97	ycfZ	hypothetical protein	0
EC958_2966	-0.41	0.17	-2.4212	0.0727	0.269563	-0.13	3.69	-0.2	0.839526	0.9566	-4.89		hypothetical protein	0
EC958_0383	0.41	0.17	2.4151	0.0731	0.27085	-0.13	8.31	-1.26	0.214262	0.652014	-5.45		putative glysosyltransferase	0
EC958_A0051_2	0.44	0.18	2.4095	0.0736	0.272506	0.48	7.84	2.57	0.0129396	0.20136	-2.97
EC958_2982	-0.42	0.17	-2.4064	0.0738	0.272782	0.4	6.28	1.83	0.0720985	0.404398	-4.18	ygjM	hypothetical protein	0
EC958_3587	-0.42	0.17	-2.4072	0.0738	0.272782	0.39	0.65	0.32	0.752955	0.933248	-4.68	ispB	octaprenyl diphosphate synthase	2	ecos00900: Terpenoid backbone biosynthesis | ecos01110: Biosynthesis of secondary metabolites
EC958_2069	0.44	0.18	2.4061	0.0739	0.272782	-0.27	5.11	-0.65	0.516224	0.850547	-4.99	purT	phosphoribosylglycinamide formyltransferase 2	4	ecos00230: Purine metabolism | ecos00670: One carbon pool by folate | ecos01100: Metabolic pathways | ecos01110: Biosynthesis of secondary metabolites
EC958_2362	-0.48	0.2	-2.4061	0.0739	0.272782	-0.4	5.52	-1.62	0.110411	0.497405	-4.33	hisC	histidinol-phosphate aminotransferase	8	ecos00360: Phenylalanine metabolism | ecos00350: Tyrosine metabolism | ecos00340: Histidine metabolism | ecos00401: Novobiocin biosynthesis | ecos01230: Biosynthesis of amino acids | ecos01110: Biosynthesis of secondary metabolites | ecos00400: Phenylalanine, tyrosine and tryptophan biosynthesis | ecos01100: Metabolic pathways
EC958_1265	0.44	0.18	2.4031	0.0741	0.272782	0.35	4.81	0.97	0.336197	0.7504	-4.88	flgN	flagella synthesis protein FlgN	1	ecos02040: Flagellar assembly
EC958_2819	0.43	0.18	2.4036	0.0741	0.272782	0.4	8.74	3.97	0.000207954	0.0186516	0.49		SinH-like protein	0
EC958_4587	-0.43	0.18	-2.4031	0.0741	0.272782	-0.11	7.55	-0.81	0.423786	0.802322	-5.68	phnB	hypothetical protein	0
EC958_0021	0.42	0.18	2.4033	0.0741	0.272782	-0.12	8.38	-1.13	0.263861	0.702231	-5.62		putative lyase/synthase (dapA-like)	2	ecos01100: Metabolic pathways | ecos00040: Pentose and glucuronate interconversions
EC958_3718	0.41	0.17	2.4024	0.0742	0.27293	0.06	10.64	1.17	0.245218	0.687015	-6.17	yheF	probable general secretion pathway protein D	1	ecos03070: Bacterial secretion system
EC958_1982	-0.41	0.17	-2.4006	0.0743	0.27293	-0.11	6.41	-0.45	0.652685	0.894231	-5.5	gdhA	NADP-specific glutamate dehydrogenase	5	ecos00220: Arginine biosynthesis | ecos01100: Metabolic pathways | ecos00250: Alanine, aspartate and glutamate metabolism | ecos00910: Nitrogen metabolism | ecos01120: Microbial metabolism in diverse environments
EC958_2988	-0.5	0.21	-2.4009	0.0743	0.27293	0.1	8.15	0.87	0.389432	0.781557	-5.7	hycE	formate hydrogenlyase subunit 5	0
EC958_2864	0.42	0.18	2.3978	0.0745	0.273273	0.33	7.01	2.03	0.0472943	0.346147	-3.97	yfhD	putative periplasmic binding transport protein	0
EC958_3847	0.56	0.23	2.3987	0.0745	0.273273	-0.25	7.51	-1.86	0.0686561	0.397688	-4.35	livM	high-affinity branched-chain amino acid transport system permease protein LivM	2	ecos02010: ABC transporters | ecos02024: Quorum sensing
EC958_A0032	0.55	0.23	2.3935	0.0749	0.27439	0.28	9.55	1.77	0.0815609	0.425566	-4.86		X polypeptide	0
EC958_3229	-0.43	0.18	-2.3918	0.075	0.27439	-0.2	8.42	-2.28	0.0261794	0.277727	-3.79	galP	galactose-proton symporter	0
EC958_0364	-0.41	0.17	-2.388	0.0753	0.27439	0.02	6.78	0.11	0.910628	0.981243	-5.74	yafK	probable membrane protein	0
EC958_2859	-0.41	0.17	-2.3887	0.0753	0.27439	0.41	5.06	1.29	0.203816	0.641043	-4.62	glnB	nitrogen regulatory protein P-II	1	ecos02020: Two-component system
EC958_3793	-0.41	0.17	-2.3878	0.0753	0.27439	0.06	8.58	0.59	0.554518	0.866997	-6.12		putative transposase	0
EC958_4896	0.46	0.19	2.3876	0.0754	0.27439	0.38	3.17	0.55	0.581534	0.877746	-4.78		hypothetical protein	0
EC958_1463	-0.84	0.35	-2.3869	0.0754	0.27439	-0.16	4.4	-0.43	0.668993	0.900599	-5.04		hypothetical protein	0
EC958_5043	0.41	0.17	2.3868	0.0754	0.27439	-0.08	7.78	-0.77	0.444967	0.816398	-5.77		hypothetical protein	0
EC958_1615	0.45	0.19	2.3859	0.0755	0.27439	0.02	5.04	0.05	0.956458	0.990823	-5.25	yciH	putative translation initiation factor	0
EC958_1664	-0.65	0.27	-2.3861	0.0755	0.27439	-0.23	5.88	-0.92	0.362659	0.766753	-5.13	ydaA	hypothetical protein	0
EC958_1673	-0.49	0.21	-2.3862	0.0755	0.27439	0.17	6.85	0.99	0.32756	0.748486	-5.31	ydaN	hypothetical protein	0
EC958_5078	0.46	0.19	2.3856	0.0755	0.27439	0.33	5.07	1	0.321716	0.741906	-4.91		hypothetical protein	0
EC958_4754	-0.46	0.19	-2.386	0.0755	0.27439	-0.34	8.37	-2.74	0.00815817	0.163594	-2.75	pepA	aminopeptidase A/I	2	ecos00480: Glutathione metabolism | ecos01100: Metabolic pathways
EC958_3555	0.5	0.21	2.3853	0.0756	0.274456	-0.1	5.54	-0.38	0.702763	0.91321	-5.3	yhbQ	hypothetical protein	0
EC958_2315	-0.56	0.24	-2.3832	0.0757	0.274456	0.15	7.71	1.16	0.249039	0.690174	-5.4	ibrA	hypothetical protein	0
EC958_A0043	0.42	0.18	2.384	0.0757	0.274456	0.24	7.57	1.12	0.268196	0.704101	-5.22		TraP	0
EC958_3856	-0.43	0.18	-2.3829	0.0758	0.274456	-0.09	7.67	-0.72	0.477537	0.831495	-5.83	ftsX	cell division membrane protein	1	ecos02010: ABC transporters
EC958_4775	0.52	0.22	2.3824	0.0758	0.274456	0.01	7.48	0.07	0.947254	0.989045	-6.01		hypothetical protein	0
EC958_2346	0.46	0.19	2.3813	0.0759	0.274456	0.19	6.48	1.01	0.316806	0.73924	-5.21	yeeV1	hypothetical protein	0
EC958_4757	-0.42	0.18	-2.3815	0.0759	0.274456	-1.61	2.14	-2.1	0.0399183	0.328959	-4.16	yjgQ	hypothetical protein	1	ecos02010: ABC transporters
EC958_0756	0.41	0.17	2.3797	0.076	0.274456	-0.15	4.49	-0.41	0.679845	0.903093	-5.12	ybeB	hypothetical protein	0
EC958_1498	0.47	0.2	2.3803	0.076	0.274456	-0.23	5.33	-0.7	0.486341	0.832715	-5.06		hypothetical protein	3	ecos01100: Metabolic pathways | ecos00061: Fatty acid biosynthesis | ecos01212: Fatty acid metabolism
EC958_3676	-0.47	0.2	-2.3785	0.0761	0.274624	0.38	3.6	0.74	0.460678	0.828238	-4.79	yrdC	protein YrdC	0
EC958_1904	-0.55	0.23	-2.3765	0.0763	0.27474	0.15	4.65	0.4	0.691939	0.909105	-5.05	sufA	SufA scaffold protein for iron-sulfur cluster assembly	0
EC958_3042	0.43	0.18	2.3763	0.0763	0.27474	-0.06	7.28	-0.39	0.698585	0.911929	-5.84		sucrose porin	0
EC958_0664	-0.47	0.2	-2.3751	0.0764	0.27474	-0.04	3.92	-0.09	0.931042	0.987555	-5.04	ppiB	peptidyl-prolyl cis-trans isomerase B (rotamase B)	0
EC958_0028	-0.41	0.17	-2.3748	0.0764	0.27474	-0.05	8.01	-0.49	0.625548	0.883578	-6.02		putative phosphotransferase enzyme IIC component	3	ecos02060: Phosphotransferase system (PTS) | ecos00052: Galactose metabolism | ecos01100: Metabolic pathways
EC958_A0146	-0.57	0.24	-2.3749	0.0764	0.27474	0.19	4.95	0.39	0.699004	0.911929	-4.96		toxin-antitoxin system, antitoxin component, AbrB family	0
EC958_3764	0.45	0.19	2.3736	0.0765	0.274881	0.13	8.41	1.04	0.303278	0.727308	-5.69	nirC	potential nitrite transporter	0
EC958_2453	0.5	0.21	2.3729	0.0766	0.274881	0.35	7.19	2.31	0.024347	0.266897	-3.49		hypothetical protein	0
EC958_2696	0.46	0.19	2.3721	0.0766	0.274881	0.34	9.04	3.53	0.000837681	0.048303	-0.86	emrY	multidrug resistance protein Y	1	ecos02020: Two-component system
EC958_1922	0.48	0.2	2.3711	0.0767	0.275047	0.01	7.63	0.08	0.936035	0.988342	-5.99	ydiD	hypothetical protein	0
EC958_A0108	-0.63	0.26	-2.3701	0.0768	0.275196	0.55	10.14	4.53	3.08654e-05	0.00544432	2.13	dfrA17	type 1 dihydrofolate reductase	3	ecos00670: One carbon pool by folate | ecos01100: Metabolic pathways | ecos00790: Folate biosynthesis
EC958_2451	0.4	0.17	2.3674	0.077	0.275196	-0.04	7.78	-0.27	0.785644	0.945909	-6.02		hypothetical protein	0
EC958_3411	0.43	0.18	2.3683	0.077	0.275196	0.06	9.93	0.97	0.33679	0.7504	-6.2		ureidoglycolate dehydrogenase	3	ecos01100: Metabolic pathways | ecos00230: Purine metabolism | ecos01120: Microbial metabolism in diverse environments
EC958_4728	-0.48	0.2	-2.368	0.077	0.275196	-0.01	8.05	-0.08	0.933899	0.988186	-6.13		PmbA protease	0
EC958_0808	0.4	0.17	2.3673	0.0771	0.275196	0.07	7.89	0.57	0.568467	0.869265	-5.91	speF	ornithine decarboxylase, inducible	4	ecos00330: Arginine and proline metabolism | ecos01110: Biosynthesis of secondary metabolites | ecos01100: Metabolic pathways | ecos00480: Glutathione metabolism
EC958_2513	-0.42	0.18	-2.3653	0.0772	0.275196	-0.15	5.25	-0.47	0.640318	0.889262	-5.17		putative lipoprotein	0
EC958_1783	0.41	0.17	2.3644	0.0773	0.275196	0.25	6.56	1.58	0.118651	0.508963	-4.59	sotB	sugar efflux transporter	0
EC958_4698	0.41	0.17	2.3644	0.0773	0.275196	-0.22	8.3	-2.09	0.0407093	0.328959	-4.12		hypothetical protein	0
EC958_3698	-0.62	0.26	-2.3637	0.0774	0.275196							rplF	50S ribosomal subunit protein L6	1	ecos03010: Ribosome
EC958_0576	-0.59	0.25	-2.3616	0.0775	0.275196	0.01	3.3	0.03	0.977746	0.995973	-4.94	clpP	ATP-dependent proteolytic subunit of clpA-ClpP serine protease, heat shock protein F21.5	0
EC958_3785	0.47	0.2	2.3624	0.0775	0.275196	-0.19	6.18	-0.79	0.43169	0.807863	-5.26	yrfC	hypothetical protein	0
EC958_4157	-0.43	0.18	-2.3614	0.0775	0.275196	-0.07	9.23	-0.85	0.398943	0.785937	-6.12	yidE	hypothetical membrane protein YidE	0
EC958_0437	0.4	0.17	2.3609	0.0776	0.275196	0.01	6.8	0.07	0.947325	0.989045	-5.75	matC/ecpB	Mat/Ecp fimbriae periplasmic chaperone protein	0
EC958_0547	0.43	0.18	2.3604	0.0776	0.275196							secF	protein-export membrane protein SecF	2	ecos03060: Protein export | ecos03070: Bacterial secretion system
EC958_0623	-0.45	0.19	-2.3605	0.0776	0.275196	-0.07	6.47	-0.35	0.725928	0.922565	-5.56	ybaP	putative ligase	0
EC958_0874	-0.44	0.19	-2.3609	0.0776	0.275196	1.17	2.34	1.53	0.13189	0.537495	-4.43	ybhT	hypothetical protein	0
EC958_0856	-0.4	0.17	-2.3601	0.0777	0.27536	0.97	1.39	1.07	0.290676	0.720965	-4.6	tolQ	protein TolQ	0
EC958_1328	0.4	0.17	2.3563	0.078	0.275851	-0.51	1.12	-0.49	0.623723	0.883423	-4.69	purB	adenylosuccinate lyase	5	ecos00230: Purine metabolism | ecos00250: Alanine, aspartate and glutamate metabolism | ecos01240: Biosynthesis of cofactors | ecos01100: Metabolic pathways | ecos01110: Biosynthesis of secondary metabolites
EC958_1410	0.41	0.18	2.3555	0.078	0.275851	0.25	6.88	1.6	0.115682	0.504538	-4.65		hypothetical protein	0
EC958_1419	-0.43	0.18	-2.3563	0.078	0.275851	0.13	5.36	0.53	0.599733	0.879673	-5.26	ycgM	putative isomerase	0
EC958_1210	0.47	0.2	2.3542	0.0782	0.27615	0.35	6.26	1.86	0.0684106	0.397688	-4.12	ycdC	hypothetical transcriptional regulator YcdC	0
EC958_5052	0.41	0.17	2.3523	0.0783	0.27615	-0.34	2.82	-0.46	0.646466	0.890787	-4.8		hypothetical protein	0
EC958_4116	0.49	0.21	2.3524	0.0783	0.27615	0.09	8.61	0.97	0.336137	0.7504	-5.86		hypothetical protein	0
EC958_A0062	0.4	0.17	2.3531	0.0783	0.27615	0.33	9.54	1.99	0.0513841	0.354852	-4.45		TraF	0
EC958_2543	0.64	0.27	2.3518	0.0784	0.276313	-0.3	3.47	-0.47	0.642769	0.889419	-4.8	napD	NapD protein, subunit of nitrate reductase, periplasmic	0
EC958_2249	0.5	0.21	2.3503	0.0785	0.276475	-0.27	5.96	-1.18	0.242395	0.683503	-4.91		putative minor tail protein	0
EC958_4436	-0.41	0.17	-2.3476	0.0787	0.276898	0.29	5.84	1.3	0.197846	0.634573	-4.79	frwB	PTS system fructose-like IIB component 1	0
EC958_0500	0.41	0.17	2.3456	0.0789	0.276898	0.13	6.77	0.75	0.453643	0.821989	-5.49	yaiM	hypothetical protein	4	ecos01100: Metabolic pathways | ecos01200: Carbon metabolism | ecos00680: Methane metabolism | ecos01120: Microbial metabolism in diverse environments
EC958_2634	0.4	0.17	2.3459	0.0789	0.276898	0.01	7.41	0.07	0.941769	0.989045	-5.94	yfcC	hypothetical protein	0
EC958_2914	0.42	0.18	2.3457	0.0789	0.276898	0.51	7.15	4.16	0.000111288	0.013071	1.12	yfjD	hypothetical protein	0
EC958_0216	0.4	0.17	2.3448	0.079	0.276898	0.11	10.31	2.06	0.0440263	0.338817	-4.7	leuO	transcriptional activator LeuO	0
EC958_1325	-0.46	0.2	-2.3434	0.0791	0.276898	-0.23	5.53	-0.72	0.47449	0.831495	-5.1		YcfD protein	0
EC958_2302	0.49	0.21	2.3428	0.0791	0.276898	-0.01	6.74	-0.05	0.963615	0.993256	-5.74	yeeN	hypothetical protein	0
EC958_0786	-0.52	0.22	-2.3416	0.0792	0.276898	-0.05	6.37	-0.26	0.793044	0.947151	-5.59	nagB	glucosamine-6-phosphate deaminase	2	ecos00520: Amino sugar and nucleotide sugar metabolism | ecos01100: Metabolic pathways
EC958_0970	0.4	0.17	2.3419	0.0792	0.276898	0.27	5.66	1.05	0.298878	0.721314	-4.97	ybjO	putative membrane protein	0
EC958_0803	0.66	0.28	2.3406	0.0793	0.276898	0.03	4.54	0.08	0.936463	0.988342	-5.06	ybfE	hypothetical protein	0
EC958_3798	-0.41	0.17	-2.3397	0.0794	0.276898	-0.41	7.8	-2.9	0.00525918	0.131028	-2.28	envZ	osmolarity sensor protein EnvZ	2	ecos02020: Two-component system | ecos02026: Biofilm formation - Escherichia coli
EC958_1770	0.42	0.18	2.3385	0.0795	0.276898	0.13	7.78	1.04	0.302959	0.726894	-5.53		F9-type fimbriae major subunit	0
EC958_3119	0.4	0.17	2.339	0.0795	0.276898	-0.05	6.3	-0.26	0.793454	0.947151	-5.58	recD	exodeoxyribonuclease V beta chain	1	ecos03440: Homologous recombination
EC958_1338	0.46	0.2	2.337	0.0796	0.276898	0.37	5.15	1.12	0.265817	0.702419	-4.81		hypothetical protein	0
EC958_1621	0.4	0.17	2.3374	0.0796	0.276898	-0.23	6.71	-1.15	0.256632	0.694259	-5.09	yciW	hypothetical protein	0
EC958_3096	0.43	0.18	2.337	0.0796	0.276898	0.05	7.64	0.38	0.708007	0.916453	-5.93		hypothetical protein	0
EC958_A0081	0.51	0.22	2.3377	0.0796	0.276898	0.36	9.63	2.12	0.0383815	0.325755	-4.24		YigB	0
EC958_0174	0.4	0.17	2.3367	0.0797	0.276898	0.19	9.24	2.49	0.0157941	0.224532	-3.57	caiT	putative carnitine transporter	0
EC958_1609	-0.43	0.18	-2.3367	0.0797	0.276898							ribA	GTP cyclohydrolase II	6	ecos01100: Metabolic pathways | ecos01110: Biosynthesis of secondary metabolites | ecos00790: Folate biosynthesis | ecos00740: Riboflavin metabolism | ecos02024: Quorum sensing | ecos01240: Biosynthesis of cofactors
EC958_1864	-0.61	0.26	-2.336	0.0797	0.276898	-0.28	5.43	-1.2	0.234177	0.673513	-4.8	slyB	outer membrane lipoprotein SlyB	0
EC958_1694	0.41	0.17	2.3352	0.0798	0.277058	1.12	1.43	0.93	0.357366	0.762495	-4.62		hypothetical protein	0
EC958_2629	-0.49	0.21	-2.3326	0.08	0.277348	0.03	6.26	0.17	0.867218	0.966723	-5.59		protein YfbU	0
EC958_2822	-0.41	0.17	-2.3327	0.08	0.277348	-0.69	4.42	-1.49	0.142496	0.558057	-4.39	yfgL	hypothetical protein	0
EC958_5175	0.43	0.19	2.3313	0.0801	0.277348	-0.09	3.96	-0.21	0.835939	0.955149	-4.98		hypothetical protein	0
EC958_2559	0.58	0.25	2.3319	0.0801	0.277348	-0.09	6.34	-0.48	0.631628	0.885177	-5.52	atoA	acetate CoA-transferase beta subunit	7	ecos00310: Lysine degradation | ecos01100: Metabolic pathways | ecos00650: Butanoate metabolism | ecos00640: Propanoate metabolism | ecos00627: Aminobenzoate degradation | ecos02020: Two-component system | ecos01120: Microbial metabolism in diverse environments
EC958_3717	0.52	0.22	2.3306	0.0802	0.277507	0.26	10.62	4.5	3.50703e-05	0.00596559	1.81	yheE	probable general secretion pathway protein C	1	ecos03070: Bacterial secretion system
EC958_1926	0.41	0.18	2.3299	0.0803	0.277666	-1.23	4.35	-2.94	0.00473678	0.125953	-2.59	aroH	phospho-2-dehydro-3-deoxyheptonate aldolase, Trp-sensitive	5	ecos02024: Quorum sensing | ecos01110: Biosynthesis of secondary metabolites | ecos01230: Biosynthesis of amino acids | ecos01100: Metabolic pathways | ecos00400: Phenylalanine, tyrosine and tryptophan biosynthesis
EC958_1995	0.43	0.18	2.3279	0.0804	0.277795	0.09	7.29	0.54	0.590535	0.878873	-5.78	ydjI	putative membrane protein YdjI	0
EC958_0631	-0.59	0.25	-2.327	0.0805	0.277795	0.56	6.9	3.18	0.002394	0.0848567	-1.52	ybbK	putative protease YbbK	0
EC958_1893	0.4	0.17	2.3277	0.0805	0.277795	-0.09	6.95	-0.57	0.573689	0.872651	-5.67	ydhV	hypothetical protein	0
EC958_0772	0.4	0.17	2.3248	0.0807	0.278111	-0.1	6.13	-0.5	0.621662	0.883316	-5.45	gltJ	GltJ, subunit of glutamate ABC transporter	2	ecos02020: Two-component system | ecos02010: ABC transporters
EC958_2329	0.4	0.17	2.3249	0.0807	0.278111	-0.06	6.68	-0.37	0.715507	0.919028	-5.68		hypothetical protein	0
EC958_0545	-0.41	0.18	-2.3224	0.0809	0.278397	-0.54	4.15	-1.07	0.287838	0.720965	-4.67	yajC	hypothetical protein	3	ecos03060: Protein export | ecos02024: Quorum sensing | ecos03070: Bacterial secretion system
EC958_4135	0.5	0.21	2.3231	0.0809	0.278397	0.15	9.21	1.98	0.0520878	0.355885	-4.6		hypothetical protein	0
EC958_1292	-0.39	0.17	-2.3216	0.081	0.278397	0.23	5.12	0.77	0.446057	0.817033	-5.04	pabC	4-amino-4-deoxychorismate lyase	2	ecos01240: Biosynthesis of cofactors | ecos00790: Folate biosynthesis
EC958_2061	-0.39	0.17	-2.3218	0.081	0.278397	0.01	4.78	0.03	0.977602	0.995973	-5.09	yobA	hypothetical protein	0
EC958_0709	-0.46	0.2	-2.3186	0.0813	0.278681	-0.37	6.31	-1.64	0.107112	0.49015	-4.44	fepG	ferric enterobactin transport system permease protein FepG	1	ecos02010: ABC transporters
EC958_2593	0.43	0.18	2.3176	0.0813	0.278681	-0.08	7.78	-0.61	0.543979	0.861689	-5.88	yfbG	hypothetical protein	3	ecos01503: Cationic antimicrobial peptide (CAMP) resistance | ecos00520: Amino sugar and nucleotide sugar metabolism | ecos01100: Metabolic pathways
EC958_5009	-0.48	0.21	-2.3179	0.0813	0.278681	0.18	6.58	0.83	0.40738	0.792432	-5.35		glucokinase	9	ecos01120: Microbial metabolism in diverse environments | ecos00520: Amino sugar and nucleotide sugar metabolism | ecos01110: Biosynthesis of secondary metabolites | ecos01200: Carbon metabolism | ecos00500: Starch and sucrose metabolism | ecos00521: Streptomycin biosynthesis | ecos01100: Metabolic pathways | ecos00052: Galactose metabolism | ecos00010: Glycolysis / Gluconeogenesis
EC958_A0117	-0.55	0.24	-2.3183	0.0813	0.278681	0.1	9.79	0.67	0.508528	0.846069	-6.2	mphA	macrolide 2'-phosphotransferase I	0
EC958_1073	-0.39	0.17	-2.3167	0.0814	0.278837	0.03	6.44	0.12	0.904392	0.978584	-5.59		putative phage baseplate component	0
EC958_2787	-0.48	0.21	-2.316	0.0815	0.278963	0.23	5.94	0.96	0.342492	0.752191	-5.14	yffB	conserved thioredoxin-like protein	0
EC958_0421	-0.44	0.19	-2.3151	0.0816	0.278963	-0.25	7.37	-1.65	0.103724	0.482706	-4.64	proA	gamma-glutamyl phosphate reductase	5	ecos00332: Carbapenem biosynthesis | ecos01110: Biosynthesis of secondary metabolites | ecos01230: Biosynthesis of amino acids | ecos00330: Arginine and proline metabolism | ecos01100: Metabolic pathways
EC958_1473	-0.62	0.27	-2.3148	0.0816	0.278963	0.18	4.01	0.39	0.697498	0.911864	-4.99	ychH	hypothetical protein	0
EC958_0789	0.42	0.18	2.3131	0.0818	0.279275	0.27	6.99	1.65	0.104043	0.482822	-4.57		hypothetical protein	0
EC958_2485	0.45	0.19	2.3123	0.0818	0.279275	-0.2	7.17	-1.33	0.187775	0.625809	-5.04	mglC	galactoside transport system permease protein MglC	1	ecos02010: ABC transporters
EC958_2689	0.42	0.18	2.3114	0.0819	0.279399	0.18	7.26	1.08	0.283062	0.718284	-5.31		hypothetical phage protein	0
EC958_2803	-0.39	0.17	-2.3103	0.082	0.279399	0.1	6.74	0.53	0.601564	0.879673	-5.56		uracil phosphoribosyltransferase	2	ecos00240: Pyrimidine metabolism | ecos01100: Metabolic pathways
EC958_4669	0.41	0.18	2.3103	0.082	0.279399	0.09	8.35	0.77	0.445547	0.817033	-5.93	yjfJ	hypothetical protein	0
EC958_4162	-0.4	0.17	-2.3089	0.0821	0.279554	-0.06	8.74	-0.61	0.546139	0.862598	-6.16	yidR	hypothetical protein	0
EC958_3336	0.44	0.19	2.3054	0.0825	0.28073	-0.17	5.22	-0.61	0.541548	0.861689	-5.17	kpsU	3-deoxy-manno-octulosonate cytidylyltransferase	2	ecos00540: Lipopolysaccharide biosynthesis | ecos01100: Metabolic pathways
EC958_4711	-0.6	0.26	-2.3035	0.0826	0.280884	0.21	6.62	1	0.320569	0.741035	-5.18	ytfK	hypothetical protein	0
EC958_1914	0.39	0.17	2.2999	0.0829	0.280899	0.04	8.3	0.43	0.669741	0.900599	-6.09	ydiF	hypothetical protein	5	ecos01120: Microbial metabolism in diverse environments | ecos00627: Aminobenzoate degradation | ecos00640: Propanoate metabolism | ecos00650: Butanoate metabolism | ecos01100: Metabolic pathways
EC958_4316	-0.4	0.17	-2.3002	0.0829	0.280899	-0.04	6.02	-0.16	0.87682	0.969593	-5.53	yigP	hypothetical protein	0
EC958_2483	-0.42	0.18	-2.2994	0.083	0.280899	0.02	7.94	0.14	0.89012	0.973279	-6.07	yeiT	hypothetical oxidoreductase YeiT	4	ecos00240: Pyrimidine metabolism | ecos00770: Pantothenate and CoA biosynthesis | ecos00410: beta-Alanine metabolism | ecos01100: Metabolic pathways
EC958_A0105	-0.62	0.27	-2.2978	0.0831	0.280899	0.27	7.75	1.26	0.211452	0.649498	-5.13
EC958_1294	-0.4	0.17	-2.2974	0.0832	0.280899								thymidylate kinase	2	ecos00240: Pyrimidine metabolism | ecos01100: Metabolic pathways
EC958_3242	0.46	0.2	2.2967	0.0832	0.280899	0.06	9.15	0.71	0.477972	0.831495	-6.21		putative c4-dicarboxylate transport system binding protein	0
EC958_0619	-0.46	0.2	-2.2961	0.0833	0.280899	0.19	7.37	1.36	0.178022	0.612075	-5.06	ushA	UDP-sugar hydrolase (5'-nucleotidase)	5	ecos00230: Purine metabolism | ecos00240: Pyrimidine metabolism | ecos01100: Metabolic pathways | ecos01110: Biosynthesis of secondary metabolites | ecos00760: Nicotinate and nicotinamide metabolism
EC958_2263	0.39	0.17	2.2961	0.0833	0.280899	-0.39	5.24	-1.11	0.271661	0.707958	-4.79		phage terminase small subunit	0
EC958_4441	0.42	0.18	2.2955	0.0834	0.280899	0.25	9.83	3.51	0.000900882	0.0499332	-1.08	yijP	protein YijP	1	ecos00540: Lipopolysaccharide biosynthesis
EC958_0750	0.4	0.17	2.2934	0.0835	0.280899	0.15	6.47	0.73	0.468037	0.830514	-5.44	dacA	penicillin-binding protein 5	2	ecos01100: Metabolic pathways | ecos00550: Peptidoglycan biosynthesis
EC958_1822	0.45	0.19	2.2941	0.0835	0.280899	-0.02	6.2	-0.09	0.928513	0.987555	-5.56	pntA	NAD(P) transhydrogenase subunit alpha	2	ecos01100: Metabolic pathways | ecos00760: Nicotinate and nicotinamide metabolism
EC958_2016	-0.62	0.27	-2.2939	0.0835	0.280899	0.12	6.29	0.54	0.587973	0.878873	-5.48	yeaQ	hypothetical protein	0
EC958_4004	-0.46	0.2	-2.2937	0.0835	0.280899	0.06	8.16	0.58	0.561868	0.868228	-6.04	mtlD	mannitol-1-phosphate 5-dehydrogenase	2	ecos00051: Fructose and mannose metabolism | ecos01100: Metabolic pathways
EC958_4016	-0.4	0.18	-2.2943	0.0835	0.280899	-0.27	2.36	-0.29	0.775754	0.94267	-4.75	gpsA	glycerol-3-phosphate dehydrogenase (NAD+)	2	ecos01110: Biosynthesis of secondary metabolites | ecos00564: Glycerophospholipid metabolism
EC958_4347	-0.42	0.19	-2.2934	0.0835	0.280899	-0.52	5.38	-1.76	0.0839035	0.431955	-4.19	glnL	nitrogen regulation protein NR(II)	1	ecos02020: Two-component system
EC958_4543	0.41	0.18	2.2942	0.0835	0.280899	0.03	8.34	0.32	0.748784	0.931806	-6.17	nrfA	NrfA, cytochrome C552, subunit of nitrite reductase complex	3	ecos00910: Nitrogen metabolism | ecos01120: Microbial metabolism in diverse environments | ecos01100: Metabolic pathways
EC958_0374	0.4	0.17	2.2926	0.0836	0.280899	-0.06	9.27	-0.78	0.436842	0.812254	-6.15	lfiM	lateral flagellar export/assembly protein, flagellar motor switch C-ring (FliM-like)	2	ecos02040: Flagellar assembly | ecos02030: Bacterial chemotaxis
EC958_3189	-0.49	0.22	-2.2931	0.0836	0.280899	0.05	6.92	0.35	0.727831	0.922886	-5.76	pepP	Xaa-Pro aminopeptidase	0
EC958_1166	0.41	0.18	2.292	0.0837	0.280899	-0.26	5.88	-0.97	0.334197	0.7504	-5.07	yccF	hypothetical protein	0
EC958_1322	0.41	0.18	2.2918	0.0837	0.280899	-0.21	5.15	-0.71	0.482232	0.832715	-5.1	potB	spermidine-putrescine transport system permease	1	ecos02010: ABC transporters
EC958_0338	-0.39	0.17	-2.2898	0.0839	0.28117	-0.08	4.93	-0.21	0.831132	0.954114	-5.17	yaeJ	hypothetical protein	0
EC958_1669	0.41	0.18	2.2883	0.084	0.28117	0.01	7.86	0.06	0.953555	0.989875	-6.06		putative secretion protein	0
EC958_2382	-0.4	0.17	-2.2889	0.084	0.28117	0	6.83	-0.01	0.993531	0.998936	-5.78	galF	UTP--glucose-1-phosphate uridylyltransferase	8	ecos00500: Starch and sucrose metabolism | ecos00040: Pentose and glucuronate interconversions | ecos01100: Metabolic pathways | ecos01110: Biosynthesis of secondary metabolites | ecos00520: Amino sugar and nucleotide sugar metabolism | ecos01240: Biosynthesis of cofactors | ecos00052: Galactose metabolism | ecos00541: O-Antigen nucleotide sugar biosynthesis
EC958_0075	-0.39	0.17	-2.2888	0.084	0.28117	0	8.23	0.03	0.979789	0.996202	-6.16	yjiW	hypothetical protein	0
EC958_4621	-0.42	0.18	-2.2852	0.0843	0.28159	-0.07	10.57	-1.43	0.158295	0.578516	-5.85	cadB	probable cadaverine/lysine antiporter	0
EC958_0300	0.52	0.23	2.284	0.0844	0.28159	-0.1	7.09	-0.69	0.494831	0.835673	-5.62	fhuD	ferrichrome-binding periplasmic protein	1	ecos02010: ABC transporters
EC958_0598	0.39	0.17	2.2844	0.0844	0.28159	0.17	6.77	1.01	0.316111	0.73924	-5.31		maltose O-acetyltransferase	0
EC958_3349	0.5	0.22	2.2837	0.0844	0.28159	-0.13	6.64	-0.71	0.480191	0.831495	-5.48	gspH	hypothetical type II secretion protein GspH	1	ecos03070: Bacterial secretion system
EC958_A0017	0.39	0.17	2.2845	0.0844	0.28159	-0.08	7.88	-0.38	0.70882	0.916783	-5.81		YdbA	0
EC958_5180	-0.5	0.22	-2.2822	0.0846	0.28189	-0.11	7.5	-0.74	0.464061	0.828525	-5.71		hypothetical protein	0
EC958_4167	-0.43	0.19	-2.2825	0.0846	0.28189	0.09	7.55	0.58	0.567503	0.869265	-5.82	dgoK	2-dehydro-3-deoxygalactonokinase	2	ecos00052: Galactose metabolism | ecos01100: Metabolic pathways
EC958_0897	-0.39	0.17	-2.2801	0.0848	0.281907	0.06	5.69	0.1	0.9176	0.983598	-5.3	moaE	molybdopterin converting factor subunit 2	4	ecos00790: Folate biosynthesis | ecos04122: Sulfur relay system | ecos01100: Metabolic pathways | ecos01240: Biosynthesis of cofactors
EC958_3651	0.39	0.17	2.2796	0.0848	0.281907	0.29	9.89	4.09	0.000140289	0.0150445	0.66	rbsC	ribose transport system permease protein RbsC	1	ecos02010: ABC transporters
EC958_1161	-0.55	0.24	-2.2793	0.0849	0.281907	-0.49	5.71	-2.26	0.0279367	0.281666	-3.46	ompA	outer membrane protein A	0
EC958_1389	-0.52	0.23	-2.2793	0.0849	0.281907	0.25	6.36	1.3	0.19773	0.634573	-4.92	sitD	SitC protein	1	ecos02010: ABC transporters
EC958_0736	0.93	0.41	2.2777	0.085	0.281907	-0.52	4.37	-1.08	0.283663	0.718703	-4.68	citD	citrate lyase acyl carrier protein (gamma chain)	1	ecos02020: Two-component system
EC958_4731	-0.55	0.24	-2.2776	0.085	0.281907	-2.1	7.37	-8.02	6.96828e-11	1.14582e-07	10.59	nrdD	Anaerobic ribonucleoside-triphosphate reductase	3	ecos01100: Metabolic pathways | ecos00240: Pyrimidine metabolism | ecos00230: Purine metabolism
EC958_0145	0.41	0.18	2.2762	0.0851	0.281907	0.16	6.95	0.97	0.338457	0.751503	-5.38	yaaI	hypothetical protein	0
EC958_0698	-0.46	0.2	-2.2769	0.0851	0.281907	0.09	5.42	0.3	0.767515	0.939958	-5.33		putative transcriptional regulator	0
EC958_1168	-0.47	0.21	-2.2764	0.0851	0.281907	0.55	5.06	1.68	0.0989133	0.469172	-4.23	mgsA	methylglyoxal synthase	3	ecos01100: Metabolic pathways | ecos00640: Propanoate metabolism | ecos01120: Microbial metabolism in diverse environments
EC958_0457	-0.4	0.17	-2.2747	0.0853	0.282388	0.15	7.42	0.99	0.325683	0.745519	-5.51	ykgG	hypothetical protein	0
EC958_2764	-0.53	0.23	-2.2734	0.0854	0.282435	-0.04	5.91	-0.17	0.863679	0.965668	-5.45	eutL	ethanolamine utilization protein EutL	0
EC958_2064	-0.39	0.17	-2.2722	0.0855	0.282435	-0.15	4.87	-0.42	0.676046	0.902718	-5.1	exoX	exodeoxyribonuclease X	1	ecos03430: Mismatch repair
EC958_1458	0.43	0.19	2.2716	0.0856	0.282435	0.24	7.03	1.61	0.112446	0.501128	-4.64		hypothetical protein	0
EC958_3309	-0.4	0.17	-2.2712	0.0856	0.282435	-0.19	5.06	-0.63	0.534442	0.859305	-5.13		hypothetical protein	0
EC958_0241	-0.4	0.17	-2.2699	0.0857	0.282435	0.66	2.56	1.03	0.307526	0.732203	-4.64	yacG	hypothetical protein	0
EC958_0849	-0.44	0.19	-2.27	0.0857	0.282435	0.94	2.83	1.3	0.199869	0.63692	-4.52		hypothetical protein	0
EC958_2889	0.4	0.18	2.2706	0.0857	0.282435	0.43	5.43	1.6	0.114473	0.502844	-4.35	yfiP	hypothetical protein	0
EC958_4923	0.49	0.21	2.268	0.0859	0.282913	0.15	9.73	2.1	0.0400484	0.328959	-4.49		phage tail fibre protein	0
EC958_1638	-0.41	0.18	-2.2654	0.0862	0.283252	-1.37	1.47	-1.43	0.157369	0.578516	-4.5	pspD	phage shock protein D	0
EC958_0190	-0.5	0.22	-2.2641	0.0863	0.283252	-0.34	3.14	-0.55	0.581898	0.877746	-4.81		organic solvent tolerance protein	0
EC958_0662	0.45	0.2	2.2641	0.0863	0.283252	-0.01	5.97	-0.04	0.965528	0.993446	-5.46		hypothetical protein	0
EC958_3206	-0.39	0.17	-2.2639	0.0863	0.283252	0.08	6.96	0.56	0.579898	0.877227	-5.71		D-erythrose 4-phosphate dehydrogenase	3	ecos01100: Metabolic pathways | ecos01240: Biosynthesis of cofactors | ecos00750: Vitamin B6 metabolism
EC958_2336	-0.65	0.29	-2.263	0.0864	0.283252	-0.27	5.98	-1.31	0.195788	0.633332	-4.78		hypothetical protein	0
EC958_0794	0.41	0.18	2.2622	0.0865	0.283252	0.16	6.78	0.85	0.400066	0.786978	-5.41		putative alcohol dehydrogenase	0
EC958_2527	-0.39	0.17	-2.2614	0.0865	0.283252	-0.24	5.47	-0.86	0.393448	0.782772	-5.04		putative autotransporter	0
EC958_3020	0.46	0.2	2.2617	0.0865	0.283252	0.46	5.91	2.09	0.0412892	0.330113	-3.71	ygbE	hypothetical protein	0
EC958_3409	0.4	0.18	2.2623	0.0865	0.283252	0.05	9.3	0.66	0.510928	0.847581	-6.28		hypothetical oxidoreductase YdfI	2	ecos00040: Pentose and glucuronate interconversions | ecos01100: Metabolic pathways
EC958_3064	-0.55	0.24	-2.2606	0.0866	0.283398	-0.12	7.13	-0.75	0.455214	0.823458	-5.58	ygdH	hypothetical protein	3	ecos00240: Pyrimidine metabolism | ecos00230: Purine metabolism | ecos01100: Metabolic pathways
EC958_1791	0.44	0.2	2.2579	0.0869	0.284022	-0.47	5.23	-1.6	0.114397	0.502844	-4.32		hypothetical protein	0
EC958_0226	-0.45	0.2	-2.2566	0.087	0.284022	1.1	1.24	0.87	0.386151	0.78101	-4.63	murF	UDP-N-acetylmuramoylalanyl-D-glutamyl-2,6-diaminopimelate--D-alanyl-D-alanyl ligase	4	ecos01100: Metabolic pathways | ecos00550: Peptidoglycan biosynthesis | ecos00300: Lysine biosynthesis | ecos01502: Vancomycin resistance
EC958_4227	0.45	0.2	2.2565	0.087	0.284022	0.14	9.2	1.76	0.0832219	0.429428	-4.95	yieO	hypothetical transport protein YieO	0
EC958_0831	0.42	0.19	2.2548	0.0872	0.284022	0.14	9.77	2.14	0.0365621	0.322155	-4.41		putative C4-dicarboxylate-binding periplasmic protein (DctP-like)	0
EC958_1163	-0.52	0.23	-2.2543	0.0872	0.284022	0.29	4.38	0.74	0.462944	0.828333	-4.91	sulA	suppressor of lon	0
EC958_5029	0.46	0.21	2.2546	0.0872	0.284022	-0.14	3.71	-0.27	0.788736	0.945909	-4.91		hypothetical protein	0
EC958_0179	0.38	0.17	2.2538	0.0873	0.284022	-0.06	8.01	-0.52	0.605011	0.879673	-6	yaaU	hypothetical metabolite transport protein YaaU	0
EC958_2334	0.38	0.17	2.2538	0.0873	0.284022	-0.07	5.8	-0.32	0.751924	0.932908	-5.43		putative ABC transporter	0
EC958_0477	-0.5	0.22	-2.2524	0.0874	0.284022	-0.02	8.82	-0.23	0.818589	0.952382	-6.32	yahN	putative cytochrome subunit of dehydrogenase	0
EC958_2347	0.38	0.17	2.2528	0.0874	0.284022	-0.15	4.97	-0.43	0.669088	0.900599	-5.14	yeeW1	hypothetical protein	0
EC958_2617	0.4	0.18	2.2526	0.0874	0.284022	0.46	3.84	1.15	0.253684	0.693703	-4.66	nuoH	NADH dehydrogenase I chain H	2	ecos00190: Oxidative phosphorylation | ecos01100: Metabolic pathways
EC958_4090	-0.45	0.2	-2.2517	0.0875	0.284032	-0.21	8.03	-1.77	0.0828957	0.429032	-4.63		hypothetical protein	0
EC958_3241	0.38	0.17	2.2503	0.0876	0.284032	-0.25	8.3	-2.61	0.0117155	0.188865	-3.08	yggW	hypothetical protein	0
EC958_0564	-0.44	0.2	-2.2494	0.0877	0.284032	0.01	5.89	0.05	0.956677	0.990823	-5.48	yajQ	hypothetical protein	0
EC958_1778	0.38	0.17	2.2494	0.0877	0.284032	0.01	6.2	0.03	0.97443	0.995213	-5.54	yneF	hypothetical protein	0
EC958_5134	0.47	0.21	2.2487	0.0878	0.284032	0.09	8.6	0.92	0.362782	0.766753	-5.91		hypothetical protein	0
EC958_0520	-0.38	0.17	-2.2477	0.0879	0.284032	-0.14	8.62	-1.45	0.152491	0.574106	-5.25	phoA	alkaline phosphatase	5	ecos01240: Biosynthesis of cofactors | ecos01100: Metabolic pathways | ecos00790: Folate biosynthesis | ecos00730: Thiamine metabolism | ecos02020: Two-component system
EC958_1233	0.39	0.17	2.2476	0.0879	0.284032	0.05	7.43	0.35	0.730857	0.924197	-5.88	csgB	minor curlin subunit CsgB	1	ecos02026: Biofilm formation - Escherichia coli
EC958_0106	-0.38	0.17	-2.2465	0.088	0.284032	-0.03	7.26	-0.23	0.81953	0.952604	-5.87	yjjU	hypothetical protein	0
EC958_2158	-0.61	0.27	-2.2456	0.0881	0.284032	1.03	2.51	1.07	0.287163	0.720965	-4.59		hypothetical protein	0
EC958_3472	-0.49	0.22	-2.2453	0.0881	0.284032	-0.3	2.81	-0.58	0.566598	0.869265	-4.81	dnaG	DNA primase	1	ecos03030: DNA replication
EC958_0805	-0.43	0.19	-2.2443	0.0882	0.284032	0.34	6.09	1.37	0.177122	0.610582	-4.74	seqA	negative modulator of initiation of replication	0
EC958_1217	0.38	0.17	2.2428	0.0883	0.284032	-0.1	5.83	-0.36	0.718204	0.92001	-5.41	ycdB	hypothetical protein	0
EC958_1677	0.4	0.18	2.2434	0.0883	0.284032	0	6.29	0	0.999491	0.99973	-5.6		hypothetical protein	0
EC958_2113	0.4	0.18	2.243	0.0883	0.284032	-0.43	4.63	-1.03	0.30965	0.734687	-4.76	flhC	FlhC transcriptional regulator	4	ecos02026: Biofilm formation - Escherichia coli | ecos02020: Two-component system | ecos02024: Quorum sensing | ecos02040: Flagellar assembly
EC958_2137	0.4	0.18	2.2429	0.0883	0.284032	-0.07	7.1	-0.52	0.60286	0.879673	-5.75		putative phage tail protein	0
EC958_3984	0.38	0.17	2.2421	0.0884	0.284032	-0.05	9.68	-0.65	0.520002	0.851425	-6.4		hypothetical protein	0
EC958_4044	0.42	0.19	2.2426	0.0884	0.284032	-0.18	3.2	-0.31	0.754443	0.934402	-4.88	rpmG	50S ribosomal subunit protein L33	1	ecos03010: Ribosome
EC958_A0036	0.52	0.23	2.2418	0.0884	0.284032	0.68	8.91	3.28	0.00176834	0.0719821	-1.38		TraJ	0
EC958_3209	0.41	0.18	2.2392	0.0887	0.284639	-0.23	6.86	-1.3	0.199273	0.636783	-4.99		hypothetical protein	1	ecos02010: ABC transporters
EC958_A0038	0.46	0.21	2.2397	0.0887	0.284639	0.06	9.35	0.37	0.715295	0.919028	-6.21		TraA	0
EC958_4748	-0.6	0.27	-2.2384	0.0888	0.284782	0.09	8.22	0.88	0.382887	0.778558	-5.82	argI	ornithine carbamoyltransferase chain I	4	ecos01100: Metabolic pathways | ecos01230: Biosynthesis of amino acids | ecos01110: Biosynthesis of secondary metabolites | ecos00220: Arginine biosynthesis
EC958_1231	0.38	0.17	2.236	0.089	0.285245	0.15	7.04	0.91	0.368225	0.769683	-5.47	csgD	putative 2-component transcriptional regulator for 2nd curli operon	1	ecos02026: Biofilm formation - Escherichia coli
EC958_0023	0.47	0.21	2.2354	0.0891	0.285387	0.21	5.12	0.71	0.48013	0.831495	-5.11		hypothetical protein	0
EC958_3240	0.41	0.18	2.234	0.0892	0.285529	0	5.34	0.01	0.994221	0.998936	-5.34	yggV	HAM1-like protein	2	ecos00230: Purine metabolism | ecos01100: Metabolic pathways
EC958_3844	0.43	0.19	2.2333	0.0893	0.285634	0.03	5.34	0.1	0.92025	0.983873	-5.28		hypothetical protein	0
EC958_0979	-0.42	0.19	-2.2318	0.0894	0.285634	0.27	5.64	1	0.321667	0.741906	-4.99	ybjR	probable N-acetylmuramoyl-L-alanine amidase	0
EC958_4007	0.42	0.19	2.2325	0.0894	0.285634	-0.17	6.49	-0.91	0.364524	0.767568	-5.32	yibL	hypothetical protein	0
EC958_3150	-0.53	0.24	-2.2299	0.0896	0.286095	0.11	9.66	1.59	0.116431	0.504842	-5.35	ygeV	putative sigma-54-dependent transcriptional regulator YgeV	0
EC958_1442	-0.47	0.21	-2.2284	0.0898	0.286266	0.47	7.14	2.63	0.0110278	0.187401	-2.79	ycgC	hypothetical protein	2	ecos01100: Metabolic pathways | ecos00561: Glycerolipid metabolism
EC958_2580	0.38	0.17	2.2283	0.0898	0.286266	-1.78	1.53	-1.45	0.151419	0.572497	-4.52		hypothetical protein	0
EC958_1614	0.42	0.19	2.2272	0.0899	0.286266							pyrF	orotidine-5'-phosphate decarboxylase	3	ecos01240: Biosynthesis of cofactors | ecos01100: Metabolic pathways | ecos00240: Pyrimidine metabolism
EC958_2007	0.44	0.2	2.2275	0.0899	0.286266	0.16	6.81	0.86	0.392492	0.782772	-5.43	yeaI	hypothetical protein	0
EC958_0189	-0.49	0.22	-2.2248	0.0901	0.286266	-1.23	4.39	-2.93	0.00492969	0.128254	-2.58	surA	peptidyl-prolyl cis-trans isomerase	0
EC958_1109	-0.38	0.17	-2.225	0.0901	0.286266	-0.28	3.2	-0.48	0.633242	0.886431	-4.86		hypothetical protein	0
EC958_2450	0.39	0.17	2.2251	0.0901	0.286266	-0.04	8.11	-0.37	0.713099	0.918704	-6.07		hypothetical protein	0
EC958_3951	0.52	0.23	2.2256	0.0901	0.286266	0.02	3.82	0.04	0.968534	0.994112	-4.99		hypothetical protein	0
EC958_1606	-0.44	0.2	-2.2238	0.0902	0.286406	0.13	4.01	0.33	0.743164	0.928343	-5		hypothetical protein	0
EC958_1541	0.4	0.18	2.2217	0.0904	0.286686	0.05	6.04	0.26	0.797416	0.948108	-5.54		hypothetical protein	0
EC958_1909	0.47	0.21	2.2222	0.0904	0.286686	0.16	6.87	1.05	0.297113	0.720965	-5.27	ydiL	hypothetical protein	0
EC958_1836	0.38	0.17	2.2189	0.0907	0.287105	0.18	6.09	0.84	0.403862	0.789494	-5.26		glucuronide carrier protein	0
EC958_5173	-0.51	0.23	-2.2192	0.0907	0.287105	-0.08	4.56	-0.24	0.813632	0.951552	-5.11		hypothetical protein	0
EC958_3636	-0.48	0.21	-2.2189	0.0907	0.287105	0	7.93	-0.02	0.980311	0.996202	-6.11	tldD	csrA activity inhibitor TldD	0
EC958_3727	0.43	0.2	2.2162	0.091	0.287877	0.29	7.8	2.2	0.0317416	0.298819	-3.82	pshM	putative general secretion pathway protein M	1	ecos03070: Bacterial secretion system
EC958_2052	0.38	0.17	2.2152	0.0911	0.288015	-0.06	6.5	-0.33	0.746326	0.930879	-5.63	yebS	putative membrane protein	0
EC958_0568	0.4	0.18	2.2124	0.0914	0.288746	-0.04	5.51	-0.17	0.865539	0.966215	-5.37	cyoC	cytochrome o ubiquinol oxidase subunit III	2	ecos01100: Metabolic pathways | ecos00190: Oxidative phosphorylation
EC958_1562	-0.39	0.18	-2.211	0.0915	0.288746	-0.36	5.44	-1.41	0.163905	0.586634	-4.58		putative DNA packaging protein	0
EC958_4701	-0.53	0.24	-2.2108	0.0915	0.288746	-0.28	7.34	-1.89	0.0639176	0.38882	-4.28	ytfB	hypothetical protein	0
EC958_1555	-0.39	0.18	-2.2093	0.0917	0.289199	-0.35	5.53	-1.32	0.192026	0.628159	-4.66		putative phage terminase small subunit	0
EC958_0743	-0.39	0.18	-2.207	0.0919	0.289474	0.5	4.95	1.43	0.158566	0.578889	-4.49	crcB	hypothetical protein	0
EC958_4349	-0.38	0.17	-2.2075	0.0919	0.289474	1.24	7.71	8.4	1.68523e-11	4.15662e-08	14.39	typA	putative GTP-binding factor	0
EC958_1753	0.38	0.17	2.2039	0.0922	0.29024	0.49	5.71	1.96	0.0555394	0.368743	-3.92		hypothetical protein	0
EC958_3164	0.37	0.17	2.2021	0.0924	0.290692	-0.1	7.76	-0.81	0.42164	0.801214	-5.75	ygfP	guanine deaminase	2	ecos01100: Metabolic pathways | ecos00230: Purine metabolism
EC958_3243	0.38	0.17	2.2018	0.0925	0.290828	0.03	8.5	0.28	0.783904	0.945454	-6.24		putative TRAP-type C4-dicarboxylate transport system, small permease component	0
EC958_2824	-0.46	0.21	-2.2008	0.0926	0.290837	-0.34	4.02	-0.84	0.401832	0.788166	-4.83	hisS	histidine tRNA synthetase	1	ecos00970: Aminoacyl-tRNA biosynthesis
EC958_0761	-0.45	0.2	-2.1999	0.0927	0.290837	0.37	2.71	0.49	0.624095	0.883423	-4.76	leuS	leucyl-tRNA synthetase	1	ecos00970: Aminoacyl-tRNA biosynthesis
EC958_0242	-0.41	0.19	-2.199	0.0928	0.290837	-0.09	6.36	-0.47	0.637276	0.887771	-5.53	yacF	hypothetical protein	0
EC958_1489	0.37	0.17	2.1985	0.0928	0.290837	0.04	5.91	0.16	0.875059	0.968949	-5.45	ychP	hypothetical protein	0
EC958_0620	0.4	0.18	2.1977	0.0929	0.290837	0.03	7.96	0.22	0.826968	0.952604	-6.08		hypothetical protein	0
EC958_2210	0.45	0.21	2.1978	0.0929	0.290837	0.34	3.43	0.68	0.497359	0.837377	-4.81	fliL	flagellar assembly protein FliL	1	ecos02040: Flagellar assembly
EC958_4336	0.44	0.2	2.1976	0.0929	0.290837	-0.45	4.4	-1.01	0.316686	0.73924	-4.72	dsbA	disulfide oxidoreductase	1	ecos01503: Cationic antimicrobial peptide (CAMP) resistance
EC958_A0030	0.5	0.23	2.1965	0.093	0.290973	0.35	6.64	1.22	0.226888	0.663526	-4.87		hypothetical protein	0
EC958_3650	0.38	0.17	2.1951	0.0932	0.29142	0.21	9.83	2.99	0.00412609	0.117487	-2.47		hypothetical protein	2	ecos00052: Galactose metabolism | ecos01100: Metabolic pathways
EC958_2115	-0.54	0.24	-2.194	0.0933	0.291555	0.31	6.38	1.54	0.128342	0.528915	-4.63	yecG	hypothetical protein	0
EC958_1049	0.41	0.19	2.1911	0.0936	0.292137	0.25	7.1	1.68	0.0982852	0.467542	-4.55		hypothetical protein	0
EC958_3825	-0.53	0.24	-2.1911	0.0936	0.292137	-0.16	9.03	-1.64	0.106122	0.488669	-5.07	glgX	glycogen debranching enzyme	2	ecos00500: Starch and sucrose metabolism | ecos01100: Metabolic pathways
EC958_1752	0.38	0.17	2.1867	0.094	0.293207	0.03	6.93	0.14	0.887415	0.972558	-5.79		hypothetical protein	0
EC958_2866	-0.37	0.17	-2.1849	0.0942	0.293652	0.5	6.45	2.57	0.0128114	0.200575	-2.87		hypothetical protein	1	ecos00564: Glycerophospholipid metabolism
EC958_3595	-0.37	0.17	-2.1847	0.0943	0.293785	-0.07	7.61	-0.55	0.58664	0.878873	-5.84	yrbF	putative ATP-binding component of a transport system	1	ecos02010: ABC transporters
EC958_4214	0.39	0.18	2.1821	0.0945	0.294005	-0.58	5.93	-2.23	0.0295338	0.287925	-3.49	gidA	glucose-inhibited division protein A	0
EC958_5131	0.38	0.18	2.1825	0.0945	0.294005	-0.11	8.39	-1.05	0.297978	0.721272	-5.71		hypothetical protein	0
EC958_1512	0.39	0.18	2.1816	0.0946	0.294005	0.16	7.51	1.19	0.239494	0.67859	-5.29		thymidine kinase	2	ecos01100: Metabolic pathways | ecos00240: Pyrimidine metabolism
EC958_2269	0.4	0.18	2.1814	0.0946	0.294005	-0.13	6.8	-0.85	0.400793	0.787381	-5.44		hypothetical protein	0
EC958_4499	-0.51	0.24	-2.1797	0.0948	0.294448	-0.46	2.91	-0.61	0.542115	0.861689	-4.75	lexA	LexA repressor	0
EC958_4191	0.44	0.2	2.1787	0.0949	0.294581	0.11	8.02	0.95	0.348066	0.756392	-5.72	yieK	hypothetical protein	0
EC958_2400	0.41	0.19	2.1773	0.095	0.294713	-0.48	7.47	-2.99	0.00414978	0.117487	-2.04		probable ATPase	1	ecos02020: Two-component system
EC958_3633	0.38	0.18	2.1767	0.0951	0.294844	-0.19	7.22	-1.14	0.258882	0.695652	-5.23	yhcQ	hypothetical protein	0
EC958_1522	-0.41	0.19	-2.1748	0.0953	0.295061	0.62	2.94	0.8	0.429958	0.807039	-4.7	yciU	hypothetical protein	0
EC958_2015	0.4	0.18	2.1751	0.0953	0.295061	-0.33	7.73	-2.81	0.00677632	0.152185	-2.49	yeaP	hypothetical protein	0
EC958_1650	0.37	0.17	2.1742	0.0954	0.295061	0.1	8.7	1.02	0.311577	0.736115	-5.8	ompG	outer membrane protein G	0
EC958_2932	0.37	0.17	2.1739	0.0954	0.295061	0.25	7.82	1.98	0.0529007	0.359944	-4.23	ygaP	hypothetical protein	0
EC958_0916	-0.59	0.27	-2.173	0.0955	0.295192	-0.18	4.82	-0.55	0.585213	0.878729	-5.08		hypothetical protein	0
EC958_0340	0.37	0.17	2.1705	0.0958	0.295763	-0.32	5.75	-1.31	0.196863	0.634151	-4.74		putative synthase of the YaeF/YiiX family	0
EC958_0941	-0.37	0.17	-2.1697	0.0958	0.295763	-0.01	7.22	-0.06	0.952638	0.989848	-5.9		hypothetical ABC transporter ATP-binding protein in bcr 5'region	1	ecos02010: ABC transporters
EC958_2178	0.43	0.2	2.1689	0.0959	0.295846	-0.25	6.01	-1.06	0.294495	0.720965	-5.07		putative integrase	0
EC958_0579	-0.59	0.27	-2.1681	0.096	0.295846	0.01	5.18	0.04	0.964609	0.993446	-5.28	hupB	DNA-binding protein HU-beta, NS1 (HU-1)	0
EC958_3757	-0.37	0.17	-2.168	0.096	0.295846	-0.01	7.32	-0.04	0.967265	0.993446	-5.92	pabA	para-aminobenzoate synthase glutamine amidotransferase component II	2	ecos01240: Biosynthesis of cofactors | ecos00790: Folate biosynthesis
EC958_2694	-0.41	0.19	-2.1656	0.0963	0.296319	0.24	7.6	1.89	0.0633654	0.38882	-4.34		hypothetical protein	0
EC958_3033	0.39	0.18	2.1657	0.0963	0.296319	-0.09	6.94	-0.59	0.558088	0.868228	-5.64	ygcP	putative anti-terminator regulatory protein	0
EC958_1690	-0.44	0.21	-2.1647	0.0964	0.296319	-0.06	5.15	-0.2	0.844326	0.957485	-5.27		putative dehydrogenase	3	ecos01120: Microbial metabolism in diverse environments | ecos00750: Vitamin B6 metabolism | ecos01100: Metabolic pathways
EC958_2301	-0.44	0.2	-2.1647	0.0964	0.296319	-0.22	8.14	-2.23	0.0294256	0.287833	-3.85		AMP nucleosidase	2	ecos00230: Purine metabolism | ecos01100: Metabolic pathways
EC958_0936	0.37	0.17	2.1637	0.0965	0.296319	0.25	6.49	1.24	0.21887	0.658533	-4.93		putative pyruvate formate-lyase 3 activating enzyme	0
EC958_3357	0.37	0.17	2.1639	0.0965	0.296319	-0.08	9.65	-1.1	0.277407	0.712923	-5.99	yghJ	inner membrane lipoprotein	0
EC958_2317	0.37	0.17	2.1628	0.0966	0.296448	0.02	6.67	0.1	0.921217	0.984481	-5.77		putative transferase	0
EC958_3113	0.4	0.18	2.1604	0.0968	0.296884	0.04	8.89	0.44	0.663214	0.89806	-6.3		PTS system, maltose and glucose-specific IIABC component	8	ecos00260: Glycine, serine and threonine metabolism | ecos00270: Cysteine and methionine metabolism | ecos01230: Biosynthesis of amino acids | ecos01110: Biosynthesis of secondary metabolites | ecos01200: Carbon metabolism | ecos01100: Metabolic pathways | ecos01120: Microbial metabolism in diverse environments | ecos00680: Methane metabolism
EC958_3828	-0.42	0.19	-2.1601	0.0969	0.297013	-0.01	6.59	-0.06	0.949983	0.989045	-5.68	yhgN	hypothetical protein	0
EC958_5165	0.46	0.21	2.1593	0.097	0.297125	0.1	3.89	0.21	0.83441	0.954808	-4.97		hypothetical protein	0
EC958_2552	-0.57	0.27	-2.158	0.0971	0.297125	-0.2	6.45	-0.93	0.35579	0.762234	-5.3	ompC	outer membrane protein 1b (Ib;c)	2	ecos02020: Two-component system | ecos01501: beta-Lactam resistance
EC958_1291	-0.4	0.18	-2.1569	0.0972	0.297125	-0.42	5.86	-1.94	0.0577083	0.376555	-3.93	fabF	3-oxoacyl-[acyl-carrier-protein] synthase II	5	ecos01212: Fatty acid metabolism | ecos01240: Biosynthesis of cofactors | ecos01100: Metabolic pathways | ecos00061: Fatty acid biosynthesis | ecos00780: Biotin metabolism
EC958_3465	0.37	0.17	2.1566	0.0973	0.297125	-0.01	9.23	-0.13	0.899321	0.974808	-6.47	ygiP	hypothetical transcriptional regulator YgiP	0
EC958_5121	0.48	0.22	2.1567	0.0973	0.297125	0.19	2.52	0.28	0.781873	0.944413	-4.81		hypothetical protein	0
EC958_0067	-0.85	0.39	-2.156	0.0973	0.297125	0.27	5.45	1.02	0.309777	0.734687	-4.92		hypothetical protein	0
EC958_0784	-0.37	0.17	-2.1549	0.0974	0.297125	-0.01	6.17	-0.04	0.968262	0.994112	-5.58	nagC	transcriptional repressor of nag(N-acetylglucosamine) operon	0
EC958_1189	0.38	0.18	2.1555	0.0974	0.297125							gnsB	protein that affects unsaturated fatty acid abundance	0
EC958_4585	0.4	0.18	2.1547	0.0975	0.297253	0.15	6.6	0.79	0.435661	0.811293	-5.42	phnD	PhnD, subunit of alkylphosphonate ABC transporter	1	ecos02010: ABC transporters
EC958_0649	0.36	0.17	2.1523	0.0977	0.297509	0.04	9.2	0.45	0.656592	0.895237	-6.34	ybbW	putative allantoin permease	0
EC958_1508	-0.4	0.19	-2.1525	0.0977	0.297509	0.28	6.21	1.31	0.196381	0.633997	-4.93	rssB	RssB/Hnr protein	0
EC958_2482	0.4	0.18	2.1508	0.0979	0.297716	0.17	5.09	0.6	0.550548	0.864762	-5.13		hypothetical protein	0
EC958_A0074	-0.37	0.17	-2.1505	0.0979	0.297716	-0.02	10.26	-0.11	0.911133	0.981318	-6.52		TraI	0
EC958_1617	0.38	0.18	2.1502	0.098	0.297716	0.42	6.4	1.77	0.0815151	0.425566	-4.24		putative DEOR-type transcriptional regulator	0
EC958_4212	-0.43	0.2	-2.1495	0.098	0.297716	0.03	6.16	0.14	0.885675	0.972193	-5.57	atpI	ATP synthase protein I	0
EC958_3049	-0.48	0.22	-2.147	0.0983	0.29845							pyrG	CTP synthetase	3	ecos00240: Pyrimidine metabolism | ecos01240: Biosynthesis of cofactors | ecos01100: Metabolic pathways
EC958_3879	0.39	0.18	2.1458	0.0984	0.298577	0.14	9.84	2.26	0.0278195	0.281666	-4.18		putative phosphotransferase system permease component IIC	3	ecos00052: Galactose metabolism | ecos02060: Phosphotransferase system (PTS) | ecos01100: Metabolic pathways
EC958_1953	-0.42	0.19	-2.1436	0.0987	0.298957	0	6.9	0.01	0.991097	0.998822	-5.78	katE	catalase HPII	5	ecos00380: Tryptophan metabolism | ecos01200: Carbon metabolism | ecos01100: Metabolic pathways | ecos01110: Biosynthesis of secondary metabolites | ecos00630: Glyoxylate and dicarboxylate metabolism
EC958_3200	0.4	0.19	2.1438	0.0987	0.298957	0.04	6.46	0.18	0.860939	0.964262	-5.68		hypothetical transcriptional regulator YgfI	0
EC958_3795	0.45	0.21	2.1434	0.0987	0.298957	0.48	5.02	1.51	0.136538	0.546705	-4.42		transposase ORF A (fragment), IS609	0
EC958_2867	0.36	0.17	2.1428	0.0988	0.299033	0.44	7.05	2.63	0.0109481	0.187401	-2.79	yfhH	hypothetical protein	0
EC958_3014	-0.43	0.2	-2.1419	0.0989	0.299033	0.1	5.78	0.4	0.693008	0.909689	-5.37		protein-L-isoaspartate O-methyltransferase	0
EC958_4020	-0.43	0.2	-2.1415	0.0989	0.299033	-0.16	8.53	-1.46	0.15015	0.570746	-5.19	yibO	2,3-bisphosphoglycerate-independent phosphoglycerate mutase	8	ecos00260: Glycine, serine and threonine metabolism | ecos00010: Glycolysis / Gluconeogenesis | ecos01120: Microbial metabolism in diverse environments | ecos00680: Methane metabolism | ecos01100: Metabolic pathways | ecos01200: Carbon metabolism | ecos01110: Biosynthesis of secondary metabolites | ecos01230: Biosynthesis of amino acids
EC958_1709	0.37	0.17	2.1395	0.0991	0.29941	-0.21	5.51	-0.71	0.480472	0.831495	-5.14	ydcO	hypothetical protein	0
EC958_1996	0.37	0.17	2.1394	0.0992	0.29941	-0.13	8.21	-1.33	0.189313	0.626816	-5.34	ydjJ	hypothetical zinc-type alcohol dehydrogenase-like protein YdjJ	3	ecos01100: Metabolic pathways | ecos00040: Pentose and glucuronate interconversions | ecos00051: Fructose and mannose metabolism
EC958_3859	-0.37	0.17	-2.1392	0.0992	0.29941	0.1	6.91	0.52	0.604962	0.879673	-5.64	yhhF	hypothetical protein	0
EC958_4178	0.4	0.18	2.1383	0.0993	0.299434	-1.26	3.79	-2.8	0.00701357	0.153872	-3.07	rnpA	ribonuclease P protein component	0
EC958_0052	-0.37	0.18	-2.1374	0.0994	0.299434	-0.3	7.67	-2.38	0.0207981	0.250237	-3.43		fructuronate transporter	0
EC958_2884	0.37	0.18	2.136	0.0995	0.299434	0.19	5.99	0.75	0.455894	0.823572	-5.23	yfiK	hypothetical protein	0
EC958_3708	0.57	0.27	2.1364	0.0995	0.299434							rplV	50S ribosomal subunit protein L22	1	ecos03010: Ribosome
EC958_4705	0.45	0.21	2.1365	0.0995	0.299434	-0.43	6.94	-2.52	0.0144707	0.214367	-3.01	ytfF	hypothetical protein	0
EC958_1524	-0.55	0.26	-2.1341	0.0997	0.29986	-0.48	4.99	-1.45	0.152575	0.574106	-4.47		hypothetical protein	0
EC958_0904	-0.39	0.18	-2.1326	0.0999	0.300234	-0.34	6.11	-1.64	0.107379	0.490463	-4.42	ybhR	hypothetical protein	0
EC958_3508	-0.38	0.18	-2.1323	0.1	0.300234	0.09	7.25	0.64	0.526007	0.854675	-5.69	yqjG	putative transferase	0
EC958_A0044	0.39	0.18	2.132	0.1	0.300234	0.47	8.44	2.4	0.0196255	0.24386	-3.41		TrbD	0
EC958_0288	-0.57	0.27	-2.1293	0.1003	0.300679	-1.2	3.73	-2.23	0.0294573	0.287833	-3.75	dksA	DnaK suppressor protein	1	ecos02026: Biofilm formation - Escherichia coli
EC958_0501	-0.38	0.18	-2.1295	0.1003	0.300679	-0.2	7.08	-1.34	0.186135	0.623283	-5.03	adhC	alcohol dehydrogenase class III	11	ecos00680: Methane metabolism | ecos01120: Microbial metabolism in diverse environments | ecos00626: Naphthalene degradation | ecos00071: Fatty acid degradation | ecos01110: Biosynthesis of secondary metabolites | ecos01200: Carbon metabolism | ecos00625: Chloroalkane and chloroalkene degradation | ecos00010: Glycolysis / Gluconeogenesis | ecos00350: Tyrosine metabolism | ecos01220: Degradation o…
EC958_1403	0.39	0.18	2.128	0.1004	0.300679	-0.04	7.14	-0.28	0.780439	0.943927	-5.79		hypothetical protein	0
EC958_5019	0.36	0.17	2.1279	0.1005	0.300679	0.11	7.24	0.75	0.453917	0.821989	-5.58	xapA	xanthosine phosphorylase	3	ecos01100: Metabolic pathways | ecos01110: Biosynthesis of secondary metabolites | ecos00230: Purine metabolism
EC958_3153	0.36	0.17	2.1272	0.1005	0.300679	0.01	7.47	0.09	0.929865	0.987555	-5.99	ygeY	putative deacetylase	0
EC958_3918	0.42	0.2	2.1274	0.1005	0.300679	0.12	9.39	1.59	0.117389	0.507133	-5.29	yhiV	hypothetical protein	0
EC958_5077	0.41	0.19	2.1254	0.1007	0.301102	0.41	7.68	2.92	0.00498222	0.128254	-2.25		hypothetical protein	0
EC958_0429	0.4	0.19	2.1237	0.1009	0.301173	0.08	8.61	0.83	0.412362	0.793809	-5.96		phage integrase	0
EC958_0523	-0.36	0.17	-2.1235	0.1009	0.301173	-0.48	6.04	-2.41	0.019079	0.241325	-3.17	proC	pyrroline-5-carboxylate reductase	4	ecos01100: Metabolic pathways | ecos00330: Arginine and proline metabolism | ecos01230: Biosynthesis of amino acids | ecos01110: Biosynthesis of secondary metabolites
EC958_3730	-0.53	0.25	-2.1236	0.1009	0.301173	0.21	8.45	2	0.0504032	0.354242	-4.35		bacterioferrin	1	ecos00860: Porphyrin and chlorophyll metabolism
EC958_4871	0.54	0.25	2.12	0.1013	0.302015	-1.93	1.03	-1.43	0.157824	0.578516	-4.53		transcriptional regulator, y4mF family	0
EC958_4094	0.44	0.21	2.1203	0.1013	0.302015	-0.16	6.43	-0.84	0.404376	0.789494	-5.35		hypothetical protein	0
EC958_4845	0.44	0.21	2.1193	0.1014	0.302138	0.74	0.9	0.52	0.604077	0.879673	-4.65		hypothetical protein	0
EC958_2298	0.42	0.2	2.1181	0.1016	0.302558	-0.06	7.44	-0.37	0.710399	0.917358	-5.88		hypothetical protein	0
EC958_0208	0.37	0.18	2.1158	0.1018	0.302937	0.09	7.01	0.58	0.562266	0.868228	-5.66	tbpA	thiamine-binding periplasmic protein	1	ecos02010: ABC transporters
EC958_5090	0.45	0.21	2.1149	0.1019	0.302937	0.37	2.71	0.58	0.561709	0.868228	-4.8	coaA	pantothenate kinase	3	ecos00770: Pantothenate and CoA biosynthesis | ecos01240: Biosynthesis of cofactors | ecos01100: Metabolic pathways
EC958_2389	0.43	0.2	2.1139	0.102	0.302937	-0.23	7.24	-1.61	0.113845	0.502294	-4.69	cpsB	mannose-1-phosphate guanylyltransferase	5	ecos00051: Fructose and mannose metabolism | ecos00520: Amino sugar and nucleotide sugar metabolism | ecos00541: O-Antigen nucleotide sugar biosynthesis | ecos01110: Biosynthesis of secondary metabolites | ecos01100: Metabolic pathways
EC958_1448	0.41	0.19	2.1136	0.1021	0.302937	0.23	8.1	1.99	0.0518155	0.355094	-4.3		hypothetical protein	0
EC958_4657	-0.37	0.18	-2.1136	0.1021	0.302937	-0.08	8.42	-0.82	0.416201	0.797024	-5.87	mutL	MutL, enzyme in methyl-directed mismatch repair	1	ecos03430: Mismatch repair
EC958_0525	0.36	0.17	2.1127	0.1022	0.302937	0.11	6.7	0.57	0.571397	0.870868	-5.55	aroL	shikimate kinase II	4	ecos00400: Phenylalanine, tyrosine and tryptophan biosynthesis | ecos01100: Metabolic pathways | ecos01110: Biosynthesis of secondary metabolites | ecos01230: Biosynthesis of amino acids
EC958_0873	0.36	0.17	2.1124	0.1022	0.302937	0.02	6.73	0.14	0.891864	0.973279	-5.73	modE	transcriptional regulator ModE	0
EC958_4274	0.42	0.2	2.1126	0.1022	0.302937	0	7.31	-0.04	0.971575	0.994986	-5.91	yigB	putative phosphatase	4	ecos01110: Biosynthesis of secondary metabolites | ecos01100: Metabolic pathways | ecos01240: Biosynthesis of cofactors | ecos00740: Riboflavin metabolism
EC958_2948	0.36	0.17	2.1116	0.1023	0.303059	0.07	5.13	0.21	0.831489	0.954114	-5.21	ygaH	hypothetical protein	0
EC958_4257	0.39	0.18	2.1111	0.1024	0.30318	0.09	6.77	0.5	0.616548	0.881982	-5.66	rffM	probable UDP-N-acetyl-D-mannosaminuronic acid transferase	0
EC958_2208	0.46	0.22	2.1094	0.1026	0.303597	-0.58	4.43	-1.39	0.171507	0.600456	-4.48	fliJ	flagellar FliJ protein	1	ecos02040: Flagellar assembly
EC958_4782	0.37	0.18	2.1079	0.1027	0.303717	0.03	7.43	0.2	0.838836	0.9566	-5.96		transposase ORF B, IS911	0
EC958_1179	-0.51	0.24	-2.1075	0.1028	0.303783	0.04	6.27	0.21	0.831822	0.954274	-5.56	hyaC	probable Ni/Fe-hydrogenase 1 B-type cytochrome subunit	1	ecos02020: Two-component system
EC958_1414	-0.38	0.18	-2.1066	0.1029	0.303783	-0.06	6	-0.26	0.79787	0.948108	-5.43	minC	septum site-determining protein MinC	0
EC958_4121	0.37	0.17	2.1068	0.1029	0.303783	-0.26	10.96	-4.21	9.25895e-05	0.0118598	0.81		putative autotransporter	1	ecos02026: Biofilm formation - Escherichia coli
EC958_0464	-0.38	0.18	-2.1021	0.1034	0.304383	-0.3	7.46	-2.03	0.0469277	0.346147	-4.05	betB	betaine aldehyde dehydrogenase	2	ecos01100: Metabolic pathways | ecos00260: Glycine, serine and threonine metabolism
EC958_2910	0.49	0.23	2.1022	0.1034	0.304383							rimM	16S rRNA processing protein RimM	0
EC958_3682	0.36	0.17	2.1019	0.1034	0.304383	0.33	8.02	2.89	0.00543612	0.133415	-2.35		SUN protein	0
EC958_4151	0.38	0.18	2.1025	0.1034	0.304383	0.09	6.62	0.5	0.617188	0.881982	-5.58	yidG	hypothetical protein	0
EC958_4523	0.38	0.18	2.102	0.1034	0.304383	0.1	10.08	1.6	0.116156	0.504842	-5.45		putative c4-dicarboxylate transport transcriptional regulatory protein	1	ecos02020: Two-component system
EC958_0898	-0.51	0.24	-2.0997	0.1037	0.304567	0.3	7.52	2.19	0.0327147	0.304493	-3.77	ybhL	hypothetical protein	0
EC958_0963	-0.36	0.17	-2.0998	0.1037	0.304567	-0.15	6.38	-0.7	0.488748	0.832715	-5.41	nfsA	subunit of oxygen-insensitive NADPH nitroreductase	2	ecos00633: Nitrotoluene degradation | ecos01120: Microbial metabolism in diverse environments
EC958_5023	-0.43	0.2	-2.0992	0.1037	0.304567	-0.2	2.63	-0.33	0.739099	0.926966	-4.81		DNA polymerase III subunit epsilon	0
EC958_4449	0.36	0.17	2.0993	0.1037	0.304567	-0.08	8.21	-0.71	0.478744	0.831495	-5.94		putative hippuricase	2	ecos00360: Phenylalanine metabolism | ecos01100: Metabolic pathways
EC958_3758	-0.52	0.25	-2.0982	0.1039	0.304631	0.24	7.06	1.7	0.0944559	0.458513	-4.54		cell filamentation protein fic	0
EC958_4098	-0.56	0.27	-2.0979	0.1039	0.304631	-0.07	8.13	-0.61	0.54419	0.861689	-5.98		DraP	0
EC958_4107	-0.51	0.24	-2.0982	0.1039	0.304631	-0.01	7.42	-0.08	0.93314	0.987807	-5.95		hypothetical protein	0
EC958_3148	0.4	0.19	2.0967	0.104	0.30475	-0.47	6.79	-2.79	0.00724388	0.154284	-2.44	ygeT	xanthine dehydrogenase, FAD binding subunit	3	ecos01100: Metabolic pathways | ecos00230: Purine metabolism | ecos01120: Microbial metabolism in diverse environments
EC958_0420	-0.36	0.17	-2.0962	0.1041	0.304869	-0.15	7.4	-0.94	0.353052	0.762234	-5.5	proB	glutamate 5-kinase	5	ecos00332: Carbapenem biosynthesis | ecos01100: Metabolic pathways | ecos00330: Arginine and proline metabolism | ecos01230: Biosynthesis of amino acids | ecos01110: Biosynthesis of secondary metabolites
EC958_5031	0.39	0.18	2.0946	0.1043	0.30528	0.09	7.54	0.66	0.510407	0.847411	-5.8		hypothetical protein	0
EC958_4878	0.45	0.22	2.0935	0.1044	0.305398	0.38	7.96	3.17	0.00243411	0.0848567	-1.64		Lipase 2	0
EC958_5187	-0.38	0.18	-2.0926	0.1045	0.305517	0.69	5.29	2.33	0.0232562	0.263672	-3.31		hypothetical protein	0
EC958_4568	0.36	0.17	2.0918	0.1046	0.305579	0.11	9.02	1.32	0.192508	0.628951	-5.56	alsA	D-allose transport ATP-binding protein AlsA	1	ecos02010: ABC transporters
EC958_1984	-0.45	0.22	-2.0909	0.1047	0.305579	-0.21	5.49	-0.72	0.472388	0.831495	-5.12	selD	selenophosphate synthase	2	ecos00450: Selenocompound metabolism | ecos01100: Metabolic pathways
EC958_3867	-0.36	0.17	-2.0915	0.1047	0.305579	-0.08	7.82	-0.54	0.592549	0.878873	-5.91	yhhS	hypothetical protein	0
EC958_0259	0.35	0.17	2.0899	0.1048	0.305696	-0.04	8.16	-0.37	0.710667	0.917358	-6.08	yacH	hypothetical protein	0
EC958_0896	-0.42	0.2	-2.0888	0.105	0.305769	0.4	3.23	0.47	0.641138	0.889262	-4.81	moaD	molybdopterin converting factor subunit 1	1	ecos04122: Sulfur relay system
EC958_1754	0.36	0.17	2.086	0.1053	0.305769	-0.09	6.6	-0.55	0.587681	0.878873	-5.57	yddW	hypothetical lipoprotein YddW	0
EC958_1854	0.44	0.21	2.0858	0.1053	0.305769	0.15	3.86	0.38	0.704903	0.914835	-5	ydgQ	electron transport complex protein RnfE	0
EC958_2522	0.36	0.17	2.0857	0.1053	0.305769	-0.15	6.66	-0.84	0.402708	0.789005	-5.38	yejH	hypothetical protein	0
EC958_5111	-0.57	0.27	-2.0857	0.1053	0.305769	-0.06	6.91	-0.33	0.74034	0.927334	-5.75	hupA	hypothetical protein	0
EC958_4595	-0.35	0.17	-2.0863	0.1053	0.305769	0	8.89	-0.03	0.974476	0.995213	-6.39	yjdE	amino acid transporter protein YjdE	0
EC958_A0075	-0.37	0.18	-2.0861	0.1053	0.305769	0.05	7.89	0.26	0.799428	0.948503	-5.84		TraX	0
EC958_3040	0.36	0.17	2.0856	0.1054	0.305769	0	7.66	0.02	0.98124	0.996202	-5.99	ygcE	hypothetical sugar kinase YgcE	0
EC958_3378	0.37	0.18	2.0854	0.1054	0.305769	-0.12	7.9	-1.03	0.30884	0.733866	-5.59	yghS	hypothetical ATP-binding protein YghS	0
EC958_0367	-0.37	0.18	-2.0837	0.1056	0.305769	0.09	7.08	0.41	0.686127	0.90675	-5.72		hypothetical protein	0
EC958_1048	0.36	0.17	2.0834	0.1056	0.305769	0.91	2.6	1.28	0.207469	0.644891	-4.53		hypothetical protein	0
EC958_1342	0.35	0.17	2.0836	0.1056	0.305769	-0.33	4.81	-0.99	0.327461	0.748486	-4.84	gamW	putative host-nuclease inhibitor protein Gam	0
EC958_1774	0.4	0.19	2.0831	0.1056	0.305769							hipB	HipB transcriptional activator	0
EC958_3047	0.36	0.18	2.0824	0.1057	0.305886	0.13	7.75	1.12	0.267586	0.703252	-5.45		hypothetical protein	0
EC958_3652	0.36	0.17	2.0765	0.1064	0.307564	0.26	10.71	4.67	1.89611e-05	0.00467676	2.39		ribose transport ATP-binding protein RbsA	1	ecos02010: ABC transporters
EC958_4038	-0.38	0.18	-2.0765	0.1064	0.307564	-0.32	6.85	-1.54	0.128279	0.528915	-4.68	rfaG	glucosyltransferase I	2	ecos00540: Lipopolysaccharide biosynthesis | ecos01100: Metabolic pathways
EC958_0481	0.43	0.21	2.0751	0.1066	0.307622	-0.14	6.68	-0.77	0.44412	0.815653	-5.41	prpC	putative citrate synthase	2	ecos00640: Propanoate metabolism | ecos01100: Metabolic pathways
EC958_1781	0.39	0.19	2.0741	0.1067	0.307622	-0.28	6.3	-1.49	0.14254	0.558057	-4.66	yneI	aldehyde-dehydrogenase like protein YneI	5	ecos00650: Butanoate metabolism | ecos01100: Metabolic pathways | ecos00760: Nicotinate and nicotinamide metabolism | ecos01120: Microbial metabolism in diverse environments | ecos00250: Alanine, aspartate and glutamate metabolism
EC958_4822	0.35	0.17	2.0745	0.1067	0.307622	0.2	9.47	2.61	0.0114362	0.187401	-3.31	acrF	50S ribosomal subunit protein L11	0
EC958_0744	-0.36	0.17	-2.0738	0.1068	0.307622	0.21	5.71	0.95	0.344957	0.753663	-5.07	ybeM	putative amidase	0
EC958_0945	0.37	0.18	2.0736	0.1068	0.307622	0.31	9.4	4.08	0.000144632	0.0151802	0.73	yliE	hypothetical protein	0
EC958_1142	-0.37	0.18	-2.0731	0.1068	0.307622	0.44	6.29	1.73	0.0893718	0.445775	-4.25	pncB	nicotinate phosphoribosyltransferase	3	ecos01100: Metabolic pathways | ecos01240: Biosynthesis of cofactors | ecos00760: Nicotinate and nicotinamide metabolism
EC958_1104	-0.35	0.17	-2.0727	0.1069	0.307622	-0.68	4.4	-1.68	0.09929	0.470055	-4.22		putative phage-related DNA-binding protein	0
EC958_1542	0.38	0.18	2.073	0.1069	0.307622	-0.19	4.43	-0.56	0.579393	0.876732	-5.04		endodeoxyribonuclease RusA (Holliday junction resolvase)	0
EC958_0401	0.41	0.2	2.0716	0.107	0.307737	-0.06	8.53	-0.68	0.49631	0.837025	-6.05	lafZ	lateral flagellar transmembrane regulator	0
EC958_1607	-0.37	0.18	-2.0712	0.1071	0.307737	-0.39	3.8	-0.71	0.480056	0.831495	-4.8		hypothetical protein	0
EC958_1936	-0.4	0.19	-2.0691	0.1073	0.307737							pheS	phenylalanyl-tRNA synthetase alpha chain	1	ecos00970: Aminoacyl-tRNA biosynthesis
EC958_3297	0.43	0.21	2.0693	0.1073	0.307737	-0.03	8.54	-0.23	0.819075	0.952604	-6.26		hypothetical protein; putative exported protein	0
EC958_3771	0.39	0.19	2.0697	0.1073	0.307737	-0.04	8.05	-0.3	0.768143	0.94026	-6.06	yhfW	hypothetical protein	3	ecos00230: Purine metabolism | ecos00030: Pentose phosphate pathway | ecos01100: Metabolic pathways
EC958_4337	0.4	0.19	2.0698	0.1073	0.307737	0.34	8.37	3.33	0.00155201	0.0682305	-1.31		hypothetical protein	0
EC958_3400	0.36	0.18	2.0682	0.1074	0.307852	-0.05	7.88	-0.42	0.672967	0.901615	-5.98	metC	cystathionine beta-lyase	5	ecos01110: Biosynthesis of secondary metabolites | ecos01230: Biosynthesis of amino acids | ecos00450: Selenocompound metabolism | ecos01100: Metabolic pathways | ecos00270: Cysteine and methionine metabolism
EC958_A0083	0.35	0.17	2.0675	0.1075	0.307966	0.34	8.8	1.86	0.0688108	0.397688	-4.54		YihA	0
EC958_3882	0.35	0.17	2.0654	0.1078	0.308653	0.13	9.53	1.64	0.106814	0.490095	-5.24		putative aldolase	2	ecos00052: Galactose metabolism | ecos01100: Metabolic pathways
EC958_1850	0.63	0.31	2.0643	0.1079	0.308709	-0.08	4.41	-0.18	0.854788	0.96249	-5.01	rnfB	electron transport complex protein RnfB	0
EC958_0155	0.36	0.18	2.0634	0.108	0.308709	0.13	8.72	1.61	0.113898	0.502294	-5.09		putative transport protein	0
EC958_2051	-0.35	0.17	-2.0636	0.108	0.308709	-0.28	5.52	-0.94	0.350592	0.75954	-5		hypothetical protein	1	ecos00270: Cysteine and methionine metabolism
EC958_0571	0.35	0.17	2.0611	0.1083	0.309163	-0.2	7.46	-1.58	0.11903	0.510143	-4.78	ampG	AmpG muropeptide MFS transporter	1	ecos01501: beta-Lactam resistance
EC958_0969	-0.35	0.17	-2.0611	0.1083	0.309163	0.22	5.63	0.86	0.393989	0.782772	-5.1	potI	putrescine transport system permease protein PotI	1	ecos02010: ABC transporters
EC958_0714	0.43	0.21	2.0608	0.1084	0.309163	-0.09	7.04	-0.53	0.596619	0.878873	-5.7	entE	enterobactin synthetase component E	2	ecos01110: Biosynthesis of secondary metabolites | ecos01053: Biosynthesis of siderophore group nonribosomal peptides
EC958_0882	0.35	0.17	2.0602	0.1084	0.309163	0.04	9.44	0.47	0.641263	0.889262	-6.4	ybhI	hypothetical protein	0
EC958_2369	0.38	0.18	2.0589	0.1086	0.309272	0.06	8.47	0.54	0.589228	0.878873	-6.14		UDP-glucose 6-dehydrogenase	6	ecos01240: Biosynthesis of cofactors | ecos00541: O-Antigen nucleotide sugar biosynthesis | ecos01100: Metabolic pathways | ecos00040: Pentose and glucuronate interconversions | ecos00053: Ascorbate and aldarate metabolism | ecos00520: Amino sugar and nucleotide sugar metabolism
EC958_4532	0.37	0.18	2.0584	0.1086	0.309272	0.03	5.73	0.1	0.919624	0.983873	-5.45	soxS	regulation of superoxide response regulon	0
EC958_4783	0.38	0.18	2.0581	0.1087	0.309272	0.11	5.73	0.47	0.640988	0.889262	-5.37		hypothetical protein	0
EC958_2919	-0.41	0.2	-2.0573	0.1088	0.309272	0.18	5.7	0.76	0.450535	0.820318	-5.2	smpA	small protein A	0
EC958_3819	0.4	0.2	2.0569	0.1088	0.309272	0.22	7.68	1.55	0.126388	0.525693	-4.86		hypothetical protein	0
EC958_3851	0.4	0.19	2.057	0.1088	0.309272	-0.39	4.93	-1.09	0.278421	0.713111	-4.77	yhhK	putative acyltransferase	0
EC958_3081	-0.35	0.17	-2.0564	0.1089	0.309385	0.37	4.56	1.04	0.30417	0.728029	-4.75	ygdK	hypothetical protein	0
EC958_0824	-0.36	0.17	-2.0559	0.109	0.309497	0.06	6.13	0.3	0.766968	0.939543	-5.49	abrB	putative transport protein AbrB	0
EC958_0621	0.35	0.17	2.0546	0.1091	0.309551	0.2	8.38	1.94	0.0572009	0.374807	-4.44		hypothetical protein	0
EC958_3498	-0.39	0.19	-2.0541	0.1092	0.309551	-0.19	8.17	-1.89	0.0643021	0.38882	-4.47	uxaC	uronate isomerase	2	ecos00040: Pentose and glucuronate interconversions | ecos01100: Metabolic pathways
EC958_0126	-0.38	0.18	-2.0538	0.1092	0.309551	0.02	6.71	0.13	0.89831	0.974475	-5.76	gpmB	probable phosphoglycerate mutase 2	8	ecos01120: Microbial metabolism in diverse environments | ecos00680: Methane metabolism | ecos01200: Carbon metabolism | ecos01100: Metabolic pathways | ecos01230: Biosynthesis of amino acids | ecos01110: Biosynthesis of secondary metabolites | ecos00260: Glycine, serine and threonine metabolism | ecos00010: Glycolysis / Gluconeogenesis
EC958_0391	0.44	0.22	2.0527	0.1094	0.309775	0.3	5.98	1.21	0.230978	0.669062	-4.88		hypothetical protein	0
EC958_4396	-0.35	0.17	-2.0527	0.1094	0.309775	-0.93	7.64	-5.11	4.07023e-06	0.00182531	4.11	cpxA	sensor kinase-phosphotransferase CpxA	2	ecos01503: Cationic antimicrobial peptide (CAMP) resistance | ecos02020: Two-component system
EC958_1146	0.44	0.21	2.0511	0.1095	0.309887	-0.38	5.79	-1.72	0.0907155	0.449297	-4.25	ycbN	alkanesulfonate monooxygenase	2	ecos00920: Sulfur metabolism | ecos01100: Metabolic pathways
EC958_0534	-0.35	0.17	-2.0509	0.1096	0.309999	0.03	9.56	0.35	0.728176	0.922886	-6.49	araJ	AraJ MFS transporter	0
EC958_1017	0.42	0.2	2.05	0.1097	0.310104	0.41	7.71	3.17	0.00246498	0.0848567	-1.61		phage tail fibre protein	0
EC958_3325	0.36	0.18	2.0493	0.1098	0.310104	0.14	6.25	0.65	0.516709	0.850855	-5.4		hypothetical protein	0
EC958_0985	0.37	0.18	2.0484	0.1099	0.310104	-0.17	7.66	-1.23	0.222053	0.658533	-5.28	ybjW	putative prismane	2	ecos01100: Metabolic pathways | ecos00910: Nitrogen metabolism
EC958_5169	0.43	0.21	2.0486	0.1099	0.310104	0.14	7.74	1.15	0.254462	0.693703	-5.46		hypothetical protein	0
EC958_5075	0.38	0.18	2.0478	0.11	0.310104	0.24	7.07	1.49	0.141292	0.556705	-4.84		hypothetical protein	0
EC958_4363	-0.35	0.17	-2.0477	0.11	0.310104	0.22	8.28	2.21	0.0313903	0.296633	-3.93	yiiD	putative acetyltransferase	0
EC958_3834	-0.39	0.19	-2.0448	0.1103	0.310541	-0.01	7.88	-0.05	0.963859	0.993256	-6.06	yhhW	hypothetical protein	0
EC958_4165	0.35	0.17	2.0447	0.1104	0.310541	-0.06	8.73	-0.61	0.542804	0.861689	-6.16	dgoA	bifunctional 2-oxo-3-deoxygalactonate6-phosphate aldolase/galactonate dehydratase	3	ecos01100: Metabolic pathways | ecos00052: Galactose metabolism | ecos01120: Microbial metabolism in diverse environments
EC958_A0136	-0.47	0.23	-2.0446	0.1104	0.310541	-0.09	7.44	-0.45	0.652739	0.894231	-5.65		putative HTH-type transcriptional regulator yfaX	0
EC958_4851	0.36	0.18	2.0434	0.1105	0.310541	0.37	7.5	2.78	0.00746678	0.154763	-2.54		hypothetical protein	0
EC958_3004	0.39	0.19	2.0433	0.1105	0.310541	0.26	6.64	1.55	0.127263	0.52781	-4.64	ygbJ	hypothetical oxidoreductase YgbJ	0
EC958_3997	0.35	0.17	2.0425	0.1106	0.310541	-0.17	9.08	-1.61	0.112143	0.50109	-5.17	yiaY	putative oxidoreductase	9	ecos00350: Tyrosine metabolism | ecos00010: Glycolysis / Gluconeogenesis | ecos00625: Chloroalkane and chloroalkene degradation | ecos01100: Metabolic pathways | ecos01110: Biosynthesis of secondary metabolites | ecos00626: Naphthalene degradation | ecos00071: Fatty acid degradation | ecos01220: Degradation of aromatic compounds | ecos01120: Microbial metabolism in diverse environments
EC958_0088	0.35	0.17	2.0426	0.1106	0.310541	-0.05	8.1	-0.47	0.637365	0.887771	-6.02		hypothetical zinc-type alcohol dehydrogenase-like protein YjjN	2	ecos00053: Ascorbate and aldarate metabolism | ecos01100: Metabolic pathways
EC958_1983	-0.35	0.17	-2.0422	0.1107	0.310541	-0.29	5.98	-1.28	0.204857	0.642849	-4.8	topB	DNA topoisomerase III	0
EC958_A0093	-0.54	0.26	-2.0421	0.1107	0.310541	0.09	7.96	0.39	0.699781	0.911929	-5.8
EC958_3456	-0.4	0.19	-2.0414	0.1108	0.310652	1.25	1.33	1.24	0.220281	0.658533	-4.55		ADP-heptose synthase	2	ecos00540: Lipopolysaccharide biosynthesis | ecos01100: Metabolic pathways
EC958_2027	0.37	0.18	2.0405	0.1109	0.310703	0.17	7.44	1.28	0.206656	0.644481	-5.22		hypothetical protein	0
EC958_1148	0.36	0.17	2.0394	0.111	0.310703	0.04	4.67	0.1	0.917118	0.983353	-5.11	ycbP	FMN reductase	3	ecos00740: Riboflavin metabolism | ecos01100: Metabolic pathways | ecos00920: Sulfur metabolism
EC958_3221	-0.41	0.2	-2.0399	0.111	0.310703	-0.32	6.91	-2.09	0.0410718	0.329364	-3.85	yggG	putative metalloprotease YggG	0
EC958_1837	-0.56	0.27	-2.0367	0.1114	0.311642	0.02	5.06	0.05	0.9623	0.992859	-5.29		glucuronide carrier protein	0
EC958_1833	-0.49	0.24	-2.0348	0.1116	0.311642	0.09	6.6	0.47	0.638339	0.887771	-5.62	ydgA	hypothetical protein	0
EC958_2524	-0.35	0.17	-2.0345	0.1116	0.311642	-0.14	5.88	-0.64	0.522113	0.85211	-5.33	yejK	nucleoid component YejK	0
EC958_1767	0.35	0.17	2.0343	0.1117	0.311642	0.08	7.42	0.54	0.588971	0.878873	-5.81		F9-type fimbriae subunit	0
EC958_3280	0.45	0.22	2.0343	0.1117	0.311642	-0.18	6.97	-1.06	0.295463	0.720965	-5.31	insI	IS30 transposase	0
EC958_3281	0.4	0.2	2.0343	0.1117	0.311642	0.15	7.06	1.07	0.288952	0.720965	-5.33		hypothetical protein	0
EC958_4409	-0.42	0.21	-2.0324	0.1119	0.31203	-0.07	8.01	-0.61	0.542369	0.861689	-5.95		flavodoxin NADP+ reductase	1	ecos01100: Metabolic pathways
EC958_0205	-0.35	0.17	-2.0298	0.1122	0.312527	0.08	7.29	0.5	0.617392	0.881982	-5.78	yabI	putative integral membrane protein YabI	0
EC958_0694	0.35	0.17	2.0305	0.1122	0.312527	0.29	7.81	2.55	0.0136008	0.207717	-3.1		ribose ABC transporter ATP-binding component	1	ecos02010: ABC transporters
EC958_2160	0.43	0.21	2.0291	0.1123	0.312635	-0.27	3.57	-0.53	0.600184	0.879673	-4.85		putitive lysogenic protein	0
EC958_0850	-0.38	0.19	-2.0278	0.1125	0.312852							cydA	cytochrome d terminal oxidase, polypeptide subunit I	2	ecos02020: Two-component system | ecos00190: Oxidative phosphorylation
EC958_4713	-0.47	0.23	-2.0279	0.1125	0.312852	-0.16	6.7	-0.83	0.408361	0.792684	-5.4	msrA	methionine sulfoxide reductase A	0
EC958_1105	-0.36	0.18	-2.0245	0.1129	0.313455	0.32	6.37	1.87	0.0669832	0.397688	-4.13		hypothetical protein	0
EC958_2211	0.5	0.25	2.0245	0.1129	0.313455	-1.1	5.48	-3.44	0.00108888	0.0583851	-1.36	fliM	flagellar motor switch protein FliM	2	ecos02040: Flagellar assembly | ecos02030: Bacterial chemotaxis
EC958_3897	-0.35	0.17	-2.0244	0.1129	0.313455	-0.97	2.92	-1.23	0.222708	0.658664	-4.55		hypothetical protein	0
EC958_5040	0.67	0.33	2.024	0.113	0.313563	-0.04	7.08	-0.22	0.827394	0.952604	-5.76		hypothetical protein	0
EC958_5050	0.36	0.18	2.0229	0.1131	0.313671							thyA	Thymidylate synthase	3	ecos01100: Metabolic pathways | ecos00670: One carbon pool by folate | ecos00240: Pyrimidine metabolism
EC958_1247	0.34	0.17	2.0206	0.1134	0.314163	0.02	5.68	0.07	0.940644	0.989045	-5.36	yceE	YceE/MdtG drug MFS transporter	0
EC958_2072	-0.45	0.22	-2.0204	0.1134	0.314163	-0.68	4.24	-1.66	0.102299	0.479697	-4.24		glucose-6-phosphate dehydrogenase	6	ecos01110: Biosynthesis of secondary metabolites | ecos00030: Pentose phosphate pathway | ecos01100: Metabolic pathways | ecos01200: Carbon metabolism | ecos00480: Glutathione metabolism | ecos01120: Microbial metabolism in diverse environments
EC958_3277	-0.47	0.23	-2.0202	0.1135	0.31427	0.05	6.07	0.26	0.795222	0.948001	-5.51		hypothetical protein	0
EC958_2821	-0.38	0.19	-2.0185	0.1137	0.314654							engA	probable GTP-binding protein EngA	0
EC958_1276	0.36	0.18	2.0174	0.1138	0.314742	0.14	5.78	0.51	0.609219	0.881982	-5.29		peptidoglycan hydrolase FlgJ	1	ecos02040: Flagellar assembly
EC958_2514	0.34	0.17	2.0163	0.114	0.314742	0.18	6.97	1.05	0.297441	0.720965	-5.3		hypothetical protein	0
EC958_3364	0.46	0.23	2.0159	0.114	0.314742	-0.31	6.99	-1.61	0.113669	0.502294	-4.63		glycolate oxidase FAD binding subunit	4	ecos01120: Microbial metabolism in diverse environments | ecos01100: Metabolic pathways | ecos01110: Biosynthesis of secondary metabolites | ecos00630: Glyoxylate and dicarboxylate metabolism
EC958_2868	0.44	0.22	2.0154	0.1141	0.314742	0.1	7.44	0.63	0.531614	0.857759	-5.76	yfhL	putative ferredoxin-like protein YfhL	0
EC958_4547	0.41	0.2	2.0156	0.1141	0.314742	-0.18	7.91	-1.4	0.165768	0.590848	-5.14	nrfE	cytochrome c-type biogenesis protein NrfE	0
EC958_4679	0.35	0.17	2.0156	0.1141	0.314742	-0.1	7.57	-0.68	0.497364	0.837377	-5.75	yjfR	putative L-ascorbate 6-phosphate lactonase	3	ecos01120: Microbial metabolism in diverse environments | ecos00053: Ascorbate and aldarate metabolism | ecos01100: Metabolic pathways
EC958_2135	0.34	0.17	2.0144	0.1142	0.314848	0.16	5.26	0.55	0.587526	0.878873	-5.18		hypothetical protein	0
EC958_2692	0.44	0.22	2.0141	0.1143	0.314955	0.14	4.97	0.44	0.66134	0.897623	-5.19		hypothetical protein	0
EC958_1249	0.34	0.17	2.0115	0.1146	0.315612	0.2	6.69	1.12	0.268705	0.704316	-5.11	yceA	hypothetical protein	0
EC958_3627	-0.34	0.17	-2.0108	0.1147	0.315717	0.2	4.13	0.46	0.644741	0.89015	-4.97		inner membrane serine protease DegS	0
EC958_2312	-0.54	0.27	-2.0093	0.1149	0.316098	0.02	8.74	0.18	0.859853	0.964262	-6.33		putative outer membrane receptor for iron compound or colicin	0
EC958_4047	0.35	0.17	2.0088	0.115	0.316204	0.07	3.53	0.13	0.893122	0.973279	-4.92		flavoprotein affecting synthesis of DNA and pantothenate metabolism	3	ecos01240: Biosynthesis of cofactors | ecos01100: Metabolic pathways | ecos00770: Pantothenate and CoA biosynthesis
EC958_3362	-0.64	0.32	-2.0076	0.1151	0.316245	-0.22	4.94	-0.67	0.504908	0.844023	-5.06	glcG	protein GlcG	0
EC958_0946	0.36	0.18	2.0071	0.1152	0.316245	0.31	8.7	3.43	0.00113118	0.0587381	-1.07	yliF	hypothetical membrane protein YliF	0
EC958_0968	0.34	0.17	2.0073	0.1152	0.316245	0	5.91	-0.01	0.993898	0.998936	-5.43	potH	putrescine transport protein	1	ecos02010: ABC transporters
EC958_3967	0.38	0.19	2.0065	0.1153	0.31635	0.11	11.55	2.7	0.00904593	0.172943	-3.7	yiaH	hypothetical protein	0
EC958_0687	0.34	0.17	2.0044	0.1155	0.316729	0.42	4.19	0.9	0.374238	0.776194	-4.77	ybdJ	hypothetical protein	0
EC958_4730	-0.34	0.17	-2.0037	0.1156	0.31681	-1.16	4.62	-1.85	0.0691262	0.39883	-4.13	nrdG	Anaerobic ribonucleoside-triphosphate reductase-activating protein	0
EC958_4276	0.39	0.2	2.0032	0.1157	0.31681	0.21	8	1.71	0.0922439	0.452775	-4.75		hypothetical protein	0
EC958_0682	0.44	0.22	2.0022	0.1158	0.31681	-0.2	7.95	-1.54	0.128623	0.52919	-4.96	cusA	putative cation efflux system protein CusA	1	ecos02020: Two-component system
EC958_4320	0.34	0.17	2.0027	0.1158	0.31681	0.03	8.12	0.31	0.757443	0.934589	-6.14	tatC	sec-independent protein twin-arginine translocase subunit TatC	2	ecos03070: Bacterial secretion system | ecos03060: Protein export
EC958_1979	-0.46	0.23	-2.002	0.1159	0.31681	0.46	4.65	1.27	0.210572	0.647601	-4.6	ynjF	hypothetical protein	0
EC958_3738	-0.37	0.19	-2.0014	0.1159	0.31681							rpsL	30S ribosomal subunit protein S12	1	ecos03010: Ribosome
EC958_1612	-0.34	0.17	-2.0001	0.1161	0.317019							yciM	putative heat shock protein	0
EC958_4649	0.36	0.18	2.0002	0.1161	0.317019	-0.15	9.25	-1.56	0.125016	0.523093	-5.27	yjeP	hypothetical protein	0
EC958_3571	-0.45	0.22	-1.9993	0.1162	0.317123	-0.13	5.16	-0.47	0.638209	0.887771	-5.29	nusA	transcription pausing; L factor	0
EC958_0295	0.4	0.2	1.9976	0.1164	0.317331	0.17	11.91	4.25	8.2439e-05	0.0109911	0.62		ECSF_0165-type fimbrie outer membrane usher protein	0
EC958_3638	-0.37	0.18	-1.9978	0.1164	0.317331	-0.76	7.35	-6.35	3.98839e-08	4.91868e-05	8.34		ribonuclease G	0
EC958_1868	0.4	0.2	1.9965	0.1166	0.317538	-0.47	5.63	-1.78	0.0812963	0.425566	-4.15	ydhK	hypothetical protein	0
EC958_2805	0.4	0.2	1.9961	0.1166	0.317538							purM	phosphoribosylaminoimidazole synthetase	3	ecos01110: Biosynthesis of secondary metabolites | ecos01100: Metabolic pathways | ecos00230: Purine metabolism
EC958_1986	0.34	0.17	1.9945	0.1168	0.317914	0.29	6.29	1.39	0.171429	0.600456	-4.76	sppA	protease IV, a signal peptide peptidase	0
EC958_3003	-0.37	0.19	-1.9939	0.1169	0.318018	0.3	6.32	1.44	0.155262	0.578458	-4.71	ygbI	hypothetical transcriptional regulator YgbI	0
EC958_0567	0.37	0.19	1.9932	0.117	0.318121	-0.36	4.53	-1.06	0.295057	0.720965	-4.82	cyoD	cytochrome o ubiquinol oxidase protein CyoD	2	ecos00190: Oxidative phosphorylation | ecos01100: Metabolic pathways
EC958_0757	0.34	0.17	1.9916	0.1172	0.318327	0.1	6.37	0.6	0.55299	0.866997	-5.49	phpB	alpha-ribazole-5'-phosphate phosphatase	3	ecos00860: Porphyrin and chlorophyll metabolism | ecos01240: Biosynthesis of cofactors | ecos01100: Metabolic pathways
EC958_2487	-0.35	0.17	-1.9918	0.1172	0.318327	-0.1	7.21	-0.61	0.543021	0.861689	-5.7	mglB	galactose-binding transport protein	2	ecos02030: Bacterial chemotaxis | ecos02010: ABC transporters
EC958_2355	0.34	0.17	1.991	0.1173	0.31843	-0.06	6.38	-0.28	0.78128	0.943927	-5.61	yeeF	hypothetical transport protein YeeF	0
EC958_0569	0.34	0.17	1.9906	0.1174	0.318467	-0.02	7.19	-0.14	0.889588	0.973279	-5.92	cyoB	cytochrome o ubiquinol oxidase subunit I	2	ecos01100: Metabolic pathways | ecos00190: Oxidative phosphorylation
EC958_3742	0.42	0.21	1.9898	0.1175	0.318467	0.79	6.94	4.53	3.09023e-05	0.00544432	2.16	yheO	hypothetical protein	0
EC958_4508	0.39	0.2	1.9897	0.1175	0.318467	-0.06	7.63	-0.48	0.631526	0.885177	-5.89		putative crotonase	2	ecos00650: Butanoate metabolism | ecos01200: Carbon metabolism
EC958_5054	0.34	0.17	1.9886	0.1176	0.31857	-0.07	10.13	-1.12	0.266202	0.702419	-6.1		hypothetical protein	0
EC958_4476	0.35	0.17	1.9882	0.1177	0.318672	0.08	8.55	0.9	0.37047	0.771434	-5.88		putative transcriptional regulator of sorbose uptake and utilization genes	0
EC958_3561	0.34	0.17	1.9873	0.1178	0.318775	-0.06	8.04	-0.54	0.592682	0.878873	-5.98		tryptophan-specific transport protein	0
EC958_0899	0.36	0.18	1.9865	0.1179	0.318811	0.34	6.4	1.68	0.0975889	0.465577	-4.43	ybhM	hypothetical protein	0
EC958_0237	-0.34	0.17	-1.986	0.118	0.318811	0.15	2.52	0.23	0.815858	0.951796	-4.85		hypothetical protein	0
EC958_0841	-0.43	0.22	-1.9862	0.118	0.318811	0.62	2.67	1.31	0.194234	0.631671	-4.53	sucB	dihydrolipoamide succinyltransferase component of 2-oxoglutarate dehydrogenase complex	7	ecos01110: Biosynthesis of secondary metabolites | ecos00310: Lysine degradation | ecos01100: Metabolic pathways | ecos01200: Carbon metabolism | ecos00380: Tryptophan metabolism | ecos00020: Citrate cycle (TCA cycle) | ecos01120: Microbial metabolism in diverse environments
EC958_4628	-0.54	0.27	-1.9853	0.1181	0.318914	0.11	7.49	0.81	0.423592	0.802322	-5.65	aspA	aspartate ammonia-lyase (aspartase)	2	ecos00250: Alanine, aspartate and glutamate metabolism | ecos01100: Metabolic pathways
EC958_1722	0.35	0.18	1.9827	0.1184	0.319555	-0.19	4.26	-0.44	0.661155	0.897623	-5.01	ydcZ	hypothetical protein	1	ecos02024: Quorum sensing
EC958_0791	0.39	0.2	1.9814	0.1186	0.319759	0.3	7.72	2.38	0.0207058	0.250237	-3.44		hypothetical protein	0
EC958_4130	0.34	0.17	1.9813	0.1186	0.319759	0.1	7.39	0.63	0.52906	0.855142	-5.74		hypothetical protein	0
EC958_2067	-0.34	0.17	-1.9793	0.1189	0.320333	0.08	3.98	0.18	0.858849	0.964262	-5.01	yebF	hypothetical protein	0
EC958_0328	0.37	0.19	1.9767	0.1193	0.320333							lpxB	lipid-A-disaccharide synthase	2	ecos00540: Lipopolysaccharide biosynthesis | ecos01100: Metabolic pathways
EC958_0518	0.41	0.21	1.9753	0.1194	0.320333	0.29	5.8	1.06	0.291541	0.720965	-5		hypothetical protein	0
EC958_4867	0.38	0.19	1.9753	0.1194	0.320333	0.43	5.25	1.28	0.207194	0.644891	-4.62		hypothetical protein	0
EC958_1760	0.36	0.18	1.9755	0.1194	0.320333	0.13	6.96	0.73	0.466402	0.829104	-5.55	ydeM	hypothetical protein	0
EC958_5154	0.36	0.18	1.9749	0.1195	0.320333	-0.16	7.32	-0.91	0.367863	0.769579	-5.47		transposase	0
EC958_4975	0.36	0.18	1.9749	0.1195	0.320333	-0.16	7.32	-0.91	0.367863	0.769579	-5.47		transposase	0
EC958_4839	0.36	0.18	1.9749	0.1195	0.320333	-0.16	7.32	-0.91	0.367863	0.769579	-5.47		hypothetical protein	0
EC958_A0153	0.36	0.18	1.9749	0.1195	0.320333	-0.16	7.32	-0.91	0.367863	0.769579	-5.47		IS66 family transposase orf2	0
EC958_4375	-0.4	0.2	-1.9735	0.1197	0.320333	0.33	7.17	2.08	0.0425491	0.332746	-3.91	fdoI	formate dehydrogenase-O, cytochrome B556 (FDO) subunit	5	ecos00680: Methane metabolism | ecos01120: Microbial metabolism in diverse environments | ecos00630: Glyoxylate and dicarboxylate metabolism | ecos01200: Carbon metabolism | ecos01100: Metabolic pathways
EC958_3545	0.36	0.18	1.9729	0.1198	0.320333	-0.16	6.57	-0.91	0.368947	0.770024	-5.32	agaI	putative galactosamine-6-phosphate isomerase	2	ecos01100: Metabolic pathways | ecos00052: Galactose metabolism
EC958_1340	0.34	0.17	1.9719	0.1199	0.320333	0.18	6	0.85	0.397131	0.784644	-5.25		putative exonuclease	0
EC958_2218	-0.5	0.25	-1.9718	0.1199	0.320333	0.08	5.8	0.37	0.710752	0.917358	-5.42	dsrB	hypothetical protein	0
EC958_3821	0.34	0.17	1.9722	0.1199	0.320333	0.12	10.44	2.29	0.0256897	0.276697	-4.28		hypothetical protein	2	ecos02020: Two-component system | ecos02010: ABC transporters
EC958_0607	-0.34	0.17	-1.971	0.12	0.320333	-0.02	4.01	-0.04	0.970293	0.994986	-5	ybaN	hypothetical protein	0
EC958_1717	0.56	0.28	1.9713	0.12	0.320333	-0.8	5.31	-2.53	0.0140716	0.210989	-3.02	ydcU	hypothetical ABC transporter permease protein YdcU	1	ecos02024: Quorum sensing
EC958_2452	0.34	0.17	1.9709	0.12	0.320333	-0.1	7.93	-0.84	0.403424	0.789348	-5.74	yehI	hypothetical protein	0
EC958_3990	0.39	0.2	1.9713	0.12	0.320333	-0.02	7.46	-0.17	0.869282	0.967111	-5.93	sgbU	putative hexulose-6-phosphate isomerase	4	ecos01100: Metabolic pathways | ecos00040: Pentose and glucuronate interconversions | ecos00053: Ascorbate and aldarate metabolism | ecos01120: Microbial metabolism in diverse environments
EC958_4046	-0.38	0.19	-1.9711	0.12	0.320333	-0.02	8.25	-0.23	0.820483	0.952604	-6.19	radC	DNA repair protein	0
EC958_4305	0.38	0.19	1.9683	0.1204	0.321234	0.18	7.82	1.38	0.173616	0.604835	-5.16		hypothetical protein	2	ecos01120: Microbial metabolism in diverse environments | ecos01100: Metabolic pathways
EC958_0782	-0.36	0.18	-1.967	0.1206	0.3216	-0.03	7.87	-0.25	0.803437	0.949974	-6.02	asnB	glutamine-hydrolyzing asparagine synthetase B	4	ecos01230: Biosynthesis of amino acids | ecos01110: Biosynthesis of secondary metabolites | ecos01100: Metabolic pathways | ecos00250: Alanine, aspartate and glutamate metabolism
EC958_0323	0.47	0.24	1.9653	0.1208	0.32183	-0.57	2.74	-0.69	0.491589	0.833849	-4.71	ecfK	protein with possible extracytoplasmic function	0
EC958_2744	-0.52	0.26	-1.9648	0.1209	0.32183								PTS system, glucose-specific IIA component	6	ecos02060: Phosphotransferase system (PTS) | ecos02026: Biofilm formation - Escherichia coli | ecos00010: Glycolysis / Gluconeogenesis | ecos00520: Amino sugar and nucleotide sugar metabolism | ecos01100: Metabolic pathways | ecos00500: Starch and sucrose metabolism
EC958_3666	0.33	0.17	1.9649	0.1209	0.32183	-0.02	8.63	-0.16	0.872581	0.96816	-6.25	acrE	acriflavine resistance protein E	0
EC958_3969	0.42	0.21	1.9639	0.121	0.32183	0.37	8.54	4.25	8.01559e-05	0.0109836	1.38	yiaB	hypothetical protein	0
EC958_4147	-0.4	0.2	-1.964	0.121	0.32183	0.22	7.9	1.73	0.0897721	0.446417	-4.71	ilvN	acetolactate synthase isozyme I small subunit	8	ecos00770: Pantothenate and CoA biosynthesis | ecos00660: C5-Branched dibasic acid metabolism | ecos00290: Valine, leucine and isoleucine biosynthesis | ecos01110: Biosynthesis of secondary metabolites | ecos01210: 2-Oxocarboxylic acid metabolism | ecos01230: Biosynthesis of amino acids | ecos01100: Metabolic pathways | ecos00650: Butanoate metabolism
EC958_4874	0.37	0.19	1.9606	0.1215	0.322825	0.94	4.25	1.93	0.0585115	0.379287	-4.02		hypothetical protein	0
EC958_3405	0.35	0.18	1.9603	0.1215	0.322825	-0.07	7.71	-0.57	0.568285	0.869265	-5.88	yqhG	hypothetical protein	0
EC958_4085	0.34	0.17	1.9599	0.1216	0.322923	0.02	9.34	0.32	0.752869	0.933248	-6.5		hypothetical protein	0
EC958_1790	0.37	0.19	1.9581	0.1218	0.323287	0.18	8.33	1.71	0.0929153	0.454713	-4.82	ydeH	hypothetical protein	0
EC958_2598	-0.41	0.21	-1.9576	0.1219	0.323385	-0.54	4.35	-1.34	0.186	0.623283	-4.53	pmrD	polymyxin B resistance protein PmrD	1	ecos01503: Cationic antimicrobial peptide (CAMP) resistance
EC958_3731	-0.45	0.23	-1.9567	0.122	0.323414	0.43	7.47	2.91	0.0051174	0.129428	-2.2		bacterioferritin-associated ferredoxin	0
EC958_0526	-0.43	0.22	-1.9559	0.1221	0.323414	-0.05	5.83	-0.18	0.857699	0.964262	-5.39	yaiA	hypothetical protein	0
EC958_3387	-0.35	0.18	-1.9562	0.1221	0.323414	-0.26	5.74	-1.15	0.254996	0.693703	-4.94	hybD	hydrogenase 2 maturation protease	0
EC958_4218	0.34	0.17	1.9531	0.1225	0.324138	-0.24	8.49	-1.99	0.0512756	0.354758	-4.28	yieM	hypothetical protein	0
EC958_4254	0.33	0.17	1.9531	0.1225	0.324138	-0.51	5.74	-2.32	0.0238318	0.265378	-3.34	wzxE	putative cytochrome	0
EC958_1762	0.38	0.2	1.9511	0.1228	0.324597	0.76	5.86	2.92	0.00503221	0.128254	-2.2		putative ARAC-type regulatory protein	0
EC958_4367	0.38	0.19	1.9511	0.1228	0.324597								hypothetical protein	0
EC958_0839	0.34	0.18	1.9497	0.123	0.324791	0	5.01	-0.01	0.994611	0.998936	-5.3	sdhB	succinate dehydrogenase, iron sulfur protein	7	ecos01120: Microbial metabolism in diverse environments | ecos00020: Citrate cycle (TCA cycle) | ecos01200: Carbon metabolism | ecos01100: Metabolic pathways | ecos00650: Butanoate metabolism | ecos00190: Oxidative phosphorylation | ecos01110: Biosynthesis of secondary metabolites
EC958_1699	-0.34	0.18	-1.9498	0.123	0.324791	0.15	3.48	0.27	0.789666	0.94595	-4.89		hypothetical protein	0
EC958_0966	-0.37	0.19	-1.9476	0.1233	0.325248	0.36	6.14	1.84	0.0710843	0.402593	-4.13	potF	putrescine-binding periplasmic protein	1	ecos02010: ABC transporters
EC958_2695	-0.33	0.17	-1.9479	0.1233	0.325248	-0.22	6.89	-1.16	0.252522	0.693703	-5.12		hypothetical protein	2	ecos00260: Glycine, serine and threonine metabolism | ecos01100: Metabolic pathways
EC958_2925	-0.35	0.18	-1.9461	0.1235	0.325608	-0.01	7.09	-0.08	0.940146	0.989045	-5.77	gabD	succinate-semialdehyde dehydrogenase	7	ecos00350: Tyrosine metabolism | ecos00760: Nicotinate and nicotinamide metabolism | ecos00250: Alanine, aspartate and glutamate metabolism | ecos01100: Metabolic pathways | ecos00650: Butanoate metabolism | ecos00310: Lysine degradation | ecos01120: Microbial metabolism in diverse environments
EC958_2636	-0.34	0.18	-1.9457	0.1236	0.325633	-0.28	5.31	-0.86	0.392924	0.782772	-5	yfcE	hypothetical protein	0
EC958_3803	-0.47	0.24	-1.9449	0.1237	0.325633	-0.13	9.79	-1.8	0.0779715	0.420894	-5.05	feoB	ferrous iron transport protein B	0
EC958_3925	0.44	0.23	1.9449	0.1237	0.325633	0.16	4.42	0.39	0.697929	0.911864	-5.08		hypothetical protein	0
EC958_0795	-0.38	0.2	-1.9443	0.1238	0.325729	-0.16	7.07	-0.96	0.343029	0.752191	-5.34		putative inner membrane protein	0
EC958_1393	0.43	0.22	1.9426	0.124	0.326088	0.31	6.78	1.64	0.105851	0.488458	-4.57		NADP Isocitrate dehydrogenase	0
EC958_4951	0.4	0.21	1.9414	0.1242	0.326375	0.12	8.21	1.05	0.29653	0.720965	-5.65	ybcL	hypothetical protein	0
EC958_3009	0.39	0.2	1.9406	0.1243	0.326375	0.66	6.07	2.72	0.00863745	0.17014	-2.57		hypothetical protein	0
EC958_3877	-0.33	0.17	-1.9406	0.1243	0.326375	0.01	9.19	0.15	0.881343	0.970295	-6.45		putative phosphotransferase system enzyme subunit	3	ecos02060: Phosphotransferase system (PTS) | ecos00052: Galactose metabolism | ecos01100: Metabolic pathways
EC958_3296	0.44	0.23	1.9395	0.1245	0.326566	0.02	6.44	0.09	0.925082	0.987114	-5.69		putative hydrolase, conserved protein	0
EC958_3569	-0.38	0.2	-1.939	0.1245	0.326566	-0.23	1.61	-0.27	0.785719	0.945909	-4.73	rbfA	ribosome-binding factor A	0
EC958_4418	-0.33	0.17	-1.9386	0.1246	0.326661	0.08	8.06	0.72	0.473655	0.831495	-5.93	ftsN	essential cell division protein	0
EC958_2174	0.34	0.17	1.938	0.1247	0.326684	0.86	4.15	1.84	0.0707374	0.402593	-4.07		hypothetical protein	0
EC958_4641	0.33	0.17	1.9369	0.1248	0.326684	0.08	7.4	0.49	0.628913	0.884674	-5.82	ampC	beta-lactamase	2	ecos02020: Two-component system | ecos01501: beta-Lactam resistance
EC958_4732	0.33	0.17	1.9373	0.1248	0.326684	-0.5	6.89	-2.81	0.00686904	0.153326	-2.39	treC	trehalose-6-phosphate hydrolase	2	ecos00500: Starch and sucrose metabolism | ecos01100: Metabolic pathways
EC958_0159	-0.33	0.17	-1.9341	0.1252	0.327325	0.04	0.82	0.03	0.978246	0.995973	-4.66	lspA	lipoprotein signal peptidase	1	ecos03060: Protein export
EC958_0978	-0.47	0.25	-1.9341	0.1252	0.327325	-0.28	4.78	-0.78	0.439761	0.813314	-4.95	ybjQ	hypothetical protein	0
EC958_1567	-0.36	0.18	-1.9333	0.1253	0.327325	-0.12	5.65	-0.51	0.612254	0.881982	-5.33		putative phage tail assembly chaperone	0
EC958_3060	0.38	0.2	1.9336	0.1253	0.327325	0	6.74	0.01	0.992938	0.998936	-5.73	truC	hypothetical protein	0
EC958_0487	0.33	0.17	1.9321	0.1255	0.32768	-0.05	9.45	-0.6	0.553362	0.866997	-6.34	lacY	lactose permease	0
EC958_A0060	0.35	0.18	1.9315	0.1256	0.327702	0.17	9.1	1.04	0.301299	0.724675	-5.69		TraN	0
EC958_2849	-0.35	0.18	-1.9309	0.1257	0.327702	0.25	7.69	2.01	0.0493017	0.350383	-4.11	yphA	hypothetical protein	0
EC958_4776	0.42	0.22	1.9306	0.1257	0.327702	-0.25	7.24	-1.46	0.149322	0.569689	-4.9		hypothetical protein	0
EC958_1958	0.33	0.17	1.929	0.126	0.328078	-0.01	7.93	-0.11	0.913724	0.982004	-6.09	celB	CelB subunit of N,N'-diacetylchitobiose PTS permease	2	ecos02060: Phosphotransferase system (PTS) | ecos00500: Starch and sucrose metabolism
EC958_4580	0.59	0.3	1.9289	0.126	0.328078	-0.34	7.21	-2.46	0.0171978	0.231094	-3.2	phnI	PhnI protein	2	ecos00440: Phosphonate and phosphinate metabolism | ecos01100: Metabolic pathways
EC958_0663	0.37	0.19	1.9277	0.1261	0.328078							ybbF	UDP-2,3-diacylglucosamine hydrolase	2	ecos00540: Lipopolysaccharide biosynthesis | ecos01100: Metabolic pathways
EC958_1896	-0.42	0.22	-1.9277	0.1261	0.328078	0.05	6.18	0.25	0.805475	0.950348	-5.64	pykF	pyruvate kinase I	9	ecos00230: Purine metabolism | ecos01120: Microbial metabolism in diverse environments | ecos01100: Metabolic pathways | ecos01200: Carbon metabolism | ecos01110: Biosynthesis of secondary metabolites | ecos01230: Biosynthesis of amino acids | ecos00620: Pyruvate metabolism | ecos01240: Biosynthesis of cofactors | ecos00010: Glycolysis / Gluconeogenesis
EC958_1136	-0.49	0.26	-1.9255	0.1265	0.328804	-0.08	7.15	-0.58	0.562291	0.868228	-5.7	ycbB	hypothetical protein	0
EC958_4993	0.36	0.19	1.9243	0.1266	0.328804	0.27	8.85	3.42	0.00117252	0.0596295	-1.14	yfdV	putative transporter YfdV	0
EC958_1453	0.45	0.24	1.9238	0.1267	0.328804	-0.05	5.9	-0.21	0.834952	0.954808	-5.47		hypothetical protein	0
EC958_1945	-0.41	0.21	-1.9237	0.1267	0.328804	-0.08	6.02	-0.31	0.757424	0.934589	-5.45	pfkB	6-phosphofructokinase II	10	ecos00052: Galactose metabolism | ecos00030: Pentose phosphate pathway | ecos00010: Glycolysis / Gluconeogenesis | ecos00051: Fructose and mannose metabolism | ecos00680: Methane metabolism | ecos01120: Microbial metabolism in diverse environments | ecos01110: Biosynthesis of secondary metabolites | ecos01230: Biosynthesis of amino acids | ecos01100: Metabolic pathways | ecos01200: Carbon metabol…
EC958_2564	0.39	0.2	1.9238	0.1267	0.328804	-0.08	9.17	-1.08	0.282737	0.718284	-5.85		putative membrane protein	0
EC958_1461	0.39	0.2	1.9231	0.1268	0.328898	0.43	5.39	1.79	0.0794369	0.423603	-4.14		hypothetical protein	0
EC958_0199	0.41	0.21	1.9212	0.1271	0.329342	0.39	6.46	2.06	0.0445395	0.340855	-3.85		hypothetical protein	0
EC958_2437	0.32	0.17	1.9212	0.1271	0.329342	0.19	6.08	1	0.321148	0.741679	-5.12	yegX	hypothetical protein	0
EC958_0154	0.33	0.17	1.9205	0.1272	0.329435	-0.03	8.37	-0.32	0.750888	0.932326	-6.14		putative glycosyl hydrolase	0
EC958_1149	0.35	0.18	1.9193	0.1274	0.329713	0.54	4.03	1.44	0.155261	0.578458	-4.43	pyrD	dihydroorotate dehydrogenase	3	ecos00240: Pyrimidine metabolism | ecos01240: Biosynthesis of cofactors | ecos01100: Metabolic pathways
EC958_2475	-0.33	0.17	-1.9188	0.1275	0.329713	-0.08	5.7	-0.31	0.758873	0.935068	-5.37		putative oxidoreductase	0
EC958_0017	-0.4	0.21	-1.9183	0.1275	0.329713	-0.17	7.86	-1.33	0.190317	0.626816	-5.27		putative DNA-binding transcriptional regulator	0
EC958_A0116	-0.41	0.21	-1.9172	0.1277	0.330063	0.04	10.43	0.29	0.769417	0.940696	-6.57	mrx	erythromycin resistance regulator protein	0
EC958_2349	-0.46	0.24	-1.9154	0.1279	0.330339	0.05	4.81	0.19	0.85298	0.961856	-5.22	yeeX	putative alpha helix protein	0
EC958_1917	0.34	0.18	1.9151	0.128	0.330339	1.2	4.68	2.73	0.00837657	0.167294	-3		hypothetical protein	0
EC958_2152	0.36	0.19	1.9148	0.128	0.330339	-0.21	5.06	-0.66	0.512453	0.847581	-5.05		hypothetical protein	0
EC958_0417	-0.38	0.2	-1.9124	0.1284	0.33113	-0.31	7.47	-2.16	0.0351473	0.314379	-3.75	yafA	hypothetical protein	0
EC958_2363	-0.39	0.2	-1.9115	0.1285	0.33113	-0.35	5.99	-1.35	0.182083	0.617972	-4.74	hisB	histidine biosynthesis bifunctional protein HisB	4	ecos00340: Histidine metabolism | ecos01100: Metabolic pathways | ecos01110: Biosynthesis of secondary metabolites | ecos01230: Biosynthesis of amino acids
EC958_4360	-0.41	0.21	-1.9114	0.1285	0.33113	-0.07	7.34	-0.52	0.60553	0.879673	-5.81	yihX	hypothetical protein	2	ecos01120: Microbial metabolism in diverse environments | ecos00010: Glycolysis / Gluconeogenesis
EC958_3245	0.34	0.18	1.9111	0.1286	0.331221	0.14	9.02	1.57	0.12119	0.512718	-5.22	yggM	hypothetical protein	0
EC958_3970	-0.32	0.17	-1.9101	0.1287	0.331312	0.01	9.51	0.14	0.890429	0.973279	-6.54	xylB	xylulose kinase	2	ecos00040: Pentose and glucuronate interconversions | ecos01100: Metabolic pathways
EC958_4995	0.32	0.17	1.9083	0.129	0.331918	0.16	9.09	2.24	0.0288563	0.286827	-4.02	yfdW	Formyl-coenzyme A transferase	0
EC958_2145	0.37	0.2	1.9073	0.1291	0.332008	0.48	3.98	1.13	0.264209	0.702231	-4.65		putative bacteriophage lambda head decoration protein	0
EC958_4131	0.38	0.2	1.9056	0.1294	0.332551	0.19	9.73	2.64	0.0106573	0.18719	-3.33		hypothetical protein	0
EC958_0173	-0.33	0.17	-1.9041	0.1296	0.332551	0.1	7.33	0.71	0.479263	0.831495	-5.64	caiA	probable carnitine operon oxidoreductase	0
EC958_2105	0.4	0.21	1.9046	0.1296	0.332551	-0.05	5.61	-0.21	0.834997	0.954808	-5.43	cheB	protein-glutamate methylesterase	2	ecos02030: Bacterial chemotaxis | ecos02020: Two-component system
EC958_3300	0.4	0.21	1.9043	0.1296	0.332551	-0.15	9.01	-1.76	0.0830581	0.429032	-4.93		putative sialic acid transporter	0
EC958_4887	-0.32	0.17	-1.9039	0.1297	0.332551	0.17	8.58	1.77	0.0829443	0.429032	-4.79		phage lysis protein	0
[truncated: 3,130 more rows]

## Sheet: Prop_pH7_Anaero
GeneID	RNAseq_log2FC	RNAseq_Std_Err	RNAseq_t	RNAseq_p-value	RNAseq_adjusted	TraDIS_logFC	TraDIS_AveExpr	TraDIS_t	TraDIS_P.Value	TraDIS_adj.P.Val	TraDIS_B	gene	product	no_kegg_paths	Kegg_names
EC958_0972	-4.21	0.22	-19.0913	0	0	-0.38	5.61	-1.7	0.095398	0.761895	-4.44	artJ	ABC transporter arginine-binding protein 1	1	ecos02010: ABC transporters
EC958_1473	-5.44	0.23	-23.2224	0	0	0.03	4.01	0.05	0.95673	0.996106	-5.19	ychH	hypothetical protein	0
EC958_1592	5.29	0.23	23.3497	0	0	-1.21	3.4	-2.96	0.00453152	0.319343	-2.32		anthranilate phosphoribosyltransferase	4	ecos01100: Metabolic pathways | ecos00400: Phenylalanine, tyrosine and tryptophan biosynthesis | ecos01110: Biosynthesis of secondary metabolites | ecos01230: Biosynthesis of amino acids
EC958_1593	6.73	0.23	29.7516	0	0	-1.66	4.23	-5.03	5.33203e-06	0.00375756	2.67	trpE	anthranilate synthase component I	5	ecos01110: Biosynthesis of secondary metabolites | ecos01230: Biosynthesis of amino acids | ecos01100: Metabolic pathways | ecos00400: Phenylalanine, tyrosine and tryptophan biosynthesis | ecos02024: Quorum sensing
EC958_1926	4.15	0.22	19.2387	0	0	-1.13	4.35	-2.92	0.00504675	0.327417	-2.29	aroH	phospho-2-dehydro-3-deoxyheptonate aldolase, Trp-sensitive	5	ecos02024: Quorum sensing | ecos01110: Biosynthesis of secondary metabolites | ecos01230: Biosynthesis of amino acids | ecos01100: Metabolic pathways | ecos00400: Phenylalanine, tyrosine and tryptophan biosynthesis
EC958_2576	-4.55	0.22	-20.6463	0	0	-0.02	6.47	-0.15	0.884046	0.992646	-5.99	glpT	glycerol-3-phosphate transporter	0
EC958_2577	-6.66	0.26	-25.8875	0	0	0.19	7.02	1.42	0.159709	0.808155	-5.26	glpA	anaerobic glycerol-3-phosphate dehydrogenase subunit A	2	ecos01110: Biosynthesis of secondary metabolites | ecos00564: Glycerophospholipid metabolism
EC958_2578	-5.81	0.29	-20.2363	0	0	0.05	5.84	0.25	0.804282	0.990665	-5.78	glpB	anaerobic glycerol-3-phosphate dehydrogenase subunit B	2	ecos01110: Biosynthesis of secondary metabolites | ecos00564: Glycerophospholipid metabolism
EC958_2579	-4.87	0.25	-19.4614	0	0	-0.05	6.58	-0.25	0.805306	0.990665	-5.99	glpC	anaerobic glycerol-3-phosphate dehydrogenase subunit C	2	ecos01110: Biosynthesis of secondary metabolites | ecos00564: Glycerophospholipid metabolism
EC958_2748	-4.31	0.22	-19.4161	0	0	0.01	5.95	0.06	0.951412	0.994768	-5.89	cysA	sulfate transport ATP-binding protein CysA	2	ecos02010: ABC transporters | ecos00920: Sulfur metabolism
EC958_2793	4.89	0.22	21.8754	0	0	0.37	1.95	0.4	0.694034	0.975917	-4.78	purC	phosphoribosylaminoimidazole-succinocarboxamide synthetase	3	ecos01100: Metabolic pathways | ecos01110: Biosynthesis of secondary metabolites | ecos00230: Purine metabolism
EC958_2900	-5.51	0.25	-21.8803	0	0	0	5.3	-0.01	0.989021	0.998515	-5.62		putative YhbH sigma 54 modulator	0
EC958_3026	-4.35	0.22	-20.0656	0	0	-0.16	6.08	-0.84	0.405039	0.932376	-5.6	cysH	phosphoadenosine phosphosulfate reductase	3	ecos00920: Sulfur metabolism | ecos01100: Metabolic pathways | ecos01120: Microbial metabolism in diverse environments
EC958_5057	4.21	0.22	18.7536	0	0							metK	S-adenosylmethionine synthase	5	ecos00270: Cysteine and methionine metabolism | ecos01240: Biosynthesis of cofactors | ecos01100: Metabolic pathways | ecos01110: Biosynthesis of secondary metabolites | ecos01230: Biosynthesis of amino acids
EC958_3561	5.05	0.22	22.7763	0	0	0.16	8.04	1.67	0.101028	0.761895	-5.16		tryptophan-specific transport protein	0
EC958_3774	-4.23	0.22	-19.2387	0	0	-0.06	7.5	-0.5	0.620842	0.968701	-6.2	yhfZ	hypothetical protein	0
EC958_3818	-5.28	0.22	-23.6158	0	0	-0.14	8.32	-1.43	0.157997	0.808155	-5.61	glpD	aerobic glycerol-3-phosphate dehydrogenase	2	ecos00564: Glycerophospholipid metabolism | ecos01110: Biosynthesis of secondary metabolites
EC958_4217	4.29	0.22	19.366	0	0	0.17	8.4	1.68	0.098848	0.761895	-5.24	asnA	asparagine synthetase A	5	ecos01110: Biosynthesis of secondary metabolites | ecos01230: Biosynthesis of amino acids | ecos01100: Metabolic pathways | ecos00250: Alanine, aspartate and glutamate metabolism | ecos00460: Cyanoamino acid metabolism
EC958_4411	-4.34	0.22	-19.4911	0	0	0	8.82	-0.02	0.983	0.998515	-6.71	glpK	glycerol kinase	2	ecos00561: Glycerolipid metabolism | ecos01100: Metabolic pathways
EC958_4412	-6.09	0.23	-26.3366	0	0	0.21	6.64	1.29	0.201625	0.840119	-5.31	glpF	glycerol MIP channel	0
EC958_4444	-4.46	0.22	-20.4855	0	0	0.11	8.46	1.31	0.196083	0.837297	-5.82	argC	N-acetyl-gamma-glutamyl-phosphate reductase	5	ecos01100: Metabolic pathways | ecos01210: 2-Oxocarboxylic acid metabolism | ecos01230: Biosynthesis of amino acids | ecos00220: Arginine biosynthesis | ecos01110: Biosynthesis of secondary metabolites
EC958_4445	-4.62	0.23	-20.2076	0	0	-0.07	7.75	-0.73	0.46745	0.943895	-6.21	argB	acetylglutamate kinase	5	ecos01210: 2-Oxocarboxylic acid metabolism | ecos01230: Biosynthesis of amino acids | ecos00220: Arginine biosynthesis | ecos01110: Biosynthesis of secondary metabolites | ecos01100: Metabolic pathways
EC958_4446	-5.23	0.23	-22.6338	0	0	0.14	8.58	1.8	0.0767817	0.729484	-5.1	argH	argininosuccinate lyase	5	ecos00250: Alanine, aspartate and glutamate metabolism | ecos01230: Biosynthesis of amino acids | ecos00220: Arginine biosynthesis | ecos01110: Biosynthesis of secondary metabolites | ecos01100: Metabolic pathways
EC958_4748	-6.87	0.23	-30.0629	0	0	0.08	8.22	0.84	0.405574	0.932376	-6.21	argI	ornithine carbamoyltransferase chain I	4	ecos01100: Metabolic pathways | ecos01230: Biosynthesis of amino acids | ecos01110: Biosynthesis of secondary metabolites | ecos00220: Arginine biosynthesis
EC958_0156	3.55	0.23	15.5942	0.0001	0.00657436							rpsT	30S ribosomal subunit protein S20	1	ecos03010: Ribosome
EC958_0438	3.62	0.22	16.6655	0.0001	0.00657436	-0.23	7.59	-1.85	0.0689112	0.714406	-4.69	matB/ecpA	Mat/Ecp fimbriae major subunit protein	0
EC958_0525	3.93	0.22	18.0255	0.0001	0.00657436	-0.16	6.7	-0.89	0.379294	0.922976	-5.63	aroL	shikimate kinase II	4	ecos00400: Phenylalanine, tyrosine and tryptophan biosynthesis | ecos01100: Metabolic pathways | ecos01110: Biosynthesis of secondary metabolites | ecos01230: Biosynthesis of amino acids
EC958_0584	-3.74	0.21	-17.6219	0.0001	0.00657436	-0.14	8.25	-1.47	0.146771	0.806449	-5.5	ybaE	hypothetical protein	0
EC958_0613	3.61	0.22	16.2744	0.0001	0.00657436								adenylate kinase	5	ecos01240: Biosynthesis of cofactors | ecos01100: Metabolic pathways | ecos01110: Biosynthesis of secondary metabolites | ecos00230: Purine metabolism | ecos00730: Thiamine metabolism
EC958_0661	3.97	0.25	16.1847	0.0001	0.00657436	-1.7	1	-2.14	0.0366104	0.586361	-4.02	purE	phosphoribosylaminoimidazole carboxylase catalytic subunit	3	ecos00230: Purine metabolism | ecos01100: Metabolic pathways | ecos01110: Biosynthesis of secondary metabolites
EC958_0664	3.45	0.23	14.8641	0.0001	0.00657436	0.12	3.92	0.31	0.754604	0.986651	-5.27	ppiB	peptidyl-prolyl cis-trans isomerase B (rotamase B)	0
EC958_0802	3.66	0.22	16.888	0.0001	0.00657436	0.47	4.52	1.08	0.284997	0.895403	-4.85	fldA	flavodoxin 1	0
EC958_0887	3.14	0.21	14.6975	0.0001	0.00657436	-1.05	4.48	-3.17	0.00248546	0.245216	-1.72	bioB	biotin synthase	3	ecos01100: Metabolic pathways | ecos01240: Biosynthesis of cofactors | ecos00780: Biotin metabolism
EC958_0889	3.08	0.22	14.0355	0.0001	0.00657436	-0.55	5.45	-2.43	0.0184506	0.462014	-3.2	bioC	biotin synthesis protein BioC	3	ecos00780: Biotin metabolism | ecos01100: Metabolic pathways | ecos01240: Biosynthesis of cofactors
EC958_1063	3.36	0.22	15.1485	0.0001	0.00657436	-0.84	1.36	-0.96	0.340444	0.909755	-4.65	serC	phosphoserine aminotransferase	10	ecos01120: Microbial metabolism in diverse environments | ecos00680: Methane metabolism | ecos01200: Carbon metabolism | ecos01100: Metabolic pathways | ecos01230: Biosynthesis of amino acids | ecos01110: Biosynthesis of secondary metabolites | ecos00270: Cysteine and methionine metabolism | ecos00750: Vitamin B6 metabolism | ecos01240: Biosynthesis of cofactors | ecos00260: Glycine, serine and t…
EC958_1183	3.65	0.22	16.3575	0.0001	0.00657436	0.07	7.18	0.46	0.644153	0.970778	-6.1	appC	probable third cytochrome oxidase subunit I	2	ecos02020: Two-component system | ecos00190: Oxidative phosphorylation
EC958_4873	3.1	0.21	14.7507	0.0001	0.00657436	-0.46	3.49	-1.12	0.268749	0.883278	-4.73	yccB	hypothetical protein	2	ecos00190: Oxidative phosphorylation | ecos02020: Two-component system
EC958_5211	3.8	0.23	16.1808	0.0001	0.00657436	0.25	4.12	0.64	0.525314	0.952248	-5.15		putative phage regulatory protein	0
EC958_4924	3.96	0.25	16.0898	0.0001	0.00657436	-1.08	3.89	-3.2	0.00223788	0.229989	-1.6		Tryptophan biosynthesis protein TrpCF	4	ecos00400: Phenylalanine, tyrosine and tryptophan biosynthesis | ecos01100: Metabolic pathways | ecos01110: Biosynthesis of secondary metabolites | ecos01230: Biosynthesis of amino acids
EC958_1703	-4.26	0.25	-16.9292	0.0001	0.00657436	0.19	4.38	0.5	0.621631	0.968701	-5.29	ydcH	hypothetical protein	0
EC958_1815	3.71	0.21	17.57	0.0001	0.00657436	-0.17	6.82	-0.93	0.357324	0.911889	-5.7	ynfM	hypothetical transport protein YnfM	0
EC958_1874	3.57	0.22	15.8883	0.0001	0.00657436	-0.24	4.57	-0.62	0.535794	0.954474	-5.13	gloA	lactoylglutathione lyase	2	ecos01100: Metabolic pathways | ecos00620: Pyruvate metabolism
EC958_1880	2.92	0.2	14.3207	0.0001	0.00657436	0.03	4.97	0.08	0.935429	0.992646	-5.44	purR	purine nucleotide synthesis repressor	0
EC958_1905	4.34	0.24	18.4426	0.0001	0.00657436	0.06	3.41	0.11	0.910123	0.992646	-5.11	ydiH	hypothetical protein	0
EC958_1982	3.77	0.21	17.6474	0.0001	0.00657436	0.11	6.41	0.55	0.587758	0.966168	-5.81	gdhA	NADP-specific glutamate dehydrogenase	5	ecos00220: Arginine biosynthesis | ecos01100: Metabolic pathways | ecos00250: Alanine, aspartate and glutamate metabolism | ecos00910: Nitrogen metabolism | ecos01120: Microbial metabolism in diverse environments
EC958_2002	3.16	0.22	14.5185	0.0001	0.00657436	0.1	5.29	0.43	0.67067	0.975477	-5.52	yeaD	conserved protein YeaD	4	ecos00010: Glycolysis / Gluconeogenesis | ecos01110: Biosynthesis of secondary metabolites | ecos01100: Metabolic pathways | ecos01120: Microbial metabolism in diverse environments
EC958_2121	-3.59	0.21	-16.7469	0.0001	0.00657436	-0.28	6.34	-1.56	0.12347	0.774279	-4.81	yecI	ferritin-like protein	0
EC958_2750	-3.58	0.22	-16.4474	0.0001	0.00657436	-0.31	5.89	-1.68	0.0993261	0.761895	-4.59	cysU	sulfate transport system permease protein CysT	2	ecos00920: Sulfur metabolism | ecos02010: ABC transporters
EC958_2805	3.75	0.22	17.3893	0.0001	0.00657436							purM	phosphoribosylaminoimidazole synthetase	3	ecos01110: Biosynthesis of secondary metabolites | ecos01100: Metabolic pathways | ecos00230: Purine metabolism
EC958_2815	3.25	0.21	15.583	0.0001	0.00657436	1.02	2.23	1.62	0.110909	0.774279	-4.3	guaB	inosine-5'-monophosphate dehydrogenase	3	ecos01110: Biosynthesis of secondary metabolites | ecos01100: Metabolic pathways | ecos00230: Purine metabolism
EC958_2857	3.43	0.23	15.0621	0.0001	0.00657436	0.54	1.91	0.54	0.593382	0.966344	-4.73	glyA	serine hydroxymethyltransferase	11	ecos00260: Glycine, serine and threonine metabolism | ecos00630: Glyoxylate and dicarboxylate metabolism | ecos01240: Biosynthesis of cofactors | ecos00460: Cyanoamino acid metabolism | ecos01230: Biosynthesis of amino acids | ecos01110: Biosynthesis of secondary metabolites | ecos01200: Carbon metabolism | ecos00670: One carbon pool by folate | ecos01100: Metabolic pathways | ecos00680: Methane …
EC958_2863	3.13	0.2	15.278	0.0001	0.00657436	-1.43	3.16	-1.96	0.0549987	0.677477	-4.04	purL	phosphoribosylformyl-glycineamide synthetase	3	ecos01110: Biosynthesis of secondary metabolites | ecos01100: Metabolic pathways | ecos00230: Purine metabolism
EC958_2992	4.02	0.23	17.2806	0.0001	0.00657436	0.04	6.16	0.23	0.816072	0.990665	-5.93	hycA	transcriptional repressor of hyc and hyp operons	0
EC958_3022	-3.24	0.21	-15.7614	0.0001	0.00657436	-0.16	7.32	-1.59	0.117614	0.774279	-5.08	cysN	sulfate adenylyltransferase subunit 1	7	ecos01110: Biosynthesis of secondary metabolites | ecos00920: Sulfur metabolism | ecos01100: Metabolic pathways | ecos00230: Purine metabolism | ecos01120: Microbial metabolism in diverse environments | ecos00450: Selenocompound metabolism | ecos00261: Monobactam biosynthesis
EC958_3027	-4.22	0.23	-18.4883	0.0001	0.00657436	-0.65	6.54	-3.9	0.000261408	0.0644763	0.37	cysI	sulfite reductase, alpha subunit	3	ecos01120: Microbial metabolism in diverse environments | ecos00920: Sulfur metabolism | ecos01100: Metabolic pathways
EC958_3070	-3	0.21	-14.5461	0.0001	0.00657436	-0.26	7.86	-2.33	0.023255	0.496177	-3.85	fucA	L-fuculose phosphate aldolase	3	ecos01100: Metabolic pathways | ecos00051: Fructose and mannose metabolism | ecos01120: Microbial metabolism in diverse environments
EC958_5044	-3.88	0.22	-17.6991	0.0001	0.00657436	0.12	6.8	0.86	0.395457	0.928046	-5.78	argA	amino-acid acetyltransferase	5	ecos01100: Metabolic pathways | ecos01210: 2-Oxocarboxylic acid metabolism | ecos01230: Biosynthesis of amino acids | ecos00220: Arginine biosynthesis | ecos01110: Biosynthesis of secondary metabolites
EC958_3150	-2.95	0.21	-14.2072	0.0001	0.00657436	0.04	9.66	0.66	0.511414	0.951164	-6.72	ygeV	putative sigma-54-dependent transcriptional regulator YgeV	0
EC958_3172	3.02	0.21	14.3348	0.0001	0.00657436							prfA	peptide chain release factor RF-2	0
EC958_3205	3.62	0.25	14.4272	0.0001	0.00657436	0.13	2.59	0.23	0.821591	0.990932	-4.93		phosphoglycerate kinase	6	ecos00010: Glycolysis / Gluconeogenesis | ecos01120: Microbial metabolism in diverse environments | ecos01100: Metabolic pathways | ecos01200: Carbon metabolism | ecos01110: Biosynthesis of secondary metabolites | ecos01230: Biosynthesis of amino acids
EC958_3246	-3.03	0.21	-14.5044	0.0001	0.00657436	0.03	7.69	0.32	0.746827	0.983818	-6.33	ansB	L-asparaginase II	4	ecos01100: Metabolic pathways | ecos01110: Biosynthesis of secondary metabolites | ecos00460: Cyanoamino acid metabolism | ecos00250: Alanine, aspartate and glutamate metabolism
EC958_3471	3.57	0.21	17.0065	0.0001	0.00657436							rpsU	30S ribosomal subunit protein S21	1	ecos03010: Ribosome
EC958_3573	-3.54	0.23	-15.2012	0.0001	0.00657436	-0.05	7.85	-0.51	0.614558	0.966512	-6.33	argG	argininosuccinate synthetase	5	ecos01100: Metabolic pathways | ecos01230: Biosynthesis of amino acids | ecos01110: Biosynthesis of secondary metabolites | ecos00220: Arginine biosynthesis | ecos00250: Alanine, aspartate and glutamate metabolism
EC958_3756	-3.9	0.21	-18.3495	0.0001	0.00657436	0.07	8.58	0.91	0.364754	0.916156	-6.27	argD	acetylornithine aminotransferase	7	ecos00220: Arginine biosynthesis | ecos01110: Biosynthesis of secondary metabolites | ecos01230: Biosynthesis of amino acids | ecos01210: 2-Oxocarboxylic acid metabolism | ecos01100: Metabolic pathways | ecos00300: Lysine biosynthesis | ecos01120: Microbial metabolism in diverse environments
EC958_3830	-3.75	0.21	-17.6479	0.0001	0.00657436	0.06	8.87	0.7	0.48379	0.948066	-6.49		hypothetical protein	1	ecos03018: RNA degradation
EC958_3911	3.46	0.24	14.6433	0.0001	0.00657436	0.01	11.01	0.13	0.893563	0.992646	-7.34	yhiD	hypothetical protein	0
EC958_3917	3.3	0.21	15.375	0.0001	0.00657436	-0.01	8.2	-0.14	0.885389	0.992646	-6.55	yhiU	hypothetical lipoprotein YhiU	0
EC958_3979	3.34	0.22	15.5086	0.0001	0.00657436	-0.09	8.38	-1.02	0.312448	0.898721	-6.06	avtA	valine--pyruvate aminotransferase	3	ecos00290: Valine, leucine and isoleucine biosynthesis | ecos01110: Biosynthesis of secondary metabolites | ecos01100: Metabolic pathways
EC958_4313	-3.52	0.21	-16.5379	0.0001	0.00657436	0.09	8.43	0.91	0.368953	0.916901	-6.19		putative transcriptional regulator	0
EC958_4404	3.74	0.23	15.9606	0.0001	0.00657436	-0.38	3.43	-0.87	0.38792	0.924818	-4.87	tpiA	triosephosphate isomerase	8	ecos00010: Glycolysis / Gluconeogenesis | ecos01120: Microbial metabolism in diverse environments | ecos00051: Fructose and mannose metabolism | ecos00562: Inositol phosphate metabolism | ecos01200: Carbon metabolism | ecos01100: Metabolic pathways | ecos01230: Biosynthesis of amino acids | ecos01110: Biosynthesis of secondary metabolites
EC958_5096	3.63	0.26	14.1902	0.0001	0.00657436							rplJ	50S ribosomal protein L8	1	ecos03010: Ribosome
EC958_5117	3.23	0.21	15.6297	0.0001	0.00657436	-1.33	2.23	-1.43	0.159638	0.808155	-4.44	purH	Bifunctional purine biosynthesis protein PurH	4	ecos01100: Metabolic pathways | ecos00670: One carbon pool by folate | ecos01110: Biosynthesis of secondary metabolites | ecos00230: Purine metabolism
EC958_4675	-2.85	0.2	-14.065	0.0001	0.00657436	0.12	6.52	0.64	0.527051	0.953524	-5.82	yjfN	hypothetical protein	0
EC958_4676	-3.68	0.22	-16.6089	0.0001	0.00657436	-0.09	7.75	-0.77	0.441711	0.940122	-6.1	yjfO	hypothetical protein	0
EC958_4718	-3.21	0.23	-14.0894	0.0001	0.00657436	0.2	6.26	1.11	0.272054	0.884842	-5.37	chpR	antitoxin of the ChpB-ChpS toxin-antitoxin system	0
EC958_4720	3.33	0.22	15.4284	0.0001	0.00657436	0.05	2.73	0.09	0.928793	0.992646	-5.03		inorganic pyrophosphatase	1	ecos00190: Oxidative phosphorylation
EC958_0084	-3.12	0.21	-14.7788	0.0001	0.00657436	0.09	9.26	1.24	0.220222	0.853225	-6.08	yjiY	hypothetical protein	0
EC958_0100	3.91	0.23	17.0668	0.0001	0.00657436	0.69	1.44	0.73	0.465534	0.943895	-4.72	holD	DNA polymerase III, psi subunit	3	ecos03430: Mismatch repair | ecos03030: DNA replication | ecos03440: Homologous recombination
EC958_0198	-2.84	0.21	-13.3303	0.0002	0.00697687	-0.02	8.11	-0.19	0.849385	0.992646	-6.51	araC	transcriptional regulator AraC	0
EC958_0255	2.8	0.2	13.7519	0.0002	0.00697687	0.36	5.53	1.54	0.129598	0.775405	-4.64	pdhR	pyruvate dehydrogenase complex repressor	0
EC958_0277	2.74	0.2	13.5673	0.0002	0.00697687	-0.9	4.77	-2.74	0.00828224	0.364788	-2.65	panB	3-methyl-2-oxobutanoate hydroxymethyltransferase	4	ecos01240: Biosynthesis of cofactors | ecos01100: Metabolic pathways | ecos01110: Biosynthesis of secondary metabolites | ecos00770: Pantothenate and CoA biosynthesis
EC958_0299	2.8	0.2	14.0039	0.0002	0.00697687	-0.07	6.78	-0.53	0.596428	0.966344	-6.02	fhuC	ferrichrome transport ATP-binding protein FhuC	1	ecos02010: ABC transporters
EC958_0328	2.62	0.2	13.2319	0.0002	0.00697687							lpxB	lipid-A-disaccharide synthase	2	ecos00540: Lipopolysaccharide biosynthesis | ecos01100: Metabolic pathways
EC958_0329	2.47	0.2	12.6204	0.0002	0.00697687	0.05	4.78	0.2	0.846011	0.992646	-5.49	rnhB	ribonuclease HII	1	ecos03030: DNA replication
EC958_0343	2.62	0.2	12.9126	0.0002	0.00697687	-0.13	6.88	-0.91	0.36851	0.916901	-5.79	rcsF	regulator of colanic acid synthesis	1	ecos02020: Two-component system
EC958_0437	2.47	0.2	12.6399	0.0002	0.00697687	-0.29	6.8	-2.11	0.0393736	0.599475	-4.03	matC/ecpB	Mat/Ecp fimbriae periplasmic chaperone protein	0
EC958_0559	2.39	0.19	12.3331	0.0002	0.00697687							ispA	geranyltranstransferase	3	ecos01100: Metabolic pathways | ecos01110: Biosynthesis of secondary metabolites | ecos00900: Terpenoid backbone biosynthesis
EC958_0660	3.28	0.24	13.5315	0.0002	0.00697687	-1.26	3.42	-3.76	0.000412527	0.0884781	-0.48	purK	phosphoribosylaminoimidazole carboxylase ATPase subunit	3	ecos00230: Purine metabolism | ecos01110: Biosynthesis of secondary metabolites | ecos01100: Metabolic pathways
EC958_0782	2.94	0.22	13.0984	0.0002	0.00697687	0.12	7.87	1.09	0.279385	0.892621	-5.84	asnB	glutamine-hydrolyzing asparagine synthetase B	4	ecos01230: Biosynthesis of amino acids | ecos01110: Biosynthesis of secondary metabolites | ecos01100: Metabolic pathways | ecos00250: Alanine, aspartate and glutamate metabolism
EC958_0788	-2.45	0.19	-12.5978	0.0002	0.00697687	-0.01	7.75	-0.09	0.926563	0.992646	-6.41	nagE	N-acetylglucosamine PTS permease	2	ecos02060: Phosphotransferase system (PTS) | ecos00520: Amino sugar and nucleotide sugar metabolism
EC958_0866	2.77	0.22	12.412	0.0002	0.00697687	-0.16	5.81	-0.7	0.487562	0.948066	-5.55	aroG	3-deoxy-D-arabinoheptulosonate-7-phosphate synthase	5	ecos00400: Phenylalanine, tyrosine and tryptophan biosynthesis | ecos01100: Metabolic pathways | ecos01110: Biosynthesis of secondary metabolites | ecos01230: Biosynthesis of amino acids | ecos02024: Quorum sensing
EC958_0903	-3.03	0.22	-13.5884	0.0002	0.00697687	-0.45	4.84	-1.36	0.178523	0.816176	-4.68	ybhQ	hypothetical protein	0
EC958_1181	2.8	0.22	12.5934	0.0002	0.00697687	0.02	5.09	0.06	0.951221	0.994768	-5.6	hyaE	hydrogenase-1 operon protein HyaE	0
EC958_1182	3.3	0.24	13.7293	0.0002	0.00697687	-0.08	6.86	-0.59	0.55801	0.958448	-5.99	hyaF	hydrogenase-1 operon protein HyaF	0
EC958_1184	2.99	0.22	13.3303	0.0002	0.00697687	0.08	6.98	0.62	0.535186	0.954474	-6	appB	putative third cytochrome oxidase subunit II	2	ecos00190: Oxidative phosphorylation | ecos02020: Two-component system
EC958_1185	2.69	0.21	12.9089	0.0002	0.00697687	0.19	6.89	1.46	0.149946	0.806632	-5.15	appA	periplasmic AppA protein	3	ecos00562: Inositol phosphate metabolism | ecos01100: Metabolic pathways | ecos00740: Riboflavin metabolism
EC958_1257	2.49	0.19	12.7826	0.0002	0.00697687	-0.6	1.62	-0.86	0.395722	0.928046	-4.72	pyrC	dihydroorotase	3	ecos01100: Metabolic pathways | ecos01240: Biosynthesis of cofactors | ecos00240: Pyrimidine metabolism
EC958_1291	2.78	0.22	12.5074	0.0002	0.00697687	-0.08	5.86	-0.46	0.648882	0.970778	-5.7	fabF	3-oxoacyl-[acyl-carrier-protein] synthase II	5	ecos01212: Fatty acid metabolism | ecos01240: Biosynthesis of cofactors | ecos01100: Metabolic pathways | ecos00061: Fatty acid biosynthesis | ecos00780: Biotin metabolism
EC958_1329	2.45	0.19	12.5953	0.0002	0.00697687	-0.23	3.47	-0.51	0.613234	0.966512	-5.05	ycfC	hypothetical protein	0
EC958_1478	2.45	0.19	12.6086	0.0002	0.00697687	-0.55	3	-0.92	0.361944	0.914398	-4.78	hemA	glutamyl-tRNA reductase	5	ecos01120: Microbial metabolism in diverse environments | ecos00860: Porphyrin and chlorophyll metabolism | ecos01100: Metabolic pathways | ecos01240: Biosynthesis of cofactors | ecos01110: Biosynthesis of secondary metabolites
EC958_1505	2.73	0.21	13.0306	0.0002	0.00697687	-0.2	6.03	-1.01	0.316544	0.899933	-5.38	purU	formyltetrahydrofolate deformylase	2	ecos00670: One carbon pool by folate | ecos00630: Glyoxylate and dicarboxylate metabolism
EC958_1527	2.92	0.22	13.439	0.0002	0.00697687	0.6	2.05	0.71	0.477956	0.947566	-4.78	tonB	energy transducing membrane protein TonB	0
EC958_1590	3.45	0.26	13.1879	0.0002	0.00697687	-2.42	1.25	-2.53	0.0142022	0.43452	-3.76	trpB	tryptophan synthase, beta protein	5	ecos00400: Phenylalanine, tyrosine and tryptophan biosynthesis | ecos01100: Metabolic pathways | ecos00260: Glycine, serine and threonine metabolism | ecos01230: Biosynthesis of amino acids | ecos01110: Biosynthesis of secondary metabolites
EC958_1847	2.75	0.22	12.7813	0.0002	0.00697687	-0.21	6.28	-1.09	0.281454	0.895189	-5.39	ydgT	hypothetical protein	0
EC958_1857	2.83	0.2	13.87	0.0002	0.00697687	0.4	5.95	1.85	0.06908	0.714406	-4.28		hypothetical transporter YdgR	0
EC958_2001	3.63	0.26	13.8991	0.0002	0.00697687							gapA	glyceraldehyde-3-phosphate dehydrogenase A	6	ecos00010: Glycolysis / Gluconeogenesis | ecos01120: Microbial metabolism in diverse environments | ecos01230: Biosynthesis of amino acids | ecos01110: Biosynthesis of secondary metabolites | ecos01200: Carbon metabolism | ecos01100: Metabolic pathways
EC958_2467	2.79	0.2	13.9779	0.0002	0.00697687	0.12	6.13	0.59	0.556286	0.957806	-5.71	yehZ	hypothetical protein	1	ecos02010: ABC transporters
EC958_2490	2.44	0.19	12.575	0.0002	0.00697687							folE	FolE subunit of GTP cyclohydrolase I	3	ecos01100: Metabolic pathways | ecos01240: Biosynthesis of cofactors | ecos00790: Folate biosynthesis
EC958_2519	-2.66	0.2	-13.2398	0.0002	0.00697687	0.51	3.72	1.19	0.23763	0.855016	-4.67	yejG	hypothetical protein	0
EC958_2568	2.66	0.2	13.0098	0.0002	0.00697687	-0.67	1.64	-0.75	0.458095	0.943895	-4.73	ubiG	UbiG, subunit of 3-demethylubiquinone 3-methyltransferase / 2-octaprenyl-6-hydroxyphenolmethylase	4	ecos00130: Ubiquinone and other terpenoid-quinone biosynthesis | ecos01110: Biosynthesis of secondary metabolites | ecos01240: Biosynthesis of cofactors | ecos01100: Metabolic pathways
EC958_2575	-2.98	0.22	-13.3338	0.0002	0.00697687	0.08	9.41	1.23	0.223095	0.853225	-6.11	glpQ	glycerophosphodiester phosphodiesterase, periplasmic	1	ecos00564: Glycerophospholipid metabolism
EC958_2604	2.51	0.2	12.4307	0.0002	0.00697687	-0.22	6.52	-1.22	0.228712	0.854157	-5.31	menF	menaquinone-specific isochorismate synthase	5	ecos01240: Biosynthesis of cofactors | ecos01100: Metabolic pathways | ecos01110: Biosynthesis of secondary metabolites | ecos00130: Ubiquinone and other terpenoid-quinone biosynthesis | ecos01053: Biosynthesis of siderophore group nonribosomal peptides
EC958_2625	2.94	0.22	13.3614	0.0002	0.00697687	0.1	7.94	0.85	0.399574	0.92845	-6.08		putative aminotransferase	7	ecos00250: Alanine, aspartate and glutamate metabolism | ecos01110: Biosynthesis of secondary metabolites | ecos00290: Valine, leucine and isoleucine biosynthesis | ecos00220: Arginine biosynthesis | ecos01210: 2-Oxocarboxylic acid metabolism | ecos01230: Biosynthesis of amino acids | ecos01100: Metabolic pathways
EC958_2632	3.39	0.26	13.2438	0.0002	0.00697687	-1.98	2.56	-1.75	0.0849808	0.748538	-4.38		acetate kinase	7	ecos00680: Methane metabolism | ecos01120: Microbial metabolism in diverse environments | ecos00430: Taurine and hypotaurine metabolism | ecos00640: Propanoate metabolism | ecos01200: Carbon metabolism | ecos01100: Metabolic pathways | ecos00620: Pyruvate metabolism
EC958_2633	2.87	0.23	12.7288	0.0002	0.00697687	-0.59	4.63	-1.42	0.160533	0.808155	-4.51		phosphate acetyltransferase	7	ecos00430: Taurine and hypotaurine metabolism | ecos01100: Metabolic pathways | ecos00640: Propanoate metabolism | ecos01200: Carbon metabolism | ecos00680: Methane metabolism | ecos01120: Microbial metabolism in diverse environments | ecos00620: Pyruvate metabolism
EC958_2749	-2.77	0.22	-12.3559	0.0002	0.00697687	-0.19	5.73	-0.98	0.330498	0.906755	-5.36	cysW	ABC-type sulfate transport system permease component	2	ecos02010: ABC transporters | ecos00920: Sulfur metabolism
EC958_2806	2.55	0.2	13.0469	0.0002	0.00697687	0.14	5.29	0.73	0.467549	0.943895	-5.64	purN	phosphoribosylglycinamide formyltransferase	4	ecos01100: Metabolic pathways | ecos00670: One carbon pool by folate | ecos01110: Biosynthesis of secondary metabolites | ecos00230: Purine metabolism
EC958_2842	2.69	0.2	13.2014	0.0002	0.00697687	-0.54	4.38	-1.54	0.130289	0.777168	-4.46	iscR	iscRSUA operon transcriptional regulator	0
EC958_2846	-2.76	0.22	-12.4469	0.0002	0.00697687	-0.01	7.27	-0.09	0.925547	0.992646	-6.29	csiE	stationary phase inducible protein CsiE	0
EC958_2877	2.57	0.2	12.6282	0.0002	0.00697687	-0.21	6.04	-0.98	0.329776	0.906287	-5.44	rseB	sigma-E factor regulatory protein RseB	0
EC958_2942	2.8	0.21	13.4767	0.0002	0.00697687	0.08	9.95	1.34	0.185158	0.825461	-6.13	proV	glycine betaine/L-proline transport ATP-binding protein ProV	1	ecos02010: ABC transporters
EC958_2944	2.55	0.2	12.9876	0.0002	0.00697687	-0.24	6.88	-1.74	0.0878799	0.75132	-4.71	proX	glycine betaine-binding periplasmic protein	1	ecos02010: ABC transporters
EC958_3021	-2.49	0.2	-12.6751	0.0002	0.00697687	-0.33	5.41	-1.27	0.208794	0.843532	-4.97	cysC	adenylylsulfate kinase	4	ecos00230: Purine metabolism | ecos01120: Microbial metabolism in diverse environments | ecos00920: Sulfur metabolism | ecos01100: Metabolic pathways
EC958_3023	-2.56	0.2	-12.6919	0.0002	0.00697687	0.07	7.12	0.53	0.601101	0.966344	-6.11	cysD	sulfate adenylyltransferase subunit 2	7	ecos00450: Selenocompound metabolism | ecos00261: Monobactam biosynthesis | ecos01100: Metabolic pathways | ecos01110: Biosynthesis of secondary metabolites | ecos00920: Sulfur metabolism | ecos01120: Microbial metabolism in diverse environments | ecos00230: Purine metabolism
EC958_3186	-2.6	0.2	-12.929	0.0002	0.00697687	0.01	6.56	0.06	0.948926	0.994276	-6.06	gcvT	aminomethyltransferase	6	ecos00260: Glycine, serine and threonine metabolism | ecos01110: Biosynthesis of secondary metabolites | ecos00630: Glyoxylate and dicarboxylate metabolism | ecos01200: Carbon metabolism | ecos01100: Metabolic pathways | ecos00670: One carbon pool by folate
EC958_3204	3.48	0.26	13.6223	0.0002	0.00697687	0.05	5.25	0.19	0.846115	0.992646	-5.62		fructose-bisphosphate aldolase class II	9	ecos01110: Biosynthesis of secondary metabolites | ecos01230: Biosynthesis of amino acids | ecos01100: Metabolic pathways | ecos01200: Carbon metabolism | ecos00051: Fructose and mannose metabolism | ecos00680: Methane metabolism | ecos01120: Microbial metabolism in diverse environments | ecos00030: Pentose phosphate pathway | ecos00010: Glycolysis / Gluconeogenesis
EC958_3741	2.46	0.2	12.5912	0.0002	0.00697687							yheN	hypothetical protein	1	ecos04122: Sulfur relay system
EC958_3918	2.84	0.23	12.5853	0.0002	0.00697687	-0.03	9.39	-0.4	0.691963	0.975917	-6.79	yhiV	hypothetical protein	0
EC958_4026	2.69	0.22	12.3597	0.0002	0.00697687	-0.47	2.94	-0.91	0.366634	0.916901	-4.8	rfaD	ADP-L-glycero-D-mannoheptose-6-epimerase	2	ecos00540: Lipopolysaccharide biosynthesis | ecos01100: Metabolic pathways
EC958_4027	2.55	0.2	13.0237	0.0002	0.00697687							rfaF	ADP-heptose--LPS heptosyltransferase II	2	ecos01100: Metabolic pathways | ecos00540: Lipopolysaccharide biosynthesis
EC958_4052	2.38	0.19	12.3152	0.0002	0.00697687	-0.01	7.68	-0.08	0.936764	0.992646	-6.33	yicC	putative alpha helix protein	0
EC958_4148	-2.69	0.2	-13.4444	0.0002	0.00697687	0	9.11	0.03	0.976602	0.998515	-6.81	ilvB	acetolactate synthase isozyme I large subunit	8	ecos00660: C5-Branched dibasic acid metabolism | ecos00290: Valine, leucine and isoleucine biosynthesis | ecos01110: Biosynthesis of secondary metabolites | ecos01210: 2-Oxocarboxylic acid metabolism | ecos01230: Biosynthesis of amino acids | ecos00650: Butanoate metabolism | ecos01100: Metabolic pathways | ecos00770: Pantothenate and CoA biosynthesis
EC958_4221	-2.74	0.2	-13.3737	0.0002	0.00697687	0	7.83	0.01	0.99025	0.998515	-6.42	rbsD	high affinity ribose transport protein RbsD	1	ecos02010: ABC transporters
EC958_4233	-2.92	0.23	-12.8879	0.0002	0.00697687	-0.09	6.04	-0.51	0.614998	0.966512	-5.75	ilvM	acetolactate synthase II small subunit	8	ecos00770: Pantothenate and CoA biosynthesis | ecos01110: Biosynthesis of secondary metabolites | ecos00290: Valine, leucine and isoleucine biosynthesis | ecos01230: Biosynthesis of amino acids | ecos01210: 2-Oxocarboxylic acid metabolism | ecos01100: Metabolic pathways | ecos00650: Butanoate metabolism | ecos00660: C5-Branched dibasic acid metabolism
EC958_4272	2.46	0.2	12.4906	0.0002	0.00697687	-0.13	7.29	-0.98	0.330039	0.906504	-5.81	yigA	hypothetical protein	0
EC958_4273	2.78	0.22	12.5254	0.0002	0.00697687	-0.7	5.61	-3.36	0.00141779	0.194277	-1.09	xerC	integrase/recombinase XerC	0
EC958_5094	3.21	0.23	13.8228	0.0002	0.00697687							rplK	50S ribosomal protein L11	1	ecos03010: Ribosome
EC958_4595	2.62	0.2	12.8879	0.0002	0.00697687	-0.12	8.89	-1.59	0.118563	0.774279	-5.5	yjdE	amino acid transporter protein YjdE	0
EC958_4721	-2.65	0.2	-13.148	0.0002	0.00697687	0.2	7.3	1.69	0.0967433	0.761895	-4.92	ytfQ	putative LACI-type transcriptional regulator	1	ecos02010: ABC transporters
EC958_4790	2.44	0.2	12.4917	0.0002	0.00697687	0.16	6.58	1.1	0.276812	0.888429	-5.47		RNA polymerase, sigma 19 factor	1	ecos02020: Two-component system
EC958_0061	3.06	0.22	13.876	0.0002	0.00697687	-0.12	7.69	-1.07	0.290567	0.896398	-5.81	iadA	isoaspartyl dipeptidase	0
EC958_0062	2.74	0.2	13.6344	0.0002	0.00697687	-0.06	6.13	-0.34	0.735322	0.982262	-5.86	yjiG	hypothetical protein	0
EC958_0063	2.67	0.2	13.3137	0.0002	0.00697687	0.06	6.1	0.34	0.736358	0.982589	-5.84	yjiH	hypothetical protein	0
EC958_0087	-2.72	0.2	-13.6194	0.0002	0.00697687	0.1	9.74	1.57	0.122797	0.774279	-5.74	yjjM	putative DNA-binding transcriptional regulator	0
EC958_0097	2.76	0.22	12.3328	0.0002	0.00697687	-0.08	7.28	-0.7	0.483982	0.948066	-6.01	fhuF	ferric iron reductase protein FhuF	0
EC958_A0099	2.8	0.22	12.5664	0.0002	0.00697687	-0.28	8.37	-2.36	0.021708	0.485472	-4.05		integral membrane protein	0
EC958_A0124	3.49	0.26	13.6391	0.0002	0.00697687	-0.22	8.38	-1.82	0.0737516	0.723293	-5.04	blaOXA-1	OXA-1 beta-lactamase	1	ecos01501: beta-Lactam resistance
EC958_0159	2.27	0.2	11.3294	0.0003	0.00773065	0.02	0.82	0.02	0.984497	0.998515	-4.85	lspA	lipoprotein signal peptidase	1	ecos03060: Protein export
EC958_0160	2.21	0.19	11.5948	0.0003	0.00773065	0.27	5.24	0.99	0.326937	0.906253	-5.16	slpA	probable FKBX-type 16kD peptidyl-prolylcis-trans isomerase (a rotamase)	0
EC958_0166	-2.58	0.21	-12.0184	0.0003	0.00773065	0.01	5.59	0.07	0.941968	0.992646	-5.94	carB	Carbamoyl-phosphate synthase large chain	4	ecos01240: Biosynthesis of cofactors | ecos01100: Metabolic pathways | ecos00240: Pyrimidine metabolism | ecos00250: Alanine, aspartate and glutamate metabolism
EC958_0186	2.22	0.19	11.6477	0.0003	0.00773065	-0.32	4.36	-0.85	0.398265	0.928046	-5.01	apaG	hypothetical protein	0
EC958_0415	3.07	0.26	11.9127	0.0003	0.00773065	0.16	8.04	1.46	0.148543	0.806449	-5.38	pepD	aminoacyl-histidine dipeptidase (peptidase D)	2	ecos00480: Glutathione metabolism | ecos01100: Metabolic pathways
EC958_0546	2.22	0.19	11.4856	0.0003	0.00773065							secD	protein-export membrane protein SecD	2	ecos03070: Bacterial secretion system | ecos03060: Protein export
EC958_0855	2.25	0.19	11.7708	0.0003	0.00773065	2.19	1.69	2.16	0.0346827	0.568404	-4.02	ybgC	cytoplasmic Tol-Pal protein	0
EC958_0888	2.41	0.2	11.9435	0.0003	0.00773065	-1.01	5.3	-3.83	0.000327995	0.0770476	0.12	bioF	8-amino-7-oxononanoate synthase	3	ecos00780: Biotin metabolism | ecos01100: Metabolic pathways | ecos01240: Biosynthesis of cofactors
EC958_0996	2.77	0.24	11.6893	0.0003	0.00773065							infA	protein chain initiation factor IF-1	0
EC958_1064	2.28	0.2	11.66	0.0003	0.00773065	-1.24	5.81	-5.3	2.02293e-06	0.00166319	4.48	aroA	3-phosphoshikimate 1-carboxyvinyltransferase	4	ecos00400: Phenylalanine, tyrosine and tryptophan biosynthesis | ecos01100: Metabolic pathways | ecos01230: Biosynthesis of amino acids | ecos01110: Biosynthesis of secondary metabolites
EC958_1139	2.68	0.23	11.6312	0.0003	0.00773065	-0.71	4.76	-2.39	0.020004	0.476714	-3.2	aspC	aspartate transaminase	12	ecos01100: Metabolic pathways | ecos00400: Phenylalanine, tyrosine and tryptophan biosynthesis | ecos01230: Biosynthesis of amino acids | ecos00330: Arginine and proline metabolism | ecos01210: 2-Oxocarboxylic acid metabolism | ecos00401: Novobiocin biosynthesis | ecos00350: Tyrosine metabolism | ecos00360: Phenylalanine metabolism | ecos00270: Cysteine and methionine metabolism | ecos01110: Bios…
EC958_1178	2.63	0.23	11.3417	0.0003	0.00773065	-0.18	7.45	-1.4	0.167409	0.808155	-5.36	hyaB	hydrogenase-1 large subunit	3	ecos01120: Microbial metabolism in diverse environments | ecos02020: Two-component system | ecos00633: Nitrotoluene degradation
EC958_1199	-2.6	0.23	-11.5447	0.0003	0.00773065	0	7.27	0.03	0.976012	0.998515	-6.22		periplasmic glucose-1-phosphatase	2	ecos00010: Glycolysis / Gluconeogenesis | ecos01120: Microbial metabolism in diverse environments
EC958_1217	2.27	0.19	11.6973	0.0003	0.00773065	-0.15	5.83	-0.66	0.514745	0.951164	-5.61	ycdB	hypothetical protein	0
EC958_1309	2.84	0.24	12.0503	0.0003	0.00773065	1.38	2.88	2.01	0.0496452	0.668737	-3.94	ycfR	hypothetical protein	0
EC958_1326	2.32	0.2	11.4481	0.0003	0.00773065	0.15	6.65	0.9	0.373003	0.916901	-5.65	phoQ	sensor protein PhoQ	2	ecos01503: Cationic antimicrobial peptide (CAMP) resistance | ecos02020: Two-component system
EC958_1330	2.31	0.19	12.0327	0.0003	0.00773065								probable ATPase YcfB	1	ecos04122: Sulfur relay system
EC958_1410	2.24	0.19	11.7144	0.0003	0.00773065	-0.25	6.88	-1.75	0.0847245	0.748538	-4.67		hypothetical protein	0
EC958_1413	2.54	0.22	11.3447	0.0003	0.00773065	0.16	6.18	0.86	0.390986	0.926171	-5.57	minD	cell division inhibitor, membrane ATPase MinD	0
EC958_1514	3.08	0.26	11.8523	0.0003	0.00773065	-0.01	4.98	-0.02	0.984712	0.998515	-4.96	adhE	CoA-linked acetaldehyde dehydrogenase	11	ecos01220: Degradation of aromatic compounds | ecos00650: Butanoate metabolism | ecos01100: Metabolic pathways | ecos00625: Chloroalkane and chloroalkene degradation | ecos00620: Pyruvate metabolism | ecos00010: Glycolysis / Gluconeogenesis | ecos00350: Tyrosine metabolism | ecos00626: Naphthalene degradation | ecos00071: Fatty acid degradation | ecos01120: Microbial metabolism in diverse environ…
EC958_1589	3.21	0.26	12.2219	0.0003	0.00773065	0.13	1.57	0.13	0.896727	0.992646	-4.81	trpA	tryptophan synthase alpha subunit	5	ecos01230: Biosynthesis of amino acids | ecos00260: Glycine, serine and threonine metabolism | ecos01110: Biosynthesis of secondary metabolites | ecos01100: Metabolic pathways | ecos00400: Phenylalanine, tyrosine and tryptophan biosynthesis
EC958_1620	2.19	0.19	11.419	0.0003	0.00773065	-0.22	6.11	-1.2	0.234653	0.855016	-5.21		exoribonuclease II	0
EC958_1859	2.62	0.22	11.8507	0.0003	0.00773065	0.19	5.07	0.66	0.512584	0.951164	-5.36	pdxY	pyridoxamine kinase	3	ecos00750: Vitamin B6 metabolism | ecos01100: Metabolic pathways | ecos01240: Biosynthesis of cofactors
EC958_1861	2.52	0.21	11.7107	0.0003	0.00773065							pdxH	pyridoxamine 5'-phosphate oxidase	4	ecos00750: Vitamin B6 metabolism | ecos01120: Microbial metabolism in diverse environments | ecos01240: Biosynthesis of cofactors | ecos01100: Metabolic pathways
EC958_1947	-2.66	0.23	-11.3911	0.0003	0.00773065	-0.21	5.85	-1.02	0.310222	0.896398	-5.29	yniA	hypothetical protein	0
EC958_2051	2.51	0.21	12.0147	0.0003	0.00773065	-0.21	5.52	-0.82	0.417161	0.936786	-5.38		hypothetical protein	1	ecos00270: Cysteine and methionine metabolism
EC958_2226	2.2	0.19	11.4746	0.0003	0.00773065	-0.51	6.2	-2.74	0.008212	0.364788	-2.59	dcm	DNA cytosine methylase	2	ecos01100: Metabolic pathways | ecos00270: Cysteine and methionine metabolism
EC958_2757	2.25	0.19	11.7619	0.0003	0.00773065	0.04	6.27	0.24	0.813476	0.990665	-5.93	yfeY	hypothetical protein	0
EC958_2816	2.51	0.21	12.1852	0.0003	0.00773065	0.19	7.18	1.39	0.169866	0.808155	-5.32	xseA	exodeoxyribonuclease VII large subunit	1	ecos03430: Mismatch repair
EC958_2933	2.37	0.21	11.5587	0.0003	0.00773065	0.11	8.41	1.26	0.211429	0.845204	-5.8	stpA	DNA-binding protein StpA	0
EC958_3028	-2.8	0.24	-11.8884	0.0003	0.00773065	-0.64	6.2	-3.47	0.00101393	0.161345	-0.81	cysJ	sulfite reductase [NADPH] flavoprotein alpha-component	3	ecos01120: Microbial metabolism in diverse environments | ecos00920: Sulfur metabolism | ecos01100: Metabolic pathways
EC958_3069	-2.27	0.2	-11.3117	0.0003	0.00773065	-0.08	7.07	-0.57	0.573116	0.963383	-6.03	fucO	lactaldehyde reductase	4	ecos01120: Microbial metabolism in diverse environments | ecos00630: Glyoxylate and dicarboxylate metabolism | ecos01100: Metabolic pathways | ecos00640: Propanoate metabolism
EC958_3185	-2.39	0.2	-11.8686	0.0003	0.00773065	-0.06	5.62	-0.27	0.785469	0.990167	-5.76	gcvH	Glycine cleavage system H protein	5	ecos00260: Glycine, serine and threonine metabolism | ecos00630: Glyoxylate and dicarboxylate metabolism | ecos01110: Biosynthesis of secondary metabolites | ecos01200: Carbon metabolism | ecos01100: Metabolic pathways
EC958_3193	2.69	0.24	11.3747	0.0003	0.00773065	-0.24	6.08	-0.93	0.354962	0.911889	-5.32	serA	D-3-phosphoglycerate dehydrogenase	8	ecos00260: Glycine, serine and threonine metabolism | ecos00270: Cysteine and methionine metabolism | ecos01200: Carbon metabolism | ecos01100: Metabolic pathways | ecos01230: Biosynthesis of amino acids | ecos01110: Biosynthesis of secondary metabolites | ecos01120: Microbial metabolism in diverse environments | ecos00680: Methane metabolism
EC958_3194	2.75	0.23	11.9851	0.0003	0.00773065	-0.19	3.01	-0.37	0.710506	0.979307	-5.05	rpiA	ribose-5-phosphate isomerase, constitutive	6	ecos01120: Microbial metabolism in diverse environments | ecos01110: Biosynthesis of secondary metabolites | ecos01230: Biosynthesis of amino acids | ecos01100: Metabolic pathways | ecos01200: Carbon metabolism | ecos00030: Pentose phosphate pathway
EC958_3206	2.46	0.21	11.7207	0.0003	0.00773065	-0.02	6.96	-0.15	0.884773	0.992646	-6.14		D-erythrose 4-phosphate dehydrogenase	3	ecos01100: Metabolic pathways | ecos01240: Biosynthesis of cofactors | ecos00750: Vitamin B6 metabolism
EC958_3220	2.46	0.22	11.3903	0.0003	0.00773065	-0.53	5.11	-1.85	0.0702558	0.719272	-4.14	tktA	transketolase 1	6	ecos01100: Metabolic pathways | ecos01200: Carbon metabolism | ecos01110: Biosynthesis of secondary metabolites | ecos01230: Biosynthesis of amino acids | ecos01120: Microbial metabolism in diverse environments | ecos00030: Pentose phosphate pathway
EC958_3314	2.34	0.19	12.1419	0.0003	0.00773065	0.06	9.36	0.76	0.449047	0.943208	-6.59	flu	antigen 43 (Ag43) phase-variable aggregation and biofilm formation autotransporter	1	ecos02026: Biofilm formation - Escherichia coli
EC958_3339	-2.51	0.21	-11.7572	0.0003	0.00773065	0.51	3.26	0.98	0.330922	0.907413	-4.75		hypothetical protein	0
EC958_3475	2.18	0.19	11.3915	0.0003	0.00773065	0.15	7.03	1.06	0.293502	0.896398	-5.7	yqjH	hypothetical protein	0
EC958_3476	2.31	0.2	11.534	0.0003	0.00773065	-0.02	5.01	-0.06	0.950397	0.994295	-5.38	yqjI	hypothetical protein	0
EC958_3738	2.74	0.23	11.7992	0.0003	0.00773065							rpsL	30S ribosomal subunit protein S12	1	ecos03010: Ribosome
EC958_3773	-2.51	0.21	-12.173	0.0003	0.00773065	-0.33	6.08	-1.6	0.115968	0.774279	-4.66	yhfY	hypothetical protein	0
EC958_3797	-2.71	0.22	-12.2827	0.0003	0.00773065	0.02	8.71	0.18	0.85857	0.992646	-6.67	pckA	ATP phosphoenolpyruvate carboxykinase	7	ecos01200: Carbon metabolism | ecos01100: Metabolic pathways | ecos01110: Biosynthesis of secondary metabolites | ecos01120: Microbial metabolism in diverse environments | ecos00010: Glycolysis / Gluconeogenesis | ecos00620: Pyruvate metabolism | ecos00020: Citrate cycle (TCA cycle)
EC958_3965	2.26	0.19	11.8107	0.0003	0.00773065	0.04	1.86	0.06	0.95046	0.994295	-4.93	glyQ	glycine tRNA synthetase, alpha subunit	1	ecos00970: Aminoacyl-tRNA biosynthesis
EC958_4045	2.77	0.24	11.649	0.0003	0.00773065							rpmB	50S ribosomal subunit protein L28	1	ecos03010: Ribosome
EC958_4057	2.35	0.19	12.1222	0.0003	0.00773065	0.38	5.95	1.98	0.0531854	0.677477	-4.13	spoT	guanosine-3',5'-bis(Diphosphate)3'-pyrophosphohydrolase	2	ecos01100: Metabolic pathways | ecos00230: Purine metabolism
EC958_4061	2.17	0.19	11.41	0.0003	0.00773065	0.01	8.71	0.12	0.904385	0.992646	-6.71	yicE	putative transport protein	0
EC958_4405	2.43	0.21	11.536	0.0003	0.00773065	0.13	7.06	1.11	0.271091	0.884842	-5.6	yiiQ	hypothetical protein	0
EC958_4479	2.65	0.23	11.3712	0.0003	0.00773065	0.11	8.82	1.31	0.196582	0.837297	-5.88	lysC	lysine-sensitive aspartokinase III	9	ecos00260: Glycine, serine and threonine metabolism | ecos00261: Monobactam biosynthesis | ecos00270: Cysteine and methionine metabolism | ecos01100: Metabolic pathways | ecos00300: Lysine biosynthesis | ecos01110: Biosynthesis of secondary metabolites | ecos01210: 2-Oxocarboxylic acid metabolism | ecos01230: Biosynthesis of amino acids | ecos01120: Microbial metabolism in diverse environments
EC958_4598	-2.44	0.2	-12.3027	0.0003	0.00773065	0.01	7.59	0.09	0.926462	0.992646	-6.34	melR	MelR regulator of melibiose operon	0
EC958_0124	2.44	0.2	11.9825	0.0003	0.00773065	0.04	5.85	0.18	0.856917	0.992646	-5.86	trpR	trp operon repressor	0
EC958_0238	2.43	0.22	11.275	0.0004	0.00827097	-0.23	4.33	-0.61	0.543157	0.954718	-5.18	secM	secretion monitor SecM	2	ecos03070: Bacterial secretion system | ecos03060: Protein export
EC958_0273	2.41	0.22	10.8644	0.0004	0.00827097	-3.17	2.49	-3.66	0.000560314	0.102371	-2.99	panD	aspartate 1-decarboxylase	5	ecos00770: Pantothenate and CoA biosynthesis | ecos00410: beta-Alanine metabolism | ecos01110: Biosynthesis of secondary metabolites | ecos01240: Biosynthesis of cofactors | ecos01100: Metabolic pathways
EC958_0286	2.13	0.19	11.2402	0.0004	0.00827097	0.03	7.17	0.21	0.83302	0.992646	-6.23	pcnB	poly(A) polymerase	1	ecos03018: RNA degradation
EC958_0300	2.21	0.21	10.6093	0.0004	0.00827097	-0.14	7.09	-1.12	0.267859	0.883278	-5.62	fhuD	ferrichrome-binding periplasmic protein	1	ecos02010: ABC transporters
EC958_0312	2.47	0.22	11.2665	0.0004	0.00827097	-0.29	3.32	-0.6	0.548641	0.956756	-4.98	dapD	2,3,4,5-tetrahydropyridine-2-carboxylate N-succinyltransferase	4	ecos01120: Microbial metabolism in diverse environments | ecos01230: Biosynthesis of amino acids | ecos01100: Metabolic pathways | ecos00300: Lysine biosynthesis
EC958_0366	-2.2	0.21	-10.6932	0.0004	0.00827097	0.33	5.62	1.39	0.16862	0.808155	-4.84	yafM	hypothetical protein	0
EC958_0575	2.32	0.22	10.6928	0.0004	0.00827097	-0.08	6.9	-0.55	0.58354	0.966168	-5.98		trigger factor	0
EC958_0668	2.08	0.19	10.9417	0.0004	0.00827097							folD	bifunctional protein FolD	5	ecos00670: One carbon pool by folate | ecos01240: Biosynthesis of cofactors | ecos01100: Metabolic pathways | ecos01200: Carbon metabolism | ecos01120: Microbial metabolism in diverse environments
EC958_0712	2.07	0.19	10.9913	0.0004	0.00827097	-0.12	5.83	-0.65	0.519649	0.951864	-5.67	fepB	ferrienterobactin-binding periplasmic protein	1	ecos02010: ABC transporters
EC958_0759	2.04	0.19	10.8169	0.0004	0.00827097							holA	DNA polymerase III, delta subunit	3	ecos03440: Homologous recombination | ecos03030: DNA replication | ecos03430: Mismatch repair
EC958_0805	2.62	0.23	11.2182	0.0004	0.00827097	0.08	6.09	0.39	0.699405	0.975917	-5.8	seqA	negative modulator of initiation of replication	0
EC958_0982	2.14	0.19	11.097	0.0004	0.00827097	0.02	6.52	0.16	0.870015	0.992646	-6.02	ybjU	low-specificity L-threonine aldolase	5	ecos01120: Microbial metabolism in diverse environments | ecos01230: Biosynthesis of amino acids | ecos00260: Glycine, serine and threonine metabolism | ecos01110: Biosynthesis of secondary metabolites | ecos01100: Metabolic pathways
EC958_1060	2.84	0.26	11.0935	0.0004	0.00827097	-0.01	6.72	-0.06	0.950421	0.994295	-5.95	focA	FocA formate FNT transporter	0
EC958_1137	2.46	0.23	10.9274	0.0004	0.00827097	-0.13	5.65	-0.56	0.579384	0.966168	-5.59	ycbK	hypothetical protein	0
EC958_1171	-2.46	0.23	-10.8782	0.0004	0.00827097	0.34	4.85	1.23	0.222784	0.853225	-4.88	yccV	hypothetical protein	0
EC958_1177	2.63	0.25	10.6608	0.0004	0.00827097	-0.35	6.91	-2.56	0.0131457	0.423843	-3.17	hyaA	hydrogenase-1 small chain	3	ecos01120: Microbial metabolism in diverse environments | ecos02020: Two-component system | ecos00633: Nitrotoluene degradation
EC958_1189	2.15	0.19	11.1354	0.0004	0.00827097							gnsB	protein that affects unsaturated fatty acid abundance	0
EC958_1414	2.29	0.21	10.6824	0.0004	0.00827097	0.46	6	2.26	0.0279104	0.538067	-3.56	minC	septum site-determining protein MinC	0
EC958_1475	2.6	0.24	10.9697	0.0004	0.00827097							prsA	ribose-phosphate pyrophosphokinase	7	ecos00030: Pentose phosphate pathway | ecos01100: Metabolic pathways | ecos01200: Carbon metabolism | ecos01110: Biosynthesis of secondary metabolites | ecos01230: Biosynthesis of amino acids | ecos01120: Microbial metabolism in diverse environments | ecos00230: Purine metabolism
EC958_1622	2.29	0.21	11.0405	0.0004	0.00827097							fabI	enoyl-[acyl-carrier-protein] reductase (NADH)	6	ecos01110: Biosynthesis of secondary metabolites | ecos00061: Fatty acid biosynthesis | ecos01100: Metabolic pathways | ecos00780: Biotin metabolism | ecos01240: Biosynthesis of cofactors | ecos01212: Fatty acid metabolism
EC958_1832	2.17	0.19	11.2405	0.0004	0.00827097	-0.09	5.55	-0.34	0.734741	0.982262	-5.59	manA	mannose-6-phosphate isomerase	6	ecos01240: Biosynthesis of cofactors | ecos00541: O-Antigen nucleotide sugar biosynthesis | ecos01100: Metabolic pathways | ecos01110: Biosynthesis of secondary metabolites | ecos00520: Amino sugar and nucleotide sugar metabolism | ecos00051: Fructose and mannose metabolism
EC958_2049	2.3	0.2	11.2362	0.0004	0.00827097	-0.29	5.06	-0.83	0.410499	0.934676	-5.11		carboxy-terminal protease for penicillin-binding protein 3	0
EC958_4960	2.67	0.25	10.6779	0.0004	0.00827097	0.11	8.2	0.97	0.334624	0.907808	-6.01		Enhancing lycopene biosynthesis protein 1	0
EC958_2478	2.33	0.21	11.1945	0.0004	0.00827097	0.12	5.88	0.47	0.640298	0.970778	-5.67	yohJ	hypothetical protein	0
EC958_2747	-2.08	0.19	-10.8827	0.0004	0.00827097	0.16	6.17	0.89	0.375504	0.916901	-5.56	cysM	cysteine synthase B	3	ecos00270: Cysteine and methionine metabolism | ecos01100: Metabolic pathways | ecos01230: Biosynthesis of amino acids
EC958_2752	-2.51	0.22	-11.2727	0.0004	0.00827097	-0.05	7.31	-0.4	0.691894	0.975917	-6.18		oxidoreductase UcpA	0
EC958_2796	2.48	0.22	11.2754	0.0004	0.00827097	0.26	6	1.35	0.181335	0.82142	-5.02	gcvR	glycine cleavage system transcriptional repressor	1	ecos02026: Biofilm formation - Escherichia coli
EC958_2844	1.98	0.19	10.6214	0.0004	0.00827097	0.32	3.14	0.65	0.517327	0.951164	-4.96	suhB	inositol monophosphatase	4	ecos01110: Biosynthesis of secondary metabolites | ecos00521: Streptomycin biosynthesis | ecos00562: Inositol phosphate metabolism | ecos01100: Metabolic pathways
EC958_2947	2.01	0.19	10.642	0.0004	0.00827097	0.36	6.6	2.38	0.0207348	0.481839	-3.53	ygaZ	hypothetical protein	0
EC958_2948	2.2	0.2	11.1655	0.0004	0.00827097	0.53	5.13	2.16	0.0350611	0.570813	-3.65	ygaH	hypothetical protein	0
EC958_2949	2.3	0.21	10.7866	0.0004	0.00827097	0.93	5.32	4.12	0.000127388	0.0392752	0.95	mprA	regulator of plasmid McrB operon	0
EC958_3077	2.08	0.19	10.8233	0.0004	0.00827097	0.18	5.61	0.79	0.434212	0.940122	-5.47	ygdD	hypothetical protein	0
EC958_3254	-2.08	0.19	-10.9787	0.0004	0.00827097	0.01	7.89	0.08	0.932809	0.992646	-6.43	nupG	transport of nucleosides, permease protein	0
EC958_3395	-2.07	0.19	-10.9968	0.0004	0.00827097	-0.05	7.53	-0.51	0.612447	0.966512	-6.21	yghZ	hypothetical protein	0
EC958_3521	-2.36	0.21	-11.2621	0.0004	0.00827097	0.15	8.28	1.65	0.104557	0.766518	-5.24	tdcA	tdc operon transcriptional activator	0
EC958_3590	2.1	0.19	10.8826	0.0004	0.00827097	0.35	5.7	1.84	0.0704037	0.719272	-4.26	yrbA	hypothetical protein	0
EC958_3648	2.33	0.21	11.0939	0.0004	0.00827097							accC	acetyl CoA carboxylase, biotin carboxylase subunit	8	ecos01120: Microbial metabolism in diverse environments | ecos01110: Biosynthesis of secondary metabolites | ecos00640: Propanoate metabolism | ecos01200: Carbon metabolism | ecos00061: Fatty acid biosynthesis | ecos01100: Metabolic pathways | ecos01212: Fatty acid metabolism | ecos00620: Pyruvate metabolism
EC958_3661	2.31	0.21	11.0699	0.0004	0.00827097	0.41	6.8	2.65	0.0104578	0.382136	-2.91	yhdG	putative dehydrogenase	0
EC958_3876	-2.35	0.21	-11.1915	0.0004	0.00827097	0.02	9.55	0.32	0.751547	0.98572	-6.86		putative regulator	0
EC958_3909	2.11	0.19	10.8947	0.0004	0.00827097	-0.1	7.45	-0.96	0.339442	0.909253	-5.88	chuU	putative permease of iron compound ABC transport system	0
EC958_3950	2.3	0.2	11.2387	0.0004	0.00827097	-0.01	9.05	-0.16	0.8748	0.992646	-6.78	dppA	periplasmic dipeptide transport protein	2	ecos02010: ABC transporters | ecos02030: Bacterial chemotaxis
EC958_4021	2.01	0.19	10.6417	0.0004	0.00827097	-0.08	9.12	-0.93	0.356385	0.911889	-6.37	yibP	hypothetical protein	0
EC958_4177	2.39	0.22	10.6463	0.0004	0.00827097							rpmH	50S ribosomal protein L34	1	ecos03010: Ribosome
EC958_4232	-2.08	0.19	-10.7257	0.0004	0.00827097	-0.05	8.96	-0.77	0.446681	0.941449	-6.47	ilvG	acetohydroxy acid synthase II	8	ecos00290: Valine, leucine and isoleucine biosynthesis | ecos01110: Biosynthesis of secondary metabolites | ecos01210: 2-Oxocarboxylic acid metabolism | ecos01230: Biosynthesis of amino acids | ecos01100: Metabolic pathways | ecos00650: Butanoate metabolism | ecos00660: C5-Branched dibasic acid metabolism | ecos00770: Pantothenate and CoA biosynthesis
EC958_5108	2.11	0.19	11.1458	0.0004	0.00827097	0.87	2.97	1.69	0.0966038	0.761895	-4.22	hemE	Uroporphyrinogen decarboxylase	4	ecos00860: Porphyrin and chlorophyll metabolism | ecos01110: Biosynthesis of secondary metabolites | ecos01100: Metabolic pathways | ecos01240: Biosynthesis of cofactors
EC958_4480	2.48	0.23	10.6668	0.0004	0.00827097	-0.03	5.56	-0.09	0.929414	0.992646	-5.35		glucose-6-phosphate isomerase	8	ecos01120: Microbial metabolism in diverse environments | ecos00520: Amino sugar and nucleotide sugar metabolism | ecos00500: Starch and sucrose metabolism | ecos01200: Carbon metabolism | ecos01100: Metabolic pathways | ecos01110: Biosynthesis of secondary metabolites | ecos00010: Glycolysis / Gluconeogenesis | ecos00030: Pentose phosphate pathway
EC958_4636	2.16	0.19	11.2744	0.0004	0.00827097	0.06	2.94	0.1	0.924058	0.992646	-5.06		elongation factor P (EF-P)	0
EC958_4789	2.25	0.2	11.1341	0.0004	0.00827097	0.01	7.26	0.08	0.937071	0.992646	-6.25		transmembrane signal transducer for ferric citrate transport	1	ecos02020: Two-component system
EC958_0106	2.1	0.2	10.6661	0.0004	0.00827097	-0.06	7.26	-0.47	0.639373	0.970778	-6.15	yjjU	hypothetical protein	0
EC958_0161	1.89	0.19	10.1844	0.0005	0.00843421	-0.96	1.32	-1.08	0.28552	0.895403	-4.62	lytB	IspH protein	3	ecos00900: Terpenoid backbone biosynthesis | ecos01110: Biosynthesis of secondary metabolites | ecos01100: Metabolic pathways
EC958_0185	1.98	0.19	10.425	0.0005	0.00843421	-0.25	4.34	-0.87	0.387079	0.924238	-5.14	apaH	bis(5'-nucleosyl)-tetraphosphatase, symmetrical	2	ecos01100: Metabolic pathways | ecos00230: Purine metabolism
EC958_0187	1.91	0.19	10.2741	0.0005	0.00843421	-0.03	4.9	-0.12	0.905012	0.992646	-5.53	ksgA	dimethyladenosine transferase	0
EC958_0188	2.01	0.19	10.5877	0.0005	0.00843421	-0.03	2.41	-0.04	0.969224	0.998114	-4.99	pdxA	4-hydroxythreonine-4-phosphate dehydrogenase	3	ecos01100: Metabolic pathways | ecos01240: Biosynthesis of cofactors | ecos00750: Vitamin B6 metabolism
EC958_0309	1.94	0.19	10.1378	0.0005	0.00843421	-0.03	8.34	-0.33	0.741259	0.983818	-6.52	degP	periplasmic serine protease DegP	2	ecos01503: Cationic antimicrobial peptide (CAMP) resistance | ecos02020: Two-component system
EC958_0477	-2.01	0.2	-10.1894	0.0005	0.00843421	0.2	8.82	2.38	0.0208858	0.481839	-4.01	yahN	putative cytochrome subunit of dehydrogenase	0
EC958_0508	2.02	0.2	10.2489	0.0005	0.00843421	0.26	5.38	1.06	0.293599	0.896398	-5.08	hemB	delta-aminolevulinic acid dehydratase	5	ecos00860: Porphyrin and chlorophyll metabolism | ecos01120: Microbial metabolism in diverse environments | ecos01110: Biosynthesis of secondary metabolites | ecos01240: Biosynthesis of cofactors | ecos01100: Metabolic pathways
EC958_0545	2.14	0.21	10.1906	0.0005	0.00843421	0.71	4.15	1.76	0.08424	0.748538	-4.15	yajC	hypothetical protein	3	ecos03060: Protein export | ecos02024: Quorum sensing | ecos03070: Bacterial secretion system
EC958_0602	2.01	0.2	10.2794	0.0005	0.00843421	-0.11	6.97	-0.73	0.468471	0.944141	-5.88	acrA	acriflavine resistance protein A	2	ecos01501: beta-Lactam resistance | ecos01503: Cationic antimicrobial peptide (CAMP) resistance
EC958_0608	2.17	0.21	10.5667	0.0005	0.00843421	0.07	5.88	0.31	0.756209	0.987134	-5.73		adenine phosphoribosyltransferase	2	ecos01100: Metabolic pathways | ecos00230: Purine metabolism
EC958_0748	2.01	0.2	10.0927	0.0005	0.00843421	0.08	3.94	0.21	0.83056	0.992646	-5.28	lipB	lipoate-protein ligase B	3	ecos00785: Lipoic acid metabolism | ecos01100: Metabolic pathways | ecos01240: Biosynthesis of cofactors
EC958_0816	1.97	0.19	10.1849	0.0005	0.00843421	0.08	4.89	0.26	0.795064	0.990167	-5.42	ybgA	hypothetical protein	0
EC958_0890	2	0.19	10.4674	0.0005	0.00843421	-0.56	4.56	-1.94	0.0572633	0.677477	-3.95	bioD	dethiobiotin synthetase	3	ecos01100: Metabolic pathways | ecos01240: Biosynthesis of cofactors | ecos00780: Biotin metabolism
EC958_1328	1.98	0.19	10.2754	0.0005	0.00843421	0.45	1.12	0.43	0.668639	0.974992	-4.75	purB	adenylosuccinate lyase	5	ecos00230: Purine metabolism | ecos00250: Alanine, aspartate and glutamate metabolism | ecos01240: Biosynthesis of cofactors | ecos01100: Metabolic pathways | ecos01110: Biosynthesis of secondary metabolites
EC958_1362	-2.31	0.23	-10.0836	0.0005	0.00843421	0.16	7.96	1.37	0.17576	0.813929	-5.52		hypothetical protein	0
EC958_1427	-2.52	0.24	-10.3133	0.0005	0.00843421	-0.17	6.47	-1.03	0.309338	0.896398	-5.47	ycgB	putative sporulation protein	0
EC958_1436	1.87	0.18	10.0908	0.0005	0.00843421	0.12	4.94	0.36	0.71834	0.980843	-5.43	modD	putative pyrophosphorylase ModD	0
EC958_1437	1.95	0.19	10.0932	0.0005	0.00843421	0.27	5.77	1.3	0.199571	0.838573	-4.97		hypothetical protein	0
EC958_1451	1.93	0.19	10.2643	0.0005	0.00843421	-0.05	5.77	-0.21	0.832883	0.992646	-5.77		hypothetical phage protein	0
EC958_1476	2.07	0.21	10.0781	0.0005	0.00843421							ychB	4-diphosphocytidyl-2C-methyl-D-erythritolkinase	3	ecos00900: Terpenoid backbone biosynthesis | ecos01110: Biosynthesis of secondary metabolites | ecos01100: Metabolic pathways
EC958_1618	2.54	0.25	10.2731	0.0005	0.00843421	0.31	4.08	0.65	0.519008	0.951864	-4.99		hypothetical protein	0
EC958_1794	1.97	0.19	10.4209	0.0005	0.00843421	-0.08	5.18	-0.26	0.792655	0.990167	-5.45	ydfH	hypothetical protein	0
EC958_1896	2.42	0.24	10.1684	0.0005	0.00843421	-0.2	6.18	-1.11	0.270742	0.884842	-5.43	pykF	pyruvate kinase I	9	ecos00230: Purine metabolism | ecos01120: Microbial metabolism in diverse environments | ecos01100: Metabolic pathways | ecos01200: Carbon metabolism | ecos01110: Biosynthesis of secondary metabolites | ecos01230: Biosynthesis of amino acids | ecos00620: Pyruvate metabolism | ecos01240: Biosynthesis of cofactors | ecos00010: Glycolysis / Gluconeogenesis
EC958_2009	2.11	0.21	10.1604	0.0005	0.00843421	0.37	4.46	1.04	0.301859	0.896398	-4.95		hypothetical protein	0
EC958_2181	2.23	0.21	10.493	0.0005	0.00843421	0.67	6.15	3.79	0.000367097	0.0823132	0.08	uvrY	putative 2-component transcriptional regulator	2	ecos02026: Biofilm formation - Escherichia coli | ecos02020: Two-component system
EC958_2302	2.44	0.23	10.5055	0.0005	0.00843421	-0.15	6.74	-0.91	0.367097	0.916901	-5.67	yeeN	hypothetical protein	0
EC958_2349	2.57	0.26	10.0563	0.0005	0.00843421	0.09	4.81	0.3	0.761869	0.987986	-5.38	yeeX	putative alpha helix protein	0
EC958_2473	-2.07	0.2	-10.325	0.0005	0.00843421	-0.04	6.16	-0.24	0.81466	0.990665	-5.85	yohC	hypothetical protein	0
EC958_2479	2.03	0.19	10.4628	0.0005	0.00843421	0	5.76	-0.02	0.985775	0.998515	-5.9	yohK	putative transporter	0
EC958_2483	-1.96	0.19	-10.2473	0.0005	0.00843421	0.18	7.94	1.79	0.0793465	0.734365	-4.92	yeiT	hypothetical oxidoreductase YeiT	4	ecos00240: Pyrimidine metabolism | ecos00770: Pantothenate and CoA biosynthesis | ecos00410: beta-Alanine metabolism | ecos01100: Metabolic pathways
EC958_2525	2.09	0.2	10.315	0.0005	0.00843421	0.11	3.46	0.21	0.832835	0.992646	-5.1	yejL	hypothetical protein	0
EC958_2647	1.89	0.19	10.2207	0.0005	0.00843421	-1.72	1.6	-1.49	0.141674	0.796806	-4.46	purF	amidophosphoribosyltransferase	4	ecos00250: Alanine, aspartate and glutamate metabolism | ecos00230: Purine metabolism | ecos01110: Biosynthesis of secondary metabolites | ecos01100: Metabolic pathways
EC958_2664	1.86	0.18	10.0631	0.0005	0.00843421	-0.81	3.44	-1.69	0.0969273	0.761895	-4.21	aroC	chorismate synthase	4	ecos01100: Metabolic pathways | ecos00400: Phenylalanine, tyrosine and tryptophan biosynthesis | ecos01230: Biosynthesis of amino acids | ecos01110: Biosynthesis of secondary metabolites
EC958_2665	2.01	0.19	10.4848	0.0005	0.00843421	-0.03	6.17	-0.17	0.86497	0.992646	-5.91	prmB	protein-(glutamine-N5) methyltransferase	0
EC958_2684	2.43	0.24	10.1934	0.0005	0.00843421	0.1	4.33	0.28	0.780701	0.990167	-5.29		hypothetical protein	0
EC958_4998	-2.32	0.23	-10.0734	0.0005	0.00843421	0.19	5.58	0.78	0.436107	0.940122	-5.39	yfdY	hypothetical protein	0
EC958_5016	2.2	0.22	10.0976	0.0005	0.00843421							gltX	glutamate--tRNA ligase	6	ecos00860: Porphyrin and chlorophyll metabolism | ecos01120: Microbial metabolism in diverse environments | ecos01110: Biosynthesis of secondary metabolites | ecos01100: Metabolic pathways | ecos00970: Aminoacyl-tRNA biosynthesis | ecos01240: Biosynthesis of cofactors
EC958_2981	-2.19	0.22	-10.0732	0.0005	0.00843421	-0.09	6.64	-0.56	0.576582	0.965278	-5.93		hypothetical protein	0
EC958_3048	2.78	0.26	10.5627	0.0005	0.00843421	-0.94	1.98	-0.93	0.353822	0.911889	-4.64		enolase	8	ecos01120: Microbial metabolism in diverse environments | ecos00680: Methane metabolism | ecos01110: Biosynthesis of secondary metabolites | ecos01230: Biosynthesis of amino acids | ecos01100: Metabolic pathways | ecos01200: Carbon metabolism | ecos03018: RNA degradation | ecos00010: Glycolysis / Gluconeogenesis
EC958_3175	1.97	0.19	10.4599	0.0005	0.00843421	-0.03	6.29	-0.13	0.896256	0.992646	-5.93	dsbC	thiol:disulfide interchange protein DsbC	0
EC958_3340	-2.29	0.22	-10.2472	0.0005	0.00843421	0.04	7.44	0.26	0.794351	0.990167	-6.22		hypothetical protein	2	ecos01100: Metabolic pathways | ecos00040: Pentose and glucuronate interconversions
EC958_3639	1.97	0.19	10.2893	0.0005	0.00843421	-0.03	6.38	-0.17	0.861814	0.992646	-6.04	yhdE	maf-like protein YhdE	0
EC958_3743	2.5	0.24	10.237	0.0005	0.00843421	0.11	8.37	1.34	0.185239	0.825461	-5.72	fkpA	FKBP-type peptidyl-prolyl cis-trans isomerase	0
EC958_3781	2.37	0.23	10.2436	0.0005	0.00843421	-0.62	5.66	-3.3	0.00169361	0.196604	-1.23	aroK	shikimate kinase I	4	ecos01110: Biosynthesis of secondary metabolites | ecos01230: Biosynthesis of amino acids | ecos01100: Metabolic pathways | ecos00400: Phenylalanine, tyrosine and tryptophan biosynthesis
EC958_3900	2.73	0.26	10.4053	0.0005	0.00843421	-0.01	10.67	-0.27	0.787705	0.990167	-7.22		starvation induced outer membrane protein	0
EC958_3920	2.63	0.25	10.5351	0.0005	0.00843421	0.05	8.86	0.49	0.62931	0.970121	-6.61	yhiX	transcriptional regulator GadX	0
EC958_4007	2.22	0.21	10.5604	0.0005	0.00843421	-0.14	6.49	-0.81	0.42296	0.937662	-5.68	yibL	hypothetical protein	0
EC958_4179	2.02	0.19	10.4783	0.0005	0.00843421	0.35	2.41	0.41	0.680093	0.975829	-4.81	yidC	Membrane protein insertase YidC	3	ecos03060: Protein export | ecos03070: Bacterial secretion system | ecos02024: Quorum sensing
EC958_4242	2.26	0.22	10.2799	0.0005	0.00843421	-0.25	8.37	-2.56	0.0130697	0.423843	-3.45	rhlB	putative ATP-dependent RNA helicase	1	ecos03018: RNA degradation
EC958_5095	2.58	0.25	10.3987	0.0005	0.00843421	-0.5	3.09	-1.08	0.284243	0.895357	-4.72	rplA	50S ribosomal protein L1	1	ecos03010: Ribosome
EC958_5116	2	0.19	10.4447	0.0005	0.00843421	-1.14	1.61	-1.17	0.248626	0.867784	-4.57	purD	Phosphoribosylamine--glycine ligase	3	ecos01110: Biosynthesis of secondary metabolites | ecos01100: Metabolic pathways | ecos00230: Purine metabolism
EC958_4597	1.92	0.19	10.1849	0.0005	0.00843421	0.02	9.29	0.39	0.699466	0.975917	-6.76		biodegradative arginine decarboxylase	2	ecos01100: Metabolic pathways | ecos00330: Arginine and proline metabolism
EC958_4628	-2.67	0.26	-10.421	0.0005	0.00843421	-0.11	7.49	-0.88	0.384559	0.924029	-5.9	aspA	aspartate ammonia-lyase (aspartase)	2	ecos00250: Alanine, aspartate and glutamate metabolism | ecos01100: Metabolic pathways
EC958_4711	-2.4	0.24	-10.1117	0.0005	0.00843421	0.18	6.62	0.95	0.34462	0.911523	-5.52	ytfK	hypothetical protein	0
EC958_0030	-2.06	0.2	-10.5173	0.0005	0.00843421	-0.08	8.71	-0.97	0.336233	0.908639	-6.21		putative endoglucanase with Zn-dependent exopeptidase domain	0
EC958_0092	1.96	0.19	10.3845	0.0005	0.00843421							dnaT	primosomal protein I	1	ecos03440: Homologous recombination
EC958_0164	2.23	0.23	9.6689	0.0006	0.00918448							dapB	dihydrodipicolinate reductase	6	ecos01110: Biosynthesis of secondary metabolites | ecos01230: Biosynthesis of amino acids | ecos01100: Metabolic pathways | ecos00300: Lysine biosynthesis | ecos00261: Monobactam biosynthesis | ecos01120: Microbial metabolism in diverse environments
EC958_0261	-2.38	0.24	-9.8204	0.0006	0.00918448	0.09	6.62	0.57	0.569426	0.961201	-5.88	yacL	hypothetical protein	0
EC958_0268	1.87	0.19	9.6841	0.0006	0.00918448							yadF	hypothetical protein	2	ecos00910: Nitrogen metabolism | ecos01100: Metabolic pathways
EC958_0364	1.96	0.2	9.826	0.0006	0.00918448	-0.05	6.78	-0.3	0.768498	0.989095	-6.04	yafK	probable membrane protein	0
EC958_0416	1.79	0.18	9.7447	0.0006	0.00918448	-0.14	6.12	-0.79	0.43339	0.940122	-5.56	gpt	xanthine-guanine phosphoribosyltransferase	3	ecos01110: Biosynthesis of secondary metabolites | ecos01100: Metabolic pathways | ecos00230: Purine metabolism
EC958_0573	-2.52	0.25	-9.9121	0.0006	0.00918448	-0.04	5.14	-0.15	0.883838	0.992646	-5.55	bolA	BolA transcriptional regulator	0
EC958_0761	2.38	0.24	9.9759	0.0006	0.00918448	-0.53	2.71	-0.86	0.395281	0.928046	-4.79	leuS	leucyl-tRNA synthetase	1	ecos00970: Aminoacyl-tRNA biosynthesis
EC958_0934	1.77	0.18	9.6355	0.0006	0.00918448	0.25	6.62	1.62	0.111544	0.774279	-4.84	ybiV	hypothetical protein	0
EC958_1128	1.87	0.19	10.0128	0.0006	0.00918448							ycaR	hypothetical protein	0
EC958_1258	2.01	0.21	9.7768	0.0006	0.00918448	0.05	5.66	0.25	0.803692	0.990665	-5.71	yceB	hypothetical protein	0
EC958_1302	2.06	0.21	9.8799	0.0006	0.00918448	-0.28	5.22	-1.07	0.288566	0.896398	-5.04		fibronectin-binding protein B	0
EC958_1518	1.93	0.2	9.6716	0.0006	0.00918448	0.02	8.11	0.27	0.787884	0.990167	-6.45	oppB	oligopeptide transport permease protein	3	ecos01501: beta-Lactam resistance | ecos02010: ABC transporters | ecos02024: Quorum sensing
EC958_1519	1.86	0.19	9.7008	0.0006	0.00918448	-0.19	5.04	-0.74	0.464356	0.943895	-5.3	oppC	oligopeptide transport system permease protein OppC	3	ecos02024: Quorum sensing | ecos02010: ABC transporters | ecos01501: beta-Lactam resistance
EC958_1875	1.9	0.2	9.6383	0.0006	0.00918448	0.07	3.21	0.15	0.882708	0.992646	-5.1		RNase T, degrades tRNA	0
EC958_2090	1.87	0.19	9.6591	0.0006	0.00918448	-0.37	3.94	-0.86	0.393635	0.928046	-4.92	yecD	hypothetical protein	0
EC958_2655	1.88	0.19	9.6828	0.0006	0.00918448	0.08	1.88	0.09	0.926684	0.992646	-4.78	pdxB	erythronate-4-phosphate dehydrogenase	3	ecos01240: Biosynthesis of cofactors | ecos01100: Metabolic pathways | ecos00750: Vitamin B6 metabolism
EC958_5028	2.63	0.27	9.9236	0.0006	0.00918448							ptsH	phosphocarrier protein HPr	1	ecos02060: Phosphotransferase system (PTS)
EC958_2861	1.88	0.19	9.8545	0.0006	0.00918448	0.28	5.89	1.23	0.225404	0.853822	-5.14	yfhG	hypothetical protein	0
EC958_3311	-1.9	0.19	-9.8274	0.0006	0.00918448	0.29	3.86	0.59	0.555369	0.957806	-5.01		hypothetical protein	0
EC958_3740	1.8	0.18	9.7803	0.0006	0.00918448	1.58	0.68	1.66	0.102432	0.761895	-4.35	yheM	hypothetical protein	1	ecos04122: Sulfur relay system
EC958_3742	2.33	0.23	10.0109	0.0006	0.00918448	0.05	6.94	0.36	0.718384	0.980843	-6.09	yheO	hypothetical protein	0
EC958_3760	1.85	0.19	9.9767	0.0006	0.00918448	-0.05	7.49	-0.44	0.659445	0.971779	-6.24	ppiA	peptidyl-prolyl cis-trans isomerase A (rotamase A)	1	ecos01503: Cationic antimicrobial peptide (CAMP) resistance
EC958_3901	2.24	0.23	9.7041	0.0006	0.00918448	-0.04	10.19	-0.72	0.472093	0.946609	-6.85	yhiF	hypothetical transcriptional regulator YhiF	0
EC958_4075	-1.97	0.2	-9.9667	0.0006	0.00918448	0.03	11.66	0.68	0.499245	0.948066	-7.32		putative transcriptional regulator	0
EC958_4178	1.78	0.18	9.6525	0.0006	0.00918448	-0.16	3.79	-0.43	0.672449	0.975477	-5.17	rnpA	ribonuclease P protein component	0
EC958_4241	1.84	0.19	9.7223	0.0006	0.00918448	-0.13	8.46	-1.64	0.105907	0.769944	-5.36	gppA	guanosine-5'-triphosphate, 3'-diphosphate pyrophosphatase	2	ecos00230: Purine metabolism | ecos01100: Metabolic pathways
EC958_4244	2.44	0.25	9.765	0.0006	0.00918448	0.1	4.16	0.29	0.775732	0.990167	-5.29		transcription termination factor rho	1	ecos03018: RNA degradation
EC958_5097	2.66	0.27	10.0071	0.0006	0.00918448							rplL	hypothetical protein	1	ecos03010: Ribosome
EC958_4626	2.24	0.23	9.7729	0.0006	0.00918448	-0.36	6.71	-2.33	0.0233409	0.496177	-3.59	cutA	divalent cation tolerance protein	0
EC958_0013	-1.81	0.19	-9.7265	0.0006	0.00918448	-0.02	7.69	-0.2	0.843074	0.992646	-6.35		Methylthioribose kinase (MTR kinase)	2	ecos00270: Cysteine and methionine metabolism | ecos01100: Metabolic pathways
EC958_0029	-2.49	0.26	-9.7301	0.0006	0.00918448	0.17	6.17	0.92	0.362951	0.914398	-5.46		putative phosphotransferase enzyme IIB component	3	ecos00052: Galactose metabolism | ecos02060: Phosphotransferase system (PTS) | ecos01100: Metabolic pathways
EC958_0211	-1.8	0.19	-9.3007	0.0007	0.00964946	0.1	6.53	0.59	0.556488	0.957806	-5.85	leuD	3-isopropylmalate dehydratase small subunit	6	ecos01100: Metabolic pathways | ecos01230: Biosynthesis of amino acids | ecos01210: 2-Oxocarboxylic acid metabolism | ecos00290: Valine, leucine and isoleucine biosynthesis | ecos01110: Biosynthesis of secondary metabolites | ecos00660: C5-Branched dibasic acid metabolism
EC958_0244	1.94	0.21	9.4686	0.0007	0.00964946	0.01	7.88	0.09	0.932302	0.992646	-6.47	guaC	GMP reductase	2	ecos01100: Metabolic pathways | ecos00230: Purine metabolism
EC958_0432	2.49	0.26	9.6198	0.0007	0.00964946	0.04	9.22	0.69	0.491319	0.948066	-6.59	yagU	hypothetical protein	0
EC958_0580	1.93	0.2	9.5851	0.0007	0.00964946	-0.09	7.52	-0.76	0.451615	0.943208	-6.02	ybaU	peptidyl-prolyl cis-trans isomerase D	0
EC958_0607	1.92	0.21	9.3603	0.0007	0.00964946	0.06	4.01	0.12	0.901771	0.992646	-5.15	ybaN	hypothetical protein	0
EC958_0886	1.71	0.18	9.3622	0.0007	0.00964946	-0.89	5.3	-3.58	0.000719404	0.122373	-0.55	bioA	adenosylmethionine-8-amino-7-oxononanoate aminotransferase	3	ecos00780: Biotin metabolism | ecos01240: Biosynthesis of cofactors | ecos01100: Metabolic pathways
EC958_1120	2.12	0.22	9.5037	0.0007	0.00964946	1.59	1.3	1.49	0.141576	0.796806	-4.44		cytidylate kinase	2	ecos01100: Metabolic pathways | ecos00240: Pyrimidine metabolism
EC958_1215	1.94	0.2	9.6235	0.0007	0.00964946	0.18	5.87	0.77	0.443384	0.940715	-5.48		hypothetical protein	0
EC958_1301	1.97	0.21	9.3732	0.0007	0.00964946	0.09	4.52	0.32	0.746768	0.983818	-5.39	ycfL	hypothetical protein	0
EC958_1313	2.28	0.24	9.3948	0.0007	0.00964946							locC	lipoprotein releasing system transmembrane protein LolC	1	ecos02010: ABC transporters
EC958_1477	1.84	0.2	9.2965	0.0007	0.00964946							hemM	outer membrane lipoprotein LolB	0
EC958_1517	2.27	0.24	9.5022	0.0007	0.00964946	0.05	7.84	0.46	0.649672	0.970778	-6.3	oppA	periplasmic oligopeptide-binding protein	3	ecos02024: Quorum sensing | ecos01501: beta-Lactam resistance | ecos02010: ABC transporters
EC958_4918	2.31	0.25	9.3459	0.0007	0.00964946	0.12	8.26	1.04	0.304476	0.896398	-5.96		Enhancing lycopene biosynthesis protein 1	0
EC958_1841	-1.76	0.18	-9.5911	0.0007	0.00964946	0.25	6.3	1.48	0.144391	0.805463	-4.95	malI	maltose regulon regulatory protein MalI	0
EC958_1846	2.02	0.21	9.4882	0.0007	0.00964946	0.09	7.18	0.64	0.523974	0.951864	-6		putative beta-lactam resistance protein	0
EC958_2025	1.98	0.21	9.3601	0.0007	0.00964946							yeaZ	O-sialoglycoprotein endopeptidase	0
EC958_2032	-1.88	0.2	-9.6084	0.0007	0.00964946	-0.01	6.24	-0.05	0.957753	0.996556	-5.89	sdaA	L-serine dehydratase 1	6	ecos01100: Metabolic pathways | ecos01200: Carbon metabolism | ecos01110: Biosynthesis of secondary metabolites | ecos01230: Biosynthesis of amino acids | ecos00270: Cysteine and methionine metabolism | ecos00260: Glycine, serine and threonine metabolism
EC958_2491	1.79	0.19	9.4018	0.0007	0.00964946	-0.23	6.29	-1.32	0.193389	0.833164	-5.08	yeiG	hypothetical protein	4	ecos01100: Metabolic pathways | ecos01200: Carbon metabolism | ecos00680: Methane metabolism | ecos01120: Microbial metabolism in diverse environments
EC958_2622	1.92	0.21	9.2886	0.0007	0.00964946	-0.13	4.31	-0.41	0.686343	0.975917	-5.38		NADH dehydrogenase I chain B	2	ecos00190: Oxidative phosphorylation | ecos01100: Metabolic pathways
EC958_2683	2.28	0.24	9.498	0.0007	0.00964946	0.12	6.93	0.91	0.36841	0.916901	-5.75		hypothetical protein	0
EC958_2873	1.98	0.21	9.4377	0.0007	0.00964946	-1.04	0.84	-1.11	0.271699	0.884842	-4.59		RNase III, ds RNA	0
EC958_3059	1.71	0.18	9.3426	0.0007	0.00964946	0.03	5.96	0.17	0.868133	0.992646	-5.85	yqcA	hypothetical protein	0
EC958_3234	1.7	0.18	9.3165	0.0007	0.00964946	0.16	5.77	0.75	0.45936	0.943895	-5.51	yqgE	hypothetical protein	0
EC958_3493	-1.79	0.19	-9.5024	0.0007	0.00964946	0.1	7.75	0.91	0.368396	0.916901	-6.03	ygjR	hypothetical oxidoreductase YgjR	0
EC958_3620	1.78	0.19	9.3508	0.0007	0.00964946	-0.08	5.72	-0.37	0.709204	0.979131	-5.72	sspB	stringent starvation protein B	0
EC958_3833	2	0.21	9.5167	0.0007	0.00964946	-0.1	7.74	-0.94	0.352259	0.911889	-5.97	gntR	gluconate utilization system GNT-I transcriptional repressor	0
EC958_3839	1.74	0.18	9.4568	0.0007	0.00964946	0.01	7.09	0.04	0.968413	0.998114	-6.24	ugpQ	glycerophosphodiester phosphodiesterase, cytosolic	1	ecos00564: Glycerophospholipid metabolism
EC958_3895	1.75	0.19	9.443	0.0007	0.00964946	-0.08	7.64	-0.58	0.564376	0.959574	-6.17	yhiR	hypothetical protein	0
EC958_4016	1.95	0.2	9.5639	0.0007	0.00964946	-0.56	2.36	-0.68	0.498506	0.948066	-4.8	gpsA	glycerol-3-phosphate dehydrogenase (NAD+)	2	ecos01110: Biosynthesis of secondary metabolites | ecos00564: Glycerophospholipid metabolism
EC958_4028	1.92	0.2	9.4426	0.0007	0.00964946	0.37	3.64	0.85	0.400423	0.929548	-4.93	rfaC	lipopolysaccharide heptosyltransferase-1	2	ecos00540: Lipopolysaccharide biosynthesis | ecos01100: Metabolic pathways
EC958_4080	1.84	0.2	9.2914	0.0007	0.00964946	-0.01	6.99	-0.05	0.96355	0.998114	-6.2		hypothetical protein	0
EC958_4271	1.76	0.18	9.6007	0.0007	0.00964946	-0.6	1.15	-0.61	0.541239	0.954474	-4.73	dapF	diaminopimelate epimerase	5	ecos01230: Biosynthesis of amino acids | ecos01110: Biosynthesis of secondary metabolites | ecos00300: Lysine biosynthesis | ecos01100: Metabolic pathways | ecos01120: Microbial metabolism in diverse environments
EC958_4284	1.72	0.18	9.4221	0.0007	0.00964946	-0.07	7.36	-0.54	0.594509	0.966344	-6.15		hypothetical protein	0
EC958_4312	-1.73	0.18	-9.4738	0.0007	0.00964946	0.19	8.76	2.64	0.0107635	0.384754	-3.4		hypothetical protein	2	ecos00052: Galactose metabolism | ecos01100: Metabolic pathways
EC958_4396	1.78	0.19	9.2804	0.0007	0.00964946	0.35	7.64	2.47	0.0164093	0.444686	-3.6	cpxA	sensor kinase-phosphotransferase CpxA	2	ecos01503: Cationic antimicrobial peptide (CAMP) resistance | ecos02020: Two-component system
EC958_4596	2.22	0.23	9.458	0.0007	0.00964946	-0.03	9.69	-0.51	0.612372	0.966512	-6.81	adiY	AdiY transcriptional regulatory protein	0
EC958_0040	2.22	0.24	9.4111	0.0007	0.00964946	0.11	7.15	0.75	0.456886	0.943895	-5.92	fimB'	type 1 fimbriae regulatory protein FimB	0
EC958_0341	1.66	0.18	9.127	0.0008	0.0103596	-0.21	1.12	-0.21	0.835211	0.992646	-4.83	proS	prolyl-tRNA synthetase	1	ecos00970: Aminoacyl-tRNA biosynthesis
EC958_0850	2.02	0.22	9.1486	0.0008	0.0103596							cydA	cytochrome d terminal oxidase, polypeptide subunit I	2	ecos02020: Two-component system | ecos00190: Oxidative phosphorylation
EC958_0932	1.73	0.19	9.0989	0.0008	0.0103596	0.01	7.1	0.09	0.92963	0.992646	-6.15	ybiS	protein YbiS	0
EC958_0995	-2.37	0.26	-9.1296	0.0008	0.0103596	-0.17	7.08	-1.25	0.215081	0.849475	-5.45	clpA	ATP-dependent Clp protease ATP-binding subunit ClpA	0
EC958_1059	2.46	0.27	9.2323	0.0008	0.0103596	0.46	5.19	0.77	0.443345	0.940715	-4.88	pflB	formate acetyltransferase 1	5	ecos00640: Propanoate metabolism | ecos01100: Metabolic pathways | ecos00650: Butanoate metabolism | ecos00620: Pyruvate metabolism | ecos01120: Microbial metabolism in diverse environments
EC958_1827	1.67	0.19	8.9984	0.0008	0.0103596	-0.8	4.59	-1.94	0.0575298	0.677477	-3.91	rstA	transcriptional regulatory protein RstA	1	ecos02020: Two-component system
EC958_1907	1.82	0.2	9.1498	0.0008	0.0103596	0.5	6.77	3.32	0.00156396	0.196604	-1.23	ydiJ	hypothetical protein	0
EC958_1923	-1.89	0.21	-9.1759	0.0008	0.0103596	-0.16	7.76	-1.38	0.172551	0.809658	-5.46	ppsA	phosphoenolpyruvate synthase	7	ecos01110: Biosynthesis of secondary metabolites | ecos01100: Metabolic pathways | ecos01200: Carbon metabolism | ecos00680: Methane metabolism | ecos01120: Microbial metabolism in diverse environments | ecos00010: Glycolysis / Gluconeogenesis | ecos00620: Pyruvate metabolism
EC958_1961	1.98	0.22	9.1268	0.0008	0.0103596							nadE	NH(3)-dependent NAD(+) synthetase	3	ecos01100: Metabolic pathways | ecos01240: Biosynthesis of cofactors | ecos00760: Nicotinate and nicotinamide metabolism
EC958_2117	2.08	0.23	9.2377	0.0008	0.0103596	-0.1	5.86	-0.45	0.653238	0.970778	-5.71	otsB	trehalose phosphatase	3	ecos01110: Biosynthesis of secondary metabolites | ecos00500: Starch and sucrose metabolism | ecos01100: Metabolic pathways
EC958_2643	-1.78	0.19	-9.2479	0.0008	0.0103596	0	6.33	0.01	0.989608	0.998515	-5.91	hisQ	histidine transport system permease protein HisQ	1	ecos02010: ABC transporters
EC958_2794	1.92	0.21	9.0019	0.0008	0.0103596	0	6.82	0.02	0.985089	0.998515	-6.13	nlpB	lipoprotein-34	0
EC958_3232	1.71	0.19	9.1934	0.0008	0.0103596	0.14	6.35	0.81	0.418564	0.93683	-5.65	yggJ	hypothetical protein	0
EC958_3586	2.44	0.26	9.252	0.0008	0.0103596							rplU	50S ribosomal subunit protein L21	1	ecos03010: Ribosome
EC958_3642	1.73	0.19	9.0607	0.0008	0.0103596	-0.4	4.26	-1.25	0.214884	0.849376	-4.75	mreB	regulator of FtsI	0
EC958_3647	2.22	0.24	9.2345	0.0008	0.0103596							accB	biotin carboxyl carrier protein (BCCP) of acetyl-CoA carboxylase	8	ecos00620: Pyruvate metabolism | ecos01212: Fatty acid metabolism | ecos01200: Carbon metabolism | ecos00640: Propanoate metabolism | ecos00061: Fatty acid biosynthesis | ecos01100: Metabolic pathways | ecos01110: Biosynthesis of secondary metabolites | ecos01120: Microbial metabolism in diverse environments
[truncated: 4,741 more rows]

## Sheet: Prop_pH5.5_aero
GeneID	RNAseq_log2FC	RNAseq_Std_Err	RNAseq_t	RNAseq_p-value	RNAseq_adjusted	TraDIS_logFC	TraDIS_AveExpr	TraDIS_t	TraDIS_P.Value	TraDIS_adj.P.Val	TraDIS_B	gene	product	no_kegg_paths	Kegg_names
[truncated: 5,129 more rows]

[truncated: 1 more sheets: Prop_pH7_aero]
