# Supplementary material for: Mapping the Transcriptional and Fitness Landscapes of a Pathogenic E. coli Strain: The Effects of Organic Acid Stress under Aerobic and Anaerobic Conditions
Source: Genes (Basel). 2020 Dec 31;12(1):53. doi: 10.3390/genes12010053 (PMC7824302; doi:10.3390/genes12010053)
Supplement: Supplementary file 1 [file genes-12-00053-s001.zip › genes-1011081 supplementary/Table_S8.xlsx]

## Sheet: Key
December 2020; Escherichia coli O25b:K100:H4-ST131 EC958 (UPEC) annotation (GCA_000285655.3 accession)
Both RNAseq and TraDIS data was re-run in an independent pipeline using EC958 annotation.
RNAseq pipeline; For a set of 3 biological replicates for pH5.5 and pH7, standard deviations for the mean expression was built into a Loess model. This was used to predict the standard deviations for pooled samples, which was used in a t-test analysis, giving statistical results of the pooled samples.
TraDIS pipeline; a standard Limma-voom linear model approach was taken.
This file contains the results of the Butyric acid organic acid versus controls.
Sheet name	RNAseq contrast	TraDIS contrast
But_pH7_aero	Butyric acid pH7 aerobic vs. pH7 aerobic controls	pH7 aerobic controls vs. Butyric acid pH7 aerobic
But_pH5.5_aero	Butyric acid pH5.5 aerobic vs. pH5.5 aerobic controls	pH5.5 aerobic controls vs. Butyric acid pH5.5 aerobic
But_pH7_Anaero	Butyric acid pH7 Anaerobic vs. pH7 Anaerobic controls	pH7 Anaerobic controls vs. Butyric acid pH7 Anaerobic
But_pH5.5_Anaero	Butyric acid pH5.5 Anaerobic vs. pH5.5 Anaerobic controls	pH5.5 Anaerobic controls vs. Butyric acid pH5.5 Anaerobic
Sheet columns	what they are
GeneID	EC958 gene id as used at KEGG and in the Genbank file (GCA_000285655.3)
RNAseq_log2FC	RNAseq pipeline log2 fold change
RNAseq_Std_Err	t-test standard error
RNAseq_t	t-test t-statistic
RNAseq_p-value	raw p-value
RNAseq_adjusted	BH adjusted pvalue
TraDIS_logFC	TraDIS; estimate of the log2-fold-change corresponding to the effect or contrast
TraDIS_AveExpr	average log2-expression for the probe over all samples
TraDIS_t	moderated t-statistic
TraDIS_P.Value	raw p-value
TraDIS_adj.P.Val	adjusted p-value
TraDIS_B	log-odds that the gene is differentially expressed
gene	gene symbol
product	gene product/name
no_kegg_paths	# of KEGG pathways gene is assigned to by KEGG
Kegg_names	KEGG pathway names, separated by PIPES.

## Sheet: But_pH5.5_Anaero
GeneID	RNAseq_log2FC	RNAseq_Std_Err	RNAseq_t	RNAseq_p-value	RNAseq_adjusted	TraDIS_logFC	TraDIS_AveExpr	TraDIS_t	TraDIS_P.Value	TraDIS_adj.P.Val	TraDIS_B	gene	product	no_kegg_paths	Kegg_names
EC958_1473	-6.05	0.23	-25.7841	0	0	0.34	4.01	0.81	0.418609	0.806883	-4.78	ychH	hypothetical protein	0
EC958_2576	-4.9	0.22	-21.8077	0	0	-0.05	6.47	-0.33	0.742218	0.932829	-5.47	glpT	glycerol-3-phosphate transporter	0
EC958_2577	-6.86	0.25	-27.544	0	0	0.19	7.02	1.27	0.210224	0.628293	-4.94	glpA	anaerobic glycerol-3-phosphate dehydrogenase subunit A	2	ecos01110: Biosynthesis of secondary metabolites | ecos00564: Glycerophospholipid metabolism
EC958_2578	-6.45	0.27	-23.7049	0	0	0.05	5.84	0.23	0.815351	0.950845	-5.32	glpB	anaerobic glycerol-3-phosphate dehydrogenase subunit B	2	ecos01110: Biosynthesis of secondary metabolites | ecos00564: Glycerophospholipid metabolism
EC958_2579	-5.4	0.24	-22.7185	0	0	0	6.58	0	0.996927	0.999017	-5.53	glpC	anaerobic glycerol-3-phosphate dehydrogenase subunit C	2	ecos01110: Biosynthesis of secondary metabolites | ecos00564: Glycerophospholipid metabolism
EC958_2900	-6.08	0.25	-24.2673	0	0	-0.06	5.3	-0.24	0.811868	0.950845	-5.14		putative YhbH sigma 54 modulator	0
EC958_3561	4.25	0.22	19.6404	0	0	-0.1	8.04	-1.04	0.303878	0.72312	-5.46		tryptophan-specific transport protein	0
EC958_3818	-5.17	0.22	-23.0778	0	0	-0.21	8.32	-2.08	0.0416371	0.355972	-4.05	glpD	aerobic glycerol-3-phosphate dehydrogenase	2	ecos00564: Glycerophospholipid metabolism | ecos01110: Biosynthesis of secondary metabolites
EC958_4411	-4.95	0.23	-21.9995	0	0	0.2	8.82	2.3	0.0250062	0.280353	-3.73	glpK	glycerol kinase	2	ecos00561: Glycerolipid metabolism | ecos01100: Metabolic pathways
EC958_4412	-5.98	0.23	-26.4682	0	0	0.01	6.64	0.07	0.945897	0.980687	-5.61	glpF	glycerol MIP channel	0
EC958_4444	-4.43	0.22	-20.0972	0	0	0.17	8.46	1.97	0.0538346	0.388823	-4.32	argC	N-acetyl-gamma-glutamyl-phosphate reductase	5	ecos01100: Metabolic pathways | ecos01210: 2-Oxocarboxylic acid metabolism | ecos01230: Biosynthesis of amino acids | ecos00220: Arginine biosynthesis | ecos01110: Biosynthesis of secondary metabolites
EC958_4445	-4.33	0.23	-19.2377	0	0	0.18	7.75	1.71	0.0927647	0.475932	-4.57	argB	acetylglutamate kinase	5	ecos01210: 2-Oxocarboxylic acid metabolism | ecos01230: Biosynthesis of amino acids | ecos00220: Arginine biosynthesis | ecos01110: Biosynthesis of secondary metabolites | ecos01100: Metabolic pathways
EC958_4446	-4.84	0.23	-20.7606	0	0	0.07	8.58	0.87	0.390664	0.791419	-5.8	argH	argininosuccinate lyase	5	ecos00250: Alanine, aspartate and glutamate metabolism | ecos01230: Biosynthesis of amino acids | ecos00220: Arginine biosynthesis | ecos01110: Biosynthesis of secondary metabolites | ecos01100: Metabolic pathways
EC958_4748	-7.29	0.22	-32.4768	0	0	-0.12	8.22	-1.26	0.21319	0.633351	-5.31	argI	ornithine carbamoyltransferase chain I	4	ecos01100: Metabolic pathways | ecos01230: Biosynthesis of amino acids | ecos01110: Biosynthesis of secondary metabolites | ecos00220: Arginine biosynthesis
EC958_0584	-3.34	0.21	-16.0884	0.0001	0.0100549	0.01	8.25	0.1	0.918328	0.977563	-6.03	ybaE	hypothetical protein	0
EC958_0903	-3.62	0.23	-16.0574	0.0001	0.0100549	0.46	4.84	1.56	0.124377	0.52708	-4.34	ybhQ	hypothetical protein	0
EC958_0972	-3.24	0.22	-15.061	0.0001	0.0100549	0.31	5.61	1.38	0.172336	0.586558	-4.57	artJ	ABC transporter arginine-binding protein 1	1	ecos02010: ABC transporters
EC958_1199	-3.35	0.23	-14.694	0.0001	0.0100549	0.3	7.27	2.3	0.0251409	0.280588	-3.46		periplasmic glucose-1-phosphatase	2	ecos00010: Glycolysis / Gluconeogenesis | ecos01120: Microbial metabolism in diverse environments
EC958_1592	3.07	0.2	15.0558	0.0001	0.0100549	-0.49	3.4	-1.23	0.222246	0.639025	-4.56		anthranilate phosphoribosyltransferase	4	ecos01100: Metabolic pathways | ecos00400: Phenylalanine, tyrosine and tryptophan biosynthesis | ecos01110: Biosynthesis of secondary metabolites | ecos01230: Biosynthesis of amino acids
EC958_1593	3.65	0.21	17.3325	0.0001	0.0100549	-0.8	4.23	-2.73	0.00848994	0.159656	-2.91	trpE	anthranilate synthase component I	5	ecos01110: Biosynthesis of secondary metabolites | ecos01230: Biosynthesis of amino acids | ecos01100: Metabolic pathways | ecos00400: Phenylalanine, tyrosine and tryptophan biosynthesis | ecos02024: Quorum sensing
EC958_1703	-4.07	0.25	-16.1124	0.0001	0.0100549	0.64	4.38	1.82	0.0739484	0.445406	-4.08	ydcH	hypothetical protein	0
EC958_1926	3.13	0.2	15.3037	0.0001	0.0100549	-1.11	4.35	-2.83	0.00647882	0.142045	-3.04	aroH	phospho-2-dehydro-3-deoxyheptonate aldolase, Trp-sensitive	5	ecos02024: Quorum sensing | ecos01110: Biosynthesis of secondary metabolites | ecos01230: Biosynthesis of amino acids | ecos01100: Metabolic pathways | ecos00400: Phenylalanine, tyrosine and tryptophan biosynthesis
EC958_2121	-3.9	0.22	-17.9509	0.0001	0.0100549	0.18	6.34	1.04	0.305009	0.724278	-5.05	yecI	ferritin-like protein	0
EC958_2519	-3.31	0.21	-16.0014	0.0001	0.0100549	0.52	3.72	1.31	0.196883	0.609682	-4.51	yejG	hypothetical protein	0
EC958_2575	-3.55	0.23	-15.5752	0.0001	0.0100549	0.14	9.41	2.23	0.0294354	0.306987	-4.01	glpQ	glycerophosphodiester phosphodiesterase, periplasmic	1	ecos00564: Glycerophospholipid metabolism
EC958_2748	-3.29	0.21	-15.9282	0.0001	0.0100549	-0.07	5.95	-0.34	0.734209	0.930828	-5.37	cysA	sulfate transport ATP-binding protein CysA	2	ecos02010: ABC transporters | ecos00920: Sulfur metabolism
EC958_2793	4.03	0.22	18.4815	0.0001	0.0100549	-1.24	1.95	-1.27	0.210407	0.628293	-4.56	purC	phosphoribosylaminoimidazole-succinocarboxamide synthetase	3	ecos01100: Metabolic pathways | ecos01110: Biosynthesis of secondary metabolites | ecos00230: Purine metabolism
EC958_2805	3.58	0.22	16.5248	0.0001	0.0100549							purM	phosphoribosylaminoimidazole synthetase	3	ecos01110: Biosynthesis of secondary metabolites | ecos01100: Metabolic pathways | ecos00230: Purine metabolism
EC958_2815	3.19	0.21	15.4325	0.0001	0.0100549	-1.06	2.23	-1.16	0.249884	0.665337	-4.58	guaB	inosine-5'-monophosphate dehydrogenase	3	ecos01110: Biosynthesis of secondary metabolites | ecos01100: Metabolic pathways | ecos00230: Purine metabolism
EC958_2857	3.83	0.22	17.0102	0.0001	0.0100549	-0.5	1.91	-0.56	0.578944	0.883325	-4.66	glyA	serine hydroxymethyltransferase	11	ecos00260: Glycine, serine and threonine metabolism | ecos00630: Glyoxylate and dicarboxylate metabolism | ecos01240: Biosynthesis of cofactors | ecos00460: Cyanoamino acid metabolism | ecos01230: Biosynthesis of amino acids | ecos01110: Biosynthesis of secondary metabolites | ecos01200: Carbon metabolism | ecos00670: One carbon pool by folate | ecos01100: Metabolic pathways | ecos00680: Methane …
EC958_2863	3.15	0.2	15.3848	0.0001	0.0100549	-0.65	3.16	-1.23	0.225343	0.640473	-4.55	purL	phosphoribosylformyl-glycineamide synthetase	3	ecos01110: Biosynthesis of secondary metabolites | ecos01100: Metabolic pathways | ecos00230: Purine metabolism
EC958_3026	-3.56	0.21	-16.6823	0.0001	0.0100549	-0.55	6.08	-2.36	0.0219438	0.262604	-3.28	cysH	phosphoadenosine phosphosulfate reductase	3	ecos00920: Sulfur metabolism | ecos01100: Metabolic pathways | ecos01120: Microbial metabolism in diverse environments
EC958_3027	-2.84	0.2	-14.2041	0.0001	0.0100549	-0.54	6.54	-2.92	0.0050068	0.129413	-2.16	cysI	sulfite reductase, alpha subunit	3	ecos01120: Microbial metabolism in diverse environments | ecos00920: Sulfur metabolism | ecos01100: Metabolic pathways
EC958_3069	-3.67	0.21	-17.4323	0.0001	0.0100549	0.13	7.07	0.94	0.350403	0.763046	-5.33	fucO	lactaldehyde reductase	4	ecos01120: Microbial metabolism in diverse environments | ecos00630: Glyoxylate and dicarboxylate metabolism | ecos01100: Metabolic pathways | ecos00640: Propanoate metabolism
EC958_3070	-3.41	0.21	-16.2793	0.0001	0.0100549	-0.11	7.86	-0.98	0.332704	0.745018	-5.46	fucA	L-fuculose phosphate aldolase	3	ecos01100: Metabolic pathways | ecos00051: Fructose and mannose metabolism | ecos01120: Microbial metabolism in diverse environments
EC958_5044	-3.13	0.21	-14.6064	0.0001	0.0100549	-0.07	6.8	-0.49	0.629216	0.901255	-5.54	argA	amino-acid acetyltransferase	5	ecos01100: Metabolic pathways | ecos01210: 2-Oxocarboxylic acid metabolism | ecos01230: Biosynthesis of amino acids | ecos00220: Arginine biosynthesis | ecos01110: Biosynthesis of secondary metabolites
EC958_3150	-3.03	0.21	-14.3768	0.0001	0.0100549	0.03	9.66	0.45	0.656898	0.906826	-6.34	ygeV	putative sigma-54-dependent transcriptional regulator YgeV	0
EC958_3246	-3.3	0.21	-15.6554	0.0001	0.0100549	-0.22	7.69	-2.18	0.0333473	0.32458	-3.73	ansB	L-asparaginase II	4	ecos01100: Metabolic pathways | ecos01110: Biosynthesis of secondary metabolites | ecos00460: Cyanoamino acid metabolism | ecos00250: Alanine, aspartate and glutamate metabolism
EC958_3756	-2.91	0.2	-14.2596	0.0001	0.0100549	0.06	8.58	0.75	0.454016	0.831115	-5.85	argD	acetylornithine aminotransferase	7	ecos00220: Arginine biosynthesis | ecos01110: Biosynthesis of secondary metabolites | ecos01230: Biosynthesis of amino acids | ecos01210: 2-Oxocarboxylic acid metabolism | ecos01100: Metabolic pathways | ecos00300: Lysine biosynthesis | ecos01120: Microbial metabolism in diverse environments
EC958_3774	-3.81	0.21	-17.9071	0.0001	0.0100549	0.05	7.5	0.44	0.663212	0.909038	-5.72	yhfZ	hypothetical protein	0
EC958_3797	-3.37	0.22	-15.43	0.0001	0.0100549	-0.02	8.71	-0.23	0.818492	0.950845	-6.13	pckA	ATP phosphoenolpyruvate carboxykinase	7	ecos01200: Carbon metabolism | ecos01100: Metabolic pathways | ecos01110: Biosynthesis of secondary metabolites | ecos01120: Microbial metabolism in diverse environments | ecos00010: Glycolysis / Gluconeogenesis | ecos00620: Pyruvate metabolism | ecos00020: Citrate cycle (TCA cycle)
EC958_3830	-3.96	0.21	-18.473	0.0001	0.0100549	0.02	8.87	0.23	0.815833	0.950845	-6.18		hypothetical protein	1	ecos03018: RNA degradation
EC958_3917	3.25	0.21	15.097	0.0001	0.0100549	-0.21	8.2	-2.02	0.0480717	0.375218	-4.14	yhiU	hypothetical lipoprotein YhiU	0
EC958_4221	-2.96	0.21	-14.3397	0.0001	0.0100549	0.01	7.83	0.14	0.891021	0.971211	-5.91	rbsD	high affinity ribose transport protein RbsD	1	ecos02010: ABC transporters
EC958_4313	-3.13	0.22	-14.4733	0.0001	0.0100549	-0.05	8.43	-0.54	0.592357	0.889608	-5.91		putative transcriptional regulator	0
EC958_5117	2.86	0.2	14.1123	0.0001	0.0100549	0.38	2.23	0.45	0.656957	0.906826	-4.71	purH	Bifunctional purine biosynthesis protein PurH	4	ecos01100: Metabolic pathways | ecos00670: One carbon pool by folate | ecos01110: Biosynthesis of secondary metabolites | ecos00230: Purine metabolism
EC958_4628	-4.39	0.24	-17.9442	0.0001	0.0100549	-0.02	7.49	-0.13	0.894861	0.971679	-5.83	aspA	aspartate ammonia-lyase (aspartase)	2	ecos00250: Alanine, aspartate and glutamate metabolism | ecos01100: Metabolic pathways
EC958_4675	-3.43	0.21	-16.2166	0.0001	0.0100549	-0.01	6.52	-0.08	0.938279	0.979376	-5.55	yjfN	hypothetical protein	0
EC958_4676	-4.1	0.23	-18.2183	0.0001	0.0100549	0.02	7.75	0.23	0.819703	0.950845	-5.9	yjfO	hypothetical protein	0
EC958_4721	-2.91	0.21	-14.1234	0.0001	0.0100549	-0.09	7.3	-0.75	0.458883	0.833864	-5.55	ytfQ	putative LACI-type transcriptional regulator	1	ecos02010: ABC transporters
EC958_0084	-3.59	0.22	-16.566	0.0001	0.0100549	-0.13	9.26	-1.69	0.0964681	0.482145	-4.92	yjiY	hypothetical protein	0
EC958_0156	3.08	0.23	13.4549	0.0002	0.0133195							rpsT	30S ribosomal subunit protein S20	1	ecos03010: Ribosome
EC958_0198	-2.78	0.22	-12.606	0.0002	0.0133195	-0.06	8.11	-0.65	0.515306	0.856454	-5.8	araC	transcriptional regulator AraC	0
EC958_0661	3.19	0.24	13.559	0.0002	0.0133195	-0.46	1	-0.67	0.507877	0.853213	-4.67	purE	phosphoribosylaminoimidazole carboxylase catalytic subunit	3	ecos00230: Purine metabolism | ecos01100: Metabolic pathways | ecos01110: Biosynthesis of secondary metabolites
EC958_0788	-2.63	0.2	-13.2378	0.0002	0.0133195	0.12	7.75	0.99	0.327128	0.741027	-5.43	nagE	N-acetylglucosamine PTS permease	2	ecos02060: Phosphotransferase system (PTS) | ecos00520: Amino sugar and nucleotide sugar metabolism
EC958_0916	-3.2	0.26	-12.4849	0.0002	0.0133195	-0.17	4.82	-0.56	0.577313	0.882792	-4.98		hypothetical protein	0
EC958_1063	2.72	0.22	12.5353	0.0002	0.0133195	-0.7	1.36	-0.7	0.487548	0.845552	-4.63	serC	phosphoserine aminotransferase	10	ecos01120: Microbial metabolism in diverse environments | ecos00680: Methane metabolism | ecos01200: Carbon metabolism | ecos01100: Metabolic pathways | ecos01230: Biosynthesis of amino acids | ecos01110: Biosynthesis of secondary metabolites | ecos00270: Cysteine and methionine metabolism | ecos00750: Vitamin B6 metabolism | ecos01240: Biosynthesis of cofactors | ecos00260: Glycine, serine and t…
EC958_1761	-2.56	0.2	-12.6331	0.0002	0.0133195	0.06	8.43	0.6	0.554138	0.8753	-5.92	ydeN	putative sulfatase YdeN	0
EC958_2158	-3.39	0.26	-13.1705	0.0002	0.0133195	0.09	2.51	0.12	0.907711	0.976218	-4.73		hypothetical protein	0
EC958_2467	2.62	0.2	13.263	0.0002	0.0133195	-0.25	6.13	-1.28	0.206769	0.623847	-4.77	yehZ	hypothetical protein	1	ecos02010: ABC transporters
EC958_2752	-2.93	0.22	-13.2449	0.0002	0.0133195	0.13	7.31	0.98	0.330597	0.744251	-5.33		oxidoreductase UcpA	0
EC958_2757	2.88	0.21	13.7092	0.0002	0.0133195	-0.06	6.27	-0.31	0.757039	0.937416	-5.4	yfeY	hypothetical protein	0
EC958_2806	2.39	0.19	12.3454	0.0002	0.0133195	0.32	5.29	1.68	0.0987412	0.487578	-4.31	purN	phosphoribosylglycinamide formyltransferase	4	ecos01100: Metabolic pathways | ecos00670: One carbon pool by folate | ecos01110: Biosynthesis of secondary metabolites | ecos00230: Purine metabolism
EC958_3172	2.68	0.2	13.1661	0.0002	0.0133195							prfA	peptide chain release factor RF-2	0
EC958_3185	-2.81	0.2	-13.8996	0.0002	0.0133195	-0.55	5.62	-1.95	0.0556989	0.391958	-3.89	gcvH	Glycine cleavage system H protein	5	ecos00260: Glycine, serine and threonine metabolism | ecos00630: Glyoxylate and dicarboxylate metabolism | ecos01110: Biosynthesis of secondary metabolites | ecos01200: Carbon metabolism | ecos01100: Metabolic pathways
EC958_3186	-2.65	0.2	-13.1695	0.0002	0.0133195	-0.37	6.56	-2.16	0.0347687	0.331749	-3.62	gcvT	aminomethyltransferase	6	ecos00260: Glycine, serine and threonine metabolism | ecos01110: Biosynthesis of secondary metabolites | ecos00630: Glyoxylate and dicarboxylate metabolism | ecos01200: Carbon metabolism | ecos01100: Metabolic pathways | ecos00670: One carbon pool by folate
EC958_3254	-2.56	0.2	-12.7958	0.0002	0.0133195	0.1	7.89	0.92	0.361528	0.770376	-5.56	nupG	transport of nucleosides, permease protein	0
EC958_3314	2.46	0.19	12.6524	0.0002	0.0133195	-0.26	9.36	-3.05	0.00345593	0.112159	-2.08	flu	antigen 43 (Ag43) phase-variable aggregation and biofilm formation autotransporter	1	ecos02026: Biofilm formation - Escherichia coli
EC958_3453	-3.23	0.26	-12.4153	0.0002	0.0133195	-0.1	7.83	-0.82	0.415252	0.805439	-5.6	glgS	RpoS dependent glycogen biosynthesis protein	0
EC958_3471	2.5	0.2	12.3994	0.0002	0.0133195							rpsU	30S ribosomal subunit protein S21	1	ecos03010: Ribosome
EC958_3741	2.77	0.2	13.9305	0.0002	0.0133195							yheN	hypothetical protein	1	ecos04122: Sulfur relay system
EC958_4150	-2.45	0.19	-12.5673	0.0002	0.0133195	-0.07	7.51	-0.61	0.547174	0.871281	-5.69	yidF	hypothetical protein	0
EC958_4380	-2.57	0.2	-13.0674	0.0002	0.0133195	-0.06	7.46	-0.55	0.581422	0.883325	-5.67		formate dehydrogenase-O, large subunit	5	ecos01120: Microbial metabolism in diverse environments | ecos00680: Methane metabolism | ecos01100: Metabolic pathways | ecos01200: Carbon metabolism | ecos00630: Glyoxylate and dicarboxylate metabolism
EC958_4404	3.19	0.24	13.2565	0.0002	0.0133195	-0.08	3.43	-0.17	0.868013	0.96513	-4.79	tpiA	triosephosphate isomerase	8	ecos00010: Glycolysis / Gluconeogenesis | ecos01120: Microbial metabolism in diverse environments | ecos00051: Fructose and mannose metabolism | ecos00562: Inositol phosphate metabolism | ecos01200: Carbon metabolism | ecos01100: Metabolic pathways | ecos01230: Biosynthesis of amino acids | ecos01110: Biosynthesis of secondary metabolites
EC958_5116	2.48	0.19	12.7523	0.0002	0.0133195	-1.49	1.61	-1.79	0.0793566	0.453809	-4.4	purD	Phosphoribosylamine--glycine ligase	3	ecos01110: Biosynthesis of secondary metabolites | ecos01100: Metabolic pathways | ecos00230: Purine metabolism
EC958_0083	-2.72	0.21	-13.1705	0.0002	0.0133195	-0.17	5.54	-0.75	0.454809	0.831612	-5.05		hypothetical protein	0
EC958_0087	-2.49	0.2	-12.3824	0.0002	0.0133195	0.02	9.74	0.26	0.799418	0.949728	-6.44	yjjM	putative DNA-binding transcriptional regulator	0
EC958_0166	-2.53	0.21	-11.8551	0.0003	0.0152317	0.03	5.59	0.14	0.892483	0.971561	-5.26	carB	Carbamoyl-phosphate synthase large chain	4	ecos01240: Biosynthesis of cofactors | ecos01100: Metabolic pathways | ecos00240: Pyrimidine metabolism | ecos00250: Alanine, aspartate and glutamate metabolism
EC958_0309	2.36	0.2	11.9483	0.0003	0.0152317	0.11	8.34	1.26	0.213319	0.633351	-5.31	degP	periplasmic serine protease DegP	2	ecos01503: Cationic antimicrobial peptide (CAMP) resistance | ecos02020: Two-component system
EC958_0366	-2.42	0.21	-11.5455	0.0003	0.0152317	0.28	5.62	1.31	0.194022	0.605698	-4.68	yafM	hypothetical protein	0
EC958_0476	2.17	0.19	11.3807	0.0003	0.0152317	-0.15	7.55	-1.32	0.191123	0.603182	-5.04	yahK	hypothetical zinc-type alcohol dehydrogenase-like protein YahK	5	ecos01110: Biosynthesis of secondary metabolites | ecos00010: Glycolysis / Gluconeogenesis | ecos00561: Glycerolipid metabolism | ecos01100: Metabolic pathways | ecos01120: Microbial metabolism in diverse environments
EC958_0575	2.55	0.21	11.929	0.0003	0.0152317	0.07	6.9	0.46	0.649995	0.9055	-5.53		trigger factor	0
EC958_0613	2.46	0.22	11.3556	0.0003	0.0152317								adenylate kinase	5	ecos01240: Biosynthesis of cofactors | ecos01100: Metabolic pathways | ecos01110: Biosynthesis of secondary metabolites | ecos00230: Purine metabolism | ecos00730: Thiamine metabolism
EC958_0660	2.92	0.24	12.0927	0.0003	0.0152317	-0.14	3.42	-0.39	0.697664	0.92246	-4.93	purK	phosphoribosylaminoimidazole carboxylase ATPase subunit	3	ecos00230: Purine metabolism | ecos01110: Biosynthesis of secondary metabolites | ecos01100: Metabolic pathways
EC958_0728	-3.17	0.26	-12.1953	0.0003	0.0152317	0.48	6.12	2.57	0.0127523	0.200982	-2.86	uspG	universal stress protein UspG	0
EC958_0982	2.22	0.19	11.4738	0.0003	0.0152317	-0.1	6.52	-0.66	0.510579	0.853213	-5.33	ybjU	low-specificity L-threonine aldolase	5	ecos01120: Microbial metabolism in diverse environments | ecos01230: Biosynthesis of amino acids | ecos00260: Glycine, serine and threonine metabolism | ecos01110: Biosynthesis of secondary metabolites | ecos01100: Metabolic pathways
EC958_0992	-2.45	0.21	-11.4589	0.0003	0.0152317	-0.03	6.93	-0.19	0.848145	0.959209	-5.6	macB	Macrolide export ATP-binding/permease protein MacB	1	ecos02010: ABC transporters
EC958_0995	-3.12	0.26	-12.0991	0.0003	0.0152317	0.13	7.08	0.87	0.390392	0.79121	-5.3	clpA	ATP-dependent Clp protease ATP-binding subunit ClpA	0
EC958_5193	3.16	0.26	12.064	0.0003	0.0152317	0.1	6.28	0.5	0.616427	0.896736	-5.37	sitA	putative iron transport protein periplasmic-binding protein SitA	1	ecos02010: ABC transporters
EC958_1410	2.23	0.19	11.7055	0.0003	0.0152317	0.26	6.88	1.92	0.0599123	0.399644	-4.08		hypothetical protein	0
EC958_2647	2.33	0.19	12.0797	0.0003	0.0152317	-2.43	1.6	-2.04	0.0464088	0.368829	-4.44	purF	amidophosphoribosyltransferase	4	ecos00250: Alanine, aspartate and glutamate metabolism | ecos00230: Purine metabolism | ecos01110: Biosynthesis of secondary metabolites | ecos01100: Metabolic pathways
EC958_2750	-2.36	0.19	-12.2256	0.0003	0.0152317	0.16	5.89	0.89	0.378507	0.783848	-5.09	cysU	sulfate transport system permease protein CysT	2	ecos00920: Sulfur metabolism | ecos02010: ABC transporters
EC958_2846	-2.78	0.23	-12.1617	0.0003	0.0152317	0.03	7.27	0.29	0.775274	0.941356	-5.7	csiE	stationary phase inducible protein CsiE	0
EC958_2992	2.68	0.23	11.871	0.0003	0.0152317	0.58	6.16	2.95	0.00468377	0.127652	-2.13	hycA	transcriptional repressor of hyc and hyp operons	0
EC958_5057	2.4	0.21	11.5608	0.0003	0.0152317							metK	S-adenosylmethionine synthase	5	ecos00270: Cysteine and methionine metabolism | ecos01240: Biosynthesis of cofactors | ecos01100: Metabolic pathways | ecos01110: Biosynthesis of secondary metabolites | ecos01230: Biosynthesis of amino acids
EC958_3773	-2.36	0.19	-12.215	0.0003	0.0152317	-0.04	6.08	-0.2	0.845419	0.959209	-5.46	yhfY	hypothetical protein	0
EC958_3911	2.67	0.23	11.571	0.0003	0.0152317	0	11.01	0.07	0.940806	0.979834	-6.85	yhiD	hypothetical protein	0
EC958_5094	2.73	0.23	11.921	0.0003	0.0152317							rplK	50S ribosomal protein L11	1	ecos03010: Ribosome
EC958_4642	-2.41	0.2	-12.1271	0.0003	0.0152317	0.07	5.8	0.3	0.766446	0.939584	-5.21	frdD	fumarate reductase 13 kDa hydrophobic protein	9	ecos00020: Citrate cycle (TCA cycle) | ecos00620: Pyruvate metabolism | ecos01120: Microbial metabolism in diverse environments | ecos02020: Two-component system | ecos01100: Metabolic pathways | ecos00650: Butanoate metabolism | ecos01200: Carbon metabolism | ecos01110: Biosynthesis of secondary metabolites | ecos00190: Oxidative phosphorylation
EC958_4718	-2.71	0.24	-11.3891	0.0003	0.0152317	-0.22	6.26	-1.26	0.212342	0.632919	-4.83	chpR	antitoxin of the ChpB-ChpS toxin-antitoxin system	0
EC958_4720	2.6	0.21	12.2636	0.0003	0.0152317	-0.21	2.73	-0.35	0.725716	0.926302	-4.75		inorganic pyrophosphatase	1	ecos00190: Oxidative phosphorylation
EC958_0208	2.06	0.19	10.9755	0.0004	0.0153075	-0.05	7.01	-0.39	0.699112	0.92246	-5.63	tbpA	thiamine-binding periplasmic protein	1	ecos02010: ABC transporters
EC958_0286	2.1	0.19	11.1422	0.0004	0.0153075	0.06	7.17	0.48	0.636471	0.902943	-5.64	pcnB	poly(A) polymerase	1	ecos03018: RNA degradation
EC958_0328	2.07	0.19	10.859	0.0004	0.0153075							lpxB	lipid-A-disaccharide synthase	2	ecos00540: Lipopolysaccharide biosynthesis | ecos01100: Metabolic pathways
EC958_0525	2.14	0.19	11.0884	0.0004	0.0153075	0.17	6.7	1.02	0.313776	0.730085	-5.12	aroL	shikimate kinase II	4	ecos00400: Phenylalanine, tyrosine and tryptophan biosynthesis | ecos01100: Metabolic pathways | ecos01110: Biosynthesis of secondary metabolites | ecos01230: Biosynthesis of amino acids
EC958_0631	-2.5	0.23	-10.7008	0.0004	0.0153075	0.02	6.9	0.17	0.86236	0.962502	-5.67	ybbK	putative protease YbbK	0
EC958_1171	-2.57	0.23	-11.0281	0.0004	0.0153075	0.4	4.85	1.49	0.141235	0.55254	-4.41	yccV	hypothetical protein	0
EC958_1257	2.03	0.19	10.8025	0.0004	0.0153075	0.82	1.62	1.44	0.155707	0.570585	-4.47	pyrC	dihydroorotase	3	ecos01100: Metabolic pathways | ecos01240: Biosynthesis of cofactors | ecos00240: Pyrimidine metabolism
EC958_1258	2.2	0.21	10.605	0.0004	0.0153075	0.05	5.66	0.23	0.81745	0.950845	-5.28	yceB	hypothetical protein	0
EC958_1362	-2.41	0.23	-10.6436	0.0004	0.0153075	0.12	7.96	1.03	0.306618	0.725548	-5.47		hypothetical protein	0
EC958_1531	-2.12	0.2	-10.6552	0.0004	0.0153075	0.18	6.25	0.99	0.326981	0.741027	-5.07	ompW	outer membrane protein W	0
EC958_1857	2.14	0.2	10.7945	0.0004	0.0153075	0.33	5.95	1.64	0.105734	0.498892	-4.35		hypothetical transporter YdgR	0
EC958_1880	2.12	0.19	11.208	0.0004	0.0153075	0.42	4.97	1.4	0.167005	0.578997	-4.48	purR	purine nucleotide synthesis repressor	0
EC958_1947	-2.64	0.24	-10.8521	0.0004	0.0153075	0.3	5.85	1.47	0.145919	0.556855	-4.5	yniA	hypothetical protein	0
EC958_1982	2.13	0.2	10.8455	0.0004	0.0153075	-0.18	6.41	-0.86	0.390816	0.791419	-5.16	gdhA	NADP-specific glutamate dehydrogenase	5	ecos00220: Arginine biosynthesis | ecos01100: Metabolic pathways | ecos00250: Alanine, aspartate and glutamate metabolism | ecos00910: Nitrogen metabolism | ecos01120: Microbial metabolism in diverse environments
EC958_2051	2.22	0.2	10.8734	0.0004	0.0153075	-0.21	5.52	-0.8	0.428719	0.812306	-5		hypothetical protein	1	ecos00270: Cysteine and methionine metabolism
EC958_2069	2.01	0.19	10.6107	0.0004	0.0153075	-0.34	5.11	-0.97	0.335517	0.746552	-4.77	purT	phosphoribosylglycinamide formyltransferase 2	4	ecos00230: Purine metabolism | ecos00670: One carbon pool by folate | ecos01100: Metabolic pathways | ecos01110: Biosynthesis of secondary metabolites
EC958_2604	2.04	0.19	10.7927	0.0004	0.0153075	-0.2	6.52	-1.06	0.292526	0.712256	-5.01	menF	menaquinone-specific isochorismate synthase	5	ecos01240: Biosynthesis of cofactors | ecos01100: Metabolic pathways | ecos01110: Biosynthesis of secondary metabolites | ecos00130: Ubiquinone and other terpenoid-quinone biosynthesis | ecos01053: Biosynthesis of siderophore group nonribosomal peptides
EC958_2633	2.31	0.22	10.6448	0.0004	0.0153075	-0.28	4.63	-0.6	0.553553	0.875216	-4.79		phosphate acetyltransferase	7	ecos00430: Taurine and hypotaurine metabolism | ecos01100: Metabolic pathways | ecos00640: Propanoate metabolism | ecos01200: Carbon metabolism | ecos00680: Methane metabolism | ecos01120: Microbial metabolism in diverse environments | ecos00620: Pyruvate metabolism
EC958_2749	-2.26	0.2	-11.2055	0.0004	0.0153075	0.22	5.73	1.11	0.272201	0.689659	-4.86	cysW	ABC-type sulfate transport system permease component	2	ecos02010: ABC transporters | ecos00920: Sulfur metabolism
EC958_2877	2.15	0.2	10.7095	0.0004	0.0153075	0.02	6.04	0.07	0.941705	0.979834	-5.43	rseB	sigma-E factor regulatory protein RseB	0
EC958_2939	2.1	0.19	11.1245	0.0004	0.0153075	-0.02	4.97	-0.07	0.94062	0.979834	-5.06		hypothetical protein	0
EC958_3205	2.67	0.25	10.6823	0.0004	0.0153075	-0.5	2.59	-0.85	0.398704	0.797656	-4.65		phosphoglycerate kinase	6	ecos00010: Glycolysis / Gluconeogenesis | ecos01120: Microbial metabolism in diverse environments | ecos01100: Metabolic pathways | ecos01200: Carbon metabolism | ecos01110: Biosynthesis of secondary metabolites | ecos01230: Biosynthesis of amino acids
EC958_3248	2.31	0.22	10.6766	0.0004	0.0153075	0.03	5.34	0.13	0.898078	0.973247	-5.19		hypothetical protein	0
EC958_3291	2.41	0.22	11.0407	0.0004	0.0153075	-0.24	7.68	-2.02	0.0478763	0.374879	-4.04		putative Iha adhesin (receptor)	0
EC958_3556	-2.29	0.21	-10.711	0.0004	0.0153075	-0.15	6.19	-0.63	0.530404	0.862421	-5.22	yhbS	hypothetical acetyltransferase YhbS	0
EC958_3918	2.43	0.22	10.9201	0.0004	0.0153075	-0.07	9.39	-1.09	0.282127	0.704675	-5.8	yhiV	hypothetical protein	0
EC958_3940	2.1	0.19	10.8164	0.0004	0.0153075	-0.07	6.47	-0.38	0.705529	0.922538	-5.47	yhjR	hypothetical protein	0
EC958_3950	2.26	0.2	11.2108	0.0004	0.0153075	-0.1	9.05	-1.36	0.177981	0.588854	-5.37	dppA	periplasmic dipeptide transport protein	2	ecos02010: ABC transporters | ecos02030: Bacterial chemotaxis
EC958_4160	-2.86	0.26	-10.9933	0.0004	0.0153075	0.18	7.7	1.67	0.0997722	0.489347	-4.62	ibpA	16 kDa heat shock protein A	0
EC958_4272	2.04	0.19	10.6733	0.0004	0.0153075	-0.18	7.29	-1.36	0.179907	0.591211	-4.92	yigA	hypothetical protein	0
EC958_5095	2.63	0.25	10.7195	0.0004	0.0153075	-0.11	3.09	-0.25	0.807214	0.950845	-4.82	rplA	50S ribosomal protein L1	1	ecos03010: Ribosome
EC958_4790	2.09	0.19	10.7923	0.0004	0.0153075	-0.31	6.58	-2	0.0498019	0.381004	-3.87		RNA polymerase, sigma 19 factor	1	ecos02020: Two-component system
EC958_0097	2.46	0.22	10.9457	0.0004	0.0153075	0.01	7.28	0.11	0.909329	0.976218	-5.8	fhuF	ferric iron reductase protein FhuF	0
EC958_0168	-2.62	0.25	-10.4719	0.0005	0.015384	0.11	8.43	1.29	0.20332	0.618917	-5.32	caiF	transcriptional activatory protein CaiF	0
EC958_0299	1.93	0.19	10.3755	0.0005	0.015384	-0.03	6.78	-0.24	0.807476	0.950845	-5.59	fhuC	ferrichrome transport ATP-binding protein FhuC	1	ecos02010: ABC transporters
EC958_0329	1.96	0.19	10.2493	0.0005	0.015384	-0.07	4.78	-0.22	0.829291	0.952509	-5.01	rnhB	ribonuclease HII	1	ecos03030: DNA replication
EC958_0343	2.09	0.2	10.5208	0.0005	0.015384	0.15	6.88	0.99	0.325617	0.740312	-5.2	rcsF	regulator of colanic acid synthesis	1	ecos02020: Two-component system
EC958_0573	-2.68	0.26	-10.324	0.0005	0.015384	0.09	5.14	0.35	0.724701	0.926302	-5.16	bolA	BolA transcriptional regulator	0
EC958_0608	2.09	0.2	10.5217	0.0005	0.015384	-0.47	5.88	-1.95	0.0557813	0.391979	-3.89		adenine phosphoribosyltransferase	2	ecos01100: Metabolic pathways | ecos00230: Purine metabolism
EC958_1064	1.91	0.19	10.1076	0.0005	0.015384	-0.09	5.81	-0.43	0.670154	0.913477	-5.33	aroA	3-phosphoshikimate 1-carboxyvinyltransferase	4	ecos00400: Phenylalanine, tyrosine and tryptophan biosynthesis | ecos01100: Metabolic pathways | ecos01230: Biosynthesis of amino acids | ecos01110: Biosynthesis of secondary metabolites
EC958_1217	1.88	0.19	10.0966	0.0005	0.015384	0.07	5.83	0.31	0.758086	0.937469	-5.29	ycdB	hypothetical protein	0
EC958_1427	-2.54	0.25	-10.229	0.0005	0.015384	-0.05	6.47	-0.3	0.762584	0.938112	-5.45	ycgB	putative sporulation protein	0
EC958_1620	1.92	0.19	10.3353	0.0005	0.015384	-0.17	6.11	-0.87	0.390187	0.791118	-5.09		exoribonuclease II	0
EC958_1683	2.32	0.23	10.1613	0.0005	0.015384	0.03	6.33	0.15	0.88433	0.970069	-5.47	ldhA	fermentative D-lactate dehydrogenase, NAD-dependent	3	ecos01100: Metabolic pathways | ecos01120: Microbial metabolism in diverse environments | ecos00620: Pyruvate metabolism
EC958_1696	2.28	0.22	10.4174	0.0005	0.015384	0.19	5.74	0.8	0.424267	0.809322	-5.08		glyceraldehyde 3-phosphate dehydrogenase A	6	ecos01110: Biosynthesis of secondary metabolites | ecos01230: Biosynthesis of amino acids | ecos01100: Metabolic pathways | ecos01200: Carbon metabolism | ecos01120: Microbial metabolism in diverse environments | ecos00010: Glycolysis / Gluconeogenesis
EC958_1847	2.18	0.21	10.5861	0.0005	0.015384	0.25	6.28	1.33	0.188392	0.600577	-4.75	ydgT	hypothetical protein	0
EC958_1905	2.23	0.22	10.0575	0.0005	0.015384	0.34	3.41	0.65	0.517126	0.857185	-4.76	ydiH	hypothetical protein	0
EC958_2002	2.19	0.21	10.3858	0.0005	0.015384	-0.02	5.29	-0.1	0.923821	0.977571	-5.17	yeaD	conserved protein YeaD	4	ecos00010: Glycolysis / Gluconeogenesis | ecos01110: Biosynthesis of secondary metabolites | ecos01100: Metabolic pathways | ecos01120: Microbial metabolism in diverse environments
EC958_2465	1.98	0.19	10.319	0.0005	0.015384	-0.18	6.23	-0.99	0.328432	0.74251	-5	yehX	hypothetical ABC transporter ATP-binding protein YehX	1	ecos02010: ABC transporters
EC958_2483	-1.96	0.19	-10.4619	0.0005	0.015384	-0.13	7.94	-1.24	0.221479	0.639025	-5.23	yeiT	hypothetical oxidoreductase YeiT	4	ecos00240: Pyrimidine metabolism | ecos00770: Pantothenate and CoA biosynthesis | ecos00410: beta-Alanine metabolism | ecos01100: Metabolic pathways
EC958_2991	2.16	0.21	10.479	0.0005	0.015384	0.13	6.15	0.66	0.514905	0.856454	-5.2	hycB	formate hydrogenlyase subunit 2	0
EC958_3193	2.39	0.23	10.5831	0.0005	0.015384	-0.71	6.08	-3.2	0.00225738	0.0863228	-1.65	serA	D-3-phosphoglycerate dehydrogenase	8	ecos00260: Glycine, serine and threonine metabolism | ecos00270: Cysteine and methionine metabolism | ecos01200: Carbon metabolism | ecos01100: Metabolic pathways | ecos01230: Biosynthesis of amino acids | ecos01110: Biosynthesis of secondary metabolites | ecos01120: Microbial metabolism in diverse environments | ecos00680: Methane metabolism
EC958_3204	2.61	0.25	10.2768	0.0005	0.015384	-0.1	5.25	-0.39	0.698429	0.92246	-5.13		fructose-bisphosphate aldolase class II	9	ecos01110: Biosynthesis of secondary metabolites | ecos01230: Biosynthesis of amino acids | ecos01100: Metabolic pathways | ecos01200: Carbon metabolism | ecos00051: Fructose and mannose metabolism | ecos00680: Methane metabolism | ecos01120: Microbial metabolism in diverse environments | ecos00030: Pentose phosphate pathway | ecos00010: Glycolysis / Gluconeogenesis
EC958_3395	-2	0.19	-10.3707	0.0005	0.015384	-0.26	7.53	-2.35	0.0224195	0.264285	-3.39	yghZ	hypothetical protein	0
EC958_3493	-2.01	0.19	-10.3547	0.0005	0.015384	-0.19	7.75	-1.55	0.125707	0.529108	-4.76	ygjR	hypothetical oxidoreductase YgjR	0
EC958_3737	2.6	0.25	10.4608	0.0005	0.015384	-0.04	1.48	-0.05	0.963774	0.989653	-4.68	rpsG	30S ribosomal subunit protein S7	1	ecos03010: Ribosome
EC958_3738	2.34	0.22	10.5247	0.0005	0.015384							rpsL	30S ribosomal subunit protein S12	1	ecos03010: Ribosome
EC958_4003	-2.04	0.2	-10.2817	0.0005	0.015384	-0.27	9.26	-4.02	0.000173941	0.0173902	0.66	mtlA	mannitol-specific PTS system enzyme IIABC components	3	ecos01100: Metabolic pathways | ecos00051: Fructose and mannose metabolism | ecos02060: Phosphotransferase system (PTS)
EC958_4027	1.94	0.19	10.4431	0.0005	0.015384							rfaF	ADP-heptose--LPS heptosyltransferase II	2	ecos01100: Metabolic pathways | ecos00540: Lipopolysaccharide biosynthesis
EC958_4057	1.95	0.19	10.4757	0.0005	0.015384	-0.19	5.95	-1	0.320587	0.735218	-5.05	spoT	guanosine-3',5'-bis(Diphosphate)3'-pyrophosphohydrolase	2	ecos01100: Metabolic pathways | ecos00230: Purine metabolism
EC958_4177	2.33	0.23	10.2785	0.0005	0.015384							rpmH	50S ribosomal protein L34	1	ecos03010: Ribosome
EC958_4233	-2.34	0.23	-10.2863	0.0005	0.015384	0.15	6.04	0.85	0.396777	0.797053	-5.15	ilvM	acetolactate synthase II small subunit	8	ecos00770: Pantothenate and CoA biosynthesis | ecos01110: Biosynthesis of secondary metabolites | ecos00290: Valine, leucine and isoleucine biosynthesis | ecos01230: Biosynthesis of amino acids | ecos01210: 2-Oxocarboxylic acid metabolism | ecos01100: Metabolic pathways | ecos00650: Butanoate metabolism | ecos00660: C5-Branched dibasic acid metabolism
EC958_4480	2.46	0.23	10.5676	0.0005	0.015384	0.1	5.56	0.24	0.813895	0.950845	-4.93		glucose-6-phosphate isomerase	8	ecos01120: Microbial metabolism in diverse environments | ecos00520: Amino sugar and nucleotide sugar metabolism | ecos00500: Starch and sucrose metabolism | ecos01200: Carbon metabolism | ecos01100: Metabolic pathways | ecos01110: Biosynthesis of secondary metabolites | ecos00010: Glycolysis / Gluconeogenesis | ecos00030: Pentose phosphate pathway
EC958_4598	-2.05	0.2	-10.1828	0.0005	0.015384	-0.03	7.59	-0.25	0.803734	0.950796	-5.84	melR	MelR regulator of melibiose operon	0
EC958_0013	-1.93	0.19	-10.1481	0.0005	0.015384	-0.07	7.69	-0.66	0.509083	0.853213	-5.69		Methylthioribose kinase (MTR kinase)	2	ecos00270: Cysteine and methionine metabolism | ecos01100: Metabolic pathways
EC958_0211	-1.94	0.19	-10.0158	0.0006	0.015384	-0.08	6.53	-0.48	0.632242	0.902705	-5.45	leuD	3-isopropylmalate dehydratase small subunit	6	ecos01100: Metabolic pathways | ecos01230: Biosynthesis of amino acids | ecos01210: 2-Oxocarboxylic acid metabolism | ecos00290: Valine, leucine and isoleucine biosynthesis | ecos01110: Biosynthesis of secondary metabolites | ecos00660: C5-Branched dibasic acid metabolism
EC958_0300	2.16	0.21	10.0323	0.0006	0.015384	0.02	7.09	0.13	0.897777	0.973247	-5.69	fhuD	ferrichrome-binding periplasmic protein	1	ecos02010: ABC transporters
EC958_0630	-2.02	0.2	-9.9476	0.0006	0.015384	0.23	4.78	0.8	0.429453	0.812306	-4.91	ybbJ	hypothetical protein	0
EC958_0664	2.27	0.23	9.8403	0.0006	0.015384	0.14	3.92	0.34	0.732216	0.929671	-4.92	ppiB	peptidyl-prolyl cis-trans isomerase B (rotamase B)	0
EC958_0769	-1.85	0.19	-9.8976	0.0006	0.015384	0.17	8.36	1.72	0.0911011	0.473907	-4.7	ybeK	hypothetical protein	0
EC958_0802	2	0.21	9.7126	0.0006	0.015384	-0.39	4.52	-0.93	0.357385	0.766179	-4.74	fldA	flavodoxin 1	0
EC958_0855	1.88	0.19	9.9491	0.0006	0.015384	-0.38	1.69	-0.4	0.689339	0.920301	-4.68	ybgC	cytoplasmic Tol-Pal protein	0
EC958_0887	1.97	0.2	10.0226	0.0006	0.015384	0.12	4.48	0.46	0.645285	0.905216	-5.11	bioB	biotin synthase	3	ecos01100: Metabolic pathways | ecos01240: Biosynthesis of cofactors | ecos00780: Biotin metabolism
EC958_1137	2.12	0.22	9.7021	0.0006	0.015384	-0.09	5.65	-0.36	0.72177	0.926302	-5.22	ycbK	hypothetical protein	0
EC958_1330	1.81	0.18	9.8071	0.0006	0.015384								probable ATPase YcfB	1	ecos04122: Sulfur relay system
EC958_1975	1.94	0.2	9.8164	0.0006	0.015384	-0.13	5.23	-0.48	0.633361	0.902943	-5.09	ynjB	hypothetical protein	0
EC958_2462	-1.83	0.19	-9.8462	0.0006	0.015384	0.03	6.72	0.22	0.823207	0.951625	-5.55	yehU	putative 2-component sensor protein	0
EC958_2488	-2.11	0.21	-9.9849	0.0006	0.015384	-0.18	5.96	-0.85	0.398113	0.797656	-5.07	galS	GalS transcriptional repressor	0
EC958_2665	1.82	0.19	9.7356	0.0006	0.015384	0.6	6.17	2.94	0.00479936	0.129076	-2.2	prmB	protein-(glutamine-N5) methyltransferase	0
EC958_2747	-1.83	0.19	-9.7572	0.0006	0.015384	0.12	6.17	0.64	0.526574	0.861572	-5.29	cysM	cysteine synthase B	3	ecos00270: Cysteine and methionine metabolism | ecos01100: Metabolic pathways | ecos01230: Biosynthesis of amino acids
EC958_2981	-2.18	0.22	-9.9547	0.0006	0.015384	0.43	6.64	2.89	0.00552628	0.131063	-2.21		hypothetical protein	0
EC958_3021	-1.85	0.19	-9.9902	0.0006	0.015384	-0.36	5.41	-1.38	0.171794	0.586072	-4.56	cysC	adenylylsulfate kinase	4	ecos00230: Purine metabolism | ecos01120: Microbial metabolism in diverse environments | ecos00920: Sulfur metabolism | ecos01100: Metabolic pathways
EC958_3022	-1.89	0.19	-9.776	0.0006	0.015384	-0.05	7.32	-0.44	0.661291	0.908351	-5.7	cysN	sulfate adenylyltransferase subunit 1	7	ecos01110: Biosynthesis of secondary metabolites | ecos00920: Sulfur metabolism | ecos01100: Metabolic pathways | ecos00230: Purine metabolism | ecos01120: Microbial metabolism in diverse environments | ecos00450: Selenocompound metabolism | ecos00261: Monobactam biosynthesis
EC958_3076	1.85	0.18	10.0059	0.0006	0.015384	0.22	6.8	1.58	0.119516	0.522326	-4.56	ygdE	hypothetical protein	0
EC958_3521	-2.15	0.21	-10.0377	0.0006	0.015384	0.04	8.28	0.46	0.649638	0.9055	-5.96	tdcA	tdc operon transcriptional activator	0
EC958_3573	-2.36	0.24	-10.0002	0.0006	0.015384	-0.13	7.85	-1.29	0.204037	0.619775	-5.16	argG	argininosuccinate synthetase	5	ecos01100: Metabolic pathways | ecos01230: Biosynthesis of amino acids | ecos01110: Biosynthesis of secondary metabolites | ecos00220: Arginine biosynthesis | ecos00250: Alanine, aspartate and glutamate metabolism
EC958_3613	-2.17	0.22	-10.0396	0.0006	0.015384	-0.26	8	-1.98	0.05263	0.386427	-4.08	gltD	glutamate synthase small subunit	6	ecos01110: Biosynthesis of secondary metabolites | ecos01230: Biosynthesis of amino acids | ecos01100: Metabolic pathways | ecos00250: Alanine, aspartate and glutamate metabolism | ecos01120: Microbial metabolism in diverse environments | ecos00910: Nitrogen metabolism
EC958_3979	1.94	0.19	9.9944	0.0006	0.015384	-0.25	8.38	-2.64	0.0107221	0.181221	-2.89	avtA	valine--pyruvate aminotransferase	3	ecos00290: Valine, leucine and isoleucine biosynthesis | ecos01110: Biosynthesis of secondary metabolites | ecos01100: Metabolic pathways
EC958_4052	1.85	0.18	10.0011	0.0006	0.015384	0.11	7.68	1.03	0.305576	0.724788	-5.37	yicC	putative alpha helix protein	0
EC958_4061	1.84	0.19	9.892	0.0006	0.015384	-0.22	8.71	-2.62	0.0112533	0.185042	-3.01	yicE	putative transport protein	0
EC958_4148	-1.83	0.18	-9.951	0.0006	0.015384	-0.14	9.11	-1.59	0.116543	0.517367	-5.04	ilvB	acetolactate synthase isozyme I large subunit	8	ecos00660: C5-Branched dibasic acid metabolism | ecos00290: Valine, leucine and isoleucine biosynthesis | ecos01110: Biosynthesis of secondary metabolites | ecos01210: 2-Oxocarboxylic acid metabolism | ecos01230: Biosynthesis of amino acids | ecos00650: Butanoate metabolism | ecos01100: Metabolic pathways | ecos00770: Pantothenate and CoA biosynthesis
EC958_4271	1.79	0.18	9.714	0.0006	0.015384	-2.55	1.15	-1.99	0.0519178	0.384551	-4.47	dapF	diaminopimelate epimerase	5	ecos01230: Biosynthesis of amino acids | ecos01110: Biosynthesis of secondary metabolites | ecos00300: Lysine biosynthesis | ecos01100: Metabolic pathways | ecos01120: Microbial metabolism in diverse environments
EC958_4273	2.28	0.23	9.9572	0.0006	0.015384	-0.67	5.61	-2.83	0.00652848	0.1425	-2.58	xerC	integrase/recombinase XerC	0
EC958_5096	2.5	0.25	9.8972	0.0006	0.015384							rplJ	50S ribosomal protein L8	1	ecos03010: Ribosome
EC958_4644	-2.18	0.22	-9.7078	0.0006	0.015384	0.21	6.69	1.24	0.220249	0.639025	-4.88	frdB	iron-sulfur protein subunit of fumarate reductase	9	ecos01200: Carbon metabolism | ecos01100: Metabolic pathways | ecos00650: Butanoate metabolism | ecos00190: Oxidative phosphorylation | ecos01110: Biosynthesis of secondary metabolites | ecos01120: Microbial metabolism in diverse environments | ecos02020: Two-component system | ecos00620: Pyruvate metabolism | ecos00020: Citrate cycle (TCA cycle)
EC958_4789	1.88	0.19	10.0216	0.0006	0.015384	-0.27	7.26	-1.95	0.0560921	0.392486	-4.06		transmembrane signal transducer for ferric citrate transport	1	ecos02020: Two-component system
EC958_0029	-1.85	0.19	-9.8699	0.0006	0.015384	0.06	6.17	0.34	0.737446	0.932038	-5.42		putative phosphotransferase enzyme IIB component	3	ecos00052: Galactose metabolism | ecos02060: Phosphotransferase system (PTS) | ecos01100: Metabolic pathways
EC958_0030	-1.86	0.19	-10.0257	0.0006	0.015384	-0.15	8.71	-1.68	0.0992444	0.488595	-4.82		putative endoglucanase with Zn-dependent exopeptidase domain	0
EC958_A0099	2.16	0.22	9.7071	0.0006	0.015384	0.05	8.37	0.29	0.773207	0.941356	-5.86		integral membrane protein	0
EC958_0188	1.76	0.18	9.5687	0.0007	0.015406	-1.55	2.41	-1.33	0.189188	0.601718	-4.55	pdxA	4-hydroxythreonine-4-phosphate dehydrogenase	3	ecos01100: Metabolic pathways | ecos01240: Biosynthesis of cofactors | ecos00750: Vitamin B6 metabolism
EC958_0255	1.82	0.19	9.6235	0.0007	0.015406	0.12	5.53	0.57	0.573826	0.880736	-5.19	pdhR	pyruvate dehydrogenase complex repressor	0
EC958_0261	-2.3	0.25	-9.3369	0.0007	0.015406	0.13	6.62	0.78	0.437533	0.820354	-5.31	yacL	hypothetical protein	0
EC958_0277	1.81	0.19	9.6164	0.0007	0.015406	-0.5	4.77	-1.99	0.0516963	0.383485	-3.87	panB	3-methyl-2-oxobutanoate hydroxymethyltransferase	4	ecos01240: Biosynthesis of cofactors | ecos01100: Metabolic pathways | ecos01110: Biosynthesis of secondary metabolites | ecos00770: Pantothenate and CoA biosynthesis
EC958_0354	1.73	0.18	9.4034	0.0007	0.015406	-0.17	6.8	-1.04	0.304877	0.724278	-5.12	dniR	cytochrome c552	0
EC958_0477	-1.93	0.2	-9.4803	0.0007	0.015406	-0.03	8.82	-0.39	0.695125	0.921293	-6.11	yahN	putative cytochrome subunit of dehydrogenase	0
EC958_0611	1.88	0.2	9.3272	0.0007	0.015406	0	5.47	0.01	0.99537	0.999017	-5.24	recR	recombination and repair protein RecR	1	ecos03440: Homologous recombination
EC958_0713	2	0.21	9.4915	0.0007	0.015406	-0.07	6.75	-0.48	0.636002	0.902943	-5.48	entC	isochorismate synthase	4	ecos01100: Metabolic pathways | ecos01110: Biosynthesis of secondary metabolites | ecos00130: Ubiquinone and other terpenoid-quinone biosynthesis | ecos01053: Biosynthesis of siderophore group nonribosomal peptides
EC958_0815	-2.02	0.22	-9.3494	0.0007	0.015406	0.16	3.98	0.42	0.674272	0.913914	-4.85	ybfA	hypothetical protein	0
EC958_4856	-2.39	0.25	-9.5783	0.0007	0.015406	0.75	3.53	1.65	0.105401	0.498892	-4.31		small toxic polypeptide	0
EC958_1139	2.11	0.22	9.3954	0.0007	0.015406	0.07	4.76	0.28	0.780077	0.942992	-5.16	aspC	aspartate transaminase	12	ecos01100: Metabolic pathways | ecos00400: Phenylalanine, tyrosine and tryptophan biosynthesis | ecos01230: Biosynthesis of amino acids | ecos00330: Arginine and proline metabolism | ecos01210: 2-Oxocarboxylic acid metabolism | ecos00401: Novobiocin biosynthesis | ecos00350: Tyrosine metabolism | ecos00360: Phenylalanine metabolism | ecos00270: Cysteine and methionine metabolism | ecos01110: Bios…
EC958_1326	1.76	0.19	9.3438	0.0007	0.015406	0.24	6.65	1.47	0.146371	0.557137	-4.64	phoQ	sensor protein PhoQ	2	ecos01503: Cationic antimicrobial peptide (CAMP) resistance | ecos02020: Two-component system
EC958_1390	2.3	0.24	9.5938	0.0007	0.015406	0.12	5.77	0.6	0.550969	0.872812	-5.16	sitC	SitB protein	1	ecos02010: ABC transporters
EC958_1391	2.44	0.26	9.391	0.0007	0.015406	0	5.64	0	0.999936	0.999936	-5.26	sitB	manganese/iron transport system ATP-binding protein	1	ecos02010: ABC transporters
EC958_1539	-2.36	0.25	-9.4618	0.0007	0.015406	-0.19	4.93	-0.55	0.58483	0.886318	-4.98		putative cell killing protein	0
EC958_1664	-2.46	0.26	-9.3234	0.0007	0.015406	-0.06	5.88	-0.28	0.779254	0.942974	-5.32	ydaA	hypothetical protein	0
EC958_4929	-2.4	0.25	-9.6005	0.0007	0.015406	0.65	4.23	1.9	0.0619083	0.405457	-4		hypothetical protein	0
EC958_1832	1.73	0.19	9.346	0.0007	0.015406	-0.4	5.55	-1.53	0.132157	0.538969	-4.4	manA	mannose-6-phosphate isomerase	6	ecos01240: Biosynthesis of cofactors | ecos00541: O-Antigen nucleotide sugar biosynthesis | ecos01100: Metabolic pathways | ecos01110: Biosynthesis of secondary metabolites | ecos00520: Amino sugar and nucleotide sugar metabolism | ecos00051: Fructose and mannose metabolism
EC958_1961	2.02	0.21	9.437	0.0007	0.015406							nadE	NH(3)-dependent NAD(+) synthetase	3	ecos01100: Metabolic pathways | ecos01240: Biosynthesis of cofactors | ecos00760: Nicotinate and nicotinamide metabolism
EC958_2000	-1.77	0.18	-9.6197	0.0007	0.015406	-0.35	4.25	-0.82	0.417379	0.806467	-4.75	msrB	methionine sulfoxide reductase B	0
EC958_2067	1.9	0.2	9.431	0.0007	0.015406	0.05	3.98	0.14	0.885457	0.970361	-4.95	yebF	hypothetical protein	0
EC958_2473	-2.07	0.22	-9.597	0.0007	0.015406	-0.11	6.16	-0.59	0.554607	0.87548	-5.3	yohC	hypothetical protein	0
EC958_2484	-1.71	0.18	-9.3546	0.0007	0.015406	-0.09	6.56	-0.56	0.57856	0.883298	-5.43	yeiA	hypothetical protein	4	ecos00770: Pantothenate and CoA biosynthesis | ecos00240: Pyrimidine metabolism | ecos00410: beta-Alanine metabolism | ecos01100: Metabolic pathways
EC958_2632	2.38	0.25	9.537	0.0007	0.015406	-1.64	2.56	-1.44	0.154079	0.568915	-4.55		acetate kinase	7	ecos00680: Methane metabolism | ecos01120: Microbial metabolism in diverse environments | ecos00430: Taurine and hypotaurine metabolism | ecos00640: Propanoate metabolism | ecos01200: Carbon metabolism | ecos01100: Metabolic pathways | ecos00620: Pyruvate metabolism
EC958_4998	-2.27	0.24	-9.3048	0.0007	0.015406	0.33	5.58	1.58	0.119755	0.522326	-4.39	yfdY	hypothetical protein	0
EC958_2780	2.22	0.23	9.5884	0.0007	0.015406	0.26	6.46	1.42	0.162311	0.576511	-4.69	talA	transaldolase A	6	ecos00030: Pentose phosphate pathway | ecos01120: Microbial metabolism in diverse environments | ecos01100: Metabolic pathways | ecos01200: Carbon metabolism | ecos01110: Biosynthesis of secondary metabolites | ecos01230: Biosynthesis of amino acids
EC958_2803	1.84	0.2	9.3396	0.0007	0.015406	0.19	6.74	1.1	0.27577	0.695131	-5.03		uracil phosphoribosyltransferase	2	ecos00240: Pyrimidine metabolism | ecos01100: Metabolic pathways
EC958_2816	1.9	0.2	9.3459	0.0007	0.015406	0.35	7.18	2.37	0.0211674	0.257316	-3.29	xseA	exodeoxyribonuclease VII large subunit	1	ecos03430: Mismatch repair
EC958_2979	1.86	0.2	9.5106	0.0007	0.015406	0.03	7.1	0.23	0.822733	0.951625	-5.65	hydN	electron transport protein HydN	0
EC958_3620	1.84	0.19	9.5671	0.0007	0.015406	0.15	5.72	0.73	0.465666	0.835261	-5.14	sspB	stringent starvation protein B	0
EC958_3965	1.72	0.18	9.3636	0.0007	0.015406	-1.73	1.86	-1.78	0.0797653	0.453809	-4.46	glyQ	glycine tRNA synthetase, alpha subunit	1	ecos00970: Aminoacyl-tRNA biosynthesis
EC958_4006	-2.49	0.26	-9.5149	0.0007	0.015406	0.13	7.73	0.38	0.703017	0.922538	-5.76		hypothetical protein	0
EC958_4026	2.01	0.22	9.2947	0.0007	0.015406	-0.41	2.94	-0.75	0.45907	0.833864	-4.7	rfaD	ADP-L-glycero-D-mannoheptose-6-epimerase	2	ecos00540: Lipopolysaccharide biosynthesis | ecos01100: Metabolic pathways
EC958_0186	1.68	0.18	9.0987	0.0008	0.015658	-0.25	4.36	-0.65	0.51642	0.856799	-4.84	apaG	hypothetical protein	0
EC958_0602	1.77	0.19	9.221	0.0008	0.015658	-0.01	6.97	-0.07	0.944863	0.980317	-5.66	acrA	acriflavine resistance protein A	2	ecos01501: beta-Lactam resistance | ecos01503: Cationic antimicrobial peptide (CAMP) resistance
EC958_0712	1.68	0.19	9.061	0.0008	0.015658	0.05	5.83	0.24	0.812329	0.950845	-5.3	fepB	ferrienterobactin-binding periplasmic protein	1	ecos02010: ABC transporters
EC958_1012	-1.92	0.21	-9.0239	0.0008	0.015658	0.7	1.52	0.66	0.512914	0.854874	-4.63		phage tail protein	0
EC958_1130	-2.03	0.22	-9.1297	0.0008	0.015658	0	6.49	-0.03	0.979922	0.993823	-5.52	ycbJ	hypothetical protein	0
EC958_1216	1.8	0.2	9.0203	0.0008	0.015658	0.28	6.22	1.53	0.130451	0.538344	-4.5	ycdO	protein YcdO	0
EC958_1291	1.96	0.22	9.0367	0.0008	0.015658	-0.2	5.86	-1.02	0.312405	0.728305	-4.88	fabF	3-oxoacyl-[acyl-carrier-protein] synthase II	5	ecos01212: Fatty acid metabolism | ecos01240: Biosynthesis of cofactors | ecos01100: Metabolic pathways | ecos00061: Fatty acid biosynthesis | ecos00780: Biotin metabolism
EC958_1329	1.67	0.18	9.1753	0.0008	0.015658	0.06	3.47	0.13	0.895641	0.971679	-4.85	ycfC	hypothetical protein	0
EC958_1475	2.05	0.23	9.1149	0.0008	0.015658							prsA	ribose-phosphate pyrophosphokinase	7	ecos00030: Pentose phosphate pathway | ecos01100: Metabolic pathways | ecos01200: Carbon metabolism | ecos01110: Biosynthesis of secondary metabolites | ecos01230: Biosynthesis of amino acids | ecos01120: Microbial metabolism in diverse environments | ecos00230: Purine metabolism
EC958_1678	-2.41	0.27	-9.0671	0.0008	0.015658	0.03	8.17	0.37	0.711579	0.924908	-5.94	ynaF	hypothetical protein	0
EC958_2032	-1.84	0.2	-8.9894	0.0008	0.015658	-0.38	6.24	-1.92	0.0594368	0.399644	-3.95	sdaA	L-serine dehydratase 1	6	ecos01100: Metabolic pathways | ecos01200: Carbon metabolism | ecos01110: Biosynthesis of secondary metabolites | ecos01230: Biosynthesis of amino acids | ecos00270: Cysteine and methionine metabolism | ecos00260: Glycine, serine and threonine metabolism
EC958_2270	-1.83	0.2	-9.0077	0.0008	0.015658	-0.09	3.31	-0.17	0.868786	0.96513	-4.78		hypothetical protein	0
EC958_2439	1.68	0.18	9.2002	0.0008	0.015658	0.03	5.96	0.12	0.903982	0.975692	-5.38	thiM	hydroxyethylthiazole kinase	3	ecos01100: Metabolic pathways | ecos01240: Biosynthesis of cofactors | ecos00730: Thiamine metabolism
EC958_2490	1.67	0.19	9.0094	0.0008	0.015658							folE	FolE subunit of GTP cyclohydrolase I	3	ecos01100: Metabolic pathways | ecos01240: Biosynthesis of cofactors | ecos00790: Folate biosynthesis
EC958_2591	1.68	0.18	9.2292	0.0008	0.015658	0.11	7.66	0.96	0.340208	0.752354	-5.44	yfbE	putative glutamine-scyllo-inositol transaminase	4	ecos00520: Amino sugar and nucleotide sugar metabolism | ecos02020: Two-component system | ecos01503: Cationic antimicrobial peptide (CAMP) resistance | ecos01100: Metabolic pathways
EC958_2635	1.76	0.19	9.1641	0.0008	0.015658	-0.45	5.46	-1.68	0.0982203	0.485978	-4.22		putative regulator	0
EC958_2643	-1.72	0.19	-9.0407	0.0008	0.015658	0.29	6.33	1.86	0.0687576	0.426643	-4.08	hisQ	histidine transport system permease protein HisQ	1	ecos02010: ABC transporters
EC958_2814	1.9	0.21	9.0283	0.0008	0.015658							guaA	glutamine-hydrolyzing amonia dependent GMP synthetase	2	ecos01100: Metabolic pathways | ecos00230: Purine metabolism
EC958_2871	1.71	0.19	9.0288	0.0008	0.015658	0.47	5.77	2.15	0.0358427	0.334232	-3.6	recO	DNA repair protein RecO	1	ecos03440: Homologous recombination
EC958_2888	-1.64	0.18	-9.0325	0.0008	0.015658	0.6	4.74	1.82	0.074394	0.445912	-4.08	trxC	putative thioredoxin-like protein	0
EC958_3335	1.65	0.18	8.9989	0.0008	0.015658	-0.56	6.51	-3.12	0.00283897	0.101483	-1.73	kpsD	polysialic acid transport protein KpsD	0
EC958_3475	1.68	0.18	9.2237	0.0008	0.015658	-0.17	7.03	-1.04	0.301456	0.721185	-5.18	yqjH	hypothetical protein	0
EC958_3520	-1.75	0.19	-9.2115	0.0008	0.015658	1.08	9.4	4.11	0.000128832	0.0141228	0.78	tdcB	threonine dehydratase, catabolic	6	ecos00260: Glycine, serine and threonine metabolism | ecos00290: Valine, leucine and isoleucine biosynthesis | ecos01110: Biosynthesis of secondary metabolites | ecos01230: Biosynthesis of amino acids | ecos01100: Metabolic pathways | ecos01200: Carbon metabolism
EC958_3589	1.69	0.18	9.1874	0.0008	0.015658							murA	UDP-N-glucosamine 1-carboxyvinyltransferase	3	ecos00520: Amino sugar and nucleotide sugar metabolism | ecos00550: Peptidoglycan biosynthesis | ecos01100: Metabolic pathways
EC958_3642	1.72	0.19	9.0996	0.0008	0.015658	0.65	4.26	2.08	0.0423624	0.35684	-3.82	mreB	regulator of FtsI	0
EC958_3801	1.64	0.18	8.9851	0.0008	0.015658	-0.19	9.57	-2.92	0.00503695	0.129413	-2.47	yhgF	hypothetical protein	0
EC958_3920	2.33	0.25	9.2154	0.0008	0.015658	0.19	8.86	1.94	0.0578309	0.397912	-4.46	yhiX	transcriptional regulator GadX	0
EC958_0101	1.67	0.18	9.1547	0.0008	0.015658	-0.25	6.39	-1.41	0.163277	0.576511	-4.64	rimI	30S ribosomal subunit protein S18 acyltransferase	0
EC958_A0124	2.34	0.25	9.2114	0.0008	0.015658	0.4	8.38	2.58	0.0125014	0.198933	-2.95	blaOXA-1	OXA-1 beta-lactamase	1	ecos01501: beta-Lactam resistance
EC958_0185	1.66	0.19	8.8756	0.0009	0.0160808	0.38	4.34	1.06	0.293575	0.713053	-4.67	apaH	bis(5'-nucleosyl)-tetraphosphatase, symmetrical	2	ecos01100: Metabolic pathways | ecos00230: Purine metabolism
EC958_0420	1.73	0.2	8.7578	0.0009	0.0160808	-0.15	7.4	-1.07	0.288622	0.708669	-5.25	proB	glutamate 5-kinase	5	ecos00332: Carbapenem biosynthesis | ecos01100: Metabolic pathways | ecos00330: Arginine and proline metabolism | ecos01230: Biosynthesis of amino acids | ecos01110: Biosynthesis of secondary metabolites
EC958_0546	1.62	0.18	8.8587	0.0009	0.0160808							secD	protein-export membrane protein SecD	2	ecos03070: Bacterial secretion system | ecos03060: Protein export
EC958_0816	1.69	0.19	8.9182	0.0009	0.0160808	0.53	4.89	1.66	0.101828	0.49376	-4.23	ybgA	hypothetical protein	0
EC958_1255	-2.31	0.26	-8.7441	0.0009	0.0160808	0.24	6.12	1.33	0.188663	0.600577	-4.73	yceP	hypothetical protein	0
EC958_1527	1.89	0.21	8.81	0.0009	0.0160808	0.54	2.05	0.62	0.53455	0.864003	-4.67	tonB	energy transducing membrane protein TonB	0
EC958_1874	1.88	0.21	8.7575	0.0009	0.0160808	0.31	4.57	1	0.3236	0.738694	-4.76	gloA	lactoylglutathione lyase	2	ecos01100: Metabolic pathways | ecos00620: Pyruvate metabolism
EC958_2090	1.65	0.19	8.7571	0.0009	0.0160808	-0.92	3.94	-1.89	0.0633809	0.4086	-4.17	yecD	hypothetical protein	0
EC958_2117	2.01	0.23	8.8636	0.0009	0.0160808	0.15	5.86	0.67	0.507035	0.853213	-5.19	otsB	trehalose phosphatase	3	ecos01110: Biosynthesis of secondary metabolites | ecos00500: Starch and sucrose metabolism | ecos01100: Metabolic pathways
EC958_2333	-2.11	0.24	-8.9167	0.0009	0.0160808	-0.02	6.6	-0.15	0.883022	0.969712	-5.58		hypothetical protein	0
EC958_2492	1.72	0.19	8.9218	0.0009	0.0160808	-0.12	7.5	-1.03	0.308731	0.726323	-5.31	cirA	colicin I receptor	0
EC958_2944	1.61	0.18	8.8777	0.0009	0.0160808	0.13	6.88	0.95	0.345399	0.75847	-5.25	proX	glycine betaine-binding periplasmic protein	1	ecos02010: ABC transporters
EC958_2948	1.63	0.19	8.7765	0.0009	0.0160808	0.09	5.13	0.33	0.743458	0.932829	-5.11	ygaH	hypothetical protein	0
EC958_3333	1.77	0.2	8.8964	0.0009	0.0160808	-0.24	8.18	-2.43	0.018242	0.242646	-3.32	kpsF	polysialic acid capsule synthesis protein KpsF	2	ecos00540: Lipopolysaccharide biosynthesis | ecos01100: Metabolic pathways
EC958_3336	1.67	0.19	8.871	0.0009	0.0160808	-0.05	5.22	-0.19	0.849373	0.959685	-5.19	kpsU	3-deoxy-manno-octulosonate cytidylyltransferase	2	ecos00540: Lipopolysaccharide biosynthesis | ecos01100: Metabolic pathways
EC958_3419	1.64	0.18	8.8999	0.0009	0.0160808	-0.37	6.42	-2.09	0.041595	0.355972	-3.73	ygiV	hypothetical protein	0
EC958_3639	1.65	0.19	8.8028	0.0009	0.0160808	0.02	6.38	0.09	0.924782	0.977571	-5.51	yhdE	maf-like protein YhdE	0
EC958_3678	-2.26	0.25	-8.9433	0.0009	0.0160808	0.2	7.27	1.49	0.141527	0.55321	-4.77		hypothetical protein	0
EC958_3740	1.64	0.18	8.98	0.0009	0.0160808	0.02	0.68	0.02	0.987483	0.995597	-4.65	yheM	hypothetical protein	1	ecos04122: Sulfur relay system
EC958_3781	1.96	0.22	8.9562	0.0009	0.0160808	0.14	5.66	0.8	0.425949	0.811092	-5.14	aroK	shikimate kinase I	4	ecos01110: Biosynthesis of secondary metabolites | ecos01230: Biosynthesis of amino acids | ecos01100: Metabolic pathways | ecos00400: Phenylalanine, tyrosine and tryptophan biosynthesis
EC958_4392	1.86	0.21	8.8301	0.0009	0.0160808	-0.14	7.52	-1.21	0.231773	0.641739	-5.15	sodA	Mn superoxide dismutase	0
EC958_5108	1.61	0.18	8.8637	0.0009	0.0160808	-0.1	2.97	-0.21	0.833179	0.954188	-4.8	hemE	Uroporphyrinogen decarboxylase	4	ecos00860: Porphyrin and chlorophyll metabolism | ecos01110: Biosynthesis of secondary metabolites | ecos01100: Metabolic pathways | ecos01240: Biosynthesis of cofactors
EC958_4643	-1.88	0.21	-8.7688	0.0009	0.0160808	0	6	0	0.99734	0.999163	-5.32	frdC	fumarate reductase 15 kDa hydrophobic protein	9	ecos00190: Oxidative phosphorylation | ecos01110: Biosynthesis of secondary metabolites | ecos01200: Carbon metabolism | ecos00650: Butanoate metabolism | ecos01100: Metabolic pathways | ecos02020: Two-component system | ecos01120: Microbial metabolism in diverse environments | ecos00620: Pyruvate metabolism | ecos00020: Citrate cycle (TCA cycle)
EC958_0106	1.67	0.19	8.7476	0.0009	0.0160808	-0.1	7.26	-0.76	0.449562	0.828746	-5.49	yjjU	hypothetical protein	0
EC958_A0144	-2.1	0.24	-8.8493	0.0009	0.0160808	0.16	8.51	1.12	0.268752	0.685655	-5.33		hypothetical protein	0
EC958_0312	1.83	0.21	8.5703	0.001	0.0165955	-0.81	3.32	-1.66	0.102277	0.49376	-4.33	dapD	2,3,4,5-tetrahydropyridine-2-carboxylate N-succinyltransferase	4	ecos01120: Microbial metabolism in diverse environments | ecos01230: Biosynthesis of amino acids | ecos01100: Metabolic pathways | ecos00300: Lysine biosynthesis
EC958_0879	1.85	0.21	8.6311	0.001	0.0165955	0.03	5.05	0.08	0.93531	0.978967	-5.12	ybhE	putative isomerase	5	ecos01200: Carbon metabolism | ecos01100: Metabolic pathways | ecos00030: Pentose phosphate pathway | ecos01110: Biosynthesis of secondary metabolites | ecos01120: Microbial metabolism in diverse environments
EC958_0996	1.96	0.23	8.5944	0.001	0.0165955							infA	protein chain initiation factor IF-1	0
EC958_1328	1.59	0.18	8.6241	0.001	0.0165955	-0.2	1.12	-0.2	0.838902	0.956532	-4.67	purB	adenylosuccinate lyase	5	ecos00230: Purine metabolism | ecos00250: Alanine, aspartate and glutamate metabolism | ecos01240: Biosynthesis of cofactors | ecos01100: Metabolic pathways | ecos01110: Biosynthesis of secondary metabolites
EC958_1444	-1.73	0.2	-8.5122	0.001	0.0165955	-0.2	6.21	-1.14	0.259418	0.674608	-4.88	ycgT	hypothetical protein	2	ecos01100: Metabolic pathways | ecos00561: Glycerolipid metabolism
EC958_1505	1.66	0.19	8.6177	0.001	0.0165955	0	6.03	-0.01	0.994107	0.998963	-5.37	purU	formyltetrahydrofolate deformylase	2	ecos00670: One carbon pool by folate | ecos00630: Glyoxylate and dicarboxylate metabolism
EC958_1841	-1.55	0.18	-8.5948	0.001	0.0165955	-0.22	6.3	-1.18	0.243851	0.656519	-4.87	malI	maltose regulon regulatory protein MalI	0
EC958_1952	1.62	0.19	8.5907	0.001	0.0165955	-0.32	3.12	-0.62	0.537711	0.865078	-4.74	cedA	cell division regulatory protein CedA	0
EC958_1972	1.6	0.18	8.6817	0.001	0.0165955	0.32	5.19	1.01	0.314784	0.730744	-4.79	ydjY	hypothetical protein	0
EC958_2049	1.68	0.19	8.6981	0.001	0.0165955	-0.15	5.06	-0.59	0.559489	0.876754	-5.09		carboxy-terminal protease for penicillin-binding protein 3	0
EC958_3175	1.59	0.18	8.7218	0.001	0.0165955	-0.06	6.29	-0.3	0.768745	0.939598	-5.44	dsbC	thiol:disulfide interchange protein DsbC	0
EC958_3194	1.92	0.22	8.6569	0.001	0.0165955	0.26	3.01	0.52	0.607773	0.89243	-4.78	rpiA	ribose-5-phosphate isomerase, constitutive	6	ecos01120: Microbial metabolism in diverse environments | ecos01110: Biosynthesis of secondary metabolites | ecos01230: Biosynthesis of amino acids | ecos01100: Metabolic pathways | ecos01200: Carbon metabolism | ecos00030: Pentose phosphate pathway
EC958_3234	1.56	0.18	8.6267	0.001	0.0165955	0.26	5.77	1.3	0.199791	0.614243	-4.71	yqgE	hypothetical protein	0
EC958_3590	1.61	0.19	8.5881	0.001	0.0165955	0.17	5.7	0.91	0.368121	0.773759	-5.01	yrbA	hypothetical protein	0
EC958_3909	1.6	0.18	8.6794	0.001	0.0165955	-0.04	7.45	-0.4	0.688865	0.920301	-5.73	chuU	putative permease of iron compound ABC transport system	0
EC958_3932	1.57	0.18	8.6781	0.001	0.0165955	-0.09	8.38	-0.92	0.3632	0.771507	-5.69	yhjJ	protein YhjJ	0
EC958_4021	1.56	0.18	8.5154	0.001	0.0165955	-0.24	9.12	-2.81	0.00679592	0.145573	-2.66	yibP	hypothetical protein	0
EC958_4178	1.61	0.18	8.7212	0.001	0.0165955	-0.29	3.79	-0.64	0.521587	0.859676	-4.76	rnpA	ribonuclease P protein component	0
EC958_4274	1.67	0.19	8.6518	0.001	0.0165955	0.01	7.31	0.09	0.929329	0.978233	-5.76	yigB	putative phosphatase	4	ecos01110: Biosynthesis of secondary metabolites | ecos01100: Metabolic pathways | ecos01240: Biosynthesis of cofactors | ecos00740: Riboflavin metabolism
EC958_4627	-1.91	0.22	-8.6795	0.001	0.0165955	-0.17	6.49	-0.66	0.512138	0.854372	-4.99	dcuA	DcuA dicarboxylate transporter	0
EC958_4731	-1.9	0.22	-8.5313	0.001	0.0165955	-2.03	7.37	-8.1	5.23824e-11	1.29201e-07	8.75	nrdD	Anaerobic ribonucleoside-triphosphate reductase	3	ecos01100: Metabolic pathways | ecos00240: Pyrimidine metabolism | ecos00230: Purine metabolism
EC958_0124	1.64	0.19	8.5345	0.001	0.0165955	-0.29	5.85	-1.3	0.197856	0.611586	-4.68	trpR	trp operon repressor	0
EC958_0549	-1.75	0.21	-8.4328	0.0011	0.0171453	-0.12	6.7	-0.75	0.456642	0.832451	-5.34		nucleoside channel; receptor of phage T6 and colicin K	0
EC958_0809	-1.92	0.23	-8.3508	0.0011	0.0171453	0.55	4.52	1.65	0.104144	0.497331	-4.25		hypothetical protein	0
EC958_1183	1.73	0.2	8.4626	0.0011	0.0171453	-0.22	7.18	-1.47	0.146274	0.557137	-4.72	appC	probable third cytochrome oxidase subunit I	2	ecos02020: Two-component system | ecos00190: Oxidative phosphorylation
EC958_1437	1.57	0.19	8.3209	0.0011	0.0171453	-0.34	5.77	-1.57	0.120909	0.524607	-4.36		hypothetical protein	0
EC958_1540	-1.79	0.21	-8.4597	0.0011	0.0171453	-0.27	2.93	-0.43	0.670929	0.913914	-4.74		hypothetical protein	0
EC958_1681	1.84	0.22	8.341	0.0011	0.0171453	0.09	4.32	0.23	0.817096	0.950845	-4.93		hypothetical protein	0
EC958_1859	1.59	0.19	8.3292	0.0011	0.0171453	-0.28	5.07	-0.92	0.36378	0.771507	-4.83	pdxY	pyridoxamine kinase	3	ecos00750: Vitamin B6 metabolism | ecos01100: Metabolic pathways | ecos01240: Biosynthesis of cofactors
EC958_1932	1.84	0.22	8.4386	0.0011	0.0171453	0.08	3.99	0.21	0.834551	0.95474	-4.89	btuE	vitamin B12 transport	3	ecos00590: Arachidonic acid metabolism | ecos00480: Glutathione metabolism | ecos01100: Metabolic pathways
EC958_2454	-2.24	0.27	-8.4207	0.0011	0.0171453	0.14	6.67	0.87	0.389236	0.79049	-5.25		hypothetical protein	0
EC958_2568	1.58	0.19	8.4293	0.0011	0.0171453	0.23	1.64	0.25	0.80315	0.950333	-4.69	ubiG	UbiG, subunit of 3-demethylubiquinone 3-methyltransferase / 2-octaprenyl-6-hydroxyphenolmethylase	4	ecos00130: Ubiquinone and other terpenoid-quinone biosynthesis | ecos01110: Biosynthesis of secondary metabolites | ecos01240: Biosynthesis of cofactors | ecos01100: Metabolic pathways
EC958_2630	-1.92	0.23	-8.4216	0.0011	0.0171453	0.29	5.71	1.42	0.161945	0.576511	-4.57	yfbV	hypothetical protein	0
EC958_2664	1.53	0.18	8.4841	0.0011	0.0171453	-0.27	3.44	-0.57	0.568301	0.879432	-4.81	aroC	chorismate synthase	4	ecos01100: Metabolic pathways | ecos00400: Phenylalanine, tyrosine and tryptophan biosynthesis | ecos01230: Biosynthesis of amino acids | ecos01110: Biosynthesis of secondary metabolites
EC958_5028	2.22	0.27	8.3335	0.0011	0.0171453							ptsH	phosphocarrier protein HPr	1	ecos02060: Phosphotransferase system (PTS)
EC958_2872	1.57	0.19	8.3152	0.0011	0.0171453	0.02	1.72	0.02	0.98409	0.994974	-4.69		GTP-binding protein era	0
EC958_2875	1.56	0.18	8.4483	0.0011	0.0171453	-0.19	4.96	-0.67	0.504255	0.852821	-4.93	lepA	GTP-binding elongation factor LepA	0
EC958_2933	1.61	0.19	8.4109	0.0011	0.0171453	0.08	8.41	0.94	0.351466	0.763046	-5.68	stpA	DNA-binding protein StpA	0
EC958_3760	1.52	0.18	8.3726	0.0011	0.0171453	0.06	7.49	0.48	0.629636	0.901334	-5.69	ppiA	peptidyl-prolyl cis-trans isomerase A (rotamase A)	1	ecos01503: Cationic antimicrobial peptide (CAMP) resistance
EC958_3942	1.71	0.2	8.3528	0.0011	0.0171453	-0.11	5.95	-0.51	0.613379	0.895736	-5.24	yhjT	hypothetical protein	0
EC958_4016	1.7	0.21	8.3019	0.0011	0.0171453	-1	2.36	-1.21	0.23279	0.642614	-4.56	gpsA	glycerol-3-phosphate dehydrogenase (NAD+)	2	ecos01110: Biosynthesis of secondary metabolites | ecos00564: Glycerophospholipid metabolism
EC958_4232	-1.56	0.19	-8.3813	0.0011	0.0171453	0.07	8.96	0.97	0.337337	0.74923	-5.79	ilvG	acetohydroxy acid synthase II	8	ecos00290: Valine, leucine and isoleucine biosynthesis | ecos01110: Biosynthesis of secondary metabolites | ecos01210: 2-Oxocarboxylic acid metabolism | ecos01230: Biosynthesis of amino acids | ecos01100: Metabolic pathways | ecos00650: Butanoate metabolism | ecos00660: C5-Branched dibasic acid metabolism | ecos00770: Pantothenate and CoA biosynthesis
EC958_0242	1.46	0.18	8.1459	0.0012	0.017993	-0.15	6.36	-0.88	0.381579	0.785285	-5.18	yacF	hypothetical protein	0
EC958_0338	1.57	0.19	8.2644	0.0012	0.017993	-0.09	4.93	-0.27	0.790128	0.946044	-5.07	yaeJ	hypothetical protein	0
EC958_0993	-2.17	0.27	-8.1687	0.0012	0.017993	0.28	4.8	1.11	0.270747	0.687631	-4.73	cspD	cold shock-like protein CspD	0
EC958_2001	2.17	0.27	8.1696	0.0012	0.017993							gapA	glyceraldehyde-3-phosphate dehydrogenase A	6	ecos00010: Glycolysis / Gluconeogenesis | ecos01120: Microbial metabolism in diverse environments | ecos01230: Biosynthesis of amino acids | ecos01110: Biosynthesis of secondary metabolites | ecos01200: Carbon metabolism | ecos01100: Metabolic pathways
EC958_2644	-1.61	0.2	-8.1552	0.0012	0.017993	0.3	5.5	1.33	0.189623	0.601937	-4.63	hisJ	histidine-binding periplasmic protein of high-affinity histidine transport system	1	ecos02010: ABC transporters
EC958_2844	1.48	0.18	8.1612	0.0012	0.017993	-0.04	3.14	-0.07	0.947994	0.981807	-4.8	suhB	inositol monophosphatase	4	ecos01110: Biosynthesis of secondary metabolites | ecos00521: Streptomycin biosynthesis | ecos00562: Inositol phosphate metabolism | ecos01100: Metabolic pathways
EC958_2876	1.61	0.2	8.1436	0.0012	0.017993	0.27	5.11	1.01	0.316073	0.732358	-4.83	rseC	sigma-E factor regulatory protein RseC	0
EC958_4028	1.59	0.19	8.1845	0.0012	0.017993	-0.08	3.64	-0.19	0.849684	0.959685	-4.9	rfaC	lipopolysaccharide heptosyltransferase-1	2	ecos00540: Lipopolysaccharide biosynthesis | ecos01100: Metabolic pathways
EC958_4312	-1.5	0.18	-8.2806	0.0012	0.017993	0.02	8.76	0.32	0.748078	0.933064	-6.14		hypothetical protein	2	ecos00052: Galactose metabolism | ecos01100: Metabolic pathways
EC958_4349	1.63	0.2	8.2524	0.0012	0.017993	1.85	7.71	13.75	1.27308e-19	6.2801e-16	26.53	typA	putative GTP-binding factor	0
EC958_4636	1.57	0.19	8.2468	0.0012	0.017993	-0.33	2.94	-0.45	0.651148	0.9055	-4.73		elongation factor P (EF-P)	0
EC958_0052	-1.47	0.18	-8.1959	0.0012	0.017993	-0.33	7.67	-2.92	0.00500712	0.129413	-2.16		fructuronate transporter	0
EC958_0121	1.57	0.19	8.2547	0.0012	0.017993	-0.09	7.39	-0.76	0.44978	0.828746	-5.53	yjjK	ABC transporter ATP-binding protein YjjK	0
EC958_0187	1.45	0.18	8.0911	0.0013	0.0182142	-0.29	4.9	-0.98	0.331589	0.744529	-4.8	ksgA	dimethyladenosine transferase	0
EC958_0697	-1.49	0.19	-8.0257	0.0013	0.0182142	0.16	8.27	1.7	0.0944368	0.477657	-4.69		Glycerol kinase	2	ecos00561: Glycerolipid metabolism | ecos01100: Metabolic pathways
EC958_0752	1.44	0.18	8.0094	0.0013	0.0182142	0.07	5.75	0.38	0.705066	0.922538	-5.28	rlpA	rare lipoprotein A	0
EC958_0759	1.46	0.18	8.107	0.0013	0.0182142							holA	DNA polymerase III, delta subunit	3	ecos03440: Homologous recombination | ecos03030: DNA replication | ecos03430: Mismatch repair
EC958_0929	-2	0.25	-8.0728	0.0013	0.0182142	0.62	3.02	1.14	0.259257	0.674608	-4.58		hypothetical protein	0
EC958_0932	1.49	0.19	7.9787	0.0013	0.0182142	-0.41	7.1	-2.68	0.00962067	0.171959	-2.66	ybiS	protein YbiS	0
EC958_1120	1.76	0.22	8.0239	0.0013	0.0182142	-1	1.3	-0.79	0.433076	0.817277	-4.62		cytidylate kinase	2	ecos01100: Metabolic pathways | ecos00240: Pyrimidine metabolism
EC958_1136	-1.95	0.24	-8.067	0.0013	0.0182142	0.19	7.15	1.45	0.153939	0.568915	-4.77	ycbB	hypothetical protein	0
EC958_2086	1.43	0.18	7.9671	0.0013	0.0182142	0.12	2.9	0.18	0.855633	0.961028	-4.78	ruvC	Crossover junction endodeoxyribonuclease RuvC	1	ecos03440: Homologous recombination
EC958_4961	-1.96	0.25	-7.9707	0.0013	0.0182142	0.27	6.34	1.41	0.164506	0.578118	-4.7		hypothetical protein	0
EC958_2319	-1.57	0.2	-8.023	0.0013	0.0182142	0.05	7.73	0.38	0.708371	0.924465	-5.83		putative carbohydrate kinase	0
EC958_2466	2	0.25	8.1039	0.0013	0.0182142	0.02	6.18	0.1	0.917215	0.977563	-5.44	yehY	hypothetical ABC transporter permease protein YehY	1	ecos02010: ABC transporters
EC958_2556	-1.43	0.18	-7.98	0.0013	0.0182142	0.12	8.22	1.23	0.222918	0.639683	-5.31	atoS	sensor protein AtoS	1	ecos02020: Two-component system
EC958_2592	1.6	0.2	7.9796	0.0013	0.0182142	0.05	7	0.31	0.758641	0.937469	-5.6		putative glycosyl transferase YfbF	3	ecos01503: Cationic antimicrobial peptide (CAMP) resistance | ecos00520: Amino sugar and nucleotide sugar metabolism | ecos01100: Metabolic pathways
EC958_2627	-1.46	0.18	-8.0564	0.0013	0.0182142	0.29	7.6	2.43	0.0182489	0.242646	-3.23	yfbS	putative transport protein	0
EC958_2640	-1.65	0.21	-8.0106	0.0013	0.0182142	0.1	6.27	0.63	0.52999	0.862421	-5.31	yfcH	putative sugar nucleotide epimerase	0
EC958_3048	2.14	0.26	8.1157	0.0013	0.0182142	0.82	1.98	1.12	0.267884	0.685655	-4.58		enolase	8	ecos01120: Microbial metabolism in diverse environments | ecos00680: Methane metabolism | ecos01110: Biosynthesis of secondary metabolites | ecos01230: Biosynthesis of amino acids | ecos01100: Metabolic pathways | ecos01200: Carbon metabolism | ecos03018: RNA degradation | ecos00010: Glycolysis / Gluconeogenesis
EC958_3184	-1.44	0.18	-8.0604	0.0013	0.0182142	-0.4	8.89	-5.22	2.73007e-06	0.00112228	4.54	gcvP	decarboxylating glycine dehydrogenase	5	ecos00260: Glycine, serine and threonine metabolism | ecos01110: Biosynthesis of secondary metabolites | ecos00630: Glyoxylate and dicarboxylate metabolism | ecos01200: Carbon metabolism | ecos01100: Metabolic pathways
EC958_3220	1.67	0.21	8.1206	0.0013	0.0182142	-0.02	5.11	-0.07	0.94636	0.980962	-5.15	tktA	transketolase 1	6	ecos01100: Metabolic pathways | ecos01200: Carbon metabolism | ecos01110: Biosynthesis of secondary metabolites | ecos01230: Biosynthesis of amino acids | ecos01120: Microbial metabolism in diverse environments | ecos00030: Pentose phosphate pathway
EC958_3892	-1.52	0.19	-7.9911	0.0013	0.0182142	-0.32	8.46	-3.76	0.000408524	0.0284663	-0.03	yhiP	hypothetical transporter YhiP	0
EC958_3939	1.59	0.2	8.1034	0.0013	0.0182142	-0.18	7.83	-1.74	0.0874505	0.466947	-4.54	yhjQ	hypothetical protein	0
EC958_4075	-1.61	0.2	-7.974	0.0013	0.0182142	0.09	11.66	2.34	0.0227935	0.266446	-4.47		putative transcriptional regulator	0
EC958_4702	1.46	0.18	8.0381	0.0013	0.0182142	-0.06	6.67	-0.38	0.704111	0.922538	-5.52	fklB	peptidyl-prolyl cis-trans isomerase	0
EC958_0061	1.59	0.2	8.1047	0.0013	0.0182142	-0.27	7.69	-2.27	0.0268055	0.289892	-3.55	iadA	isoaspartyl dipeptidase	0
EC958_0244	1.58	0.2	7.8252	0.0014	0.018599	0	7.88	0	0.996083	0.999017	-5.93	guaC	GMP reductase	2	ecos01100: Metabolic pathways | ecos00230: Purine metabolism
EC958_0416	1.43	0.18	7.9125	0.0014	0.018599	-0.19	6.12	-1.07	0.28999	0.710226	-4.95	gpt	xanthine-guanine phosphoribosyltransferase	3	ecos01110: Biosynthesis of secondary metabolites | ecos01100: Metabolic pathways | ecos00230: Purine metabolism
EC958_0702	1.69	0.21	7.9332	0.0014	0.018599	0.09	8.22	0.94	0.352483	0.76323	-5.61	fepA	ferrienterobactin receptor FepA	1	ecos02020: Two-component system
EC958_1262	-1.81	0.23	-7.9499	0.0014	0.018599	-0.02	6.09	-0.07	0.941896	0.979834	-5.37	yceH	hypothetical protein	0
EC958_1436	1.45	0.18	7.9117	0.0014	0.018599	0.18	4.94	0.53	0.59729	0.891895	-4.99	modD	putative pyrophosphorylase ModD	0
EC958_1861	1.57	0.2	7.9111	0.0014	0.018599							pdxH	pyridoxamine 5'-phosphate oxidase	4	ecos00750: Vitamin B6 metabolism | ecos01120: Microbial metabolism in diverse environments | ecos01240: Biosynthesis of cofactors | ecos01100: Metabolic pathways
EC958_1953	1.77	0.22	7.9199	0.0014	0.018599	0.03	6.9	0.19	0.847702	0.959209	-5.62	katE	catalase HPII	5	ecos00380: Tryptophan metabolism | ecos01200: Carbon metabolism | ecos01100: Metabolic pathways | ecos01110: Biosynthesis of secondary metabolites | ecos00630: Glyoxylate and dicarboxylate metabolism
EC958_2180	1.44	0.18	7.8465	0.0014	0.018599	-0.27	6.04	-1.42	0.160193	0.576511	-4.58	uvrC	excinuclease ABC subunit C	1	ecos03420: Nucleotide excision repair
EC958_2487	-1.41	0.18	-7.8545	0.0014	0.018599	-0.12	7.21	-0.87	0.389503	0.790707	-5.4	mglB	galactose-binding transport protein	2	ecos02030: Bacterial chemotaxis | ecos02010: ABC transporters
EC958_2601	1.49	0.19	7.9172	0.0014	0.018599	-0.15	5.6	-0.62	0.534551	0.864003	-5.11	menB	dihydroxynaphtoic acid synthetase	4	ecos01110: Biosynthesis of secondary metabolites | ecos01240: Biosynthesis of cofactors | ecos01100: Metabolic pathways | ecos00130: Ubiquinone and other terpenoid-quinone biosynthesis
EC958_2642	-1.46	0.19	-7.8549	0.0014	0.018599	0.24	6.52	1.31	0.196817	0.609682	-4.82	hisM	histidine transport system membrane protein M	1	ecos02010: ABC transporters
EC958_2869	1.42	0.18	7.8686	0.0014	0.018599							acpS	holo-[acyl-carrier protein] synthase	1	ecos00770: Pantothenate and CoA biosynthesis
EC958_2967	1.44	0.18	7.9512	0.0014	0.018599	0.17	7.41	1.23	0.222611	0.639197	-5.1	mltB	membrane-bound lytic murein transglycosylase B	0
EC958_3661	1.58	0.2	7.8208	0.0014	0.018599	0	6.8	0	0.996826	0.999017	-5.67	yhdG	putative dehydrogenase	0
EC958_3776	1.49	0.19	7.8879	0.0014	0.018599	0.07	7.07	0.46	0.646617	0.905216	-5.57		phosphoglycolate phosphatase	3	ecos00630: Glyoxylate and dicarboxylate metabolism | ecos01110: Biosynthesis of secondary metabolites | ecos01100: Metabolic pathways
EC958_4241	1.43	0.18	7.9142	0.0014	0.018599	0.05	8.46	0.57	0.568157	0.879432	-6	gppA	guanosine-5'-triphosphate, 3'-diphosphate pyrophosphatase	2	ecos00230: Purine metabolism | ecos01100: Metabolic pathways
EC958_4292	-1.7	0.21	-7.9464	0.0014	0.018599	0.14	9.47	2.28	0.0265972	0.289633	-3.94	metE	5-methyltetrahydropteroyltriglutamate-homocysteine methyltransferase	5	ecos00450: Selenocompound metabolism | ecos01100: Metabolic pathways | ecos01110: Biosynthesis of secondary metabolites | ecos01230: Biosynthesis of amino acids | ecos00270: Cysteine and methionine metabolism
EC958_4739	1.41	0.18	7.8835	0.0014	0.018599	-0.36	2.27	-0.6	0.548221	0.872031	-4.7	pyrB	aspartate carbamoyltransferase	4	ecos00250: Alanine, aspartate and glutamate metabolism | ecos00240: Pyrimidine metabolism | ecos01100: Metabolic pathways | ecos01240: Biosynthesis of cofactors
EC958_A0028	-1.75	0.22	-7.8868	0.0014	0.018599							sok		0
EC958_A0149	-1.99	0.25	-7.8397	0.0014	0.018599	-0.08	4.96	-0.23	0.818099	0.950845	-5		toxin-antitoxin system, antitoxin component, AbrB family	0
EC958_0271	-1.41	0.18	-7.7084	0.0015	0.0189458	0.29	5.47	1.32	0.19136	0.603182	-4.64	yadI	putative PTS system IIA component YadI	0
EC958_0673	1.84	0.24	7.7166	0.0015	0.0189458	0.16	9.35	1.98	0.0528569	0.386427	-4.49	ompT	outer membrane protein 3b (a), protease VII	0
EC958_0886	1.4	0.18	7.7634	0.0015	0.0189458	-0.16	5.3	-0.77	0.446726	0.828607	-5.13	bioA	adenosylmethionine-8-amino-7-oxononanoate aminotransferase	3	ecos00780: Biotin metabolism | ecos01240: Biosynthesis of cofactors | ecos01100: Metabolic pathways
EC958_0889	1.5	0.19	7.7654	0.0015	0.0189458	-0.11	5.45	-0.58	0.565816	0.877311	-5.3	bioC	biotin synthesis protein BioC	3	ecos00780: Biotin metabolism | ecos01100: Metabolic pathways | ecos01240: Biosynthesis of cofactors
EC958_0994	-2.04	0.26	-7.7091	0.0015	0.0189458	0.39	4.2	1.08	0.284128	0.705291	-4.67	clpS	ATP-dependent Clp protease adaptor protein	0
EC958_1413	1.66	0.21	7.7647	0.0015	0.0189458	0.07	6.18	0.39	0.699149	0.92246	-5.39	minD	cell division inhibitor, membrane ATPase MinD	0
EC958_1831	-1.45	0.19	-7.7236	0.0015	0.0189458	-0.3	6.04	-1.57	0.121544	0.524607	-4.42	fumA	fumarase A	6	ecos01120: Microbial metabolism in diverse environments | ecos00620: Pyruvate metabolism | ecos00020: Citrate cycle (TCA cycle) | ecos01110: Biosynthesis of secondary metabolites | ecos01200: Carbon metabolism | ecos01100: Metabolic pathways
EC958_1973	1.45	0.19	7.809	0.0015	0.0189458	0.31	4.23	0.76	0.449007	0.828746	-4.81	ydjZ	hypothetical protein	0
EC958_2464	1.58	0.21	7.6769	0.0015	0.0189458	0.06	5.45	0.28	0.776995	0.94198	-5.19	yehW	putative transport system permease protein	1	ecos02010: ABC transporters
EC958_5016	1.6	0.21	7.7649	0.0015	0.0189458							gltX	glutamate--tRNA ligase	6	ecos00860: Porphyrin and chlorophyll metabolism | ecos01120: Microbial metabolism in diverse environments | ecos01110: Biosynthesis of secondary metabolites | ecos01100: Metabolic pathways | ecos00970: Aminoacyl-tRNA biosynthesis | ecos01240: Biosynthesis of cofactors
EC958_2796	1.59	0.21	7.6911	0.0015	0.0189458	0.1	6	0.48	0.632002	0.902705	-5.23	gcvR	glycine cleavage system transcriptional repressor	1	ecos02026: Biofilm formation - Escherichia coli
EC958_3171	1.51	0.19	7.744	0.0015	0.0189458	0.15	3.68	0.42	0.674497	0.913914	-4.89	lysS	lysine tRNA synthetase	1	ecos00970: Aminoacyl-tRNA biosynthesis
EC958_3239	1.85	0.24	7.7999	0.0015	0.0189458	-0.28	3.98	-0.7	0.489402	0.846203	-4.82	yggU	hypothetical protein	0
EC958_3876	-1.67	0.22	-7.6971	0.0015	0.0189458	0.13	9.55	1.78	0.0812238	0.45471	-4.9		putative regulator	0
EC958_4106	1.41	0.18	7.7184	0.0015	0.0189458	0.4	6.45	2.53	0.0143542	0.212004	-2.95		hypothetical protein	0
EC958_4147	-1.48	0.19	-7.7492	0.0015	0.0189458	-0.01	7.9	-0.05	0.957068	0.98652	-5.99	ilvN	acetolactate synthase isozyme I small subunit	8	ecos00770: Pantothenate and CoA biosynthesis | ecos00660: C5-Branched dibasic acid metabolism | ecos00290: Valine, leucine and isoleucine biosynthesis | ecos01110: Biosynthesis of secondary metabolites | ecos01210: 2-Oxocarboxylic acid metabolism | ecos01230: Biosynthesis of amino acids | ecos01100: Metabolic pathways | ecos00650: Butanoate metabolism
EC958_4248	1.38	0.18	7.7424	0.0015	0.0189458	-0.06	7.94	-0.56	0.579729	0.883325	-5.81	rffE	UDP-N-acetylglucosamine 2-epimerase	4	ecos02020: Two-component system | ecos00541: O-Antigen nucleotide sugar biosynthesis | ecos00520: Amino sugar and nucleotide sugar metabolism | ecos01100: Metabolic pathways
EC958_4535	1.54	0.2	7.7822	0.0015	0.0189458	-0.08	7.87	-0.86	0.394665	0.795671	-5.59	yjcD	hypothetical protein	0
EC958_4711	-1.95	0.25	-7.7559	0.0015	0.0189458	0.14	6.62	0.78	0.438169	0.820923	-5.25	ytfK	hypothetical protein	0
EC958_0118	1.39	0.18	7.7119	0.0015	0.0189458	-0.76	5.84	-3.51	0.000891547	0.0478044	-1.09	serB	phosphoserine phosphatase	7	ecos00680: Methane metabolism | ecos01120: Microbial metabolism in diverse environments | ecos01230: Biosynthesis of amino acids | ecos01110: Biosynthesis of secondary metabolites | ecos01200: Carbon metabolism | ecos01100: Metabolic pathways | ecos00260: Glycine, serine and threonine metabolism
EC958_0531	1.37	0.18	7.6226	0.0016	0.019215	-0.07	7.08	-0.56	0.574651	0.88118	-5.52	rdgC	recombination-associated protein RdgC	0
EC958_0876	1.44	0.19	7.5811	0.0016	0.019215	-0.37	4.61	-0.92	0.360497	0.769507	-4.74	modB	molybdate transport permease protein	1	ecos02010: ABC transporters
EC958_1313	1.79	0.24	7.5875	0.0016	0.019215							locC	lipoprotein releasing system transmembrane protein LolC	1	ecos02010: ABC transporters
EC958_1974	1.55	0.2	7.5937	0.0016	0.019215	0.15	3.66	0.38	0.704638	0.922538	-4.87	ynjA	hypothetical protein	0
EC958_2593	1.4	0.18	7.6511	0.0016	0.019215	0.12	7.78	1.06	0.295054	0.713831	-5.37	yfbG	hypothetical protein	3	ecos01503: Cationic antimicrobial peptide (CAMP) resistance | ecos00520: Amino sugar and nucleotide sugar metabolism | ecos01100: Metabolic pathways
EC958_2654	1.37	0.18	7.6668	0.0016	0.019215	0.09	5.68	0.4	0.693181	0.921207	-5.25		USG-1 protein	0
EC958_2842	1.44	0.19	7.5609	0.0016	0.019215	0.08	4.38	0.22	0.829494	0.952509	-4.97	iscR	iscRSUA operon transcriptional regulator	0
EC958_3251	1.43	0.19	7.5798	0.0016	0.019215	-0.13	7.39	-0.98	0.33064	0.744251	-5.33	mutY	A/G-specific adenine glycosylase	1	ecos03410: Base excision repair
EC958_3438	1.64	0.21	7.6352	0.0016	0.019215	-0.36	7.44	-2.39	0.0202862	0.25399	-3.23	tolC	outer membrane protein TolC	4	ecos01501: beta-Lactam resistance | ecos03070: Bacterial secretion system | ecos02020: Two-component system | ecos01503: Cationic antimicrobial peptide (CAMP) resistance
EC958_3557	-1.88	0.25	-7.6315	0.0016	0.019215	0.04	6.17	0.23	0.819372	0.950845	-5.41	yhbT	hypothetical protein	0
EC958_3742	1.71	0.23	7.5773	0.0016	0.019215	0.21	6.94	1.51	0.136007	0.545909	-4.71	yheO	hypothetical protein	0
EC958_3824	-1.9	0.25	-7.5979	0.0016	0.019215	-0.23	8.58	-2.33	0.0237048	0.273129	-3.6	glgC	glucose-1-phosphate adenylyltransferase	5	ecos01110: Biosynthesis of secondary metabolites | ecos01100: Metabolic pathways | ecos00500: Starch and sucrose metabolism | ecos02026: Biofilm formation - Escherichia coli | ecos00520: Amino sugar and nucleotide sugar metabolism
EC958_3837	1.37	0.18	7.6385	0.0016	0.019215	-0.09	8.84	-0.99	0.324875	0.740235	-5.7		gamma-glutamyltranspeptidase	4	ecos00460: Cyanoamino acid metabolism | ecos00480: Glutathione metabolism | ecos00430: Taurine and hypotaurine metabolism | ecos01100: Metabolic pathways
EC958_3873	1.69	0.22	7.5677	0.0016	0.019215	-0.18	6.73	-1.1	0.274143	0.693096	-5.04	nikD	nickel transport ATP-binding protein NikD	1	ecos02010: ABC transporters
EC958_3890	-1.89	0.25	-7.6654	0.0016	0.019215	0.08	6.76	0.55	0.587654	0.888142	-5.49	uspB	stationary phase ethanol tolerance protein	0
EC958_3901	1.73	0.23	7.5518	0.0016	0.019215	0.28	10.19	4.92	7.82242e-06	0.00222926	3.42	yhiF	hypothetical transcriptional regulator YhiF	0
EC958_3919	1.66	0.22	7.5765	0.0016	0.019215	0.03	9.5	0.45	0.654064	0.906365	-6.31	yhiW	hypothetical transcriptional regulator YhiW	0
EC958_4242	1.62	0.21	7.6316	0.0016	0.019215	-0.06	8.37	-0.6	0.548356	0.872031	-5.89	rhlB	putative ATP-dependent RNA helicase	1	ecos03018: RNA degradation
EC958_4645	-1.74	0.23	-7.5969	0.0016	0.019215	-0.15	8.26	-1.46	0.150112	0.562619	-4.91	frdA	flavoprotein subunit of fumarate reductase	9	ecos01200: Carbon metabolism | ecos00650: Butanoate metabolism | ecos01100: Metabolic pathways | ecos00190: Oxidative phosphorylation | ecos01110: Biosynthesis of secondary metabolites | ecos01120: Microbial metabolism in diverse environments | ecos02020: Two-component system | ecos00620: Pyruvate metabolism | ecos00020: Citrate cycle (TCA cycle)
EC958_4759	1.52	0.2	7.6093	0.0016	0.019215	-0.2	7.34	-1.67	0.100886	0.493455	-4.53	yjgB	putative oxidoreductase	5	ecos01120: Microbial metabolism in diverse environments | ecos00281: Geraniol degradation | ecos01100: Metabolic pathways | ecos00010: Glycolysis / Gluconeogenesis | ecos01110: Biosynthesis of secondary metabolites
EC958_0080	-1.88	0.25	-7.656	0.0016	0.019215	-0.26	4.73	-0.81	0.418993	0.806883	-4.85		hypothetical protein	0
EC958_0298	1.76	0.23	7.4929	0.0017	0.0196786	-0.04	8.89	-0.48	0.630993	0.902467	-6.08	fhuA	ferrichrome outer membrane transporter	0
EC958_0341	1.32	0.18	7.4461	0.0017	0.0196786	0.44	1.12	0.4	0.693912	0.921207	-4.66	proS	prolyl-tRNA synthetase	1	ecos00970: Aminoacyl-tRNA biosynthesis
EC958_0934	1.33	0.18	7.4476	0.0017	0.0196786	0.25	6.62	1.57	0.123117	0.525379	-4.54	ybiV	hypothetical protein	0
EC958_1226	1.53	0.2	7.4967	0.0017	0.0196786	0.15	5.72	0.66	0.509709	0.853213	-5.15	ycdY	hypothetical protein	0
EC958_1639	-1.66	0.22	-7.5239	0.0017	0.0196786	0.18	6.36	1.07	0.289998	0.710226	-5.04	pspE	phage shock protein E	0
EC958_1978	1.37	0.18	7.5012	0.0017	0.0196786	-0.14	5.56	-0.58	0.5656	0.877311	-5.08	ynjE	thiosulfate sulfurtransferase YnjE	1	ecos04122: Sulfur relay system
EC958_2116	1.64	0.22	7.4612	0.0017	0.0196786	0.19	7.46	1.57	0.122217	0.524607	-4.71	otsA	trehalose-6-phosphate synthase	3	ecos00500: Starch and sucrose metabolism | ecos01100: Metabolic pathways | ecos01110: Biosynthesis of secondary metabolites
EC958_2271	-1.92	0.26	-7.4531	0.0017	0.0196786	-0.13	4.75	-0.4	0.68722	0.919885	-5		putative cell killing protein	0
EC958_2651	1.44	0.19	7.5278	0.0017	0.0196786	0.27	3.02	0.56	0.576474	0.882729	-4.77	accD	acetyl-coenzyme A carboxylase carboxyltransferase subunit beta	8	ecos01120: Microbial metabolism in diverse environments | ecos01110: Biosynthesis of secondary metabolites | ecos01100: Metabolic pathways | ecos00061: Fatty acid biosynthesis | ecos00640: Propanoate metabolism | ecos01200: Carbon metabolism | ecos01212: Fatty acid metabolism | ecos00620: Pyruvate metabolism
EC958_2861	1.47	0.2	7.4659	0.0017	0.0196786	0.19	5.89	0.79	0.431613	0.815453	-5.1	yfhG	hypothetical protein	0
EC958_2949	1.54	0.2	7.5248	0.0017	0.0196786	0.76	5.32	2.98	0.00419742	0.121512	-2.27	mprA	regulator of plasmid McrB operon	0
EC958_3877	-1.33	0.18	-7.4363	0.0017	0.0196786	0.06	9.19	0.83	0.407534	0.800663	-5.95		putative phosphotransferase system enzyme subunit	3	ecos02060: Phosphotransferase system (PTS) | ecos00052: Galactose metabolism | ecos01100: Metabolic pathways
EC958_3885	-1.55	0.21	-7.5225	0.0017	0.0196786	-0.33	7.89	-2.89	0.00549752	0.131063	-2.25	yhiI	putative membrane protein	0
EC958_4179	1.37	0.18	7.5006	0.0017	0.0196786	-0.63	2.41	-0.74	0.459962	0.833864	-4.65	yidC	Membrane protein insertase YidC	3	ecos03060: Protein export | ecos03070: Bacterial secretion system | ecos02024: Quorum sensing
EC958_4250	1.35	0.18	7.4399	0.0017	0.0196786	-0.11	8.3	-1.06	0.293865	0.713053	-5.51	rffG	dTDP-glucose 4,6-dehydratase	6	ecos00525: Acarbose and validamycin biosynthesis | ecos00523: Polyketide sugar unit biosynthesis | ecos00541: O-Antigen nucleotide sugar biosynthesis | ecos01110: Biosynthesis of secondary metabolites | ecos01100: Metabolic pathways | ecos00521: Streptomycin biosynthesis
EC958_4396	1.4	0.19	7.4432	0.0017	0.0196786	-1.19	7.64	-7.15	1.89836e-09	3.12153e-06	10.58	cpxA	sensor kinase-phosphotransferase CpxA	2	ecos01503: Cationic antimicrobial peptide (CAMP) resistance | ecos02020: Two-component system
EC958_0212	-1.38	0.19	-7.4223	0.0018	0.0200226	0.05	7.85	0.48	0.629947	0.901517	-5.81	leuC	3-isopropylmalate isomerase (dehydratase) subunit	6	ecos01100: Metabolic pathways | ecos01230: Biosynthesis of amino acids | ecos01210: 2-Oxocarboxylic acid metabolism | ecos01110: Biosynthesis of secondary metabolites | ecos00290: Valine, leucine and isoleucine biosynthesis | ecos00660: C5-Branched dibasic acid metabolism
EC958_0755	1.81	0.25	7.3386	0.0018	0.0200226	-0.39	4.82	-1.25	0.215606	0.634596	-4.57	ybeA	hypothetical protein	0
EC958_0817	1.35	0.18	7.3993	0.0018	0.0200226	-0.04	7.01	-0.27	0.791894	0.946632	-5.64	phrB	deoxyribodipyrimidine photolyase	0
EC958_1168	-1.43	0.19	-7.3443	0.0018	0.0200226	0.69	5.06	2.47	0.0165789	0.22781	-3.21	mgsA	methylglyoxal synthase	3	ecos01100: Metabolic pathways | ecos00640: Propanoate metabolism | ecos01120: Microbial metabolism in diverse environments
EC958_1860	1.58	0.21	7.4133	0.0018	0.0200226							tyrS	tyrosyl-tRNA synthetase	1	ecos00970: Aminoacyl-tRNA biosynthesis
EC958_1923	-1.56	0.21	-7.3934	0.0018	0.0200226	-0.06	7.76	-0.49	0.627314	0.900612	-5.76	ppsA	phosphoenolpyruvate synthase	7	ecos01110: Biosynthesis of secondary metabolites | ecos01100: Metabolic pathways | ecos01200: Carbon metabolism | ecos00680: Methane metabolism | ecos01120: Microbial metabolism in diverse environments | ecos00010: Glycolysis / Gluconeogenesis | ecos00620: Pyruvate metabolism
EC958_2181	1.56	0.21	7.3447	0.0018	0.0200226	0.05	6.15	0.22	0.824435	0.951625	-5.37	uvrY	putative 2-component transcriptional regulator	2	ecos02026: Biofilm formation - Escherichia coli | ecos02020: Two-component system
EC958_2226	1.39	0.19	7.387	0.0018	0.0200226	0.18	6.2	1.01	0.316677	0.733068	-5.05	dcm	DNA cytosine methylase	2	ecos01100: Metabolic pathways | ecos00270: Cysteine and methionine metabolism
EC958_2873	1.47	0.2	7.4046	0.0018	0.0200226	1.83	0.84	1.78	0.0802987	0.453809	-4.48		RNase III, ds RNA	0
EC958_3018	1.53	0.21	7.3801	0.0018	0.0200226	-0.07	5.39	-0.3	0.768289	0.939584	-5.19	ygbP	2-C-methyl-D-erythritol 4-phosphate cytidylyltransferase	3	ecos01100: Metabolic pathways | ecos01110: Biosynthesis of secondary metabolites | ecos00900: Terpenoid backbone biosynthesis
EC958_3647	1.69	0.23	7.4309	0.0018	0.0200226							accB	biotin carboxyl carrier protein (BCCP) of acetyl-CoA carboxylase	8	ecos00620: Pyruvate metabolism | ecos01212: Fatty acid metabolism | ecos01200: Carbon metabolism | ecos00640: Propanoate metabolism | ecos00061: Fatty acid biosynthesis | ecos01100: Metabolic pathways | ecos01110: Biosynthesis of secondary metabolites | ecos01120: Microbial metabolism in diverse environments
EC958_3854	1.39	0.19	7.333	0.0018	0.0200226	-0.16	7.96	-1.46	0.149736	0.562563	-4.94	livJ	Leu/Ile/Val-binding protein	2	ecos02024: Quorum sensing | ecos02010: ABC transporters
EC958_3887	1.77	0.24	7.3458	0.0018	0.0200226	-0.01	9.87	-0.17	0.864504	0.963862	-6.49	yhiM	hypothetical protein	0
EC958_4224	-1.88	0.25	-7.3825	0.0018	0.0200226	-0.11	8.07	-1.09	0.281151	0.703306	-5.43	rbsB	D-ribose-binding periplasmic protein	2	ecos02010: ABC transporters | ecos02030: Bacterial chemotaxis
EC958_4377	-1.32	0.18	-7.4296	0.0018	0.0200226	0.07	9.33	1.02	0.313908	0.730085	-5.84		formate dehydrogenase-O, large subunit	5	ecos00680: Methane metabolism | ecos01120: Microbial metabolism in diverse environments | ecos00630: Glyoxylate and dicarboxylate metabolism | ecos01200: Carbon metabolism | ecos01100: Metabolic pathways
EC958_5097	1.98	0.27	7.416	0.0018	0.0200226							rplL	hypothetical protein	1	ecos03010: Ribosome
EC958_4736	-1.35	0.18	-7.3435	0.0018	0.0200226	-0.11	9.34	-1.77	0.0818733	0.455488	-4.83	mgtA	magnesium-transporting ATPase, P-type 1	0
EC958_0107	1.34	0.18	7.3863	0.0018	0.0200226	-0.19	7.07	-1.34	0.187056	0.599186	-4.88	yjjV	putative deoxyribonuclease YjjV	0
EC958_0888	1.35	0.18	7.2982	0.0019	0.020426	-0.49	5.3	-2.03	0.0473304	0.372972	-3.79	bioF	8-amino-7-oxononanoate synthase	3	ecos00780: Biotin metabolism | ecos01100: Metabolic pathways | ecos01240: Biosynthesis of cofactors
EC958_0983	1.72	0.24	7.2363	0.0019	0.020426	0.25	7.19	1.8	0.0764799	0.449137	-4.29	poxB	pyruvate dehydrogenase	2	ecos00620: Pyruvate metabolism | ecos01100: Metabolic pathways
EC958_1389	1.81	0.25	7.2614	0.0019	0.020426	0.28	6.36	1.73	0.0893495	0.469895	-4.29	sitD	SitC protein	1	ecos02010: ABC transporters
EC958_1478	1.28	0.18	7.2404	0.0019	0.020426	-0.39	3	-0.64	0.526035	0.861572	-4.72	hemA	glutamyl-tRNA reductase	5	ecos01120: Microbial metabolism in diverse environments | ecos00860: Porphyrin and chlorophyll metabolism | ecos01100: Metabolic pathways | ecos01240: Biosynthesis of cofactors | ecos01110: Biosynthesis of secondary metabolites
EC958_1931	1.33	0.18	7.3104	0.0019	0.020426	-0.29	4.88	-0.93	0.356261	0.765937	-4.82	btuD	vitamin B12 transport ATP-binding protein BtuD	1	ecos02010: ABC transporters
EC958_2463	1.36	0.19	7.282	0.0019	0.020426	-0.15	5.34	-0.54	0.594516	0.890097	-5.11	yehV	putative transcriptional regulator	1	ecos02026: Biofilm formation - Escherichia coli
EC958_2603	1.46	0.2	7.2662	0.0019	0.020426	-0.06	7.35	-0.4	0.687936	0.919921	-5.66	menD	menaquinone biosynthesis protein MenD	4	ecos01110: Biosynthesis of secondary metabolites | ecos01100: Metabolic pathways | ecos01240: Biosynthesis of cofactors | ecos00130: Ubiquinone and other terpenoid-quinone biosynthesis
EC958_2653	1.29	0.18	7.2495	0.0019	0.020426	0.41	4.84	1.48	0.144514	0.55543	-4.43	truA	tRNA pseudouridylate synthase I	0
EC958_3461	1.39	0.19	7.2667	0.0019	0.020426	-0.85	4.11	-2	0.0508325	0.381669	-4.05		tRNA nucleotidyl transferase	0
EC958_3498	-1.33	0.18	-7.3198	0.0019	0.020426	-0.21	8.17	-2.24	0.0291742	0.306205	-3.7	uxaC	uronate isomerase	2	ecos00040: Pentose and glucuronate interconversions | ecos01100: Metabolic pathways
EC958_3612	-1.57	0.22	-7.2772	0.0019	0.020426	-0.22	9.62	-2.73	0.00853813	0.159656	-2.88	gltB	glutamate synthase [NADPH] large chain	6	ecos00250: Alanine, aspartate and glutamate metabolism | ecos01120: Microbial metabolism in diverse environments | ecos00910: Nitrogen metabolism | ecos01110: Biosynthesis of secondary metabolites | ecos01230: Biosynthesis of amino acids | ecos01100: Metabolic pathways
EC958_3838	-1.85	0.26	-7.2293	0.0019	0.020426	0.1	6.69	0.65	0.520882	0.859676	-5.44	yhhA	hypothetical protein	0
EC958_3872	1.63	0.22	7.2935	0.0019	0.020426	-0.04	7.52	-0.34	0.736053	0.931252	-5.72	nikC	nickel transport system permease protein NikC	1	ecos02010: ABC transporters
EC958_4098	-1.96	0.27	-7.3202	0.0019	0.020426	-0.16	8.13	-1.65	0.104406	0.497751	-4.74		DraP	0
EC958_4707	-1.33	0.18	-7.3035	0.0019	0.020426	-0.1	6.35	-0.46	0.645757	0.905216	-5.37	ytfH	hypothetical protein	0
EC958_A0098	1.59	0.22	7.2439	0.0019	0.020426	0.01	7.97	0.05	0.958177	0.98652	-5.77		ABC transporter permease protein	0
EC958_0160	1.27	0.18	7.1857	0.002	0.020888	-0.52	5.24	-1.82	0.0737727	0.445406	-4.06	slpA	probable FKBX-type 16kD peptidyl-prolylcis-trans isomerase (a rotamase)	0
EC958_0320	1.44	0.2	7.1292	0.002	0.020888							uppS	subunit of undecaprenyl diphosphate synthase	3	ecos00900: Terpenoid backbone biosynthesis | ecos00550: Peptidoglycan biosynthesis | ecos01110: Biosynthesis of secondary metabolites
EC958_0719	-1.63	0.23	-7.1523	0.002	0.020888	-0.16	2.46	-0.24	0.809397	0.950845	-4.73	ybdD	hypothetical protein	0
EC958_0748	1.34	0.19	7.1776	0.002	0.020888	0.41	3.94	1.32	0.191659	0.603421	-4.54	lipB	lipoate-protein ligase B	3	ecos00785: Lipoic acid metabolism | ecos01100: Metabolic pathways | ecos01240: Biosynthesis of cofactors
EC958_0980	1.28	0.18	7.179	0.002	0.020888	0.27	6.36	1.46	0.150678	0.563101	-4.61	ybjS	hypothetical protein	0
EC958_4898	-1.56	0.22	-7.1939	0.002	0.020888	0.43	3.19	0.93	0.357933	0.767022	-4.67	ymgE	hypothetical protein	0
EC958_1878	-1.63	0.23	-7.1999	0.002	0.020888	-0.01	5.66	-0.05	0.958448	0.98652	-5.32	sodB	superoxide dismutase, iron	0
EC958_2055	1.87	0.26	7.1811	0.002	0.020888	0.13	3.68	0.27	0.785937	0.944421	-4.85	yebV	hypothetical protein	0
EC958_2282	-1.7	0.24	-7.1982	0.002	0.020888	-0.09	5.08	-0.27	0.787635	0.945354	-5.12		hypothetical protein	0
EC958_2420	1.29	0.18	7.1546	0.002	0.020888	-0.21	7.09	-1.48	0.143864	0.55543	-4.69	yegQ	hypothetical protein	0
EC958_2625	1.44	0.2	7.2119	0.002	0.020888	0.02	7.94	0.19	0.853661	0.961028	-5.91		putative aminotransferase	7	ecos00250: Alanine, aspartate and glutamate metabolism | ecos01110: Biosynthesis of secondary metabolites | ecos00290: Valine, leucine and isoleucine biosynthesis | ecos00220: Arginine biosynthesis | ecos01210: 2-Oxocarboxylic acid metabolism | ecos01230: Biosynthesis of amino acids | ecos01100: Metabolic pathways
EC958_2663	1.27	0.18	7.1962	0.002	0.020888	-0.29	6.1	-1.5	0.139049	0.550064	-4.51	mepA	penicillin-insensitive murein endopeptidase	0
EC958_2942	1.31	0.18	7.1487	0.002	0.020888	0.23	9.95	3.78	0.000378896	0.0270883	-0.17	proV	glycine betaine/L-proline transport ATP-binding protein ProV	1	ecos02010: ABC transporters
EC958_3337	1.27	0.18	7.1805	0.002	0.020888	-0.2	7.92	-2.04	0.0455606	0.366595	-4.04	kpsC	capsule polysaccharide export protein KpsC	0
EC958_0339	1.32	0.19	7.1114	0.0021	0.0214946	0.38	6	1.77	0.0822854	0.455571	-4.17	cutF	copper homeostasis protein CutF	1	ecos01503: Cationic antimicrobial peptide (CAMP) resistance
EC958_0884	1.24	0.18	7.0365	0.0021	0.0214946	0.37	7.44	3.31	0.00164185	0.0716223	-1.21	ybhC	putative lipoprotein YbhC	3	ecos00040: Pentose and glucuronate interconversions | ecos01100: Metabolic pathways | ecos02020: Two-component system
EC958_1401	-1.29	0.18	-7.1045	0.0021	0.0214946	0.15	2.18	0.2	0.841231	0.957056	-4.74		hypothetical protein	0
EC958_1477	1.35	0.19	7.0983	0.0021	0.0214946							hemM	outer membrane lipoprotein LolB	0
EC958_1840	1.51	0.21	7.0437	0.0021	0.0214946	0.24	7.43	2.13	0.0376573	0.338367	-3.8	hdhA	7-alpha-hydroxysteroid dehydrogenase	1	ecos00121: Secondary bile acid biosynthesis
EC958_1992	-1.5	0.21	-7.1188	0.0021	0.0214946	-0.01	7.31	-0.06	0.948779	0.982024	-5.7	ydjF	putative DEOR-type transcriptional regulator	0
EC958_2694	-1.29	0.18	-7.1035	0.0021	0.0214946	0.28	7.6	2.55	0.0136829	0.208327	-3.01		hypothetical protein	0
EC958_3648	1.41	0.2	7.1125	0.0021	0.0214946							accC	acetyl CoA carboxylase, biotin carboxylase subunit	8	ecos01120: Microbial metabolism in diverse environments | ecos01110: Biosynthesis of secondary metabolites | ecos00640: Propanoate metabolism | ecos01200: Carbon metabolism | ecos00061: Fatty acid biosynthesis | ecos01100: Metabolic pathways | ecos01212: Fatty acid metabolism | ecos00620: Pyruvate metabolism
EC958_3895	1.28	0.18	7.0372	0.0021	0.0214946	-0.05	7.64	-0.35	0.728496	0.927209	-5.79	yhiR	hypothetical protein	0
EC958_A0100	1.9	0.27	7.0749	0.0021	0.0214946	0.12	6.63	0.5	0.622393	0.899637	-5.3		34 kDa membrane antigen precursor	0
EC958_0276	1.42	0.2	6.9913	0.0022	0.0218213	-0.85	3.02	-1.41	0.163763	0.5774	-4.46	panC	Pantoate-beta-alanine ligase	5	ecos00770: Pantothenate and CoA biosynthesis | ecos00410: beta-Alanine metabolism | ecos01110: Biosynthesis of secondary metabolites | ecos01100: Metabolic pathways | ecos01240: Biosynthesis of cofactors
EC958_0516	-1.31	0.19	-7.0089	0.0022	0.0218213	0.29	4.67	0.84	0.405144	0.800079	-4.87	yaiZ	hypothetical protein	0
EC958_0805	1.54	0.22	7.0243	0.0022	0.0218213	0.12	6.09	0.57	0.569114	0.879524	-5.31	seqA	negative modulator of initiation of replication	0
EC958_1140	-1.39	0.2	-6.9572	0.0022	0.0218213	0.38	6.29	2.22	0.0307591	0.31415	-3.51	ompF	outer membrane protein F	2	ecos02020: Two-component system | ecos01501: beta-Lactam resistance
EC958_1301	1.47	0.21	7.0092	0.0022	0.0218213	0.59	4.52	2.16	0.0351221	0.332547	-3.67	ycfL	hypothetical protein	0
EC958_2361	-1.32	0.19	-7.0358	0.0022	0.0218213	-0.27	6.15	-1.41	0.165244	0.578118	-4.61	hisD	histidinol dehydrogenase	4	ecos01100: Metabolic pathways | ecos00340: Histidine metabolism | ecos01110: Biosynthesis of secondary metabolites | ecos01230: Biosynthesis of amino acids
EC958_5015	-1.26	0.18	-6.9548	0.0022	0.0218213	-0.07	4.73	-0.25	0.804923	0.950845	-5.05	yfeD	DNA binding domain, excisionase family	0
EC958_3025	-1.68	0.24	-6.9938	0.0022	0.0218213	0.03	7.57	0.29	0.772146	0.940982	-5.8		hypothetical protein	0
EC958_3206	1.37	0.2	6.9787	0.0022	0.0218213	0.46	6.96	3.39	0.00127266	0.0615493	-1.01		D-erythrose 4-phosphate dehydrogenase	3	ecos01100: Metabolic pathways | ecos01240: Biosynthesis of cofactors | ecos00750: Vitamin B6 metabolism
EC958_3959	1.38	0.2	6.98	0.0022	0.0218213	0.07	7.66	0.69	0.490496	0.846518	-5.68	yiaE	putative dehydrogenase	7	ecos01120: Microbial metabolism in diverse environments | ecos01100: Metabolic pathways | ecos01110: Biosynthesis of secondary metabolites | ecos00620: Pyruvate metabolism | ecos00030: Pentose phosphate pathway | ecos00260: Glycine, serine and threonine metabolism | ecos00630: Glyoxylate and dicarboxylate metabolism
EC958_4058	1.66	0.24	6.974	0.0022	0.0218213	-0.13	6.93	-1.01	0.316631	0.733068	-5.23	spoU	tRNA (Guanosine-2'-O-)-methyltransferase	0
EC958_4059	1.24	0.18	7.0201	0.0022	0.0218213	-0.3	8.44	-2.94	0.0048145	0.129076	-2.22	recG	ATP-dependent DNA helicase RecG	1	ecos03440: Homologous recombination
EC958_4264	1.31	0.19	6.9852	0.0022	0.0218213	-0.06	7.87	-0.57	0.568901	0.87947	-5.77	hemX	putative uroporphyrin-III C-methyltransferase	5	ecos00860: Porphyrin and chlorophyll metabolism | ecos01120: Microbial metabolism in diverse environments | ecos01110: Biosynthesis of secondary metabolites | ecos01240: Biosynthesis of cofactors | ecos01100: Metabolic pathways
EC958_4314	-1.29	0.18	-7.0308	0.0022	0.0218213	0.18	8.39	2.18	0.0331701	0.324357	-3.89	rmuC	DNA recombination protein RmuC	0
EC958_4434	-1.26	0.18	-6.9938	0.0022	0.0218213	0.08	9.34	1.17	0.245139	0.658287	-5.66	ptsA	phosphoenolpyruvate-protein phosphotransferase PtsA	0
EC958_5107	1.32	0.19	6.9637	0.0022	0.0218213	0.13	8.08	1.36	0.179344	0.590591	-5.12	nudC	NADH pyrophosphatase	2	ecos00760: Nicotinate and nicotinamide metabolism | ecos01100: Metabolic pathways
EC958_0161	1.22	0.18	6.8967	0.0023	0.0220456	-2.09	1.32	-1.52	0.134468	0.542668	-4.54	lytB	IspH protein	3	ecos00900: Terpenoid backbone biosynthesis | ecos01110: Biosynthesis of secondary metabolites | ecos01100: Metabolic pathways
EC958_0334	1.55	0.22	6.9186	0.0023	0.0220456	0.14	3.33	0.29	0.773934	0.941356	-4.85	mesJ	putative cell cycle protein MesJ	0
EC958_0559	1.24	0.18	6.8838	0.0023	0.0220456							ispA	geranyltranstransferase	3	ecos01100: Metabolic pathways | ecos01110: Biosynthesis of secondary metabolites | ecos00900: Terpenoid backbone biosynthesis
EC958_0626	1.82	0.26	6.9477	0.0023	0.0220456	-0.08	7.04	-0.51	0.614672	0.89582	-5.55	ybaS	probable glutaminase YbaS	5	ecos00471: D-Glutamine and D-glutamate metabolism | ecos02020: Two-component system | ecos00250: Alanine, aspartate and glutamate metabolism | ecos01100: Metabolic pathways | ecos00220: Arginine biosynthesis
EC958_1059	1.86	0.27	6.9239	0.0023	0.0220456	-0.2	5.19	-0.37	0.71019	0.924908	-4.83	pflB	formate acetyltransferase 1	5	ecos00640: Propanoate metabolism | ecos01100: Metabolic pathways | ecos00650: Butanoate metabolism | ecos00620: Pyruvate metabolism | ecos01120: Microbial metabolism in diverse environments
EC958_1142	1.43	0.21	6.9453	0.0023	0.0220456	-0.07	6.29	-0.33	0.743204	0.932829	-5.37	pncB	nicotinate phosphoribosyltransferase	3	ecos01100: Metabolic pathways | ecos01240: Biosynthesis of cofactors | ecos00760: Nicotinate and nicotinamide metabolism
EC958_1443	-1.24	0.18	-6.8924	0.0023	0.0220456	0.44	4.82	1.56	0.124691	0.52708	-4.35	ycgS	protein YcgS	2	ecos01100: Metabolic pathways | ecos00561: Glycerolipid metabolism
EC958_1497	-1.33	0.19	-6.8935	0.0023	0.0220456	-0.13	5.2	-0.39	0.698327	0.92246	-5.11	narI	nitrate reductase 1, cytochrome b (NR) gamma subunit	4	ecos01100: Metabolic pathways | ecos02020: Two-component system | ecos01120: Microbial metabolism in diverse environments | ecos00910: Nitrogen metabolism
EC958_1675	1.22	0.18	6.9368	0.0023	0.0220456	0.36	6.12	1.79	0.0792876	0.453809	-4.15	dbpA	ATP-independent RNA helicase DbpA	0
EC958_2781	1.68	0.24	6.8877	0.0023	0.0220456	0.03	7.18	0.22	0.830091	0.952509	-5.69	tktB	transketolase II	6	ecos00030: Pentose phosphate pathway | ecos01200: Carbon metabolism | ecos01100: Metabolic pathways | ecos01230: Biosynthesis of amino acids | ecos01110: Biosynthesis of secondary metabolites | ecos01120: Microbial metabolism in diverse environments
EC958_2947	1.25	0.18	6.8819	0.0023	0.0220456	0.17	6.6	0.99	0.324718	0.740235	-5.12	ygaZ	hypothetical protein	0
EC958_3003	-1.24	0.18	-6.873	0.0023	0.0220456	0.3	6.32	1.68	0.0989499	0.48812	-4.34	ygbI	hypothetical transcriptional regulator YgbI	0
EC958_3460	1.46	0.21	6.934	0.0023	0.0220456	0.04	6.83	0.24	0.808288	0.950845	-5.62	ygiM	hypothetical protein	0
EC958_3553	1.29	0.19	6.9066	0.0023	0.0220456	0.11	6.61	0.62	0.535092	0.864217	-5.35	yhbO	hypothetical protein	0
EC958_3775	1.36	0.2	6.9009	0.0023	0.0220456							trpS	tryptophan tRNA synthetase	1	ecos00970: Aminoacyl-tRNA biosynthesis
EC958_3903	1.66	0.24	6.9047	0.0023	0.0220456	0.01	8.94	0.07	0.943224	0.980241	-6.22	chuA	outer membrane hemin receptor ChuA	0
EC958_4418	1.28	0.18	6.9414	0.0023	0.0220456	0.19	8.06	1.83	0.0731235	0.444234	-4.47	ftsN	essential cell division protein	0
EC958_A0029	-1.84	0.27	-6.944	0.0023	0.0220456	0.48	4.67	1.12	0.266896	0.684364	-4.63	hok	post-segregational killing protein	0
EC958_0580	1.32	0.19	6.7988	0.0024	0.022582	0.19	7.52	1.64	0.107128	0.500995	-4.63	ybaU	peptidyl-prolyl cis-trans isomerase D	0
EC958_0581	-1.3	0.19	-6.8112	0.0024	0.022582	-0.1	6.3	-0.54	0.594451	0.890097	-5.34	ybaV	hypothetical protein	0
EC958_0798	1.28	0.19	6.8257	0.0024	0.022582	0.25	3.21	0.55	0.583374	0.8852	-4.82	glnS	glutaminyl-tRNA synthetase	2	ecos01100: Metabolic pathways | ecos00970: Aminoacyl-tRNA biosynthesis
EC958_1287	1.28	0.19	6.7956	0.0024	0.022582	0.39	0.57	0.37	0.715042	0.925783	-4.65	fabH	3-oxoacyl-[acyl-carrier-protein] synthase III	3	ecos00061: Fatty acid biosynthesis | ecos01100: Metabolic pathways | ecos01212: Fatty acid metabolism
EC958_1559	-1.2	0.18	-6.8147	0.0024	0.022582	0.06	4.4	0.19	0.847017	0.959209	-5.05		hypothetical protein	0
EC958_1614	1.25	0.18	6.8412	0.0024	0.022582							pyrF	orotidine-5'-phosphate decarboxylase	3	ecos01240: Biosynthesis of cofactors | ecos01100: Metabolic pathways | ecos00240: Pyrimidine metabolism
EC958_1896	1.62	0.24	6.8247	0.0024	0.022582	0.78	6.18	4.09	0.00013699	0.0143782	0.56	pykF	pyruvate kinase I	9	ecos00230: Purine metabolism | ecos01120: Microbial metabolism in diverse environments | ecos01100: Metabolic pathways | ecos01200: Carbon metabolism | ecos01110: Biosynthesis of secondary metabolites | ecos01230: Biosynthesis of amino acids | ecos00620: Pyruvate metabolism | ecos01240: Biosynthesis of cofactors | ecos00010: Glycolysis / Gluconeogenesis
EC958_2756	1.37	0.2	6.8599	0.0024	0.022582	0.05	6.43	0.32	0.74796	0.933064	-5.45	yfeX	hypothetical protein	0
EC958_3334	1.21	0.18	6.8084	0.0024	0.022582	-0.43	5.29	-1.62	0.111483	0.50857	-4.3	kpsE	polysialic acid capsule synthesis protein KpsE	1	ecos02010: ABC transporters
EC958_4244	1.67	0.24	6.8312	0.0024	0.022582	0.08	4.16	0.22	0.826495	0.952509	-4.92		transcription termination factor rho	1	ecos03018: RNA degradation
EC958_0273	1.41	0.21	6.784	0.0025	0.0229749	-2.01	2.49	-2.95	0.00467436	0.127652	-3.9	panD	aspartate 1-decarboxylase	5	ecos00770: Pantothenate and CoA biosynthesis | ecos00410: beta-Alanine metabolism | ecos01110: Biosynthesis of secondary metabolites | ecos01240: Biosynthesis of cofactors | ecos01100: Metabolic pathways
EC958_0517	1.4	0.21	6.7374	0.0025	0.0229749	-0.06	7.29	-0.46	0.65069	0.9055	-5.63	ddlA	D-alanine-D-alanine ligase A	4	ecos00550: Peptidoglycan biosynthesis | ecos00473: D-Alanine metabolism | ecos01100: Metabolic pathways | ecos01502: Vancomycin resistance
EC958_0950	1.36	0.2	6.7917	0.0025	0.0229749	0.45	6.12	2.38	0.0206364	0.255777	-3.22	yliJ	hypothetical GST-like protein YliJ	2	ecos00480: Glutathione metabolism | ecos01100: Metabolic pathways
EC958_0981	1.19	0.18	6.7818	0.0025	0.0229749	0.11	7.05	0.74	0.462957	0.833864	-5.4	ybjT	hypothetical protein	0
EC958_1121	1.7	0.25	6.7699	0.0025	0.0229749	0.11	1.81	0.16	0.871595	0.965383	-4.72	rpsA	30S ribosomal subunit protein S1	1	ecos03010: Ribosome
EC958_5197	1.28	0.19	6.7483	0.0025	0.0229749	-0.47	3.96	-1.06	0.292064	0.712256	-4.63		putative isomerase	0
EC958_1575	-1.36	0.2	-6.7454	0.0025	0.0229749	-0.08	6.81	-0.55	0.585348	0.886831	-5.5		putative Lom-like outer membrane protein of prophage	0
EC958_1827	1.19	0.18	6.7579	0.0025	0.0229749	0.07	4.59	0.22	0.827227	0.952509	-5.05	rstA	transcriptional regulatory protein RstA	1	ecos02020: Two-component system
EC958_2567	1.26	0.19	6.7783	0.0025	0.0229749	-0.42	3.46	-0.93	0.357079	0.766158	-4.68	gyrA	DNA gyrase subunit A	0
EC958_2758	1.26	0.19	6.7351	0.0025	0.0229749	-0.28	4.97	-0.95	0.344929	0.75826	-4.81	yfeZ	hypothetical protein	0
EC958_3247	1.21	0.18	6.7787	0.0025	0.0229749	-0.26	7.48	-2.31	0.0244115	0.277149	-3.45	yggN	hypothetical protein	0
EC958_3812	-1.24	0.18	-6.7557	0.0025	0.0229749	-0.04	9.26	-0.58	0.566837	0.878206	-6.13	malT	MalT-maltotriose-ATP transcriptional activator	0
EC958_5139	-1.23	0.18	-6.7809	0.0025	0.0229749	0.17	5.82	0.73	0.467856	0.835906	-5.17		hypothetical protein	0
EC958_0215	1.34	0.2	6.7012	0.0026	0.0235146	0.17	8.52	2.08	0.0418898	0.35628	-4.11		leu operon leader peptide	0
EC958_0749	-1.68	0.25	-6.7108	0.0026	0.0235146	1.08	2.1	1.78	0.0800272	0.453809	-4.32	ybeD	hypothetical protein	0
EC958_2115	-1.55	0.23	-6.6613	0.0026	0.0235146	0.5	6.38	2.81	0.00680167	0.145573	-2.38	yecG	hypothetical protein	0
EC958_2227	1.23	0.18	6.6628	0.0026	0.0235146	-0.1	4.59	-0.34	0.738348	0.932481	-5.01	yedJ	hypothetical protein	0
EC958_2362	-1.26	0.19	-6.6603	0.0026	0.0235146	-0.37	5.52	-1.7	0.0937295	0.475932	-4.2	hisC	histidinol-phosphate aminotransferase	8	ecos00360: Phenylalanine metabolism | ecos00350: Tyrosine metabolism | ecos00340: Histidine metabolism | ecos00401: Novobiocin biosynthesis | ecos01230: Biosynthesis of amino acids | ecos01110: Biosynthesis of secondary metabolites | ecos00400: Phenylalanine, tyrosine and tryptophan biosynthesis | ecos01100: Metabolic pathways
EC958_2957	1.39	0.21	6.6657	0.0026	0.0235146	0.12	5.51	0.57	0.571889	0.879928	-5.2	yqaA	hypothetical protein	0
EC958_3437	1.36	0.2	6.6885	0.0026	0.0235146	-0.09	6.49	-0.55	0.58379	0.885286	-5.39	yqiE	ADP-ribose pyrophosphatase	2	ecos00230: Purine metabolism | ecos01100: Metabolic pathways
EC958_4335	1.29	0.19	6.713	0.0026	0.0235146	0.2	7.07	1.41	0.163868	0.5774	-4.83	rdoA	hypothetical protein	0
EC958_4348	1.21	0.18	6.6725	0.0026	0.0235146	-0.03	3.22	-0.06	0.955705	0.986089	-4.8	glnA	glutamine synthetase	8	ecos02020: Two-component system | ecos00910: Nitrogen metabolism | ecos01120: Microbial metabolism in diverse environments | ecos00220: Arginine biosynthesis | ecos01230: Biosynthesis of amino acids | ecos01100: Metabolic pathways | ecos00250: Alanine, aspartate and glutamate metabolism | ecos00630: Glyoxylate and dicarboxylate metabolism
EC958_0555	1.2	0.18	6.613	0.0027	0.0236273	0.25	0.38	0.23	0.819407	0.950845	-4.66	thiL	thiamin-monophosphate kinase	3	ecos01100: Metabolic pathways | ecos01240: Biosynthesis of cofactors | ecos00730: Thiamine metabolism
EC958_0990	1.36	0.2	6.6168	0.0027	0.0236273	0.3	6.48	1.77	0.0822349	0.455571	-4.23	ybjX	hypothetical protein	0
EC958_1302	1.39	0.21	6.5986	0.0027	0.0236273	0.56	5.22	2.24	0.0293202	0.306434	-3.52		fibronectin-binding protein B	0
EC958_1311	1.16	0.18	6.6254	0.0027	0.0236273	0.11	7.29	0.83	0.411992	0.803678	-5.43		transcription-repair coupling factor	1	ecos03420: Nucleotide excision repair
EC958_1698	-1.61	0.24	-6.5998	0.0027	0.0236273	0.09	3.35	0.17	0.867721	0.96513	-4.8	ydcA	hypothetical protein	0
EC958_1823	1.28	0.19	6.6221	0.0027	0.0236273	-0.19	6.07	-1.03	0.308309	0.726323	-4.99		hypothetical protein	0
EC958_2228	1.32	0.2	6.6066	0.0027	0.0236273	-0.01	5.86	-0.05	0.958937	0.98652	-5.39		hypothetical protein	0
EC958_2648	1.38	0.21	6.6426	0.0027	0.0236273	-0.55	4.19	-1.38	0.174433	0.586558	-4.47	cvpA	colicin V production protein	0
EC958_2655	1.23	0.19	6.5951	0.0027	0.0236273	-0.69	1.88	-0.93	0.35722	0.766158	-4.62	pdxB	erythronate-4-phosphate dehydrogenase	3	ecos01240: Biosynthesis of cofactors | ecos01100: Metabolic pathways | ecos00750: Vitamin B6 metabolism
EC958_2896	-1.78	0.27	-6.6477	0.0027	0.0236273	0.2	8.29	1.99	0.0510838	0.382587	-4.17	clpB	heat shock protein	0
EC958_3240	1.2	0.18	6.6104	0.0027	0.0236273	0.32	5.34	1.19	0.237522	0.649498	-4.7	yggV	HAM1-like protein	2	ecos00230: Purine metabolism | ecos01100: Metabolic pathways
EC958_3558	1.2	0.18	6.5915	0.0027	0.0236273	-0.27	7.9	-2.5	0.0155506	0.220434	-3.13	yhbU	putative protease YhbU	0
EC958_3597	1.28	0.19	6.6255	0.0027	0.0236273	0.09	6.61	0.52	0.60662	0.89243	-5.43	yrbH	putative isomerase	2	ecos01100: Metabolic pathways | ecos00540: Lipopolysaccharide biosynthesis
EC958_4047	1.24	0.19	6.6517	0.0027	0.0236273	-0.32	3.53	-0.73	0.467058	0.835699	-4.76		flavoprotein affecting synthesis of DNA and pantothenate metabolism	3	ecos01240: Biosynthesis of cofactors | ecos01100: Metabolic pathways | ecos00770: Pantothenate and CoA biosynthesis
EC958_5112	1.17	0.18	6.6331	0.0027	0.0236273	0.04	7.56	0.3	0.767243	0.939584	-5.77	yjaH	hypothetical protein	0
EC958_4686	-1.59	0.24	-6.5918	0.0027	0.0236273	0.06	7.32	0.42	0.675778	0.914535	-5.72	yjfY	hypothetical protein	0
EC958_4788	1.17	0.18	6.6419	0.0027	0.0236273	-0.24	8.84	-3.33	0.00153967	0.0684252	-1.27	fecA	ferric citrate outer membrane transporter	0
EC958_0102	1.31	0.2	6.6531	0.0027	0.0236273	-0.2	6.46	-1.25	0.216451	0.635568	-4.85	yjjG	hypothetical protein	5	ecos00240: Pyrimidine metabolism | ecos00230: Purine metabolism | ecos01110: Biosynthesis of secondary metabolites | ecos00760: Nicotinate and nicotinamide metabolism | ecos01100: Metabolic pathways
EC958_A0084	-1.68	0.25	-6.6507	0.0027	0.0236273	0.5	3.73	1.12	0.268119	0.685655	-4.6	repA2	RepA2	0
EC958_0248	1.15	0.18	6.5474	0.0028	0.0239307	-1.14	3.82	-1.96	0.0555603	0.391958	-4.17	nadC	nicotinate-nucleotide pyrophosphorylase (carboxylating)	3	ecos00760: Nicotinate and nicotinamide metabolism | ecos01240: Biosynthesis of cofactors | ecos01100: Metabolic pathways
EC958_0364	1.23	0.19	6.5704	0.0028	0.0239307	0.05	6.78	0.34	0.735505	0.931089	-5.56	yafK	probable membrane protein	0
EC958_0753	1.18	0.18	6.5488	0.0028	0.0239307	-0.01	1.44	-0.01	0.994084	0.998963	-4.68	mrdB	rod shape-determining protein RodA	0
EC958_1003	-1.54	0.23	-6.5605	0.0028	0.0239307							lolA	outer membrane lipoproteins carrier protein	0
EC958_1344	-1.48	0.23	-6.5355	0.0028	0.0239307	1.58	1.87	2.07	0.0432854	0.358876	-4.22		Regulatory protein CI from bacteriophage origin	0
EC958_1471	1.22	0.18	6.5847	0.0028	0.0239307	0.58	3.86	1.31	0.196766	0.609682	-4.51	ychF	probable GTP-binding protein YchF	0
EC958_5162	-1.15	0.18	-6.5472	0.0028	0.0239307	0.27	4.78	0.96	0.340596	0.752618	-4.82		hypothetical protein	0
EC958_1509	1.4	0.21	6.5412	0.0028	0.0239307	0.41	3.45	0.93	0.357163	0.766158	-4.69	galU	glucose-1-phosphate uridylyltransferase	8	ecos00052: Galactose metabolism | ecos00541: O-Antigen nucleotide sugar biosynthesis | ecos01240: Biosynthesis of cofactors | ecos00520: Amino sugar and nucleotide sugar metabolism | ecos01100: Metabolic pathways | ecos00040: Pentose and glucuronate interconversions | ecos00500: Starch and sucrose metabolism | ecos01110: Biosynthesis of secondary metabolites
EC958_3017	1.16	0.18	6.584	0.0028	0.0239307							ygbB	2-C-methyl-D-erythritol 2,4-cyclodiphosphate synthase	3	ecos01100: Metabolic pathways | ecos01110: Biosynthesis of secondary metabolites | ecos00900: Terpenoid backbone biosynthesis
EC958_3660	1.16	0.18	6.5673	0.0028	0.0239307	-0.27	6.44	-1.53	0.131214	0.538872	-4.52	prmA	ribosomal protein L11 methyltransferase	0
EC958_3933	-1.15	0.18	-6.5813	0.0028	0.0239307	0.03	7.59	0.24	0.810757	0.950845	-5.86	dctA	DctA	1	ecos02020: Two-component system
EC958_4621	-1.17	0.18	-6.5392	0.0028	0.0239307	0.06	10.57	1.25	0.215316	0.634499	-5.92	cadB	probable cadaverine/lysine antiporter	0
EC958_4722	-1.15	0.18	-6.5503	0.0028	0.0239307	-0.13	7.52	-1.22	0.225785	0.640473	-5.15	ytfR	putative ATP-binding component of a transport system	1	ecos02010: ABC transporters
EC958_0028	-1.15	0.18	-6.5247	0.0028	0.0239307	-0.01	8.01	-0.12	0.902941	0.975565	-5.97		putative phosphotransferase enzyme IIC component	3	ecos02060: Phosphotransferase system (PTS) | ecos00052: Galactose metabolism | ecos01100: Metabolic pathways
EC958_1476	1.22	0.19	6.5215	0.0029	0.0243391							ychB	4-diphosphocytidyl-2C-methyl-D-erythritolkinase	3	ecos00900: Terpenoid backbone biosynthesis | ecos01110: Biosynthesis of secondary metabolites | ecos01100: Metabolic pathways
EC958_1488	-1.46	0.23	-6.4666	0.0029	0.0243391	-0.2	3.9	-0.45	0.65771	0.906826	-4.82	ychN	hypothetical protein	0
EC958_1846	1.3	0.2	6.4872	0.0029	0.0243391	0.06	7.18	0.41	0.683315	0.918972	-5.66		putative beta-lactam resistance protein	0
EC958_1904	-1.42	0.22	-6.4947	0.0029	0.0243391	-0.13	4.65	-0.4	0.692816	0.921207	-4.99	sufA	SufA scaffold protein for iron-sulfur cluster assembly	0
EC958_1945	1.54	0.24	6.5175	0.0029	0.0243391	0.12	6.02	0.51	0.613646	0.895794	-5.26	pfkB	6-phosphofructokinase II	10	ecos00052: Galactose metabolism | ecos00030: Pentose phosphate pathway | ecos00010: Glycolysis / Gluconeogenesis | ecos00051: Fructose and mannose metabolism | ecos00680: Methane metabolism | ecos01120: Microbial metabolism in diverse environments | ecos01110: Biosynthesis of secondary metabolites | ecos01230: Biosynthesis of amino acids | ecos01100: Metabolic pathways | ecos01200: Carbon metabol…
EC958_2677	1.17	0.18	6.4907	0.0029	0.0243391	-0.22	5.34	-0.87	0.38599	0.788718	-4.89	yfcZ	hypothetical protein	0
EC958_2683	1.52	0.23	6.4813	0.0029	0.0243391	0.53	6.93	4.25	8.25783e-05	0.0113155	1.29		hypothetical protein	0
EC958_2860	1.17	0.18	6.5055	0.0029	0.0243391	0.12	7.1	0.82	0.413663	0.804654	-5.35	yfhA	hypothetical protein	2	ecos02020: Two-component system | ecos02024: Quorum sensing
EC958_3174	1.17	0.18	6.4975	0.0029	0.0243391	-0.25	7.31	-2.11	0.0396044	0.346552	-3.8	recJ	single-stranded-DNA-specific exonuclease RecJ	3	ecos03410: Base excision repair | ecos03430: Mismatch repair | ecos03440: Homologous recombination
EC958_3277	-1.42	0.22	-6.5017	0.0029	0.0243391	-0.01	6.07	-0.04	0.97193	0.992451	-5.42		hypothetical protein	0
EC958_A0143	-1.42	0.22	-6.5048	0.0029	0.0243391	-0.04	7.7	-0.2	0.845839	0.959209	-5.66		hypothetical protein	2	ecos03430: Mismatch repair | ecos03420: Nucleotide excision repair
EC958_0243	1.16	0.18	6.4411	0.003	0.0246538	-0.6	3.79	-1.17	0.247701	0.662639	-4.58	coaE	dephospho-CoA kinase	3	ecos00770: Pantothenate and CoA biosynthesis | ecos01100: Metabolic pathways | ecos01240: Biosynthesis of cofactors
EC958_0508	1.19	0.18	6.4512	0.003	0.0246538	0.19	5.38	0.94	0.351468	0.763046	-4.98	hemB	delta-aminolevulinic acid dehydratase	5	ecos00860: Porphyrin and chlorophyll metabolism | ecos01120: Microbial metabolism in diverse environments | ecos01110: Biosynthesis of secondary metabolites | ecos01240: Biosynthesis of cofactors | ecos01100: Metabolic pathways
EC958_0515	-1.14	0.18	-6.4184	0.003	0.0246538	-0.15	4.95	-0.55	0.587201	0.888002	-5.02	yaiY	hypothetical protein	0
EC958_5164	-1.47	0.23	-6.4444	0.003	0.0246538	-0.18	3.45	-0.42	0.675323	0.914458	-4.83		hypothetical protein	0
EC958_5211	1.37	0.21	6.4603	0.003	0.0246538	-0.08	4.12	-0.19	0.846639	0.959209	-4.92		putative phage regulatory protein	0
EC958_2461	-1.12	0.17	-6.4156	0.003	0.0246538	0.38	5.12	1.8	0.0767836	0.44985	-4.08	yehT	hypothetical protein	0
EC958_2880	1.48	0.23	6.4102	0.003	0.0246538	-0.96	4.2	-2.13	0.0377397	0.338491	-3.91	nadB	L-aspartate oxidase	4	ecos00760: Nicotinate and nicotinamide metabolism | ecos01100: Metabolic pathways | ecos01240: Biosynthesis of cofactors | ecos00250: Alanine, aspartate and glutamate metabolism
EC958_2990	1.16	0.18	6.4424	0.003	0.0246538	0.28	7.94	2.39	0.0202131	0.253718	-3.34	hycC	formate hydrogenlyase subunit 3	0
EC958_3605	1.26	0.2	6.4212	0.003	0.0246538	0.04	5.75	0.17	0.863004	0.96295	-5.28	yhbJ	hypothetical protein	0
EC958_3739	1.35	0.21	6.4068	0.003	0.0246538	1.28	1.81	1.77	0.0822144	0.455571	-4.38	yheL	hypothetical protein	1	ecos04122: Sulfur relay system
EC958_4236	-1.18	0.18	-6.4477	0.003	0.0246538	-0.22	8.57	-2.08	0.0417337	0.35618	-4.07	ilvA	L-threonine dehydratase biosynthetic IlvA	6	ecos00260: Glycine, serine and threonine metabolism | ecos00290: Valine, leucine and isoleucine biosynthesis | ecos01110: Biosynthesis of secondary metabolites | ecos01230: Biosynthesis of amino acids | ecos01100: Metabolic pathways | ecos01200: Carbon metabolism
EC958_4719	-1.37	0.21	-6.4211	0.003	0.0246538	-0.3	6.49	-1.5	0.137995	0.548851	-4.56	chpA	toxin of the ChpB-ChpS toxin-antitoxin system	0
EC958_0082	-1.23	0.19	-6.4355	0.003	0.0246538	-0.14	7.65	-1.38	0.173505	0.586558	-4.99	yjiA	hypothetical protein	0
EC958_0758	1.15	0.18	6.3602	0.0031	0.0250738							ybeN	nicotinate-nucleotide adenylyltransferase	3	ecos00760: Nicotinate and nicotinamide metabolism | ecos01100: Metabolic pathways | ecos01240: Biosynthesis of cofactors
EC958_0948	-1.64	0.26	-6.3893	0.0031	0.0250738	0.47	5.25	1.78	0.0813003	0.45471	-4.11	yliH	hypothetical protein	0
EC958_4944	-1.12	0.18	-6.3524	0.0031	0.0250738	-0.19	5.66	-0.7	0.486691	0.845268	-5.07		hypothetical protein	0
EC958_2511	1.14	0.18	6.3511	0.0031	0.0250738	-0.1	6.49	-0.59	0.559498	0.876754	-5.35		hypothetical protein	0
EC958_3629	-1.43	0.22	-6.3749	0.0031	0.0250738	-0.17	5.58	-0.79	0.434633	0.818025	-5.09	argR	arginine repressor	0
EC958_3743	1.54	0.24	6.3853	0.0031	0.0250738	0.33	8.37	3.97	0.000205241	0.0184083	0.58	fkpA	FKBP-type peptidyl-prolyl cis-trans isomerase	0
EC958_4159	-1.23	0.19	-6.4007	0.0031	0.0250738	0.12	7.58	0.86	0.3932	0.794615	-5.56	ibpB	16 kDa heat shock protein B	0
EC958_4187	1.15	0.18	6.3516	0.0031	0.0250738	0.02	8.77	0.21	0.837668	0.955982	-6.16	yieG	putative membrane/transport protein	0
EC958_4247	1.12	0.18	6.3724	0.0031	0.0250738	0.07	8.53	0.76	0.448287	0.828607	-5.84	wzzE	lipopolysaccharide biosynthesis protein WzzE	0
EC958_0059	1.12	0.17	6.4042	0.0031	0.0250738	-0.07	7.71	-0.64	0.521983	0.859676	-5.72	yjiD	DNA replication/recombination/repair protein	0
EC958_0287	1.14	0.18	6.3258	0.0032	0.0254807	-0.02	7.4	-0.14	0.887653	0.971211	-5.77	yadB	hypothetical protein	0
EC958_1414	1.27	0.2	6.3032	0.0032	0.0254807	-0.31	6	-1.5	0.13898	0.550064	-4.49	minC	septum site-determining protein MinC	0
EC958_2064	1.12	0.18	6.3112	0.0032	0.0254807	-0.16	4.87	-0.52	0.608481	0.89243	-4.99	exoX	exodeoxyribonuclease X	1	ecos03430: Mismatch repair
EC958_2219	-1.55	0.24	-6.3461	0.0032	0.0254807	-0.29	4.1	-0.8	0.428347	0.812306	-4.77	yodD	hypothetical protein	0
EC958_2475	1.12	0.18	6.3008	0.0032	0.0254807	0	5.7	0.02	0.985019	0.994974	-5.29		putative oxidoreductase	0
EC958_2870	1.28	0.2	6.3413	0.0032	0.0254807							pdxJ	pyridoxal phosphate biosynthetic protein PdxJ	3	ecos01100: Metabolic pathways | ecos01240: Biosynthesis of cofactors | ecos00750: Vitamin B6 metabolism
EC958_2914	1.13	0.18	6.3348	0.0032	0.0254807	0.5	7.15	4.8	1.20612e-05	0.0029749	2.94	yfjD	hypothetical protein	0
EC958_3232	1.15	0.18	6.3177	0.0032	0.0254807	-0.15	6.35	-0.91	0.364609	0.772239	-5.14	yggJ	hypothetical protein	0
EC958_3777	1.18	0.19	6.3492	0.0032	0.0254807	-0.15	3.5	-0.31	0.754675	0.936567	-4.81		D-ribulose-5-phosphate 3-epimerase	7	ecos00030: Pentose phosphate pathway | ecos01230: Biosynthesis of amino acids | ecos01110: Biosynthesis of secondary metabolites | ecos01200: Carbon metabolism | ecos01100: Metabolic pathways | ecos00040: Pentose and glucuronate interconversions | ecos01120: Microbial metabolism in diverse environments
EC958_3908	1.44	0.23	6.3329	0.0032	0.0254807	0.04	6.35	0.26	0.798486	0.948911	-5.51	chuY	hypothetical protein	0
EC958_0455	-1.2	0.19	-6.2502	0.0033	0.0258752	-0.08	8.05	-0.85	0.400241	0.797656	-5.64	ykgE	hypothetical protein	0
EC958_0558	1.2	0.19	6.2462	0.0033	0.0258752	-0.23	3.04	-0.41	0.682301	0.91811	-4.76		1-deoxyxylulose-5-phosphate synthase	4	ecos01100: Metabolic pathways | ecos01110: Biosynthesis of secondary metabolites | ecos00730: Thiamine metabolism | ecos00900: Terpenoid backbone biosynthesis
EC958_1101	-1.25	0.2	-6.2541	0.0033	0.0258752	-0.11	7.28	-0.71	0.478626	0.842936	-5.53		DNA adenine methylase	1	ecos03430: Mismatch repair
EC958_1622	1.28	0.2	6.2598	0.0033	0.0258752							fabI	enoyl-[acyl-carrier-protein] reductase (NADH)	6	ecos01110: Biosynthesis of secondary metabolites | ecos00061: Fatty acid biosynthesis | ecos01100: Metabolic pathways | ecos00780: Biotin metabolism | ecos01240: Biosynthesis of cofactors | ecos01212: Fatty acid metabolism
EC958_1674	1.57	0.25	6.2884	0.0033	0.0258752	-0.15	3.65	-0.35	0.724409	0.926302	-4.83		hypothetical protein	0
EC958_3019	1.27	0.2	6.2754	0.0033	0.0258752	0.28	1.15	0.27	0.791962	0.946632	-4.67	ygbQ	hypothetical protein	0
EC958_4045	1.46	0.23	6.2719	0.0033	0.0258752							rpmB	50S ribosomal subunit protein L28	1	ecos03010: Ribosome
EC958_4633	1.43	0.23	6.2655	0.0033	0.0258752	-0.03	6.47	-0.22	0.82852	0.952509	-5.53	yjeI	hypothetical protein	0
EC958_0068	1.15	0.18	6.2521	0.0033	0.0258752	-0.05	6.73	-0.3	0.76815	0.939584	-5.58	yjiL	hypothetical protein	0
EC958_0100	1.1	0.18	6.2475	0.0033	0.0258752	0.39	1.44	0.39	0.701212	0.922538	-4.66	holD	DNA polymerase III, psi subunit	3	ecos03430: Mismatch repair | ecos03030: DNA replication | ecos03440: Homologous recombination
EC958_0256	1.45	0.23	6.2407	0.0034	0.0262183	0.51	2.95	1.28	0.207306	0.624324	-4.53	aceE	pyruvate dehydrogenase E1 component	7	ecos01120: Microbial metabolism in diverse environments | ecos01100: Metabolic pathways | ecos01200: Carbon metabolism | ecos01110: Biosynthesis of secondary metabolites | ecos00020: Citrate cycle (TCA cycle) | ecos00620: Pyruvate metabolism | ecos00010: Glycolysis / Gluconeogenesis
EC958_1254	1.1	0.18	6.2333	0.0034	0.0262183	0.11	7.8	1.04	0.304656	0.724278	-5.41	solA	N-methyl-L-tryptophan oxidase	0
EC958_1314	1.28	0.21	6.2217	0.0034	0.0262183	-0.31	1.89	-0.42	0.67857	0.915402	-4.7	lolD	lipoprotein releasing system ATP-binding protein LolD	1	ecos02010: ABC transporters
EC958_1431	1.12	0.18	6.2137	0.0034	0.0262183	0.19	5.09	0.47	0.638564	0.903482	-4.91	ldcA	muramoyltetrapeptide carboxypeptidase	0
EC958_2526	1.09	0.18	6.2038	0.0034	0.0262183	-0.6	4.55	-2.08	0.0423223	0.35684	-3.76	yejM	putative sulfatase	0
EC958_2585	-1.12	0.18	-6.2344	0.0034	0.0262183	0.19	6.78	1.41	0.165138	0.578118	-4.78	yfaW	hypothetical protein	3	ecos00051: Fructose and mannose metabolism | ecos01120: Microbial metabolism in diverse environments | ecos01100: Metabolic pathways
EC958_2938	1.33	0.21	6.2076	0.0034	0.0262183	1	2.5	1.54	0.129236	0.536181	-4.44	nrdH	glutaredoxin-like protein; hydrogen donor	0
EC958_5051	1.1	0.18	6.2424	0.0034	0.0262183	0.05	3.56	0.12	0.905827	0.97591	-4.87		Prolipoprotein diacylglyceryl transferase	0
EC958_3753	1.23	0.2	6.2256	0.0034	0.0262183	0.21	5.89	0.98	0.331027	0.744251	-4.98	yhfA	hypothetical protein	0
EC958_3843	-1.08	0.17	-6.2087	0.0034	0.0262183	-0.03	7.95	-0.26	0.798281	0.948896	-5.9	ugpB	Glycerol-3-phosphate-binding periplasmic protein	1	ecos02010: ABC transporters
EC958_3943	1.09	0.17	6.2206	0.0034	0.0262183	-0.11	8.52	-1.42	0.161083	0.576511	-5.15	yhjU	hypothetical protein	0
EC958_4887	-1.11	0.18	-6.1868	0.0035	0.0267481	0.23	8.58	2.59	0.0122344	0.195949	-3.06		phage lysis protein	0
EC958_1451	1.11	0.18	6.1493	0.0035	0.0267481	0.05	5.77	0.19	0.851371	0.960158	-5.31		hypothetical phage protein	0
EC958_1486	1.52	0.25	6.1512	0.0035	0.0267481	0	4.12	0	0.99668	0.999017	-4.91	chaB	cation transport regulator	0
EC958_1907	1.12	0.18	6.1516	0.0035	0.0267481	-0.48	6.77	-2.78	0.00734672	0.149758	-2.45	ydiJ	hypothetical protein	0
EC958_3825	-1.42	0.23	-6.1608	0.0035	0.0267481	-0.17	9.03	-2.02	0.0485111	0.375676	-4.29	glgX	glycogen debranching enzyme	2	ecos00500: Starch and sucrose metabolism | ecos01100: Metabolic pathways
EC958_4363	1.1	0.18	6.1677	0.0035	0.0267481	0.11	8.28	1.19	0.239277	0.652128	-5.4	yiiD	putative acetyltransferase	0
EC958_0290	1.31	0.21	6.1332	0.0036	0.0272685	-0.02	6.65	-0.16	0.869939	0.965383	-5.56	ligT	putative 2'-5' RNA ligase	0
EC958_0953	1.09	0.18	6.1375	0.0036	0.0272685	0.2	5.32	0.82	0.417702	0.806467	-5	ybjG	hypothetical protein	1	ecos00550: Peptidoglycan biosynthesis
EC958_1999	-1.14	0.19	-6.1198	0.0036	0.0272685	0.25	3.87	0.56	0.5767	0.882729	-4.84	yeaC	hypothetical protein	0
EC958_2629	1.42	0.23	6.1433	0.0036	0.0272685	0.14	6.26	0.84	0.406559	0.800453	-5.18		protein YfbU	0
EC958_4243	1.43	0.23	6.1473	0.0036	0.0272685	-0.29	6.11	-1.4	0.165532	0.578716	-4.6	trxA	thioredoxin 1	0
EC958_4401	1.16	0.19	6.1197	0.0036	0.0272685	-0.26	3.68	-0.56	0.5809	0.883325	-4.81		hypothetical protein	0
EC958_0301	1.07	0.18	6.0735	0.0037	0.027498	-0.19	7.88	-1.6	0.114639	0.51457	-4.73	fhuB	ferrichrome transport system permease protein FhuB	1	ecos02010: ABC transporters
EC958_0762	-1.63	0.27	-6.091	0.0037	0.027498	0.04	5.96	0.19	0.851291	0.960158	-5.35	ybeL	hypothetical protein	0
EC958_1793	1.18	0.2	6.0602	0.0037	0.027498	-0.06	6	-0.25	0.804441	0.950845	-5.35	ydfG	probable oxidoreductase YdfG	3	ecos00260: Glycine, serine and threonine metabolism | ecos01100: Metabolic pathways | ecos00240: Pyrimidine metabolism
EC958_2185	1.07	0.18	6.0945	0.0037	0.027498	-0.09	5.11	-0.37	0.714358	0.925783	-5.15	yecC	putative amino acid ABC transporter ATP-binding protein YecC	1	ecos02010: ABC transporters
EC958_3149	-1.1	0.18	-6.0618	0.0037	0.027498	-0.28	6.98	-2.08	0.0425073	0.35722	-3.81		xanthine dehydrogenase iron-sulfur binding subunit	3	ecos01120: Microbial metabolism in diverse environments | ecos00230: Purine metabolism | ecos01100: Metabolic pathways
EC958_3181	-1.42	0.23	-6.0749	0.0037	0.027498	-0.29	6.06	-1.37	0.17486	0.587075	-4.65		putative oxidoreductase	0
EC958_3249	1.48	0.24	6.0803	0.0037	0.027498	-0.34	4.94	-1.21	0.230318	0.641572	-4.64	yggL	hypothetical protein	0
EC958_3362	1.4	0.23	6.096	0.0037	0.027498	-0.15	4.94	-0.52	0.603935	0.891895	-5.03	glcG	protein GlcG	0
EC958_3577	1.08	0.18	6.0987	0.0037	0.027498	-0.07	6.98	-0.46	0.649946	0.9055	-5.59	folP	7,8-dihydropteroate synthase	3	ecos01240: Biosynthesis of cofactors | ecos01100: Metabolic pathways | ecos00790: Folate biosynthesis
EC958_4020	1.37	0.23	6.0848	0.0037	0.027498	-0.06	8.53	-0.57	0.569417	0.879716	-5.89	yibO	2,3-bisphosphoglycerate-independent phosphoglycerate mutase	8	ecos00260: Glycine, serine and threonine metabolism | ecos00010: Glycolysis / Gluconeogenesis | ecos01120: Microbial metabolism in diverse environments | ecos00680: Methane metabolism | ecos01100: Metabolic pathways | ecos01200: Carbon metabolism | ecos01110: Biosynthesis of secondary metabolites | ecos01230: Biosynthesis of amino acids
EC958_4174	1.25	0.2	6.0966	0.0037	0.027498							dnaN	DNA polymerase III, beta-subunit	3	ecos03430: Mismatch repair | ecos03030: DNA replication | ecos03440: Homologous recombination
EC958_4511	1.06	0.17	6.0892	0.0037	0.027498	0.39	3.68	0.86	0.394597	0.795671	-4.71	dnaB	replicative DNA helicase	1	ecos03030: DNA replication
EC958_4587	1.23	0.2	6.0603	0.0037	0.027498	-0.12	7.55	-1.02	0.311486	0.727557	-5.36	phnB	hypothetical protein	0
EC958_1185	1.12	0.18	6.0541	0.0038	0.0279575	0.22	6.89	1.6	0.114258	0.513355	-4.51	appA	periplasmic AppA protein	3	ecos00562: Inositol phosphate metabolism | ecos01100: Metabolic pathways | ecos00740: Riboflavin metabolism
EC958_2077	1.07	0.18	6.0298	0.0038	0.0279575	-0.21	6.38	-1.09	0.2818	0.704215	-4.98	yebA	hypothetical protein	0
EC958_2599	1.35	0.22	6.0196	0.0038	0.0279575	-0.32	6.22	-1.63	0.107708	0.502517	-4.33	menE	O-succinylbenzoic acid--CoA ligase	4	ecos01240: Biosynthesis of cofactors | ecos01100: Metabolic pathways | ecos01110: Biosynthesis of secondary metabolites | ecos00130: Ubiquinone and other terpenoid-quinone biosynthesis
EC958_3711	1.57	0.26	6.0287	0.0038	0.0279575	3.76	-0.88	2.99	0.00411796	0.120916	-4.29	rplW	50S ribosomal subunit protein L23	1	ecos03010: Ribosome
EC958_3906	1.37	0.23	6.0438	0.0038	0.0279575	-0.01	7.73	-0.06	0.949805	0.98288	-5.9	chuW	putative oxygen independent coproporphyrinogen III oxidase	0
EC958_4251	1.05	0.17	6.0306	0.0038	0.0279575	-0.2	7.14	-1.3	0.197999	0.611602	-4.95	rffH	glucose-1-phosphate thymidylyltransferase	6	ecos00525: Acarbose and validamycin biosynthesis | ecos00523: Polyketide sugar unit biosynthesis | ecos00541: O-Antigen nucleotide sugar biosynthesis | ecos01110: Biosynthesis of secondary metabolites | ecos00521: Streptomycin biosynthesis | ecos01100: Metabolic pathways
EC958_4351	-1.18	0.2	-6.0342	0.0038	0.0279575	-0.06	6.98	-0.45	0.651454	0.9055	-5.58	yihW	hypothetical transcriptional regulator YihW	0
EC958_1152	1.05	0.18	5.9901	0.0039	0.0282874	0.15	7.66	1.15	0.256631	0.671955	-5.21	ycbY	hypothetical protein	0
EC958_1184	1.22	0.2	5.9927	0.0039	0.0282874	-0.01	6.98	-0.09	0.925522	0.977571	-5.65	appB	putative third cytochrome oxidase subunit II	2	ecos00190: Oxidative phosphorylation | ecos02020: Two-component system
EC958_1496	-1.12	0.19	-5.992	0.0039	0.0282874	0.42	5.56	1.9	0.0625532	0.405698	-3.96	narJ	nitrate reductase 1 delta subunit	1	ecos02020: Two-component system
EC958_2025	1.25	0.21	5.9811	0.0039	0.0282874							yeaZ	O-sialoglycoprotein endopeptidase	0
EC958_2122	1.16	0.19	6.0125	0.0039	0.0282874	-0.13	4.52	-0.38	0.703776	0.922538	-4.97	yecJ	hypothetical protein	0
EC958_2965	1.28	0.21	6.0018	0.0039	0.0282874	0.11	4.89	0.26	0.795222	0.947617	-4.91	ygaD	protein YgaD	1	ecos00760: Nicotinate and nicotinamide metabolism
EC958_3870	1.09	0.18	5.9953	0.0039	0.0282874	-0.21	8.18	-2.12	0.0386797	0.344116	-3.92	nikA	nickel-binding periplasmic protein	1	ecos02010: ABC transporters
EC958_4051	1.04	0.17	5.9811	0.0039	0.0282874	-0.23	7.1	-1.8	0.0772738	0.450581	-4.26		ribonuclease PH	0
EC958_4625	1.04	0.17	6.0033	0.0039	0.0282874	-0.25	8.68	-3.05	0.00349782	0.112422	-1.97	dsbD	thiol:disulfide interchange protein DsbD	0
EC958_A0128	-1.37	0.23	-5.9747	0.0039	0.0282874	-0.12	5.92	-0.42	0.674296	0.913914	-5.13	tetR	tetracycline repressor protein class A	0
EC958_2955	1.48	0.25	5.9504	0.004	0.0286881	0.11	5.13	0.42	0.67718	0.914737	-5.1	luxS	S-ribosylhomocysteinase	5	ecos01230: Biosynthesis of amino acids | ecos01100: Metabolic pathways | ecos02024: Quorum sensing | ecos00270: Cysteine and methionine metabolism | ecos02026: Biofilm formation - Escherichia coli
EC958_3339	-1.32	0.22	-5.9564	0.004	0.0286881	0.71	3.26	1.57	0.121398	0.524607	-4.37		hypothetical protein	0
EC958_3547	1.05	0.18	5.9543	0.004	0.0286881	-0.02	8.43	-0.23	0.820202	0.950845	-6.07		hypothetical protein	0
EC958_3871	1.4	0.23	5.9512	0.004	0.0286881	-0.21	7.6	-1.43	0.158187	0.574027	-4.85	nikB	nickel transport system permease protein NikB	1	ecos02010: ABC transporters
EC958_4018	1.47	0.25	5.9441	0.004	0.0286881	0.02	4.7	0.06	0.953072	0.984814	-5.14	grxC	glutaredoxin 3	0
EC958_4400	1.46	0.24	5.9646	0.004	0.0286881	-0.34	4.98	-1.02	0.312136	0.728022	-4.75	pfkA	6-phosphofructokinase isozyme I	11	ecos01230: Biosynthesis of amino acids | ecos01110: Biosynthesis of secondary metabolites | ecos01200: Carbon metabolism | ecos01100: Metabolic pathways | ecos00680: Methane metabolism | ecos01120: Microbial metabolism in diverse environments | ecos00051: Fructose and mannose metabolism | ecos00010: Glycolysis / Gluconeogenesis | ecos00030: Pentose phosphate pathway | ecos03018: RNA degradation |…
EC958_0117	1.03	0.17	5.9365	0.004	0.0286881	-0.05	7.04	-0.33	0.74099	0.932829	-5.66		Smp protein	0
EC958_A0120	-1.47	0.25	-5.963	0.004	0.0286881	0.18	8.02	1.11	0.270843	0.687631	-5.27		hypothetical protein	0
EC958_0363	1.02	0.17	5.893	0.0041	0.0289199	0.06	6.5	0.4	0.690898	0.921135	-5.48	yafJ	putative amidotransferase	0
EC958_0609	1.03	0.17	5.9305	0.0041	0.0289199							dnaX	DNA polymerase III subunit tau	3	ecos03440: Homologous recombination | ecos03030: DNA replication | ecos03430: Mismatch repair
EC958_0756	1.05	0.18	5.8987	0.0041	0.0289199	0.2	4.49	0.61	0.541589	0.86714	-4.95	ybeB	hypothetical protein	0
EC958_1087	1.13	0.19	5.9276	0.0041	0.0289199	-0.04	7.4	-0.23	0.815068	0.950845	-5.76		hypothetical protein	0
EC958_1303	1.03	0.17	5.9088	0.0041	0.0289199	0.18	5.52	0.82	0.413612	0.804654	-5.02	ycfN	hypothetical protein	2	ecos01100: Metabolic pathways | ecos00730: Thiamine metabolism
EC958_2614	-1.08	0.18	-5.9168	0.0041	0.0289199							nuoK	NADH dehydrogenase I chain K	2	ecos00190: Oxidative phosphorylation | ecos01100: Metabolic pathways
EC958_2641	-1.04	0.18	-5.8978	0.0041	0.0289199	0.09	6.17	0.45	0.655239	0.90642	-5.33	hisP	ATP-binding component of histidine transport	1	ecos02010: ABC transporters
EC958_2822	1.15	0.19	5.8976	0.0041	0.0289199	-0.94	4.42	-2.34	0.0230919	0.268661	-3.64	yfgL	hypothetical protein	0
EC958_3676	1.04	0.18	5.8938	0.0041	0.0289199	-0.12	3.6	-0.28	0.780954	0.943082	-4.87	yrdC	protein YrdC	0
EC958_3687	-1.43	0.24	-5.8983	0.0041	0.0289199	0.23	5.39	0.93	0.355871	0.765732	-4.94	yhdN	hypothetical protein	0
EC958_4405	1.15	0.19	5.9181	0.0041	0.0289199	0.3	7.06	2.59	0.012097	0.19438	-2.85	yiiQ	hypothetical protein	0
EC958_4451	1.08	0.18	5.9198	0.0041	0.0289199	0.04	7.64	0.3	0.761651	0.937907	-5.77	yijC	hypothetical protein	0
EC958_1128	1.07	0.18	5.8593	0.0042	0.0293828							ycaR	hypothetical protein	0
EC958_1408	1.05	0.18	5.8715	0.0042	0.0293828	-0.28	4.98	-1	0.319548	0.734887	-4.78	ymgD	hypothetical protein	0
EC958_3624	1.06	0.18	5.89	0.0042	0.0293828	0	7.55	-0.02	0.984378	0.994974	-5.85	yhcM	hypothetical protein	0
EC958_3858	1.18	0.2	5.8884	0.0042	0.0293828							ftsY	cell division protein FtsY	3	ecos03060: Protein export | ecos02024: Quorum sensing | ecos03070: Bacterial secretion system
EC958_4044	1.17	0.2	5.872	0.0042	0.0293828	0.15	3.2	0.28	0.778632	0.942974	-4.8	rpmG	50S ribosomal subunit protein L33	1	ecos03010: Ribosome
EC958_4252	1.33	0.23	5.8724	0.0042	0.0293828	-0.41	6.26	-2.42	0.0189968	0.247913	-3.16	rffC	TDP-fucosamine acetyltransferase	2	ecos00541: O-Antigen nucleotide sugar biosynthesis | ecos01100: Metabolic pathways
EC958_0317	1.24	0.21	5.8223	0.0043	0.0295979							pyrH	uridylate kinase	3	ecos00240: Pyrimidine metabolism | ecos01240: Biosynthesis of cofactors | ecos01100: Metabolic pathways
EC958_0714	1.29	0.22	5.8204	0.0043	0.0295979	-0.11	7.04	-0.71	0.48148	0.843146	-5.46	entE	enterobactin synthetase component E	2	ecos01110: Biosynthesis of secondary metabolites | ecos01053: Biosynthesis of siderophore group nonribosomal peptides
EC958_4865	-1.06	0.18	-5.8443	0.0043	0.0295979	-0.96	2.28	-1.05	0.298459	0.718194	-4.59		hypothetical protein	0
EC958_1138	1.2	0.21	5.8404	0.0043	0.0295979	0.08	6.02	0.42	0.673576	0.913914	-5.34	ycbL	hypothetical protein	2	ecos01100: Metabolic pathways | ecos00620: Pyruvate metabolism
EC958_1182	1.33	0.23	5.8518	0.0043	0.0295979	0.09	6.86	0.63	0.533208	0.864003	-5.44	hyaF	hydrogenase-1 operon protein HyaF	0
EC958_1239	-1.04	0.18	-5.8484	0.0043	0.0295979	0.3	8.67	3.59	0.000705788	0.0403676	-0.56	mdoC	glucans biosynthesis protein MdoC	0
EC958_5053	1.02	0.17	5.8482	0.0043	0.0295979	-0.34	7.1	-2.6	0.0119939	0.193353	-2.84	speB	Agmatinase	2	ecos00330: Arginine and proline metabolism | ecos01100: Metabolic pathways
EC958_3745	1.36	0.23	5.845	0.0043	0.0295979	-0.01	7.55	-0.04	0.965425	0.990524	-5.83	slyD	FKBP-type peptidyl-prolyl cis-trans isomerase (rotamase)	0
EC958_3916	1.45	0.25	5.8519	0.0043	0.0295979	-0.03	8.41	-0.39	0.697991	0.92246	-6.04		hypothetical protein	0
EC958_4203	1.17	0.2	5.8186	0.0043	0.0295979	1.39	2.56	1.73	0.0883177	0.468464	-4.39	glmU	bifunctional protein GlmU	3	ecos00520: Amino sugar and nucleotide sugar metabolism | ecos00541: O-Antigen nucleotide sugar biosynthesis | ecos01100: Metabolic pathways
EC958_4319	1.26	0.22	5.8417	0.0043	0.0295979	-0.3	7	-2.12	0.0385208	0.343622	-3.74	tatB	sec-independent protein twin-arginine translocase subunit TatB	2	ecos03060: Protein export | ecos03070: Bacterial secretion system
EC958_0109	-1.09	0.19	-5.8176	0.0043	0.0295979	-0.17	7.4	-1.22	0.225771	0.640473	-5.1	yjjI	hypothetical protein	0
EC958_0180	1.11	0.19	5.7979	0.0044	0.0297275	0.05	6.57	0.3	0.766949	0.939584	-5.49	yabF	putative NAD(P)H oxidoreductase	0
EC958_0456	-1.01	0.17	-5.7963	0.0044	0.0297275	-0.05	7.69	-0.43	0.668949	0.912842	-5.79	ykgF	putative electron transport protein YkgF	0
EC958_0554	1.14	0.2	5.8082	0.0044	0.0297275							nusB	N utilization substance protein B	0
EC958_0966	-1.05	0.18	-5.7813	0.0044	0.0297275	0.23	6.14	1.39	0.171296	0.585993	-4.67	potF	putrescine-binding periplasmic protein	1	ecos02010: ABC transporters
EC958_2302	1.28	0.22	5.8143	0.0044	0.0297275	-0.13	6.74	-0.8	0.426948	0.811839	-5.34	yeeN	hypothetical protein	0
EC958_2594	1.04	0.18	5.7865	0.0044	0.0297275	0	6.86	0	0.996991	0.999017	-5.63	yfbH	hypothetical protein	3	ecos01100: Metabolic pathways | ecos00520: Amino sugar and nucleotide sugar metabolism | ecos01503: Cationic antimicrobial peptide (CAMP) resistance
EC958_2624	-1.22	0.21	-5.8093	0.0044	0.0297275	0.48	6.98	3.74	0.00043256	0.0288354	-0.11	lrhA	probable transcriptional regulator LrhA	0
EC958_5014	-1.22	0.21	-5.7901	0.0044	0.0297275	0.24	5.01	0.77	0.445496	0.828607	-4.97	yfeC	hypothetical protein	0
EC958_3435	-1.16	0.2	-5.7811	0.0044	0.0297275	-0.27	7.04	-1.92	0.0600213	0.399644	-4.06		icc protein	2	ecos00230: Purine metabolism | ecos01100: Metabolic pathways
EC958_3587	1.13	0.19	5.8113	0.0044	0.0297275	0.44	0.65	0.41	0.687012	0.919885	-4.65	ispB	octaprenyl diphosphate synthase	2	ecos00900: Terpenoid backbone biosynthesis | ecos01110: Biosynthesis of secondary metabolites
EC958_3815	1.01	0.17	5.7858	0.0044	0.0297275	-0.56	6.11	-2.63	0.0110564	0.18364	-2.79	glpR	glycerol-3-phosphate regulon repressor	0
EC958_3829	-1.1	0.19	-5.8097	0.0044	0.0297275	0.14	6.4	0.84	0.405727	0.800453	-5.25		putative DNA processing protein	0
EC958_4218	1.05	0.18	5.8113	0.0044	0.0297275	-0.22	8.49	-1.97	0.053323	0.387397	-4.18	yieM	hypothetical protein	0
EC958_0075	1.05	0.18	5.8058	0.0044	0.0297275	-0.15	8.23	-1.47	0.148058	0.560529	-5.01	yjiW	hypothetical protein	0
EC958_0432	1.46	0.25	5.7646	0.0045	0.0297371	0.08	9.22	1.35	0.183038	0.594707	-5.44	yagU	hypothetical protein	0
EC958_0545	1.15	0.2	5.7658	0.0045	0.0297371	-0.59	4.15	-1.29	0.201975	0.617137	-4.52	yajC	hypothetical protein	3	ecos03060: Protein export | ecos02024: Quorum sensing | ecos03070: Bacterial secretion system
EC958_0600	-1.35	0.23	-5.7699	0.0045	0.0297371	-0.09	7.51	-0.77	0.446589	0.828607	-5.57	ybaJ	hypothetical protein	0
EC958_0750	1.06	0.18	5.7684	0.0045	0.0297371	0.47	6.47	2.64	0.010727	0.181221	-2.73	dacA	penicillin-binding protein 5	2	ecos01100: Metabolic pathways | ecos00550: Peptidoglycan biosynthesis
EC958_1000	1.2	0.21	5.7708	0.0045	0.0297371	-0.03	4.4	-0.09	0.930749	0.978324	-5.02	trxB	thioredoxin reductase	1	ecos00450: Selenocompound metabolism
EC958_1514	1.48	0.26	5.7529	0.0045	0.0297371	-1.18	4.98	-1.44	0.154471	0.569512	-4.51	adhE	CoA-linked acetaldehyde dehydrogenase	11	ecos01220: Degradation of aromatic compounds | ecos00650: Butanoate metabolism | ecos01100: Metabolic pathways | ecos00625: Chloroalkane and chloroalkene degradation | ecos00620: Pyruvate metabolism | ecos00010: Glycolysis / Gluconeogenesis | ecos00350: Tyrosine metabolism | ecos00626: Naphthalene degradation | ecos00071: Fatty acid degradation | ecos01120: Microbial metabolism in diverse environ…
EC958_1875	1.15	0.2	5.7606	0.0045	0.0297371	-0.04	3.21	-0.09	0.928	0.977959	-4.86		RNase T, degrades tRNA	0
EC958_2054	1.01	0.18	5.7744	0.0045	0.0297371	0.12	5.66	0.55	0.581376	0.883325	-5.17	yebU	hypothetical protein	0
EC958_2538	-1.01	0.17	-5.7482	0.0045	0.0297371	0.06	4.19	0.18	0.859774	0.962402	-4.98	napC	cytochrome c protein, subunit of nitrate reductase, periplasmic	0
EC958_2600	1.03	0.18	5.7697	0.0045	0.0297371	-0.52	5.55	-1.84	0.071251	0.437165	-4.04	menC	O-succinylbenzoate-CoA synthase	4	ecos01110: Biosynthesis of secondary metabolites | ecos01100: Metabolic pathways | ecos01240: Biosynthesis of cofactors | ecos00130: Ubiquinone and other terpenoid-quinone biosynthesis
EC958_2763	-1.04	0.18	-5.7498	0.0045	0.0297371	-0.12	5.63	-0.49	0.626183	0.900612	-5.17	eutK	ethanolamine utilization protein EutK	0
EC958_2935	-1.03	0.18	-5.7751	0.0045	0.0297371	0.67	6.78	4.36	5.63007e-05	0.00895907	1.45	ygaW	hypothetical protein	0
EC958_3077	1.04	0.18	5.7574	0.0045	0.0297371	-0.44	5.61	-1.72	0.0917567	0.47451	-4.19	ygdD	hypothetical protein	0
EC958_3495	1.25	0.22	5.7792	0.0045	0.0297371	-0.08	8.44	-0.83	0.410154	0.802292	-5.76	ygjU	hypothetical symporter YgjU	0
EC958_4362	1.04	0.18	5.7619	0.0045	0.0297371	0.05	6.41	0.26	0.792767	0.947134	-5.49	yihZ	hypothetical protein	0
EC958_5109	1.61	0.28	5.7766	0.0045	0.0297371	-0.04	7.25	-0.31	0.761163	0.937907	-5.71		Endonuclease V	0
EC958_4773	-1.25	0.22	-5.7524	0.0045	0.0297371	-0.04	8.96	-0.56	0.580985	0.883325	-6.11		putative sugar kinase, ribokinase family	2	ecos00030: Pentose phosphate pathway | ecos01100: Metabolic pathways
EC958_0696	-1	0.17	-5.7256	0.0046	0.0300494	0.16	8.92	1.99	0.0511221	0.382587	-4.34		ribose ABC transporter substrate binding component	1	ecos02010: ABC transporters
EC958_1472	1	0.17	5.7328	0.0046	0.0300494	1.82	1.04	2.02	0.0477124	0.37419	-4.37		peptidyl-tRNA hydrolase	0
EC958_1792	1.04	0.18	5.7229	0.0046	0.0300494	0.11	7.86	0.94	0.350034	0.763022	-5.49		peptidyl-dipeptidase dcp	0
EC958_2495	1.01	0.18	5.727	0.0046	0.0300494	0.01	6.83	0.09	0.931665	0.978508	-5.65	yeiH	putative membrane protein	0
EC958_3028	-1.03	0.18	-5.7297	0.0046	0.0300494	-0.68	6.2	-3.41	0.00119785	0.059687	-1.16	cysJ	sulfite reductase [NADPH] flavoprotein alpha-component	3	ecos01120: Microbial metabolism in diverse environments | ecos00920: Sulfur metabolism | ecos01100: Metabolic pathways
EC958_3439	1.2	0.21	5.7265	0.0046	0.0300494	0.15	6.65	0.89	0.379505	0.783961	-5.26	ygiB	hypothetical protein	0
EC958_3902	1.29	0.22	5.7406	0.0046	0.0300494	-0.05	9.15	-0.65	0.516549	0.856799	-6.08	chuS	putative heme/hemoglobin transport protein	0
EC958_4249	1.02	0.18	5.7343	0.0046	0.0300494	-0.04	7.84	-0.41	0.684011	0.919155	-5.85	rffD	UDP-N-acetyl-D-mannosamine dehydrogenase	4	ecos00541: O-Antigen nucleotide sugar biosynthesis | ecos00520: Amino sugar and nucleotide sugar metabolism | ecos02020: Two-component system | ecos01100: Metabolic pathways
EC958_0078	1.03	0.18	5.7252	0.0046	0.0300494	-0.16	8.01	-1.79	0.0788562	0.453809	-4.49		type I restriction-modification system, DNA-methyltransferase subunit M	0
EC958_0218	1.02	0.18	5.6875	0.0047	0.0303547	0.29	7.04	2	0.0505697	0.381004	-3.98	ilvH	acetolactate synthase III, valine sensitive, small subunit	8	ecos00660: C5-Branched dibasic acid metabolism | ecos01100: Metabolic pathways | ecos00650: Butanoate metabolism | ecos01110: Biosynthesis of secondary metabolites | ecos00290: Valine, leucine and isoleucine biosynthesis | ecos01230: Biosynthesis of amino acids | ecos01210: 2-Oxocarboxylic acid metabolism | ecos00770: Pantothenate and CoA biosynthesis
EC958_0440	-0.99	0.17	-5.6809	0.0047	0.0303547	-0.03	5.55	-0.16	0.872158	0.965383	-5.28		50S ribosomal subunit protein X	1	ecos03010: Ribosome
EC958_0861	1.17	0.21	5.6893	0.0047	0.0303547	0.08	5.46	0.35	0.725678	0.926302	-5.15	ybgF	hypothetical protein	0
EC958_1158	0.99	0.17	5.6947	0.0047	0.0303547	0.45	1.72	0.74	0.465312	0.835261	-4.69	fabA	3-hydroxydecanoyl-[acyl-carrier-protein] dehydratase	3	ecos01100: Metabolic pathways | ecos00061: Fatty acid biosynthesis | ecos01212: Fatty acid metabolism
EC958_2631	-1.46	0.26	-5.6815	0.0047	0.0303547	-0.11	2.64	-0.21	0.831431	0.953825	-4.81		hypothetical protein	0
EC958_2789	-1.22	0.21	-5.6967	0.0047	0.0303547	-2.04	2.1	-2.1	0.040028	0.348447	-4.41		hypothetical protein	0
EC958_3138	0.99	0.17	5.6926	0.0047	0.0303547	-0.13	7.92	-1.25	0.218069	0.638015	-5.19	lysA	diaminopimelate decarboxylase	5	ecos01230: Biosynthesis of amino acids | ecos01110: Biosynthesis of secondary metabolites | ecos00300: Lysine biosynthesis | ecos01100: Metabolic pathways | ecos01120: Microbial metabolism in diverse environments
EC958_4661	1.24	0.22	5.703	0.0047	0.0303547	-0.1	7.87	-1.02	0.310591	0.727557	-5.46	hflK	HflK protein regulator of FtsH protease, subunit of HflK-HflC complex	0
EC958_0062	1.03	0.18	5.692	0.0047	0.0303547	0.08	6.13	0.47	0.642766	0.904899	-5.37	yjiG	hypothetical protein	0
EC958_1159	1	0.18	5.6666	0.0048	0.0306149	0.25	6.55	1.59	0.116792	0.517367	-4.47		putative protease La-like protein	0
EC958_1242	1.15	0.2	5.6556	0.0048	0.0306149	0.28	6.16	1.54	0.130074	0.537851	-4.48	mdoG	periplasmic glucans biosynthesis protein MdoG	0
EC958_2661	1.04	0.18	5.6484	0.0048	0.0306149	-0.17	5.05	-0.57	0.571247	0.879928	-5	yfcM	hypothetical protein	0
EC958_2693	-0.99	0.17	-5.653	0.0048	0.0306149	0.12	7.15	0.87	0.389004	0.790345	-5.36	dsdC	D-serine deaminase activator	0
EC958_2800	1.29	0.23	5.6699	0.0048	0.0306149	0.48	4.52	1.41	0.164592	0.578118	-4.46	yfgD	putative oxidoreductase	0
EC958_2890	-1.21	0.21	-5.6592	0.0048	0.0306149	0.09	7.6	0.81	0.422614	0.808359	-5.51	yfiQ	hypothetical protein	0
EC958_3064	-1.32	0.23	-5.6609	0.0048	0.0306149	-0.16	7.13	-1.1	0.2744	0.693096	-5.16	ygdH	hypothetical protein	3	ecos00240: Pyrimidine metabolism | ecos00230: Purine metabolism | ecos01100: Metabolic pathways
EC958_3604	1.27	0.22	5.6664	0.0048	0.0306149	-0.54	5.03	-2.04	0.0460009	0.366595	-3.81	ptsN	nitrogen regulatory IIA protein	1	ecos02060: Phosphotransferase system (PTS)
EC958_3941	1.03	0.18	5.6708	0.0048	0.0306149	-0.03	9.99	-0.51	0.613866	0.895794	-6.41	yhjS	hypothetical protein	0
EC958_4204	-1.52	0.27	-5.6533	0.0048	0.0306149	-0.35	3.25	-0.51	0.609661	0.892488	-4.72	atpC	membrane-bound ATP synthase F1 sector epsilon-subunit	2	ecos01100: Metabolic pathways | ecos00190: Oxidative phosphorylation
EC958_0159	1.05	0.19	5.6323	0.0049	0.0309068	-1.32	0.82	-1	0.319895	0.73502	-4.6	lspA	lipoprotein signal peptidase	1	ecos03060: Protein export
EC958_0851	-1.23	0.22	-5.6213	0.0049	0.0309068							cydB	cytochrome d terminal oxidase polypeptide subunit II	2	ecos02020: Two-component system | ecos00190: Oxidative phosphorylation
EC958_0866	1.16	0.21	5.6133	0.0049	0.0309068	-0.11	5.81	-0.47	0.64125	0.904543	-5.24	aroG	3-deoxy-D-arabinoheptulosonate-7-phosphate synthase	5	ecos00400: Phenylalanine, tyrosine and tryptophan biosynthesis | ecos01100: Metabolic pathways | ecos01110: Biosynthesis of secondary metabolites | ecos01230: Biosynthesis of amino acids | ecos02024: Quorum sensing
EC958_1873	0.99	0.18	5.6405	0.0049	0.0309068	0.05	6.11	0.29	0.772561	0.941108	-5.41	nemA	N-ethylmaleimide reductase	2	ecos01120: Microbial metabolism in diverse environments | ecos00633: Nitrotoluene degradation
EC958_3572	1.16	0.21	5.6394	0.0049	0.0309068	-1.51	2.27	-1.72	0.090711	0.472521	-4.44	yhbC	hypothetical protein	0
EC958_3621	1.35	0.24	5.6368	0.0049	0.0309068	0.21	5.45	0.71	0.479149	0.843146	-5.08	sspA	stringent starvation protein A	0
EC958_3736	1.44	0.26	5.631	0.0049	0.0309068	0.34	3.2	0.72	0.475003	0.83996	-4.72	fusA	translation elongation factor EF-G GTP-binding protein chain	0
EC958_3875	0.98	0.17	5.6341	0.0049	0.0309068	-0.04	6.54	-0.23	0.819743	0.950845	-5.54	nikR	nickel responsive transcriptional regulator	0
EC958_5135	-1.14	0.2	-5.6146	0.0049	0.0309068	0.18	8.61	2.55	0.0133624	0.207283	-3.18		hypothetical protein	0
EC958_0319	0.97	0.17	5.5913	0.005	0.0312683	-1.66	1.65	-1.57	0.1216	0.524607	-4.52		1-deoxy-D-xylulose-5-phosphate reductoisomerase	3	ecos00900: Terpenoid backbone biosynthesis | ecos01110: Biosynthesis of secondary metabolites | ecos01100: Metabolic pathways
EC958_1403	-0.97	0.17	-5.6017	0.005	0.0312683	-0.06	7.14	-0.42	0.672817	0.913914	-5.61		hypothetical protein	0
EC958_1412	1.31	0.23	5.6041	0.005	0.0312683	-0.27	3.41	-0.54	0.58903	0.889133	-4.79	minE	cell division topological specificity factor MinE	0
EC958_2030	0.98	0.17	5.6049	0.005	0.0312683	0.36	6.43	2.13	0.0374092	0.337367	-3.66	pabB	para-aminobenzoate synthase component I	2	ecos00790: Folate biosynthesis | ecos01240: Biosynthesis of cofactors
EC958_2521	0.99	0.18	5.6095	0.005	0.0312683	-0.34	6.52	-1.94	0.0580203	0.398072	-3.97	rsuA	ribosomal small subunit pseudouridine synthase A	0
EC958_3252	1.16	0.21	5.5998	0.005	0.0312683	-0.49	5.08	-1.66	0.101553	0.49376	-4.23	yggX	hypothetical protein	0
EC958_3891	-1.49	0.27	-5.6004	0.005	0.0312683	-0.39	7.6	-3.18	0.00237882	0.0888992	-1.53	uspA	universal stress protein A	0
EC958_0572	0.97	0.17	5.5641	0.0051	0.0315474	-0.01	7.03	-0.08	0.933228	0.978946	-5.66	yajG	hypothetical lipoprotein YajG	0
EC958_0856	1	0.18	5.5724	0.0051	0.0315474	0.87	1.39	1.08	0.283148	0.705291	-4.59	tolQ	protein TolQ	0
EC958_4927	-0.97	0.18	-5.5602	0.0051	0.0315474	-0.16	4.22	-0.53	0.598638	0.891895	-4.92		hypothetical protein	0
EC958_1935	-1.35	0.24	-5.5602	0.0051	0.0315474							pheT	phenylalanyl-tRNA synthetase beta chain	1	ecos00970: Aminoacyl-tRNA biosynthesis
EC958_2586	-1.01	0.18	-5.5523	0.0051	0.0315474	0.3	5.28	1.22	0.225964	0.640473	-4.69	yfaX	hypothetical transcriptional regulator YfaX	0
EC958_2598	-1.1	0.2	-5.5563	0.0051	0.0315474	-0.06	4.35	-0.16	0.87491	0.965383	-4.98	pmrD	polymyxin B resistance protein PmrD	1	ecos01503: Cationic antimicrobial peptide (CAMP) resistance
EC958_2929	1.46	0.26	5.5582	0.0051	0.0315474	0.51	6.35	2.64	0.010836	0.181466	-2.74	ygaU	hypothetical protein	0
EC958_3580	1.19	0.21	5.5637	0.0051	0.0315474	0.25	6.03	1.33	0.187573	0.600005	-4.73	yhbY	hypothetical protein	0
EC958_4740	0.97	0.17	5.5802	0.0051	0.0315474	-0.32	3.5	-0.63	0.534172	0.864003	-4.78		pyrBI operon leader peptide	0
EC958_0157	1.26	0.23	5.5406	0.0052	0.0318205	-0.79	3.23	-1.53	0.132195	0.538969	-4.41	ribF	riboflavin biosynthesis protein RibF	4	ecos01240: Biosynthesis of cofactors | ecos01100: Metabolic pathways | ecos01110: Biosynthesis of secondary metabolites | ecos00740: Riboflavin metabolism
EC958_0783	0.97	0.18	5.5495	0.0052	0.0318205	-0.03	6.39	-0.18	0.854719	0.961028	-5.49	nagD	N-acetylglucosamine metabolism	0
EC958_1743	-1.07	0.19	-5.528	0.0052	0.0318205	-0.81	3.39	-1.39	0.16947	0.583389	-4.48		hypothetical protein	0
EC958_2432	1.46	0.26	5.5304	0.0052	0.0318205	-0.24	6.72	-1.53	0.131727	0.538969	-4.58		hypothetical protein	9	ecos00051: Fructose and mannose metabolism | ecos01120: Microbial metabolism in diverse environments | ecos00680: Methane metabolism | ecos01100: Metabolic pathways | ecos01200: Carbon metabolism | ecos01110: Biosynthesis of secondary metabolites | ecos01230: Biosynthesis of amino acids | ecos00030: Pentose phosphate pathway | ecos00010: Glycolysis / Gluconeogenesis
EC958_2491	1.01	0.18	5.5401	0.0052	0.0318205	-0.24	6.29	-1.4	0.167021	0.578997	-4.66	yeiG	hypothetical protein	4	ecos01100: Metabolic pathways | ecos01200: Carbon metabolism | ecos00680: Methane metabolism | ecos01120: Microbial metabolism in diverse environments
EC958_2951	1	0.18	5.5359	0.0052	0.0318205	-0.01	6.81	-0.1	0.920194	0.977563	-5.58	emrA	multidrug resistance protein A	0
EC958_3458	0.96	0.17	5.5324	0.0052	0.0318205	-0.17	7.73	-1.27	0.210386	0.628293	-5.13	ygiF	hypothetical protein	0
EC958_3519	-0.96	0.17	-5.5295	0.0052	0.0318205	0.02	9.31	0.32	0.751595	0.934537	-6.29	tdcC	threonine/serine transporter	0
EC958_4588	1.2	0.22	5.5282	0.0052	0.0318205	-0.09	7.6	-0.86	0.394386	0.795671	-5.5	phnA	hypothetical protein	0
EC958_0564	1.2	0.22	5.5109	0.0053	0.0322019	-0.06	5.89	-0.31	0.758138	0.937469	-5.33	yajQ	hypothetical protein	0
EC958_1320	1.1	0.2	5.4993	0.0053	0.0322019	0.03	5.86	0.1	0.917696	0.977563	-5.32	potD	spermidine/putrescine-binding periplasmic protein	1	ecos02010: ABC transporters
EC958_1612	0.98	0.18	5.5225	0.0053	0.0322019							yciM	putative heat shock protein	0
EC958_2382	1.07	0.19	5.5202	0.0053	0.0322019	-0.03	6.83	-0.26	0.795225	0.947617	-5.61	galF	UTP--glucose-1-phosphate uridylyltransferase	8	ecos00500: Starch and sucrose metabolism | ecos00040: Pentose and glucuronate interconversions | ecos01100: Metabolic pathways | ecos01110: Biosynthesis of secondary metabolites | ecos00520: Amino sugar and nucleotide sugar metabolism | ecos01240: Biosynthesis of cofactors | ecos00052: Galactose metabolism | ecos00541: O-Antigen nucleotide sugar biosynthesis
EC958_3433	0.96	0.17	5.5118	0.0053	0.0322019	-0.28	1.57	-0.31	0.755633	0.936567	-4.67	parE	topoisomerase IV subunit B	0
EC958_4554	0.95	0.17	5.5062	0.0053	0.0322019	-0.06	7.7	-0.54	0.593413	0.89005	-5.73		putative oligopeptide ABC transporter	1	ecos02024: Quorum sensing
EC958_0543	1.03	0.19	5.4786	0.0054	0.0323495	-0.37	5.82	-1.55	0.127095	0.531324	-4.39	queA	probable S-adenosylmethionine:tRNAribosyltransferase-isomerase	0
EC958_0690	-1.25	0.23	-5.487	0.0054	0.0323495	-0.04	5.44	-0.16	0.870447	0.965383	-5.23		toxic polypeptide, small	0
EC958_1135	-1.09	0.2	-5.483	0.0054	0.0323495	-1.95	1.3	-1.59	0.116769	0.517367	-4.53	mukB	cell division protein MukB	0
EC958_1392	1.23	0.22	5.4701	0.0054	0.0323495	0.63	5.94	3.13	0.00274665	0.0996267	-1.76		hypothetical protein	0
EC958_1440	0.98	0.18	5.4701	0.0054	0.0323495	0.05	6.57	0.3	0.765929	0.939584	-5.51		hypothetical protein	0
EC958_1494	-1.01	0.18	-5.4756	0.0054	0.0323495	-0.06	7.43	-0.46	0.647065	0.905216	-5.67	narG	respiratory nitrate reductase 1 alpha chain	4	ecos01100: Metabolic pathways | ecos01120: Microbial metabolism in diverse environments | ecos00910: Nitrogen metabolism | ecos02020: Two-component system
EC958_1517	1.24	0.23	5.472	0.0054	0.0323495	0.18	7.84	1.81	0.0749908	0.446383	-4.42	oppA	periplasmic oligopeptide-binding protein	3	ecos02024: Quorum sensing | ecos01501: beta-Lactam resistance | ecos02010: ABC transporters
EC958_2320	-1	0.18	-5.4864	0.0054	0.0323495	-0.04	7.62	-0.32	0.749996	0.933804	-5.84		hypothetical protein	0
EC958_2496	0.98	0.18	5.4897	0.0054	0.0323495	-0.03	5.59	-0.11	0.915106	0.977563	-5.27		endonuclease IV	1	ecos03410: Base excision repair
EC958_2636	1.08	0.2	5.4916	0.0054	0.0323495	-0.19	5.31	-0.68	0.50085	0.851527	-5.01	yfcE	hypothetical protein	0
EC958_3202	0.98	0.18	5.4787	0.0054	0.0323495	-0.03	6.64	-0.16	0.873312	0.965383	-5.59	yggA	hypothetical protein	0
EC958_3778	1.07	0.2	5.4706	0.0054	0.0323495	-0.18	5.77	-0.8	0.42644	0.811272	-5.1	dam	DNA adenine methylase	1	ecos03430: Mismatch repair
EC958_0523	0.97	0.18	5.4468	0.0055	0.0326813	-0.07	6.04	-0.38	0.70497	0.922538	-5.36	proC	pyrroline-5-carboxylate reductase	4	ecos01100: Metabolic pathways | ecos00330: Arginine and proline metabolism | ecos01230: Biosynthesis of amino acids | ecos01110: Biosynthesis of secondary metabolites
EC958_0912	-0.95	0.17	-5.4544	0.0055	0.0326813	0.3	6.95	2.15	0.0357866	0.334232	-3.68	dinG	probable ATP-dependent helicase DinG	0
EC958_1172	0.96	0.18	5.4554	0.0055	0.0326813	0.2	6.14	0.98	0.331315	0.744251	-5.03	yccW	hypothetical protein	0
EC958_1524	-1.36	0.25	-5.4453	0.0055	0.0326813	-0.19	4.99	-0.62	0.538022	0.865078	-4.96		hypothetical protein	0
EC958_3391	-0.99	0.18	-5.463	0.0055	0.0326813	-0.35	7.73	-3.26	0.00189241	0.0771511	-1.33		putative hydrogenase subunit	3	ecos01120: Microbial metabolism in diverse environments | ecos02020: Two-component system | ecos00633: Nitrotoluene degradation
EC958_3559	1.1	0.2	5.4638	0.0055	0.0326813	-0.14	6.99	-1.06	0.293674	0.713053	-5.17	yhbV	hypothetical protein	0
EC958_4270	1.29	0.24	5.4444	0.0055	0.0326813	0.13	6.44	0.78	0.437962	0.820846	-5.28	yifL	hypothetical lipoprotein	0
EC958_0870	-0.99	0.18	-5.4341	0.0056	0.0329321	0	6.47	0.02	0.987445	0.995597	-5.52	galT	galactose-1-phosphate uridylyltransferase	3	ecos00520: Amino sugar and nucleotide sugar metabolism | ecos00052: Galactose metabolism | ecos01100: Metabolic pathways
EC958_4873	1.03	0.19	5.4247	0.0056	0.0329321	0.69	3.49	1.78	0.0808728	0.453809	-4.21	yccB	hypothetical protein	2	ecos00190: Oxidative phosphorylation | ecos02020: Two-component system
EC958_1606	-1.03	0.19	-5.4273	0.0056	0.0329321	0.66	4.01	1.77	0.0828336	0.456824	-4.19		hypothetical protein	0
EC958_2406	0.96	0.18	5.4212	0.0056	0.0329321	0.21	5.38	0.9	0.37021	0.776354	-4.98		uridine/cytidine kinase	2	ecos00240: Pyrimidine metabolism | ecos01100: Metabolic pathways
EC958_2973	-1.05	0.19	-5.4157	0.0056	0.0329321	-0.2	6.12	-0.92	0.360698	0.769603	-5.02	srlR	glucitol operon repressor	0
EC958_4234	-1.19	0.22	-5.4179	0.0056	0.0329321	-0.05	8.6	-0.58	0.561255	0.876754	-5.97	ilvE	branched-chain amino acid aminotransferase	9	ecos00290: Valine, leucine and isoleucine biosynthesis | ecos01110: Biosynthesis of secondary metabolites | ecos01230: Biosynthesis of amino acids | ecos01210: 2-Oxocarboxylic acid metabolism | ecos01100: Metabolic pathways | ecos00280: Valine, leucine and isoleucine degradation | ecos01240: Biosynthesis of cofactors | ecos00770: Pantothenate and CoA biosynthesis | ecos00270: Cysteine and methion…
EC958_4283	0.96	0.18	5.4352	0.0056	0.0329321	-0.03	8.81	-0.33	0.742562	0.932829	-6.14	recQ	ATP-dependent DNA helicase	1	ecos03018: RNA degradation
EC958_5110	1.04	0.19	5.4146	0.0056	0.0329321	-0.03	6.81	-0.2	0.8457	0.959209	-5.62	yjaG	hypothetical protein	0
EC958_4756	1	0.18	5.419	0.0056	0.0329321	1.17	0.17	0.94	0.351951	0.763046	-4.61	yjgP	hypothetical protein	1	ecos02010: ABC transporters
EC958_0337	0.95	0.18	5.409	0.0057	0.0331401	0.09	5.82	0.48	0.63301	0.902943	-5.29	yaeQ	hypothetical protein	0
EC958_4852	-1.14	0.21	-5.4045	0.0057	0.0331401	0.22	6.04	1.11	0.270123	0.687217	-4.92		Toxin higB-1	0
EC958_1133	0.94	0.17	5.3901	0.0057	0.0331401							mukF	chromosome partition protein MukF	0
EC958_1934	-1.42	0.26	-5.4102	0.0057	0.0331401	0.44	2.23	0.61	0.542711	0.867779	-4.7	himA	integration host factor (IHF), alpha subunit	0
EC958_2027	1.02	0.19	5.4039	0.0057	0.0331401	0.25	7.44	2.1	0.04061	0.350839	-3.87		hypothetical protein	0
EC958_2795	1.3	0.24	5.3984	0.0057	0.0331401							dapA	dihydrodipicolinate synthase	6	ecos00300: Lysine biosynthesis | ecos01100: Metabolic pathways | ecos01230: Biosynthesis of amino acids | ecos01110: Biosynthesis of secondary metabolites | ecos01120: Microbial metabolism in diverse environments | ecos00261: Monobactam biosynthesis
EC958_2924	0.94	0.17	5.3931	0.0057	0.0331401	0.07	6.97	0.45	0.658017	0.906826	-5.51	ygaF	hypothetical protein	3	ecos01100: Metabolic pathways | ecos00310: Lysine degradation | ecos01120: Microbial metabolism in diverse environments
EC958_3146	0.99	0.18	5.3953	0.0057	0.0331401	-0.02	7.7	-0.17	0.862074	0.962502	-5.88	ygeR	hypothetical lipoprotein YgeR	0
EC958_3192	-1.46	0.27	-5.393	0.0057	0.0331401	-0.41	6.09	-2.13	0.0371684	0.33699	-3.63	ygfA	hypothetical protein	2	ecos00670: One carbon pool by folate | ecos01100: Metabolic pathways
EC958_4715	0.96	0.18	5.387	0.0057	0.0331401	-0.3	8.48	-3.6	0.000666744	0.0403676	-0.47	tamA	translocation and assembly module TamA	0
EC958_0636	0.95	0.18	5.3805	0.0058	0.0333435	-0.39	5.46	-1.52	0.133676	0.541071	-4.4	tesA	acyl-CoA thioesterase I	1	ecos01040: Biosynthesis of unsaturated fatty acids
EC958_1288	1.15	0.21	5.3614	0.0058	0.0333435							fabD	malonyl CoA-acyl carrier protein transacylase	4	ecos01110: Biosynthesis of secondary metabolites | ecos01100: Metabolic pathways | ecos00061: Fatty acid biosynthesis | ecos01212: Fatty acid metabolism
EC958_2037	-1.29	0.24	-5.3708	0.0058	0.0333435	-0.02	5.64	-0.08	0.934128	0.978946	-5.33	manZ	PTS enzyme IID, mannose-specific	4	ecos00520: Amino sugar and nucleotide sugar metabolism | ecos00051: Fructose and mannose metabolism | ecos02060: Phosphotransferase system (PTS) | ecos01100: Metabolic pathways
EC958_3108	-0.97	0.18	-5.3771	0.0058	0.0333435	-1.04	3.07	-1.39	0.17083	0.585993	-4.5		hypothetical protein	0
EC958_3925	-1.11	0.21	-5.3765	0.0058	0.0333435	-0.12	4.42	-0.34	0.732731	0.929671	-5.04		hypothetical protein	0
EC958_4007	1.05	0.2	5.3657	0.0058	0.0333435	-0.09	6.49	-0.57	0.573591	0.880649	-5.41	yibL	hypothetical protein	0
EC958_4042	0.93	0.17	5.3697	0.0058	0.0333435							kdtB	phosphopantetheine adenylyltransferase	3	ecos00770: Pantothenate and CoA biosynthesis | ecos01100: Metabolic pathways | ecos01240: Biosynthesis of cofactors
EC958_4080	1.01	0.19	5.3612	0.0058	0.0333435	0.23	6.99	1.7	0.0946019	0.477657	-4.48		hypothetical protein	0
EC958_4173	0.94	0.17	5.3738	0.0058	0.0333435	-0.04	7.92	-0.44	0.659432	0.907132	-5.88	recF	ssDNA and dsDNA binding, ATP binding	1	ecos03440: Homologous recombination
EC958_4235	-1.12	0.21	-5.3801	0.0058	0.0333435	0.01	9.13	0.09	0.925835	0.977571	-6.27	ilvD	dihydroxy-acid dehydratase	6	ecos01230: Biosynthesis of amino acids | ecos01210: 2-Oxocarboxylic acid metabolism | ecos00290: Valine, leucine and isoleucine biosynthesis | ecos01110: Biosynthesis of secondary metabolites | ecos01100: Metabolic pathways | ecos00770: Pantothenate and CoA biosynthesis
EC958_4849	-1.15	0.21	-5.3575	0.0059	0.0336543	-0.73	2.34	-1.06	0.291812	0.712256	-4.6		putative membrane protein ykgR	0
EC958_0685	1.09	0.2	5.3401	0.0059	0.0336543	0.1	6.48	0.58	0.56406	0.877311	-5.38	nfnB	oxygen-insensitive NAD(P)H nitroreductase	2	ecos01120: Microbial metabolism in diverse environments | ecos00633: Nitrotoluene degradation
EC958_0711	0.92	0.17	5.334	0.0059	0.0336543	0.03	6.77	0.19	0.852996	0.960912	-5.54	ybdA	hypothetical membrane protein P43	0
EC958_1331	1.21	0.23	5.3589	0.0059	0.0336543	0.08	3.52	0.18	0.854351	0.961028	-4.86	ymfB	putative hydrolase (Nudix family)	0
EC958_2009	1.04	0.19	5.3428	0.0059	0.0336543	0.6	4.46	1.77	0.0828363	0.456824	-4.14		hypothetical protein	0
EC958_2517	1.04	0.19	5.3408	0.0059	0.0336543	0.19	5.34	0.82	0.412985	0.804285	-5	yejE	putative transport system permease protein	1	ecos02010: ABC transporters
EC958_4556	0.94	0.18	5.3424	0.0059	0.0336543	-0.01	8.19	-0.12	0.903678	0.975671	-6.03	yddR	hypothetical ABC transporter permease protein YddR	1	ecos02024: Quorum sensing
EC958_1040	-0.92	0.17	-5.3254	0.006	0.0340731	-0.04	6.53	-0.25	0.799956	0.949743	-5.48		phage stability/partitioning protein	0
EC958_1495	-0.95	0.18	-5.3104	0.006	0.0340731	0.02	6.3	0.11	0.916622	0.977563	-5.45	narH	respiratory nitrate reductase 1 beta chain	4	ecos01100: Metabolic pathways | ecos01120: Microbial metabolism in diverse environments | ecos00910: Nitrogen metabolism | ecos02020: Two-component system
EC958_3464	0.93	0.18	5.3142	0.006	0.0340731	-0.08	6.51	-0.41	0.681631	0.917709	-5.41	ygiH	hypothetical protein	4	ecos00564: Glycerophospholipid metabolism | ecos00561: Glycerolipid metabolism | ecos01100: Metabolic pathways | ecos01110: Biosynthesis of secondary metabolites
EC958_4186	1.08	0.2	5.3242	0.006	0.0340731	-0.13	7.75	-1.21	0.233244	0.643507	-5.21	yieF	hypothetical protein	0
EC958_0314	1.07	0.2	5.3032	0.0061	0.0343368	0.17	3.29	0.32	0.746663	0.932829	-4.86		methionine aminopeptidase	0
EC958_0933	0.94	0.18	5.2935	0.0061	0.0343368	0.06	7.06	0.45	0.656618	0.906826	-5.61	ybiT	hypothetical ABC transporter ATP-binding protein YbiT	0
EC958_1286	0.93	0.18	5.2936	0.0061	0.0343368	0.22	5.88	1	0.321577	0.736462	-4.99	plsX	fatty acid/phospholipid synthesis protein PlsX	3	ecos01100: Metabolic pathways | ecos00561: Glycerolipid metabolism | ecos01110: Biosynthesis of secondary metabolites
EC958_1293	0.94	0.18	5.2857	0.0061	0.0343368	-0.23	5.5	-0.92	0.362488	0.771422	-4.94	yceG	putative thymidylate kinase	0
EC958_1745	1.06	0.2	5.2851	0.0061	0.0343368	-0.05	7.12	-0.38	0.705606	0.922538	-5.6	sfcA	NAD-dependent malic enzyme	3	ecos01200: Carbon metabolism | ecos00620: Pyruvate metabolism | ecos02020: Two-component system
EC958_2098	0.93	0.18	5.2955	0.0061	0.0343368	-0.23	5.02	-0.81	0.421119	0.807448	-4.93	yecM	hypothetical protein	0
EC958_3913	1.36	0.26	5.2988	0.0061	0.0343368	0.14	10.61	2.55	0.0134463	0.207283	-3.65	hdeA	protein HdeA	0
EC958_4771	-1.14	0.21	-5.3041	0.0061	0.0343368	-0.08	9.18	-1.1	0.277329	0.69728	-5.72		putative cytoplasmic protein	0
EC958_0205	0.92	0.17	5.2847	0.0062	0.0345959	-0.04	7.29	-0.29	0.770238	0.940042	-5.74	yabI	putative integral membrane protein YabI	0
EC958_2026	0.99	0.19	5.2845	0.0062	0.0345959	-0.12	6.4	-0.71	0.482405	0.843717	-5.29		putative enzyme	0
EC958_4137	-1.18	0.22	-5.2645	0.0062	0.0345959	0.25	6.71	1.63	0.10806	0.502886	-4.5		hypothetical protein	0
EC958_4188	1.03	0.2	5.2641	0.0062	0.0345959	-0.03	8.56	-0.35	0.725877	0.926302	-6.06		hypothetical protein	0
EC958_4209	1.36	0.26	5.2711	0.0062	0.0345959	0.02	2.88	0.03	0.97808	0.993107	-4.72	atpF	membrane-bound ATP synthase F0 sector subunit b	2	ecos01100: Metabolic pathways | ecos00190: Oxidative phosphorylation
EC958_4253	0.92	0.17	5.2709	0.0062	0.0345959	-0.12	7.72	-1.13	0.265159	0.6827	-5.31	rffA	TDP-4-oxo-6-deoxy-D-glucose transaminase	2	ecos01100: Metabolic pathways | ecos00541: O-Antigen nucleotide sugar biosynthesis
EC958_4284	0.92	0.17	5.2746	0.0062	0.0345959	0.08	7.36	0.56	0.576497	0.882729	-5.65		hypothetical protein	0
EC958_4612	-1.06	0.2	-5.273	0.0062	0.0345959	0.63	3.15	1.23	0.224027	0.639683	-4.55		transcriptional activator	0
EC958_0921	0.92	0.18	5.2529	0.0063	0.0347755	0.12	7.48	0.97	0.33811	0.749952	-5.36	ybiO	probable membrane protein YbiO	0
EC958_1317	0.98	0.19	5.247	0.0063	0.0347755	-0.2	4.32	-0.59	0.55815	0.876754	-4.9	cobB	CobB protein	2	ecos01100: Metabolic pathways | ecos00760: Nicotinate and nicotinamide metabolism
EC958_1442	-1.07	0.2	-5.2435	0.0063	0.0347755	0.2	7.14	1.37	0.175104	0.587075	-4.86	ycgC	hypothetical protein	2	ecos01100: Metabolic pathways | ecos00561: Glycerolipid metabolism
EC958_1794	0.92	0.18	5.2465	0.0063	0.0347755	0.17	5.18	0.63	0.529019	0.862421	-5.03	ydfH	hypothetical protein	0
EC958_2606	1.04	0.2	5.2479	0.0063	0.0347755	0.27	5.94	1.32	0.192635	0.604111	-4.74	elaA	hypothetical protein	0
EC958_3016	0.93	0.18	5.2563	0.0063	0.0347755	-0.01	7.35	-0.07	0.942601	0.979947	-5.74	truD	tRNA pseudouridine synthase D	0
EC958_4805	1.32	0.25	5.2564	0.0063	0.0347755	-0.06	3.46	-0.15	0.878383	0.967658	-4.92		DNA-binding protein HU-alpha (HU-2)	0
EC958_3976	1.08	0.21	5.2482	0.0063	0.0347755	-0.01	8.08	-0.12	0.90618	0.97591	-6.02		putative ATP-binding protein	0
EC958_4311	-0.95	0.18	-5.2564	0.0063	0.0347755	0.14	7.53	1.24	0.220012	0.639025	-5.12		hypothetical protein	2	ecos01100: Metabolic pathways | ecos00052: Galactose metabolism
EC958_0063	0.93	0.18	5.2549	0.0063	0.0347755	-0.02	6.1	-0.09	0.925116	0.977571	-5.43	yjiH	hypothetical protein	0
EC958_0327	0.91	0.17	5.2299	0.0064	0.0349512							lpxA	UDP-N-acetylglucosamine acetyltransferase	3	ecos01100: Metabolic pathways | ecos00540: Lipopolysaccharide biosynthesis | ecos01503: Cationic antimicrobial peptide (CAMP) resistance
EC958_1813	-1.03	0.2	-5.2249	0.0064	0.0349512	0.01	5.63	0.05	0.958907	0.98652	-5.26		putative NAGC-like transcriptional regulator	0
EC958_2017	-0.96	0.18	-5.2202	0.0064	0.0349512	0.37	5.36	1.42	0.161332	0.576511	-4.53	yoaG	hypothetical protein	0
EC958_2438	0.91	0.17	5.2232	0.0064	0.0349512	-0.06	6.18	-0.31	0.759342	0.937866	-5.44	thiD	phosphomethylpyrimidine kinase	3	ecos00730: Thiamine metabolism | ecos01240: Biosynthesis of cofactors | ecos01100: Metabolic pathways
EC958_2899	1.12	0.21	5.2282	0.0064	0.0349512	0.5	3.64	1.08	0.285647	0.70596	-4.63		hypothetical protein	0
EC958_2958	0.91	0.17	5.2295	0.0064	0.0349512	0.07	6.73	0.47	0.643722	0.905211	-5.52	yqaB	putative phosphatase	0
EC958_3286	-0.99	0.19	-5.2225	0.0064	0.0349512	-0.66	5.72	-2.91	0.00523112	0.129494	-2.36		hypothetical protein	0
EC958_3393	-1.28	0.25	-5.2213	0.0064	0.0349512	-0.08	7.08	-0.58	0.56517	0.877311	-5.56	yghW	hypothetical protein	0
EC958_3449	-0.94	0.18	-5.2311	0.0064	0.0349512	-0.02	9.56	-0.3	0.767764	0.939584	-6.37	yqiH	putative periplasmic chaperone YqiH	0
EC958_0014	-0.97	0.19	-5.2369	0.0064	0.0349512	-0.05	9.07	-0.75	0.45514	0.831612	-6.01		methyl-thioribose-1-phosphate isomerase	2	ecos01100: Metabolic pathways | ecos00270: Cysteine and methionine metabolism
EC958_0519	-1.34	0.26	-5.2093	0.0065	0.0353468	0.05	7.72	0.41	0.685466	0.919195	-5.78	yaiB	hypothetical protein	0
EC958_5165	-1	0.19	-5.2078	0.0065	0.0353468	-0.04	3.89	-0.09	0.931695	0.978508	-4.91		hypothetical protein	0
EC958_2557	-0.9	0.17	-5.2014	0.0065	0.0353468	0.13	7.46	1.15	0.253389	0.667362	-5.21	atoC	acetoacetate metabolism regulatory protein AtoC	1	ecos02020: Two-component system
EC958_5187	-1.09	0.21	-5.211	0.0065	0.0353468	0.43	5.29	1.79	0.0786316	0.453809	-4.11		hypothetical protein	0
EC958_0437	0.89	0.17	5.1722	0.0066	0.0356261	-0.12	6.8	-0.93	0.355786	0.765732	-5.25	matC/ecpB	Mat/Ecp fimbriae periplasmic chaperone protein	0
EC958_0689	-1.16	0.22	-5.1726	0.0066	0.0356261	-0.09	5.64	-0.39	0.700956	0.922538	-5.23		toxic polypeptide, small	0
EC958_0698	-1.01	0.2	-5.1747	0.0066	0.0356261	0.26	5.42	1	0.319441	0.734887	-4.88		putative transcriptional regulator	0
EC958_2374	-1.2	0.23	-5.1856	0.0066	0.0356261	0.26	6.2	1.46	0.150017	0.562619	-4.62		hypothetical membrane protein	0
EC958_2895	-0.9	0.17	-5.1857	0.0066	0.0356261	-0.01	4.83	-0.03	0.976932	0.993107	-5.09		hypothetical protein	0
EC958_2926	0.89	0.17	5.1726	0.0066	0.0356261	0.23	7.39	1.79	0.0793018	0.453809	-4.33	gabT	4-aminobutyrate aminotransferase	8	ecos00250: Alanine, aspartate and glutamate metabolism | ecos00280: Valine, leucine and isoleucine degradation | ecos01120: Microbial metabolism in diverse environments | ecos00640: Propanoate metabolism | ecos00650: Butanoate metabolism | ecos01100: Metabolic pathways | ecos00310: Lysine degradation | ecos00410: beta-Alanine metabolism
EC958_3995	-1.04	0.2	-5.1914	0.0066	0.0356261	-0.22	8.67	-2.55	0.0133597	0.207283	-3.15	aldB	aldehyde dehydrogenase B (lactaldehyde dehydrogenase)	5	ecos00010: Glycolysis / Gluconeogenesis | ecos01110: Biosynthesis of secondary metabolites | ecos01100: Metabolic pathways | ecos00620: Pyruvate metabolism | ecos01120: Microbial metabolism in diverse environments
EC958_0217	0.91	0.18	5.1662	0.0067	0.0358639	-0.08	8.99	-1	0.319234	0.734887	-5.72	ilvI	acetolactate synthase isozyme III large subunit	8	ecos00770: Pantothenate and CoA biosynthesis | ecos01110: Biosynthesis of secondary metabolites | ecos00290: Valine, leucine and isoleucine biosynthesis | ecos01210: 2-Oxocarboxylic acid metabolism | ecos01230: Biosynthesis of amino acids | ecos00650: Butanoate metabolism | ecos01100: Metabolic pathways | ecos00660: C5-Branched dibasic acid metabolism
EC958_0222	-1.21	0.24	-5.1503	0.0067	0.0358639	-0.2	4.9	-0.67	0.503771	0.852821	-4.95	mraW	S-adenosyl-dependent methyltransferase MraW	0
EC958_0616	0.89	0.17	5.1677	0.0067	0.0358639	0.2	7.11	1.5	0.140119	0.550258	-4.74		inosine-guanosine kinase	2	ecos01100: Metabolic pathways | ecos00230: Purine metabolism
EC958_1202	1.39	0.27	5.1505	0.0067	0.0358639	0.36	5.22	1.38	0.174415	0.586558	-4.53	yciG	hypothetical protein	0
EC958_2605	1.38	0.27	5.1588	0.0067	0.0358639	0.12	5.3	0.43	0.669446	0.913101	-5.11	elaB	hypothetical protein	0
EC958_3398	1.14	0.22	5.1582	0.0067	0.0358639	0.11	3.98	0.34	0.735547	0.931089	-4.95	exbD	TonB-dependent enterochelin uptake protein	0
EC958_3601	1.02	0.2	5.1531	0.0067	0.0358639	0.29	2.38	0.37	0.716085	0.925783	-4.71	yhbG	putative ATP-binding component of a transport system	1	ecos02010: ABC transporters
EC958_4212	1.15	0.22	5.1553	0.0067	0.0358639	0.19	6.16	1.11	0.273773	0.692576	-4.95	atpI	ATP synthase protein I	0
EC958_0537	0.9	0.17	5.1293	0.0068	0.0361351	-0.02	6.97	-0.11	0.916579	0.977563	-5.65	phoB	positive response regulator for pho regulon	1	ecos02020: Two-component system
EC958_0717	1.14	0.22	5.1303	0.0068	0.0361351	0.13	5.49	0.54	0.592453	0.889608	-5.15	ybdB	hypothetical protein	1	ecos01053: Biosynthesis of siderophore group nonribosomal peptides
EC958_1726	1.33	0.26	5.1486	0.0068	0.0361351	0.24	6.26	1.53	0.131676	0.538969	-4.55	yncE	hypothetical protein	0
EC958_3256	-0.89	0.17	-5.1327	0.0068	0.0361351	-0.26	6.56	-1.62	0.111549	0.50857	-4.43	yqgA	hypothetical protein	0
EC958_3992	-0.9	0.18	-5.1453	0.0068	0.0361351	-0.02	8.7	-0.22	0.822909	0.951625	-6.14		putative transcriptional regulator protein	0
EC958_4376	-0.9	0.17	-5.1428	0.0068	0.0361351	-0.08	7.92	-0.73	0.471001	0.837882	-5.68	fdoH	formate dehydrogenase-O, iron-sulfur subunit	5	ecos00630: Glyoxylate and dicarboxylate metabolism | ecos01100: Metabolic pathways | ecos01200: Carbon metabolism | ecos01120: Microbial metabolism in diverse environments | ecos00680: Methane metabolism
EC958_4384	-0.92	0.18	-5.134	0.0068	0.0361351	0.07	8.3	0.66	0.51197	0.854372	-5.85	yiiL	hypothetical protein	0
EC958_0330	0.91	0.18	5.108	0.0069	0.03644	0.84	2.97	1.45	0.153782	0.568915	-4.44	dnaE	DNA polymerase III alpha subunit	3	ecos03440: Homologous recombination | ecos03030: DNA replication | ecos03430: Mismatch repair
EC958_1261	-1.13	0.22	-5.1168	0.0069	0.03644	0.27	6.91	1.86	0.0685109	0.425648	-4.15	rimJ	ribosomal-protein-alanine acetyltransferase	0
EC958_1810	0.93	0.18	5.1187	0.0069	0.03644	0.19	4.04	0.5	0.620031	0.899286	-4.87	ynfI	hypothetical protein	0
EC958_1933	0.88	0.17	5.1181	0.0069	0.03644	-0.15	5.12	-0.52	0.608027	0.89243	-5.02	btuC	vitamin B12 transport permease protein	1	ecos02010: ABC transporters
EC958_2913	0.9	0.18	5.126	0.0069	0.03644	0.17	6.94	1.26	0.213668	0.633351	-4.95	ypjD	hypothetical protein	0
EC958_3546	0.91	0.18	5.1192	0.0069	0.03644	0.18	7.5	1.27	0.209906	0.627936	-5.1	yraL	hypothetical protein	0
EC958_1099	1.17	0.23	5.0898	0.007	0.0367787	-0.01	5.95	-0.04	0.96472	0.990007	-5.39		hypothetical protein	0
EC958_1162	-0.92	0.18	-5.0999	0.007	0.0367787	0.09	2.91	0.17	0.866526	0.964479	-4.8		hypothetical protein	0
EC958_1822	1.04	0.2	5.1066	0.007	0.0367787	-0.11	6.2	-0.64	0.522991	0.859676	-5.28	pntA	NAD(P) transhydrogenase subunit alpha	2	ecos01100: Metabolic pathways | ecos00760: Nicotinate and nicotinamide metabolism
EC958_1825	0.95	0.19	5.0877	0.007	0.0367787	0.01	5.99	0.07	0.945841	0.980687	-5.4	ydgB	hypothetical oxidoreductase YdgB	3	ecos01100: Metabolic pathways | ecos00670: One carbon pool by folate | ecos00790: Folate biosynthesis
EC958_3807	-0.9	0.18	-5.1066	0.007	0.0367787	-0.08	7.57	-0.62	0.536557	0.864918	-5.65	yhgH	hypothetical protein	0
EC958_0148	-1.21	0.24	-5.0838	0.0071	0.037114	-0.01	7.98	-0.09	0.926463	0.977571	-5.95		gef membrane toxin	0
EC958_0873	0.88	0.17	5.0805	0.0071	0.037114	0.19	6.73	1.26	0.213172	0.633351	-4.91	modE	transcriptional regulator ModE	0
EC958_2129	-1.23	0.24	-5.0692	0.0071	0.037114	0.52	6.1	2.81	0.00687591	0.145573	-2.42		hypothetical protein	0
EC958_2377	-1.09	0.21	-5.0798	0.0071	0.037114	0.33	0.75	0.37	0.711893	0.924908	-4.67	rfbE	polysaccharide biosynthesis protein	0
EC958_3023	-0.96	0.19	-5.0708	0.0071	0.037114	0.24	7.12	1.86	0.0676178	0.423429	-4.21	cysD	sulfate adenylyltransferase subunit 2	7	ecos00450: Selenocompound metabolism | ecos00261: Monobactam biosynthesis | ecos01100: Metabolic pathways | ecos01110: Biosynthesis of secondary metabolites | ecos00920: Sulfur metabolism | ecos01120: Microbial metabolism in diverse environments | ecos00230: Purine metabolism
EC958_0342_1	0.89	0.18	5.0522	0.0072	0.0374458	-0.15	6.34	-0.73	0.468559	0.836157	-5.21
EC958_1225	1	0.2	5.0617	0.0072	0.0374458	0.27	6.45	1.66	0.102977	0.494766	-4.38	ycdX	hypothetical protein	0
EC958_1763	-0.93	0.18	-5.0591	0.0072	0.0374458	-1	2.06	-1.14	0.259738	0.674608	-4.58		hypothetical protein	1	ecos02020: Two-component system
EC958_3780	1.07	0.21	5.06	0.0072	0.0374458	-0.23	5.92	-1.03	0.307764	0.726305	-5.04	aroB	3-dehydroquinate synthase	4	ecos00400: Phenylalanine, tyrosine and tryptophan biosynthesis | ecos01100: Metabolic pathways | ecos01230: Biosynthesis of amino acids | ecos01110: Biosynthesis of secondary metabolites
EC958_4056	1.22	0.24	5.0626	0.0072	0.0374458	0.3	4.68	1.17	0.248791	0.664524	-4.68	rpoZ	RNA polymerase, omega subunit	1	ecos03020: RNA polymerase
EC958_0267	1.11	0.22	5.036	0.0073	0.0376604	0	5.97	-0.02	0.982755	0.994652	-5.38		hypoxanthine phosphoribosyltransferase	3	ecos01110: Biosynthesis of secondary metabolites | ecos01100: Metabolic pathways | ecos00230: Purine metabolism
EC958_0925	1.34	0.27	5.0394	0.0073	0.0376604	0.24	7.19	1.66	0.102259	0.49376	-4.5	dps	DNA protection during starvation protein	0
EC958_1094	0.91	0.18	5.0445	0.0073	0.0376604	0.07	5.75	0.31	0.758422	0.937469	-5.29		putative membrane protein from phage origin	0
EC958_1175	0.95	0.19	5.0309	0.0073	0.0376604	0.31	7.11	2.12	0.0387157	0.344116	-3.76	yccA	putative carrier/transport protein	0
EC958_4977	-0.97	0.19	-5.041	0.0073	0.0376604	-0.1	6.35	-0.65	0.518293	0.857967	-5.31		hypothetical protein	0
EC958_2518	0.97	0.19	5.0303	0.0073	0.0376604	0.02	6.21	0.13	0.893251	0.971561	-5.45	yejF	hypothetical ABC transporter ATP-binding protein YejF	1	ecos02010: ABC transporters
EC958_2996	0.87	0.17	5.0355	0.0073	0.0376604	-0.09	7.32	-0.7	0.485065	0.844925	-5.47	hypD	hydrogenase isoenzymes formation protein HypD	0
EC958_3900	1.34	0.27	5.0423	0.0073	0.0376604	0.04	10.67	0.8	0.427862	0.812306	-6.42		starvation induced outer membrane protein	0
EC958_0913	-1.1	0.22	-5.0171	0.0074	0.0379472	0.11	6.47	0.65	0.515892	0.856454	-5.35	ybiB	hypothetical protein	0
EC958_4885	-0.87	0.17	-5.0087	0.0074	0.0379472	-0.22	5.07	-0.76	0.448232	0.828607	-4.94		hypothetical protein	0
EC958_4924	1.12	0.22	5.0244	0.0074	0.0379472	-0.72	3.89	-1.72	0.0912962	0.473907	-4.22		Tryptophan biosynthesis protein TrpCF	4	ecos00400: Phenylalanine, tyrosine and tryptophan biosynthesis | ecos01100: Metabolic pathways | ecos01110: Biosynthesis of secondary metabolites | ecos01230: Biosynthesis of amino acids
EC958_4980	-1.11	0.22	-5.0132	0.0074	0.0379472	-0.39	4.35	-1.03	0.307836	0.726305	-4.67		hypothetical protein	0
EC958_5052	-0.88	0.17	-5.0164	0.0074	0.0379472	-0.49	2.82	-0.73	0.47038	0.837382	-4.69		hypothetical protein	0
EC958_4134	0.97	0.19	5.0191	0.0074	0.0379472	0.02	11.48	0.48	0.632213	0.902705	-6.9	nlpA	lipoprotein-28	1	ecos02010: ABC transporters
EC958_0668	0.87	0.17	5.0016	0.0075	0.0382687							folD	bifunctional protein FolD	5	ecos00670: One carbon pool by folate | ecos01240: Biosynthesis of cofactors | ecos01100: Metabolic pathways | ecos01200: Carbon metabolism | ecos01120: Microbial metabolism in diverse environments
EC958_0701	0.89	0.18	4.9964	0.0075	0.0382687	0.13	7.15	0.98	0.332056	0.744898	-5.31	entD	4'-phosphopantetheinyl transferase	2	ecos01110: Biosynthesis of secondary metabolites | ecos01053: Biosynthesis of siderophore group nonribosomal peptides
EC958_1450	-0.9	0.18	-5.0073	0.0075	0.0382687	0.03	6.74	0.21	0.832841	0.954188	-5.57		hypothetical protein	0
EC958_3686	-1.13	0.23	-5.0013	0.0075	0.0382687	0.2	5.26	0.86	0.395459	0.796244	-4.93	yhdM	Zn(II)-responsive regulator of ZntA	0
EC958_0103	0.86	0.17	4.9949	0.0075	0.0382687	-0.02	7.85	-0.2	0.845982	0.959209	-5.92	prfC	peptide chain release factor RF-3	0
EC958_2089	1.03	0.21	4.9763	0.0076	0.0386252							aspS	aspartyl-tRNA synthetase	1	ecos00970: Aminoacyl-tRNA biosynthesis
EC958_3120	0.87	0.17	4.9716	0.0076	0.0386252	0.02	4.85	0.06	0.948626	0.982024	-5.15	recB	protease III	1	ecos03440: Homologous recombination
EC958_3397	1.06	0.21	4.9838	0.0076	0.0386252	-0.38	7.56	-2.98	0.00423679	0.121512	-2.01	yghA	hypothetical oxidoreductase YghA	0
EC958_4650	0.99	0.2	4.9729	0.0076	0.0386252	-0.16	4.34	-0.55	0.583752	0.885286	-4.94		phosphatidylserine decarboxylase	3	ecos00564: Glycerophospholipid metabolism | ecos01100: Metabolic pathways | ecos01110: Biosynthesis of secondary metabolites
EC958_1906	-1.1	0.22	-4.9622	0.0077	0.0389789	-0.2	4.16	-0.48	0.634014	0.902943	-4.85	ydiI	hypothetical protein	4	ecos00130: Ubiquinone and other terpenoid-quinone biosynthesis | ecos01100: Metabolic pathways | ecos01240: Biosynthesis of cofactors | ecos01110: Biosynthesis of secondary metabolites
EC958_3668	-0.87	0.17	-4.9613	0.0077	0.0389789	-0.02	9.03	-0.21	0.838125	0.955982	-6.21	yhdV	hypothetical protein	0
EC958_3749	0.86	0.17	4.9701	0.0077	0.0389789	-0.07	9.19	-0.85	0.397564	0.79725	-5.93	yheS	putative ATP-binding component of a transport system	0
EC958_0079	0.9	0.18	4.9627	0.0077	0.0389789	-0.18	7.52	-1.59	0.117949	0.51906	-4.68		restriction endonuclease domain-containing protein	0
EC958_0553	1.02	0.21	4.9362	0.0078	0.0392912	0.54	1.13	0.7	0.48832	0.845852	-4.66	ribH	riboflavin synthase beta chain	4	ecos01110: Biosynthesis of secondary metabolites | ecos01100: Metabolic pathways | ecos01240: Biosynthesis of cofactors | ecos00740: Riboflavin metabolism
EC958_0742	-1.29	0.26	-4.9506	0.0078	0.0392912	-0.25	4.65	-0.74	0.463903	0.834815	-4.83	cspE	cold shock-like protein CspE	0
EC958_1060	1.25	0.25	4.9429	0.0078	0.0392912	0.01	6.72	0.06	0.952793	0.984732	-5.53	focA	FocA formate FNT transporter	0
EC958_1883	1.33	0.27	4.9425	0.0078	0.0392912	-0.83	6.12	-3.28	0.00176442	0.0750333	-1.55		cyclopropane fatty acyl phospholipid synthase	0
EC958_4997	-0.99	0.2	-4.9509	0.0078	0.0392912	0.4	5.38	1.74	0.0878996	0.467251	-4.17	ypdI	hypothetical protein	0
EC958_0593	0.85	0.17	4.9269	0.0079	0.0394846	0	4.94	0	0.996101	0.999017	-5.11	ybaY	hypothetical protein	0
EC958_0775	0.86	0.17	4.9274	0.0079	0.0394846	0.37	3.34	0.73	0.469961	0.836939	-4.76	cutE	apolipoprotein N-acyltransferase	0
EC958_1177	1.18	0.24	4.9337	0.0079	0.0394846	-0.02	6.91	-0.1	0.920321	0.977563	-5.6	hyaA	hydrogenase-1 small chain	3	ecos01120: Microbial metabolism in diverse environments | ecos02020: Two-component system | ecos00633: Nitrotoluene degradation
EC958_1723	0.87	0.18	4.9173	0.0079	0.0394846	-0.33	5.43	-1.41	0.164831	0.578118	-4.52	yncA	hypothetical acetyltransferase YncA	0
EC958_1759	-0.86	0.18	-4.9279	0.0079	0.0394846	0.1	7.6	0.81	0.420408	0.806954	-5.55	pqqL	probable zinc protease PqqL	0
EC958_2048	-1.01	0.21	-4.9253	0.0079	0.0394846	0.33	4.26	1.03	0.307866	0.726305	-4.72	htpX	probable protease (heat shock protein HtpX)	0
EC958_2099	0.88	0.18	4.9253	0.0079	0.0394846							argS	arginine tRNA synthetase	1	ecos00970: Aminoacyl-tRNA biosynthesis
EC958_5077	0.99	0.2	4.9322	0.0079	0.0394846	0.29	7.68	2.41	0.01936	0.249239	-3.34		hypothetical protein	0
EC958_0415	1.23	0.25	4.8997	0.008	0.0397905	-0.08	8.04	-0.75	0.455141	0.831612	-5.66	pepD	aminoacyl-histidine dipeptidase (peptidase D)	2	ecos00480: Glutathione metabolism | ecos01100: Metabolic pathways
EC958_0561	0.85	0.17	4.9006	0.008	0.0397905	-0.17	6.61	-1.05	0.297746	0.717094	-5.1	yajK	thiamine biosynthesis protein ThiI	4	ecos04122: Sulfur relay system | ecos01240: Biosynthesis of cofactors | ecos01100: Metabolic pathways | ecos00730: Thiamine metabolism
EC958_2602	0.91	0.18	4.9145	0.008	0.0397905	-0.01	5.28	-0.03	0.974114	0.992974	-5.17	menH	2-succinyl-6-hydroxy-2,4-cyclohexadiene-1-carboxylate synthase	4	ecos00130: Ubiquinone and other terpenoid-quinone biosynthesis | ecos01110: Biosynthesis of secondary metabolites | ecos01240: Biosynthesis of cofactors | ecos01100: Metabolic pathways
EC958_2782	0.88	0.18	4.9021	0.008	0.0397905	0.22	6.88	1.48	0.145312	0.556229	-4.71	ypfG	hypothetical protein	0
EC958_4180	0.88	0.18	4.9143	0.008	0.0397905	0.03	6.23	0.18	0.859157	0.962402	-5.41	trmE	probable tRNA modification GTPase TrmE	0
EC958_0427	0.85	0.17	4.883	0.0081	0.0399777	-0.35	5.11	-1.28	0.206682	0.623847	-4.6		hypothetical protein	0
EC958_1770	-0.84	0.17	-4.887	0.0081	0.0399777	0.13	7.78	1.2	0.235066	0.647088	-5.23		F9-type fimbriae major subunit	0
EC958_1798	-0.84	0.17	-4.8968	0.0081	0.0399777	0.27	6.02	1.5	0.1394	0.550258	-4.53	rspB	starvation sensing protein RspB	2	ecos01100: Metabolic pathways | ecos00040: Pentose and glucuronate interconversions
EC958_2801	0.93	0.19	4.8852	0.0081	0.0399777	-0.15	3.05	-0.25	0.806425	0.950845	-4.78	yfgE	putative DNA replication factor	0
EC958_3229	-0.87	0.18	-4.8934	0.0081	0.0399777	-0.25	8.42	-3.12	0.00287106	0.101892	-1.76	galP	galactose-proton symporter	0
EC958_4528	0.94	0.19	4.8928	0.0081	0.0399777	-0.24	9.06	-2.74	0.00824261	0.159089	-2.77		excision nuclease subunit A	1	ecos03420: Nucleotide excision repair
EC958_0081	-0.97	0.2	-4.8883	0.0081	0.0399777	-0.67	4.67	-1.86	0.0684743	0.425648	-4.06		hypothetical protein	0
EC958_0123	0.95	0.19	4.8864	0.0081	0.0399777	-0.14	8.32	-1.62	0.109804	0.506796	-4.81		soluble lytic murein transglycosylase	0
EC958_0703	-0.93	0.19	-4.8707	0.0082	0.0402774	0.37	3.35	0.8	0.429177	0.812306	-4.73		hypothetical protein	0
EC958_4981	-1.16	0.24	-4.8736	0.0082	0.0402774	-0.29	5.21	-1.07	0.288263	0.708522	-4.78		hypothetical protein	0
EC958_2667	-0.97	0.2	-4.8804	0.0082	0.0402774	0.08	6.45	0.49	0.625628	0.900612	-5.42	yfcO	hypothetical protein	0
EC958_3049	1.18	0.24	4.8651	0.0082	0.0402774							pyrG	CTP synthetase	3	ecos00240: Pyrimidine metabolism | ecos01240: Biosynthesis of cofactors | ecos01100: Metabolic pathways
EC958_4653	0.85	0.18	4.8704	0.0082	0.0402774	-0.31	7.66	-3.05	0.00344427	0.112159	-1.84	yjeS	putative electron transport protein YjeS	0
EC958_1768	-0.87	0.18	-4.8525	0.0083	0.0405743	0.16	9.64	2.73	0.00840136	0.159458	-2.96		F9-type fimbriae outer membrane usher protein	0
EC958_2371	-1.14	0.24	-4.8583	0.0083	0.0405743	0.02	5.81	0.07	0.942246	0.979907	-5.35		hypothetical protein	0
EC958_3428	0.84	0.17	4.853	0.0083	0.0405743	0.1	7.56	0.9	0.370314	0.776354	-5.5		putative iron compound-binding protein of ABC transporter family	0
EC958_3600	1.09	0.22	4.852	0.0083	0.0405743	0.22	2.48	0.29	0.772651	0.941108	-4.73	yhbN	hypothetical protein	0
EC958_3896	0.94	0.19	4.8502	0.0083	0.0405743	-0.2	7.62	-1.68	0.0984247	0.486502	-4.56		glutathione reductase	2	ecos00480: Glutathione metabolism | ecos01100: Metabolic pathways
EC958_1562	-0.85	0.18	-4.8452	0.0084	0.0408683	-0.43	5.44	-1.86	0.0676388	0.423429	-4.01		putative DNA packaging protein	0
EC958_2053	0.84	0.17	4.8458	0.0084	0.0408683	-0.1	7.03	-0.71	0.482559	0.843717	-5.43	yebT	hypothetical protein	0
EC958_2332	-1	0.21	-4.84	0.0084	0.0408683	0.45	4.48	1.37	0.176522	0.587178	-4.49		hypothetical protein	0
EC958_2837	1.36	0.28	4.8399	0.0084	0.0408683	-0.33	1.63	-0.38	0.704349	0.922538	-4.67	hscB	hsc20 molecular co-chaperone	0
EC958_A0123	1.27	0.26	4.8462	0.0084	0.0408683	0.06	8.05	0.34	0.737614	0.932038	-5.75	catB4	chloramphenicol acetyltransferase	0
EC958_0349	-0.83	0.17	-4.8201	0.0085	0.0411208								hypothetical protein	0
EC958_0806	1.02	0.21	4.8211	0.0085	0.0411208	-0.18	3.94	-0.38	0.705982	0.922538	-4.89		phosphoglucomutase	10	ecos00052: Galactose metabolism | ecos00030: Pentose phosphate pathway | ecos00010: Glycolysis / Gluconeogenesis | ecos01120: Microbial metabolism in diverse environments | ecos00230: Purine metabolism | ecos00520: Amino sugar and nucleotide sugar metabolism | ecos01110: Biosynthesis of secondary metabolites | ecos00521: Streptomycin biosynthesis | ecos00500: Starch and sucrose metabolism | ecos0…
EC958_1093	0.93	0.19	4.817	0.0085	0.0411208	-0.19	5.25	-0.77	0.447452	0.828607	-4.98		hypothetical protein	0
EC958_1858	-1.26	0.26	-4.821	0.0085	0.0411208	0.14	4.93	0.46	0.644152	0.905216	-5.08		glutathione S-transferase	2	ecos00480: Glutathione metabolism | ecos01100: Metabolic pathways
EC958_3080	0.84	0.17	4.829	0.0085	0.0411208	-0.08	7.31	-0.65	0.516719	0.856799	-5.55		cysteine sulfinate desulfinase	0
EC958_3510	0.86	0.18	4.821	0.0085	0.0411208	-0.18	6.98	-1.2	0.236922	0.649098	-5.03	yhaJ	hypothetical transcriptional regulator YhaJ	0
EC958_0461	-0.85	0.18	-4.8154	0.0086	0.0413704	0.03	8.11	0.29	0.776438	0.941807	-5.96	hyxR	regulator of reactive nitrogen intermediate response pathways	0
EC958_1230	-0.97	0.2	-4.8064	0.0086	0.0413704	0.44	6.93	2.74	0.00811481	0.1576	-2.52	csgE	curli production assembly/transport component CsgE	0
EC958_2617	-0.83	0.17	-4.8085	0.0086	0.0413704	0.81	3.84	2.27	0.026893	0.289892	-3.67	nuoH	NADH dehydrogenase I chain H	2	ecos00190: Oxidative phosphorylation | ecos01100: Metabolic pathways
EC958_3330	-0.99	0.21	-4.8114	0.0086	0.0413704	-0.29	5.87	-1.31	0.195822	0.608039	-4.69		hypothetical protein	0
EC958_4287	0.84	0.17	4.8146	0.0086	0.0413704	0.01	8.18	0.12	0.907839	0.976218	-6.01	pldB	lysophospholipase L2	1	ecos00564: Glycerophospholipid metabolism
EC958_A0056	1.26	0.26	4.8002	0.0086	0.0413704	0.24	4.87	0.55	0.587648	0.888142	-4.89	tnpR1	resolvase of Tn21	0
EC958_0346	0.83	0.17	4.7996	0.0087	0.0415784	-0.14	7.5	-1.18	0.241612	0.654409	-5.15	metN	D-methionine transport ATP-binding protein MetN	1	ecos02010: ABC transporters
EC958_0382	-0.84	0.18	-4.7978	0.0087	0.0415784	-0.09	7.02	-0.64	0.526372	0.861572	-5.5		glycerol-3-phosphate cytidylyltransferase, CDP-glycerol pyrophosphorylase (Teichoic acid biosynthesis protein D)	3	ecos00564: Glycerophospholipid metabolism | ecos00440: Phosphonate and phosphinate metabolism | ecos01100: Metabolic pathways
EC958_0836	-0.83	0.17	-4.787	0.0087	0.0415784	0.76	3.62	1.79	0.0784195	0.453809	-4.17	sdhC	succinate dehydrogenase cytochrome b-556 subunit	7	ecos01200: Carbon metabolism | ecos00650: Butanoate metabolism | ecos01100: Metabolic pathways | ecos00190: Oxidative phosphorylation | ecos01110: Biosynthesis of secondary metabolites | ecos01120: Microbial metabolism in diverse environments | ecos00020: Citrate cycle (TCA cycle)
EC958_1156	-0.92	0.19	-4.7951	0.0087	0.0415784	0.19	5.27	0.71	0.477771	0.842031	-5.01	ymbA	hypothetical protein	0
EC958_1161	-1.19	0.25	-4.7931	0.0087	0.0415784	-0.27	5.71	-1.34	0.185807	0.597966	-4.7	ompA	outer membrane protein A	0
EC958_1419	0.97	0.2	4.7985	0.0087	0.0415784	0.3	5.36	1.37	0.176821	0.587606	-4.57	ycgM	putative isomerase	0
EC958_2794	0.99	0.21	4.7904	0.0087	0.0415784	0.15	6.82	0.8	0.425745	0.811092	-5.29	nlpB	lipoprotein-34	0
EC958_3078	0.85	0.18	4.7829	0.0088	0.0419001	-0.02	6.49	-0.14	0.889762	0.971211	-5.53	gcvA	positive regulator of gcv operon	1	ecos02026: Biofilm formation - Escherichia coli
EC958_3304	0.82	0.17	4.7728	0.0088	0.0419001	-0.46	7	-3.03	0.00366076	0.115034	-1.88		hypothetical protein	0
EC958_4831	-1.26	0.26	-4.7823	0.0088	0.0419001	-0.23	7.87	-2.19	0.0327845	0.323236	-3.74	afaE	AfaE adhesin	0
EC958_4267	1.05	0.22	4.7802	0.0088	0.0419001	0.3	6.78	1.82	0.0746724	0.446383	-4.24	cyaA	adenylate cyclase	3	ecos01100: Metabolic pathways | ecos00230: Purine metabolism | ecos02026: Biofilm formation - Escherichia coli
EC958_0207	1.28	0.27	4.7654	0.0089	0.0421026	-0.29	8.04	-2.65	0.0103505	0.177289	-2.81	thiP	thiamine transport system permease protein ThiP	1	ecos02010: ABC transporters
EC958_0544	0.83	0.17	4.7661	0.0089	0.0421026	0.08	6.94	0.57	0.574126	0.880921	-5.5		tRNA-guanine transglycosylase	0
EC958_1815	0.84	0.18	4.7605	0.0089	0.0421026	-0.13	6.82	-0.69	0.493732	0.846746	-5.36	ynfM	hypothetical transport protein YnfM	0
EC958_2684	1.09	0.23	4.7579	0.0089	0.0421026	0.39	4.33	1.21	0.2315	0.641739	-4.6		hypothetical protein	0
EC958_2760	0.82	0.17	4.7552	0.0089	0.0421026	0.29	6.13	1.63	0.107879	0.502517	-4.36	amiA	probable N-acetylmuramoyl-L-alanine amidase AmiA	1	ecos01503: Cationic antimicrobial peptide (CAMP) resistance
EC958_4596	1.08	0.23	4.7617	0.0089	0.0421026	0.05	9.69	0.73	0.46541	0.835261	-6.21	adiY	AdiY transcriptional regulatory protein	0
EC958_A0070	-1.15	0.24	-4.7607	0.0089	0.0421026	0.37	9.71	2.66	0.0100423	0.173819	-3.02		TraS	0
EC958_1910	-0.83	0.17	-4.7387	0.009	0.0423802	0.28	8.33	2.86	0.00591117	0.138856	-2.4	ydiM	hypothetical transport protein YdiM	0
EC958_2911	1.19	0.25	4.7453	0.009	0.0423802							rpsP	30S ribosomal protein S16	1	ecos03010: Ribosome
EC958_2961	-1.28	0.27	-4.7406	0.009	0.0423802							csrA	carbon storage regulator	2	ecos02020: Two-component system | ecos02026: Biofilm formation - Escherichia coli
EC958_4310	-0.82	0.17	-4.7465	0.009	0.0423802	0.01	8.46	0.13	0.895453	0.971679	-6.08		hypothetical protein	0
EC958_0090	0.88	0.19	4.7393	0.009	0.0423802	-0.03	6.58	-0.23	0.820738	0.950845	-5.58	yjjA	hypothetical protein	0
EC958_1118	-0.93	0.2	-4.7237	0.0091	0.0425774	0.31	6.75	2.15	0.0357234	0.334232	-3.65		putative DNA-binding protein from phage origin	0
EC958_2358	-1.11	0.24	-4.7283	0.0091	0.0425774	-1.89	2.76	-2.28	0.0264092	0.288862	-4.22		hypothetical protein	0
EC958_2552	-1.27	0.27	-4.7365	0.0091	0.0425774	-0.25	6.45	-1.31	0.196126	0.608484	-4.82	ompC	outer membrane protein 1b (Ib;c)	2	ecos02020: Two-component system | ecos01501: beta-Lactam resistance
EC958_3641	0.98	0.21	4.7314	0.0091	0.0425774	-0.07	4.58	-0.22	0.822889	0.951625	-5.01	mreC	rod shape-determining protein MreC	0
EC958_3886	-1.15	0.24	-4.7257	0.0091	0.0425774	0.12	7.52	1.02	0.311798	0.727578	-5.39		hypothetical protein	0
EC958_4662	1.07	0.23	4.7258	0.0091	0.0425774	-0.17	7.81	-1.66	0.103	0.494766	-4.67	hflC	HflC protein regulator of FtsH protease, subunit of HflK-HflC complex	0
EC958_4709	-1.14	0.24	-4.7297	0.0091	0.0425774	-0.48	6.59	-2.82	0.00660613	0.14356	-2.35	cysQ	CysQ protein	3	ecos01120: Microbial metabolism in diverse environments | ecos01100: Metabolic pathways | ecos00920: Sulfur metabolism
EC958_1506	0.86	0.18	4.72	0.0092	0.0429278	0.24	6.3	1.38	0.174271	0.586558	-4.69	ychJ	hypothetical protein	0
EC958_3792	0.88	0.19	4.7122	0.0092	0.0429278	0.06	7.75	0.57	0.569685	0.879855	-5.76	hslO	heat shock protein 33	0
EC958_4654	0.93	0.2	4.7232	0.0092	0.0429278	-0.43	7.97	-3.57	0.000745133	0.0417698	-0.53	yjeF	hypothetical protein	0
EC958_1438	0.84	0.18	4.6957	0.0093	0.0431978	0.01	6.02	0.04	0.969306	0.991619	-5.38		putative iron compound ABC transporter ATP-binding protein	0
EC958_1742	-0.81	0.17	-4.6997	0.0093	0.0431978								hypothetical protein	0
EC958_3155	-0.84	0.18	-4.7052	0.0093	0.0431978	0.18	6.95	1.32	0.191731	0.603421	-4.91	yqeA	carbamate kinase-like protein YqeA	6	ecos00220: Arginine biosynthesis | ecos01200: Carbon metabolism | ecos01100: Metabolic pathways | ecos01120: Microbial metabolism in diverse environments | ecos00230: Purine metabolism | ecos00910: Nitrogen metabolism
EC958_3874	1.25	0.27	4.6982	0.0093	0.0431978	-0.2	6.78	-1.18	0.242818	0.654548	-4.98	nikE	nickel transport ATP-binding protein NikE	1	ecos02010: ABC transporters
EC958_4772	-0.91	0.19	-4.6961	0.0093	0.0431978	0.01	10.06	0.16	0.874811	0.965383	-6.56		putative L-fucose permease	0
EC958_2743	1.23	0.26	4.6918	0.0094	0.0436228	0.33	0.47	0.26	0.793804	0.947617	-4.64	ptsI	phosphoenolpyruvate-protein phosphotransferase system enzyme I	1	ecos02060: Phosphotransferase system (PTS)
EC958_0850	0.97	0.21	4.6688	0.0095	0.0438488							cydA	cytochrome d terminal oxidase, polypeptide subunit I	2	ecos02020: Two-component system | ecos00190: Oxidative phosphorylation
EC958_1638	-0.83	0.18	-4.6696	0.0095	0.0438488	-1.13	1.47	-1.24	0.219186	0.639025	-4.56	pspD	phage shock protein D	0
EC958_4931	-0.8	0.17	-4.6775	0.0095	0.0438488	0.51	3.98	1.39	0.17059	0.585993	-4.47	ydhL	putative Fe-S protein	0
EC958_4559	1.13	0.24	4.6676	0.0095	0.0438488	-0.02	5.8	-0.08	0.933298	0.978946	-5.3		formate dehydrogenase H, selenopolypeptide subunit	0
EC958_4769	-0.87	0.19	-4.6714	0.0095	0.0438488	-0.15	8.98	-1.79	0.0789332	0.453809	-4.72		putative integral membrane protein	4	ecos02060: Phosphotransferase system (PTS) | ecos01120: Microbial metabolism in diverse environments | ecos00053: Ascorbate and aldarate metabolism | ecos01100: Metabolic pathways
EC958_A0103	1.11	0.24	4.671	0.0095	0.0438488	0.07	9.66	0.49	0.624402	0.900612	-6.13		Na(+)-translocating NADH-quinone reductase subunit C	0
EC958_0146	-1.26	0.27	-4.6645	0.0096	0.044191	0.12	3.47	0.24	0.810528	0.950845	-4.8	dnaK	chaperone protein DnaK	1	ecos03018: RNA degradation
EC958_5169	-0.88	0.19	-4.6553	0.0096	0.044191	0.16	7.74	1.49	0.142862	0.554527	-4.92		hypothetical protein	0
EC958_2792	-1.09	0.24	-4.6528	0.0096	0.044191	0.32	5.92	1.59	0.117954	0.51906	-4.39	ypfJ	hypothetical protein	0
EC958_0304	-1.13	0.24	-4.6466	0.0097	0.0443725							yadR	hypothetical protein	0
EC958_2314	1.15	0.25	4.639	0.0097	0.0443725	-0.04	6.99	-0.33	0.742367	0.932829	-5.65	ibrB	hypothetical protein	0
EC958_2615	-0.94	0.2	-4.6391	0.0097	0.0443725	0.31	2.68	0.46	0.644819	0.905216	-4.72	nuoJ	NADH dehydrogenase I chain J	2	ecos01100: Metabolic pathways | ecos00190: Oxidative phosphorylation
EC958_2968	-0.81	0.17	-4.6471	0.0097	0.0443725	0.11	6.93	0.76	0.452141	0.82929	-5.37	srlA	PTS system, glucitol/sorbitol-specific IIC2 component	3	ecos01100: Metabolic pathways | ecos02060: Phosphotransferase system (PTS) | ecos00051: Fructose and mannose metabolism
EC958_4390	-0.81	0.17	-4.6384	0.0097	0.0443725	-0.1	7.4	-0.73	0.46908	0.836275	-5.56	rhaR	L-rhamnose operon transcriptional activator RhaR	0
EC958_4658	-1.25	0.27	-4.6389	0.0097	0.0443725	0.32	4.87	1.07	0.291323	0.711787	-4.75	miaA	tRNA dimethylallyltransferase	2	ecos01100: Metabolic pathways | ecos01110: Biosynthesis of secondary metabolites
EC958_4660	1.09	0.23	4.6474	0.0097	0.0443725	-0.1	7.86	-1.09	0.280419	0.702185	-5.39	hflX	GTP-binding protein HflX	0
EC958_0457	-0.8	0.17	-4.6268	0.0098	0.0446309	0.01	7.42	0.06	0.953289	0.984832	-5.85	ykgG	hypothetical protein	0
EC958_0902	0.8	0.17	4.6367	0.0098	0.0446309	0.03	5.2	0.12	0.904884	0.975692	-5.21	ybhP	putative DNase	0
EC958_2525	0.89	0.19	4.6255	0.0098	0.0446309	-0.54	3.46	-0.93	0.355738	0.765732	-4.65	yejL	hypothetical protein	0
EC958_3074	-0.95	0.21	-4.6271	0.0098	0.0446309	-0.18	6.15	-0.89	0.377129	0.783316	-5.09	fucU	protein of fucose operon	0
EC958_3963	-0.95	0.21	-4.6318	0.0098	0.0446309	0.43	6.77	2.99	0.00408611	0.120699	-1.96		putative membrane permeability altering protein	0
EC958_0268	0.84	0.18	4.6115	0.0099	0.0448078							yadF	hypothetical protein	2	ecos00910: Nitrogen metabolism | ecos01100: Metabolic pathways
EC958_0499	0.88	0.19	4.6123	0.0099	0.0448078	0.05	6.73	0.26	0.794553	0.947617	-5.59		hypothetical protein	0
EC958_2486	-0.8	0.17	-4.623	0.0099	0.0448078	0.01	9.32	0.09	0.927949	0.977959	-6.33	mglA	galactoside transport ATP-binding protein MglA	1	ecos02010: ABC transporters
EC958_2524	0.87	0.19	4.6165	0.0099	0.0448078	0.18	5.88	0.91	0.36605	0.773329	-5.04	yejK	nucleoid component YejK	0
EC958_4175	1	0.22	4.6186	0.0099	0.0448078							dnaA	chromosomal replication initiator protein DnaA	1	ecos02020: Two-component system
EC958_4424	0.79	0.17	4.6114	0.0099	0.0448078	0.04	7.85	0.33	0.744285	0.932829	-5.88	metB	cystathionine gamma-synthase	6	ecos00270: Cysteine and methionine metabolism | ecos01230: Biosynthesis of amino acids | ecos01110: Biosynthesis of secondary metabolites | ecos00920: Sulfur metabolism | ecos01100: Metabolic pathways | ecos00450: Selenocompound metabolism
EC958_4664	1.14	0.25	4.6134	0.0099	0.0448078							purA	PurA, subunit of adenylosuccinate synthase	4	ecos00250: Alanine, aspartate and glutamate metabolism | ecos00230: Purine metabolism | ecos01100: Metabolic pathways | ecos01240: Biosynthesis of cofactors
EC958_0615	-0.79	0.17	-4.6096	0.01	0.0450219	-0.16	6.28	-0.89	0.3793	0.783866	-5.12	ybaC	acetyl esterase	0
EC958_0622	0.87	0.19	4.6078	0.01	0.0450219	-0.27	5.81	-1.38	0.173012	0.586558	-4.57	ybaK	hypothetical protein	0
EC958_2165	-0.88	0.19	-4.607	0.01	0.0450219	-0.42	5.47	-1.99	0.0520192	0.384724	-3.85		hypothetical protein	0
EC958_2502	-0.79	0.17	-4.5999	0.01	0.0450219	0.01	7.57	0.1	0.917421	0.977563	-5.84	yeiC	hypothetical sugar kinase YeiC	2	ecos01100: Metabolic pathways | ecos00240: Pyrimidine metabolism
EC958_3788	0.79	0.17	4.6099	0.01	0.0450219	0.03	7.1	0.23	0.819506	0.950845	-5.69	nudE	ADP compounds hydrolase NudE	2	ecos00230: Purine metabolism | ecos01100: Metabolic pathways
EC958_0027	-0.81	0.18	-4.606	0.01	0.0450219	-0.14	7.27	-1.08	0.286406	0.706773	-5.25		putative nucleoside triphosphatase	0
EC958_0438	0.85	0.18	4.5931	0.0101	0.0453925	0	7.59	-0.01	0.992165	0.998349	-5.84	matB/ecpA	Mat/Ecp fimbriae major subunit protein	0
EC958_1106	-0.85	0.19	-4.585	0.0101	0.0453925	0.38	4.54	1.04	0.303067	0.722557	-4.7		hypothetical protein	0
EC958_4970	-0.87	0.19	-4.5808	0.0102	0.0458018	0.05	5.54	0.23	0.819373	0.950845	-5.3		hypothetical protein	0
EC958_1160	-0.92	0.2	-4.5665	0.0103	0.045929	0.71	3.41	1.6	0.114261	0.513355	-4.33	ycbG	hypothetical protein	0
EC958_1635	-1.02	0.22	-4.5693	0.0103	0.045929	-0.45	4.19	-1.13	0.261295	0.676625	-4.61	pspA	phage shock protein A	0
EC958_2093	0.81	0.18	4.5591	0.0103	0.045929	0.11	4.69	0.38	0.703665	0.922538	-5.05	yecO	hypothetical protein	0
EC958_2321	-0.8	0.17	-4.5693	0.0103	0.045929	-0.13	8.08	-1.54	0.128377	0.534127	-4.88		putative membrane protein	1	ecos02024: Quorum sensing
EC958_3178	0.79	0.17	4.5707	0.0103	0.045929	-0.24	5.93	-1.19	0.239543	0.652494	-4.8	ygfX	hypothetical protein	0
EC958_3884	-0.85	0.19	-4.5617	0.0103	0.045929	-0.02	9.01	-0.24	0.811038	0.950845	-6.2	yhiH	hypothetical ABC transporter ATP-binding protein YhiH	0
EC958_4076	-0.88	0.19	-4.5659	0.0103	0.045929	0.11	10.77	2.34	0.0230168	0.26842	-4.19		hexuronate transporter	0
EC958_4701	-1.06	0.23	-4.5706	0.0103	0.045929	-0.26	7.34	-1.95	0.0563259	0.393006	-4.08	ytfB	hypothetical protein	0
EC958_0881	-0.83	0.18	-4.548	0.0104	0.0462543	0.13	8.77	1.71	0.093386	0.475932	-4.78	ybhH	hypothetical protein	0
EC958_2166	-0.78	0.17	-4.5519	0.0104	0.0462543	-0.14	4.76	-0.37	0.710561	0.924908	-5.02		hypothetical protein	0
EC958_0067	1.3	0.29	4.5528	0.0104	0.0462543	0.02	5.45	0.09	0.925772	0.977571	-5.26		hypothetical protein	0
EC958_1817	-0.89	0.2	-4.5377	0.0105	0.0464573	-0.11	5.82	-0.49	0.626112	0.900612	-5.24		hypothetical protein	0
EC958_4938	-0.79	0.17	-4.5392	0.0105	0.0464573	0.79	1.46	1.03	0.308906	0.726327	-4.6		Dipeptide chemoreceptor protein	0
EC958_2983	0.83	0.18	4.5431	0.0105	0.0464573	-0.4	5.22	-1.35	0.183126	0.594707	-4.52		hypothetical protein	0
EC958_3237	0.79	0.17	4.5408	0.0105	0.0464573	-0.45	4.79	-1.26	0.214024	0.633369	-4.57	yggS	hypothetical protein	0
EC958_3733	-1.01	0.22	-4.5373	0.0105	0.0464573	0.15	5.09	0.52	0.608213	0.89243	-5.09		hypothetical protein	0
EC958_4081	0.9	0.2	4.5406	0.0105	0.0464573	-0.07	8.2	-0.81	0.420124	0.806932	-5.75		hypothetical protein	0
EC958_2066	-0.8	0.18	-4.5255	0.0106	0.0465384	-0.13	4.87	-0.52	0.606603	0.89243	-5.01	yebE	hypothetical protein	0
EC958_2761	0.81	0.18	4.5284	0.0106	0.0465384	-0.11	6.31	-0.53	0.599592	0.891895	-5.29	hemF	coproporphyrinogen III oxidase, aerobic	4	ecos00860: Porphyrin and chlorophyll metabolism | ecos01100: Metabolic pathways | ecos01240: Biosynthesis of cofactors | ecos01110: Biosynthesis of secondary metabolites
EC958_2827	0.81	0.18	4.5315	0.0106	0.0465384	0.44	6.81	2.94	0.004711	0.127689	-2.08	yfgB	hypothetical protein	0
EC958_3426	-1.21	0.27	-4.5257	0.0106	0.0465384	-0.21	5.47	-0.88	0.380521	0.784089	-4.99	ygiN	protein YgiN	0
EC958_3434	0.8	0.18	4.5327	0.0106	0.0465384	-0.24	6.87	-1.47	0.147134	0.557887	-4.69	yqiA	hypothetical protein	0
EC958_3893	0.8	0.18	4.5298	0.0106	0.0465384	-0.31	6.72	-1.85	0.0692283	0.429024	-4.11	yhiQ	hypothetical protein	0
EC958_4433	-1.01	0.22	-4.5293	0.0106	0.0465384	0.16	7.89	1.57	0.121756	0.524607	-4.8	talC	fructose-6-phosphate aldolase 2	0
EC958_5120	1.16	0.26	4.5256	0.0106	0.0465384	0.01	8.27	0.08	0.936352	0.979229	-6.07		hypothetical protein	0
EC958_0094	0.8	0.18	4.5303	0.0106	0.0465384	-0.03	7.99	-0.31	0.760671	0.937907	-5.97	yjjP	hypothetical protein	0
EC958_0462	-0.87	0.19	-4.5172	0.0107	0.0467772	0.15	7.78	1.36	0.178105	0.588868	-5.07	fimX	type 1 fimbriae and HyxR switch regulatory protein FimX	0
EC958_1141	0.87	0.19	4.5163	0.0107	0.0467772							asnS	asparagine tRNA synthetase	1	ecos00970: Aminoacyl-tRNA biosynthesis
EC958_1649	-0.79	0.17	-4.5167	0.0107	0.0467772	-0.02	7.44	-0.12	0.905558	0.97591	-5.78	ycjV	hypothetical ABC transporter ATP-binding protein YcjV	1	ecos02010: ABC transporters
EC958_4039	0.87	0.19	4.5096	0.0107	0.0467772	0	7.97	-0.03	0.975261	0.99306	-5.99	rfaQ	lipopolysaccharide core heptosyltransferase	2	ecos00540: Lipopolysaccharide biosynthesis | ecos01100: Metabolic pathways
EC958_4458	-0.77	0.17	-4.5155	0.0107	0.0467772	0.18	3.82	0.38	0.708047	0.924465	-4.86	yjaA	hypothetical protein	0
EC958_2304	-0.78	0.17	-4.5044	0.0108	0.0470939	-0.05	6.84	-0.34	0.734839	0.931089	-5.61		transcriptional activator cbl	0
EC958_2925	0.77	0.17	4.5015	0.0108	0.0470939	-0.04	7.09	-0.27	0.785061	0.944338	-5.61	gabD	succinate-semialdehyde dehydrogenase	7	ecos00350: Tyrosine metabolism | ecos00760: Nicotinate and nicotinamide metabolism | ecos00250: Alanine, aspartate and glutamate metabolism | ecos01100: Metabolic pathways | ecos00650: Butanoate metabolism | ecos00310: Lysine degradation | ecos01120: Microbial metabolism in diverse environments
EC958_3221	-0.87	0.19	-4.4992	0.0108	0.0470939	-0.3	6.91	-2.13	0.0373047	0.337041	-3.69	yggG	putative metalloprotease YggG	0
EC958_0237	-0.77	0.17	-4.4909	0.0109	0.0472487	0.99	2.52	1.62	0.109916	0.506796	-4.39		hypothetical protein	0
EC958_0895	0.77	0.17	4.4859	0.0109	0.0472487	0.84	4.59	1.72	0.0900365	0.471661	-4.18	moaC	molybdopterin biosynthesis, protein C	4	ecos00790: Folate biosynthesis | ecos04122: Sulfur relay system | ecos01100: Metabolic pathways | ecos01240: Biosynthesis of cofactors
EC958_1780	0.91	0.2	4.4931	0.0109	0.0472487	0.29	5.87	1.51	0.136203	0.546251	-4.49	yneH	putative glutaminase	5	ecos00220: Arginine biosynthesis | ecos01100: Metabolic pathways | ecos00250: Alanine, aspartate and glutamate metabolism | ecos02020: Two-component system | ecos00471: D-Glutamine and D-glutamate metabolism
EC958_2092	0.8	0.18	4.4917	0.0109	0.0472487	0.34	5.29	1.5	0.139627	0.550258	-4.43	yecN	hypothetical protein	0
EC958_2429	-0.78	0.17	-4.4925	0.0109	0.0472487	0.11	6.63	0.66	0.510505	0.853213	-5.4	gatA	galactitol-specific enzyme IIA of phosphotransferase system	3	ecos01100: Metabolic pathways | ecos02060: Phosphotransferase system (PTS) | ecos00052: Galactose metabolism
EC958_3631	-1.13	0.25	-4.4948	0.0109	0.0472487	0.11	4.59	0.3	0.764523	0.939401	-5.05	yhcO	hypothetical protein	0
EC958_3883	-0.79	0.18	-4.4889	0.0109	0.0472487	-0.11	7.57	-0.93	0.35634	0.765937	-5.44	yhhJ	hypothetical protein	0
EC958_0947	0.78	0.17	4.4798	0.011	0.0475616	-0.05	6.57	-0.32	0.748531	0.933239	-5.52	yliG	hypothetical protein	0
EC958_1006	-0.85	0.19	-4.4811	0.011	0.0475616	-0.22	4.99	-0.74	0.461166	0.833864	-4.92		putative prophage protein	0
EC958_4170	0.87	0.19	4.4732	0.011	0.0475616	0	8.46	-0.05	0.959735	0.986944	-6.13	yidA	hypothetical protein	0
EC958_1888	0.83	0.19	4.4658	0.0111	0.0477924	0.06	7.6	0.51	0.609707	0.892488	-5.71	ydhS	hypothetical protein	0
EC958_2287	1.09	0.24	4.4695	0.0111	0.0477924	-0.15	6.6	-0.97	0.337573	0.74923	-5.19	ybtP	putative inner membrane ABC-transporter	0
EC958_2368	0.89	0.2	4.4718	0.0111	0.0477924	0.16	6.94	1.05	0.299263	0.718278	-5.21		regulator of length of O-antigen component of lipopolysaccharide chains	0
EC958_2662	0.83	0.19	4.4689	0.0111	0.0477924	0.26	5.71	1.28	0.207176	0.624312	-4.71	yfcA	putative structural protein	0
EC958_0092	0.78	0.17	4.4718	0.0111	0.0477924							dnaT	primosomal protein I	1	ecos03440: Homologous recombination
EC958_1396	-0.83	0.19	-4.4522	0.0112	0.0481018	0.14	7.87	1.26	0.213086	0.633351	-5.21	ycgF	hypothetical protein	0
EC958_4923	-0.87	0.2	-4.4506	0.0112	0.0481018	0.26	9.73	4.04	0.000162001	0.016649	0.65		phage tail fibre protein	0
EC958_4019	0.97	0.22	4.4536	0.0112	0.0481018	-0.17	6.73	-1.02	0.311492	0.727557	-5.18	yibN	hypothetical protein	0
EC958_3598	0.9	0.2	4.4437	0.0113	0.0484097	0.09	5.15	0.29	0.771824	0.940982	-5.1	yrbI	hypothetical protein	2	ecos00540: Lipopolysaccharide biosynthesis | ecos01100: Metabolic pathways
EC958_4620	-0.81	0.18	-4.4389	0.0113	0.0484097	0	10.41	-0.04	0.967863	0.991619	-6.64	cadA	CadA, subunit of lysine decarboxylase	4	ecos01110: Biosynthesis of secondary metabolites | ecos00310: Lysine degradation | ecos01100: Metabolic pathways | ecos01120: Microbial metabolism in diverse environments
EC958_4754	0.95	0.21	4.4416	0.0113	0.0484097	-0.23	8.37	-1.97	0.0534038	0.387413	-4.21	pepA	aminopeptidase A/I	2	ecos00480: Glutathione metabolism | ecos01100: Metabolic pathways
EC958_2337	0.8	0.18	4.4282	0.0114	0.0487566	0.11	7.28	0.82	0.415067	0.805439	-5.47		putative TonB dependent receptor	0
EC958_4015	0.89	0.2	4.4291	0.0114	0.0487566	-0.42	4.84	-1.37	0.176978	0.587606	-4.51	cysE	serine acetyltransferase	7	ecos01230: Biosynthesis of amino acids | ecos01110: Biosynthesis of secondary metabolites | ecos00920: Sulfur metabolism | ecos01200: Carbon metabolism | ecos01100: Metabolic pathways | ecos00270: Cysteine and methionine metabolism | ecos01120: Microbial metabolism in diverse environments
EC958_1690	-0.88	0.2	-4.4184	0.0115	0.0490616	0.14	5.15	0.58	0.564344	0.877311	-5.06		putative dehydrogenase	3	ecos01120: Microbial metabolism in diverse environments | ecos00750: Vitamin B6 metabolism | ecos01100: Metabolic pathways
EC958_1746	-0.88	0.2	-4.4246	0.0115	0.0490616	0.23	4.16	0.6	0.54892	0.872174	-4.85		hypothetical protein	0
EC958_3201	0.96	0.22	4.4218	0.0115	0.0490616	-0.26	7.13	-1.79	0.0783236	0.453809	-4.27	yggE	hypothetical protein	0
EC958_0310	-0.76	0.17	-4.4047	0.0116	0.049365	-0.06	7.48	-0.56	0.578412	0.883298	-5.66	cdaR	carbohydrate diacid regulator	0
EC958_3839	0.76	0.17	4.4136	0.0116	0.049365	-0.28	7.09	-1.76	0.0830688	0.456824	-4.31	ugpQ	glycerophosphodiester phosphodiesterase, cytosolic	1	ecos00564: Glycerophospholipid metabolism
EC958_3907	1.11	0.25	4.4083	0.0116	0.049365	-0.02	7.14	-0.16	0.873209	0.965383	-5.71	chuX	hypothetical protein	0
EC958_0316	1.14	0.26	4.3997	0.0117	0.0496669	0.37	3.4	0.74	0.462184	0.833864	-4.74		protein chain elongation factor EF-Ts	0
EC958_3010	-0.79	0.18	-4.3998	0.0117	0.0496669	0.66	4.04	1.72	0.0914575	0.473907	-4.2		hypothetical protein	0
EC958_3938	0.76	0.17	4.3947	0.0117	0.0496669	-0.13	9.56	-1.92	0.0595375	0.399644	-4.62	yhjO	UDP-forming cellulose synthase catalytic subunit	3	ecos02026: Biofilm formation - Escherichia coli | ecos00500: Starch and sucrose metabolism | ecos01100: Metabolic pathways
EC958_1636	-0.84	0.19	-4.3869	0.0118	0.0499673	0.19	3.61	0.39	0.697454	0.92246	-4.84	pspB	phage shock protein B, putative inner membrane protein	0
EC958_3680	-1.06	0.24	-4.3934	0.0118	0.0499673	0.79	2.61	1.43	0.159674	0.576366	-4.47		peptide deformylase	0
EC958_0058	0.75	0.17	4.3907	0.0118	0.0499673	-0.12	7.4	-0.76	0.448486	0.828607	-5.54		hypothetical protein	0
EC958_1753	0.75	0.17	4.3729	0.0119	0.0502249	0.38	5.71	1.8	0.0768779	0.449868	-4.12		hypothetical protein	0
EC958_3591	0.98	0.22	4.3827	0.0119	0.0502249	-0.11	5.82	-0.52	0.603889	0.891895	-5.23	yrbB	hypothetical protein	1	ecos02010: ABC transporters
EC958_4340	-0.91	0.21	-4.379	0.0119	0.0502249	0.14	5.37	0.69	0.495974	0.847174	-5.12		hypothetical protein	0
EC958_A0106	-0.92	0.21	-4.3791	0.0119	0.0502249	0.13	9.33	1.07	0.291248	0.711787	-5.62		transposon Tn21 modulator protein	0
EC958_1017	-0.81	0.19	-4.3683	0.012	0.050398	0.26	7.71	2.28	0.0263392	0.288862	-3.56		phage tail fibre protein	0
EC958_1657	0.82	0.19	4.3694	0.012	0.050398	-0.27	6.58	-1.78	0.0808349	0.453809	-4.22	ycjI	putative lysine carboxypeptidase	0
EC958_2445	-0.77	0.18	-4.3625	0.012	0.050398	0.14	5.95	0.72	0.475946	0.840369	-5.18	yehC	putative periplasmic chaperone YehC	0
EC958_2823	0.91	0.21	4.3653	0.012	0.050398	-0.01	4.61	-0.03	0.978123	0.993107	-5.04	yfgM	hypothetical protein	0
EC958_4306	0.89	0.2	4.3711	0.012	0.050398	0.13	8.18	1.5	0.138387	0.548851	-4.98		putative carboxymethylenebutenolidase	5	ecos00361: Chlorocyclohexane and chlorobenzene degradation | ecos01100: Metabolic pathways | ecos00623: Toluene degradation | ecos01120: Microbial metabolism in diverse environments | ecos00364: Fluorobenzoate degradation
EC958_5091	1.18	0.27	4.3636	0.012	0.050398	0.2	7.14	1.28	0.206462	0.623847	-5.01	tufA	hypothetical protein	0
EC958_0336	-1.02	0.23	-4.36	0.0121	0.0506108	0.44	2.4	0.66	0.510269	0.853213	-4.7	yaeP	hypothetical protein	0
EC958_0909	0.92	0.21	4.3522	0.0121	0.0506108	0.12	7.31	0.96	0.34177	0.754003	-5.33	rhlE	putative ATP-dependent RNA helicase RhlE	1	ecos03018: RNA degradation
EC958_4088	-0.93	0.21	-4.3508	0.0121	0.0506108	0.04	8.59	0.41	0.680888	0.916959	-6.02		hypothetical protein	0
EC958_4417	1.03	0.24	4.3554	0.0121	0.0506108	-0.06	7.33	-0.47	0.641963	0.904543	-5.69	hslV	ATP-dependent hslVU protease peptidase subunit HslV	0
EC958_0039	-0.81	0.19	-4.3552	0.0121	0.0506108	-0.06	9.53	-0.8	0.426017	0.811092	-6.09	yjhA	hypothetical protein	0
EC958_3440	0.86	0.2	4.3435	0.0122	0.0509045	0.03	9.03	0.52	0.606759	0.89243	-6.13	ygiC	putative synthetase/amidase	0
EC958_4000	0.76	0.18	4.3453	0.0122	0.0509045	-0.41	7.28	-2.75	0.00790528	0.155366	-2.51	yibF	putative S-transferase	0
EC958_4435	-0.75	0.17	-4.344	0.0122	0.0509045	-0.03	8.31	-0.22	0.827797	0.952509	-5.99	frwC	PTS system fructose-like-2 IIC component	0
EC958_0832	-0.75	0.17	-4.3337	0.0123	0.0511138	0.23	8.44	2.54	0.0137797	0.209027	-3.15		putative C4-dicarboxylate transporter, small permease protein, (DctQ-like)	0
EC958_0915	-0.89	0.21	-4.3342	0.0123	0.0511138	-0.39	2.62	-0.62	0.540363	0.865738	-4.7	ybiJ	hypothetical protein	0
EC958_1865	-1.09	0.25	-4.3359	0.0123	0.0511138	0.81	4.77	2.69	0.00935305	0.170253	-3.03	slyA	transcriptional regulator SlyA	0
EC958_2334	0.74	0.17	4.331	0.0123	0.0511138	0.02	5.8	0.12	0.90102	0.974295	-5.34		putative ABC transporter	0
EC958_5099	-1.09	0.25	-4.3349	0.0123	0.0511138	0.25	4.12	0.7	0.489363	0.846203	-4.85	rpoC	DNA-directed RNA polymerase subunit beta'	1	ecos03020: RNA polymerase
EC958_1232	-0.81	0.19	-4.3285	0.0124	0.0511151	0.28	4.93	0.96	0.338759	0.750718	-4.84		hypothetical protein	0
EC958_1235	-0.83	0.19	-4.3197	0.0124	0.0511151	0.08	7.57	0.64	0.523066	0.859676	-5.65	csgC	putative curli production protein CsgC	1	ecos02026: Biofilm formation - Escherichia coli
EC958_5196	-0.79	0.18	-4.3293	0.0124	0.0511151	0.49	4.12	1.59	0.118544	0.519804	-4.31		hypothetical protein	0
EC958_1518	0.77	0.18	4.3241	0.0124	0.0511151	0.14	8.11	1.57	0.121858	0.524607	-4.83	oppB	oligopeptide transport permease protein	3	ecos01501: beta-Lactam resistance | ecos02010: ABC transporters | ecos02024: Quorum sensing
EC958_1741	-0.74	0.17	-4.3259	0.0124	0.0511151	-0.11	5.43	-0.45	0.653334	0.90627	-5.12	fdnI	formate dehydrogenase-N gamma subunit	1	ecos02020: Two-component system
EC958_2405	0.89	0.21	4.3209	0.0124	0.0511151								2'-deoxycytidine 5'-triphosphate deaminase	2	ecos00240: Pyrimidine metabolism | ecos01100: Metabolic pathways
EC958_4033	-1.01	0.23	-4.3207	0.0124	0.0511151	0.35	9.38	3.59	0.000704129	0.0403676	-0.68	rfaJ	lipopolysaccharide 1,2-glucosyltransferase	2	ecos00540: Lipopolysaccharide biosynthesis | ecos01100: Metabolic pathways
EC958_4208	1.06	0.24	4.3243	0.0124	0.0511151	-0.66	3.46	-0.91	0.367111	0.773732	-4.63	atpH	membrane-bound ATP synthase F1 sector delta-subunit	2	ecos00190: Oxidative phosphorylation | ecos01100: Metabolic pathways
EC958_4336	0.9	0.21	4.3239	0.0124	0.0511151	-0.15	4.4	-0.36	0.72005	0.926032	-4.88	dsbA	disulfide oxidoreductase	1	ecos01503: Cationic antimicrobial peptide (CAMP) resistance
EC958_A0021	-0.97	0.22	-4.3257	0.0124	0.0511151	0.48	4.63	1.24	0.219919	0.639025	-4.56
EC958_1927	0.8	0.18	4.3182	0.0125	0.05128							ydiE	hypothetical protein	0
EC958_4991	-0.82	0.19	-4.319	0.0125	0.05128	0.48	5.31	1.78	0.0807353	0.453809	-4.11		putative transcriptional regulator	0
EC958_2797	0.9	0.21	4.3195	0.0125	0.05128	0.3	6.02	1.38	0.172976	0.586558	-4.62		thiol peroxidase	0
EC958_2962	0.97	0.22	4.3138	0.0125	0.05128							alaS	alanyl-tRNA synthetase	1	ecos00970: Aminoacyl-tRNA biosynthesis
EC958_4017	1.05	0.24	4.3115	0.0125	0.05128	0.09	4.09	0.23	0.82115	0.950876	-4.96	secB	protein-export protein SecB	3	ecos02024: Quorum sensing | ecos03070: Bacterial secretion system | ecos03060: Protein export
EC958_0091	0.79	0.18	4.3182	0.0125	0.05128	-0.16	2.61	-0.27	0.785066	0.944338	-4.76	dnaC	DnaC protein	0
EC958_0135	0.78	0.18	4.3057	0.0126	0.0515665	-0.19	8.61	-2.15	0.0359989	0.334232	-3.97	thrA	aspartokinase I	8	ecos01120: Microbial metabolism in diverse environments | ecos01230: Biosynthesis of amino acids | ecos01110: Biosynthesis of secondary metabolites | ecos00300: Lysine biosynthesis | ecos01100: Metabolic pathways | ecos00270: Cysteine and methionine metabolism | ecos00261: Monobactam biosynthesis | ecos00260: Glycine, serine and threonine metabolism
EC958_1599	-0.74	0.17	-4.3078	0.0126	0.0515665	0.37	6.49	2.35	0.0221493	0.263283	-3.29		hypothetical protein	0
EC958_4563	-0.77	0.18	-4.3027	0.0126	0.0515665	0.04	7.84	0.35	0.724596	0.926302	-5.87		hypothetical protein	0
EC958_0663	0.8	0.19	4.2938	0.0127	0.051646							ybbF	UDP-2,3-diacylglucosamine hydrolase	2	ecos00540: Lipopolysaccharide biosynthesis | ecos01100: Metabolic pathways
EC958_0823	0.74	0.17	4.2988	0.0127	0.051646	-0.32	5.4	-1.35	0.183938	0.596166	-4.59		endonuclease VIII	1	ecos03410: Base excision repair
EC958_1332	0.74	0.17	4.2904	0.0127	0.051646	0.11	5.54	0.5	0.62224	0.899637	-5.2	rluE	23S rRNA pseudouridine synthase	0
EC958_1565	-0.75	0.17	-4.2995	0.0127	0.051646	-0.01	4.69	-0.02	0.983696	0.994974	-5.07		Gp11	0
EC958_2469	0.74	0.17	4.2942	0.0127	0.051646	-0.09	7.48	-0.65	0.520293	0.859676	-5.6	bglX	beta-D-glucoside glucohydrolase	4	ecos00460: Cyanoamino acid metabolism | ecos01110: Biosynthesis of secondary metabolites | ecos00500: Starch and sucrose metabolism | ecos01100: Metabolic pathways
EC958_3664	-0.86	0.2	-4.2934	0.0127	0.051646	0.26	6.93	1.64	0.105706	0.498892	-4.51	yhdU	hypothetical protein	0
EC958_3816	0.75	0.17	4.2963	0.0127	0.051646	0.06	7.3	0.52	0.606921	0.89243	-5.67	glpG	inner membrane-associated protein of glp regulon	0
EC958_4792	0.77	0.18	4.2988	0.0127	0.051646	-0.17	8.09	-1.71	0.0935765	0.475932	-4.62		hypothetical protein; putative exported protein	0
EC958_4869	-0.77	0.18	-4.2857	0.0128	0.0518426	0.49	7.66	3.85	0.000304341	0.0238674	0.25		hypothetical protein	0
EC958_2375	-0.99	0.23	-4.2808	0.0128	0.0518426	0.47	6.88	2.8	0.0070763	0.147913	-2.41		putative glycosyltransferase	2	ecos01100: Metabolic pathways | ecos00500: Starch and sucrose metabolism
EC958_2798	0.75	0.17	4.2882	0.0128	0.0518426	0.49	6.83	3.23	0.00207032	0.0817031	-1.42	perM	putative permease PerM	0
EC958_5029	-0.81	0.19	-4.2871	0.0128	0.0518426	0.08	3.71	0.16	0.871287	0.965383	-4.85		hypothetical protein	0
EC958_3662	0.78	0.18	4.2863	0.0128	0.0518426	0.75	4.45	2.52	0.0147109	0.214294	-3.13		site-specific DNA inversion stimulation factor	0
EC958_0333	0.74	0.17	4.2755	0.0129	0.0518426	-0.2	4.92	-0.72	0.476317	0.840369	-4.93	yaeR	putative lactoylglutathione lyase	0
EC958_0607	0.79	0.19	4.2796	0.0129	0.0518426	-0.36	4.01	-0.94	0.352499	0.76323	-4.72	ybaN	hypothetical protein	0
EC958_0757	0.73	0.17	4.2778	0.0129	0.0518426	0	6.37	-0.03	0.979859	0.993823	-5.54	phpB	alpha-ribazole-5'-phosphate phosphatase	3	ecos00860: Porphyrin and chlorophyll metabolism | ecos01240: Biosynthesis of cofactors | ecos01100: Metabolic pathways
EC958_1227	-0.82	0.19	-4.2747	0.0129	0.0518426	0.01	5.85	0.03	0.976478	0.993107	-5.36	ycdZ	hypothetical protein	0
EC958_2035	-1.09	0.26	-4.2732	0.0129	0.0518426	-0.23	6.17	-1.13	0.263794	0.679883	-4.87	manX	PTS system, mannose-specific IIAB component	4	ecos01100: Metabolic pathways | ecos02060: Phosphotransferase system (PTS) | ecos00520: Amino sugar and nucleotide sugar metabolism | ecos00051: Fructose and mannose metabolism
EC958_5009	-0.86	0.2	-4.2755	0.0129	0.0518426	0.06	6.58	0.33	0.741073	0.932829	-5.49		glucokinase	9	ecos01120: Microbial metabolism in diverse environments | ecos00520: Amino sugar and nucleotide sugar metabolism | ecos01110: Biosynthesis of secondary metabolites | ecos01200: Carbon metabolism | ecos00500: Starch and sucrose metabolism | ecos00521: Streptomycin biosynthesis | ecos01100: Metabolic pathways | ecos00052: Galactose metabolism | ecos00010: Glycolysis / Gluconeogenesis
EC958_5050	0.78	0.18	4.2719	0.0129	0.0518426							thyA	Thymidylate synthase	3	ecos01100: Metabolic pathways | ecos00670: One carbon pool by folate | ecos00240: Pyrimidine metabolism
EC958_3619	0.73	0.17	4.2701	0.0129	0.0518426	0.01	6.37	0.07	0.941616	0.979834	-5.47	nanR	hypothetical transcriptional regulator NanR	0
EC958_3936	0.73	0.17	4.2783	0.0129	0.0518426	-0.2	8.35	-2.19	0.0323298	0.323236	-3.83	yhjM	endoglucanase	0
EC958_4574	1.23	0.29	4.2736	0.0129	0.0518426	-0.26	5.23	-0.94	0.351922	0.763046	-4.86	phnO	putative regulator, phn operon	1	ecos00440: Phosphonate and phosphinate metabolism
EC958_4950	-0.8	0.19	-4.2643	0.013	0.0521628	0.09	6.31	0.54	0.591079	0.889608	-5.41		transposase	0
EC958_2308	0.74	0.17	4.2652	0.013	0.0521628	0	5.26	0	0.998285	0.999501	-5.21	cobS	cobalamin 5'-phosphate synthase / cobalaminsynthase	3	ecos01240: Biosynthesis of cofactors | ecos01100: Metabolic pathways | ecos00860: Porphyrin and chlorophyll metabolism
EC958_0885	0.9	0.21	4.252	0.0131	0.0524819	0.03	4.98	0.08	0.933613	0.978946	-5.12	ybhB	possible kinase regulator	0
EC958_4085	0.76	0.18	4.253	0.0131	0.0524819	0.02	9.34	0.4	0.68735	0.919885	-6.31		hypothetical protein	0
EC958_1845	0.77	0.18	4.2434	0.0132	0.0528412	0.18	6.45	1.15	0.254133	0.66825	-4.96	ydgJ	hypothetical oxidoreductase YdgJ	0
EC958_0890	0.73	0.17	4.2348	0.0133	0.0529933	0.08	4.56	0.29	0.769394	0.939693	-5.14	bioD	dethiobiotin synthetase	3	ecos01100: Metabolic pathways | ecos01240: Biosynthesis of cofactors | ecos00780: Biotin metabolism
EC958_0939	0.73	0.17	4.2383	0.0133	0.0529933	0.41	6.41	0.98	0.331093	0.744251	-5.09	moeA	molybdopterin biosynthesis protein MoeA	3	ecos00790: Folate biosynthesis | ecos01100: Metabolic pathways | ecos01240: Biosynthesis of cofactors
EC958_1421	-0.94	0.22	-4.2361	0.0133	0.0529933	0.33	6.52	2.08	0.0420976	0.35684	-3.76		hemolysin E	0
EC958_2277	-0.75	0.18	-4.2363	0.0133	0.0529933	0.11	6.02	0.52	0.603383	0.891895	-5.32		Division inhibition protein DicB	0
EC958_2313	0.74	0.17	4.2379	0.0133	0.0529933	0.3	4.42	0.87	0.387625	0.789169	-4.82		hypothetical protein	0
EC958_3128	0.82	0.19	4.2322	0.0133	0.0529933	-0.11	8.08	-1.01	0.318674	0.734887	-5.46	ptsP	phosphoenolpyruvate-protein phosphotransferase PtsP	1	ecos02060: Phosphotransferase system (PTS)
EC958_0716	0.91	0.22	4.2251	0.0134	0.0531029	-0.44	6.43	-2.55	0.0135941	0.207615	-2.92	entA	2,3-dihydro-2,3-dihydroxybenzoate	2	ecos01110: Biosynthesis of secondary metabolites | ecos01053: Biosynthesis of siderophore group nonribosomal peptides
EC958_1237	0.74	0.17	4.2264	0.0134	0.0531029	-0.26	5.7	-1.22	0.227928	0.641572	-4.71	ymdB	hypothetical protein	0
EC958_1492	-0.82	0.19	-4.2244	0.0134	0.0531029	0.3	3.31	0.64	0.526933	0.861572	-4.75		hypothetical protein	0
EC958_1557	-0.76	0.18	-4.2232	0.0134	0.0531029	-0.01	7.46	-0.13	0.8989	0.973282	-5.79		phage major capsid protein	0
EC958_2698	0.91	0.21	4.2283	0.0134	0.0531029	0.62	6.69	4.26	7.86283e-05	0.0111653	1.22	evgA	putative positive transcription regulator	1	ecos02020: Two-component system
EC958_2759	0.74	0.17	4.2315	0.0134	0.0531029	0.05	4.98	0.18	0.854792	0.961028	-5.12	ypeA	hypothetical protein	0
EC958_2787	0.76	0.18	4.2287	0.0134	0.0531029	0.45	5.94	2.08	0.0422919	0.35684	-3.72	yffB	conserved thioredoxin-like protein	0
EC958_0843	-0.86	0.2	-4.2187	0.0135	0.0532523	-0.04	5.13	-0.2	0.839964	0.956532	-5.23	sucD	succinyl-CoA synthetase, alpha subunit	7	ecos01100: Metabolic pathways | ecos01200: Carbon metabolism | ecos00640: Propanoate metabolism | ecos01110: Biosynthesis of secondary metabolites | ecos00660: C5-Branched dibasic acid metabolism | ecos01120: Microbial metabolism in diverse environments | ecos00020: Citrate cycle (TCA cycle)
EC958_2196	0.76	0.18	4.2139	0.0135	0.0532523	0.13	4.54	0.4	0.688616	0.920301	-5	yedD	hypothetical lipoprotein YedD	0
EC958_2197	0.74	0.17	4.2225	0.0135	0.0532523	0.12	5.96	0.62	0.537874	0.865078	-5.25	yedE	hypothetical protein	0
EC958_3791	0.82	0.19	4.2223	0.0135	0.0532523	-0.14	6.63	-0.85	0.400812	0.797656	-5.23	hlsR	ribosome-associated heat shock protein 15	0
EC958_4723	-0.91	0.22	-4.2176	0.0135	0.0532523	-0.21	6.97	-1.33	0.188262	0.600577	-4.88	ytfT	hypothetical ABC transporter permease protein YtfT	1	ecos02010: ABC transporters
EC958_0129	0.72	0.17	4.2164	0.0135	0.0532523	-0.12	6.44	-0.72	0.473235	0.839757	-5.29	creB	transcriptional regulatory protein CreB	1	ecos02020: Two-component system
EC958_0350	-0.75	0.18	-4.2079	0.0136	0.0534412	0.31	4.78	1.04	0.30386	0.72312	-4.76	dkgB	2,5-diketo-D-gluconic acid reductase B	0
EC958_0821	-0.93	0.22	-4.21	0.0136	0.0534412	0.08	6.32	0.48	0.636197	0.902943	-5.4	ybgK	hypothetical protein	2	ecos01100: Metabolic pathways | ecos00480: Glutathione metabolism
EC958_1218	-0.72	0.17	-4.2075	0.0136	0.0534412	0.31	7.05	2.35	0.0222457	0.263793	-3.32	phoH	PhoH protein	0
EC958_2695	-0.73	0.17	-4.2114	0.0136	0.0534412	-0.32	6.89	-1.89	0.0635006	0.4086	-4.07		hypothetical protein	2	ecos00260: Glycine, serine and threonine metabolism | ecos01100: Metabolic pathways
EC958_4455	0.77	0.18	4.2122	0.0136	0.0534412	-0.82	1.17	-0.81	0.422419	0.808299	-4.62	murI	glutamate racemase	2	ecos00471: D-Glutamine and D-glutamate metabolism | ecos01100: Metabolic pathways
EC958_1655	0.79	0.19	4.1998	0.0137	0.0537518	-0.29	5.51	-1.33	0.18844	0.600577	-4.59		thiol peroxidase	0
EC958_A0121	-1.02	0.24	-4.2011	0.0137	0.0537518	0.28	11.01	2.68	0.00969621	0.171959	-3.29		transposase of Tn3	0
EC958_1550	-0.78	0.19	-4.1871	0.0138	0.0540202	0.78	3.37	2.18	0.0336764	0.325737	-3.81		hypothetical protein	0
EC958_5188	-0.85	0.2	-4.1884	0.0138	0.0540202								hypothetical protein	0
EC958_4629	-0.93	0.22	-4.1943	0.0138	0.0540202	-0.18	7.12	-1.33	0.189562	0.601937	-4.92	yjeG	YjeG	0
EC958_0501	0.71	0.17	4.1774	0.0139	0.054246	-0.14	7.08	-0.98	0.328938	0.742632	-5.27	adhC	alcohol dehydrogenase class III	11	ecos00680: Methane metabolism | ecos01120: Microbial metabolism in diverse environments | ecos00626: Naphthalene degradation | ecos00071: Fatty acid degradation | ecos01110: Biosynthesis of secondary metabolites | ecos01200: Carbon metabolism | ecos00625: Chloroalkane and chloroalkene degradation | ecos00010: Glycolysis / Gluconeogenesis | ecos00350: Tyrosine metabolism | ecos01220: Degradation o…
EC958_4874	-1.12	0.27	-4.1821	0.0139	0.054246	0.02	4.25	0.07	0.948171	0.981807	-4.99		hypothetical protein	0
EC958_1735	0.75	0.18	4.1821	0.0139	0.054246	0.16	7.46	1.43	0.158366	0.574027	-4.88	narZ	respiratory nitrate reductase 2 alpha chain	4	ecos02020: Two-component system | ecos00910: Nitrogen metabolism | ecos01120: Microbial metabolism in diverse environments | ecos01100: Metabolic pathways
EC958_3443	-0.74	0.18	-4.1833	0.0139	0.054246	0.06	7.2	0.49	0.628037	0.900612	-5.66	dsbI	disulfide bond formation protein	0
EC958_0943	-0.75	0.18	-4.1747	0.014	0.0543056	0.21	6.23	1.27	0.208618	0.625817	-4.8	yliC	putative ABC transporter permease protein	1	ecos02010: ABC transporters
EC958_2186	0.72	0.17	4.1743	0.014	0.0543056	0.25	5.75	1.03	0.309742	0.727252	-4.91	yecS	putative transport system permease protein	1	ecos02010: ABC transporters
EC958_2299	-0.75	0.18	-4.1697	0.014	0.0543056	0.19	6.42	1.16	0.251987	0.665858	-5		hypothetical protein	0
EC958_3061	0.75	0.18	4.177	0.014	0.0543056	0.26	5.78	1.25	0.215526	0.634596	-4.75	yqcC	hypothetical protein	0
EC958_3844	-0.74	0.18	-4.1753	0.014	0.0543056	-0.07	5.34	-0.27	0.791093	0.946632	-5.17		hypothetical protein	0
EC958_5074	-0.88	0.21	-4.1767	0.014	0.0543056	0.28	6.2	1.38	0.173744	0.586558	-4.71		hypothetical protein	0
EC958_4022	0.71	0.17	4.1767	0.014	0.0543056	0	8.29	0.01	0.992868	0.998349	-6.07	yibQ	hypothetical protein	0
EC958_4196	-0.76	0.18	-4.1738	0.014	0.0543056	0.1	9.75	1.57	0.122218	0.524607	-5.28	bglG	cryptic beta-glucoside bgl operon antiterminator	0
EC958_1456	-1.05	0.25	-4.162	0.0141	0.0544874	-0.15	4.89	-0.48	0.634264	0.902943	-5.01		hypothetical protein	0
EC958_1835	-0.72	0.17	-4.1675	0.0141	0.0544874	0.37	5.88	1.81	0.0748892	0.446383	-4.1		membrane-associated protein UidC	0
EC958_2840	-0.91	0.22	-4.1625	0.0141	0.0544874	-0.99	0.98	-0.69	0.491517	0.846518	-4.62	iscU	iron-sulfur cluster assembly scaffold protein	0
EC958_3623	-1.12	0.27	-4.1664	0.0141	0.0544874							rplM	50S ribosomal subunit protein L13	1	ecos03010: Ribosome
EC958_4082	0.75	0.18	4.1627	0.0141	0.0544874	-0.06	10.42	-1.37	0.177008	0.587606	-5.77		ATPase-like protein	0
EC958_0153	0.78	0.19	4.1581	0.0142	0.0546679	-0.12	7.25	-0.98	0.333015	0.745018	-5.33	nhaR	transcriptional activator protein NhaR	0
EC958_4847	-0.94	0.23	-4.1534	0.0142	0.0546679	0.42	5.44	1.66	0.102295	0.49376	-4.26		hypothetical protein	0
EC958_0485	0.79	0.19	4.1577	0.0142	0.0546679	-0.13	7.53	-1.01	0.315812	0.732358	-5.32	codA	cytosine deaminase	3	ecos00330: Arginine and proline metabolism | ecos01100: Metabolic pathways | ecos00240: Pyrimidine metabolism
EC958_0043	-0.75	0.18	-4.151	0.0142	0.0546679	-0.03	9.58	-0.4	0.692755	0.921207	-6.35	fimB'	type 1 fimbriae regulatory protein FimB	0
EC958_0069	0.86	0.21	4.1509	0.0142	0.0546679	0.07	7.32	0.56	0.57766	0.883048	-5.64	yjiM	hypothetical protein	0
EC958_1604	0.89	0.21	4.1434	0.0143	0.054888							topA	DNA topoisomerase I	0
EC958_1671	0.76	0.18	4.1505	0.0143	0.054888	0.4	5.43	1.8	0.0764567	0.449137	-4.08	ydaL	hypothetical protein	0
EC958_3107	-0.72	0.17	-4.1445	0.0143	0.054888	0.89	2.02	1.06	0.294081	0.713226	-4.6		hypothetical protein	0
EC958_3300	-0.8	0.19	-4.1443	0.0143	0.054888	-0.17	9.01	-2.19	0.0323392	0.323236	-4		putative sialic acid transporter	0
EC958_5027	0.92	0.22	4.1345	0.0144	0.055148	-0.07	6.02	-0.42	0.676617	0.914535	-5.43	cysK	cysteine synthase A	7	ecos01100: Metabolic pathways | ecos01200: Carbon metabolism | ecos00920: Sulfur metabolism | ecos01110: Biosynthesis of secondary metabolites | ecos01230: Biosynthesis of amino acids | ecos01120: Microbial metabolism in diverse environments | ecos00270: Cysteine and methionine metabolism
EC958_4215	0.91	0.22	4.1347	0.0144	0.055148	-0.24	6.18	-1.31	0.194229	0.605698	-4.73	mioC	flavoprotein involved in biotin synthesis	0
EC958_4749	-1.1	0.27	-4.1358	0.0144	0.055148	-0.17	6.17	-0.98	0.329352	0.742804	-5.07	yjgD	hypothetical protein	0
EC958_0239	0.78	0.19	4.1336	0.0145	0.0552422	0.49	3.46	1.18	0.242273	0.654459	-4.58	secA	preprotein translocase SecA	3	ecos03060: Protein export | ecos02024: Quorum sensing | ecos03070: Bacterial secretion system
EC958_0264	0.74	0.18	4.1329	0.0145	0.0552422	0.47	6.03	2.46	0.0169476	0.231586	-3.07	yacC	hypothetical protein	0
EC958_0502	0.91	0.22	4.1285	0.0145	0.0552422	0.29	4.95	1.05	0.296769	0.715788	-4.76	yaiN	hypothetical protein	0
EC958_2088	0.83	0.2	4.1259	0.0145	0.0552422	-1.36	2.72	-1.53	0.130476	0.538344	-4.5	ntpA	dATP pyrophosphohydrolase	3	ecos00790: Folate biosynthesis | ecos01240: Biosynthesis of cofactors | ecos01100: Metabolic pathways
EC958_2950	-0.8	0.19	-4.1268	0.0145	0.0552422	0.12	2.85	0.18	0.855515	0.961028	-4.74		hypothetical protein	0
EC958_3746	-0.8	0.19	-4.1259	0.0145	0.0552422	0.11	6.2	0.6	0.547996	0.872031	-5.27	yheV	hypothetical protein	0
EC958_4656	0.73	0.18	4.1319	0.0145	0.0552422	-0.13	8.23	-1.18	0.241129	0.653926	-5.35		N-acetylmuramoyl-L-alanine amidase AmiB	1	ecos01503: Cationic antimicrobial peptide (CAMP) resistance
EC958_1856	-0.79	0.19	-4.1216	0.0146	0.0553763								hypothetical protein	0
EC958_2216	-0.74	0.18	-4.1194	0.0146	0.0553763	0.01	5.57	0.05	0.960358	0.987379	-5.32	fliR	flagellar biosynthetic protein FliR	1	ecos02040: Flagellar assembly
EC958_2845	-0.71	0.17	-4.1212	0.0146	0.0553763	0.44	6.41	2.73	0.00849805	0.159656	-2.56		hypothetical protein	0
EC958_3253	0.71	0.17	4.118	0.0146	0.0553763	-0.11	8.09	-1.08	0.286239	0.706714	-5.43	mltC	membrane-bound lytic murein transglycosylase C	0
EC958_4112	-0.71	0.17	-4.1211	0.0146	0.0553763	-0.04	7.62	-0.34	0.732116	0.929671	-5.8		hypothetical protein	0
EC958_4265	0.9	0.22	4.1183	0.0146	0.0553763	-0.27	3.37	-0.44	0.658474	0.906826	-4.74	hemD	uroporphyrinogen-III synthase	5	ecos01110: Biosynthesis of secondary metabolites | ecos01240: Biosynthesis of cofactors | ecos01100: Metabolic pathways | ecos00860: Porphyrin and chlorophyll metabolism | ecos01120: Microbial metabolism in diverse environments
EC958_1169	-0.71	0.17	-4.1108	0.0147	0.0554684	0.32	5.38	1.24	0.221438	0.639025	-4.7	yccT	hypothetical protein	0
EC958_4901	0.71	0.17	4.1167	0.0147	0.0554684	0.2	7.61	1.81	0.0757304	0.447205	-4.38		hypothetical protein	0
EC958_1936	0.86	0.21	4.1154	0.0147	0.0554684							pheS	phenylalanyl-tRNA synthetase alpha chain	1	ecos00970: Aminoacyl-tRNA biosynthesis
EC958_1938	-1.08	0.26	-4.1132	0.0147	0.0554684	1.4	0.68	1.47	0.147308	0.558118	-4.52	rpmI	50S ribosomal subunit protein A	1	ecos03010: Ribosome
EC958_3541	-0.7	0.17	-4.1123	0.0147	0.0554684	-0.01	8.88	-0.15	0.879985	0.967885	-6.2	agaY	tagatose-bisphosphate aldolase 2	2	ecos00052: Galactose metabolism | ecos01100: Metabolic pathways
EC958_3630	-0.84	0.2	-4.1137	0.0147	0.0554684	0.3	5.24	1.44	0.15522	0.570585	-4.5	yhcN	hypothetical protein	0
EC958_4254	0.71	0.17	4.1111	0.0147	0.0554684	-0.59	5.74	-3.03	0.00370917	0.115158	-1.96	wzxE	putative cytochrome	0
EC958_0362	0.79	0.19	4.1011	0.0148	0.0556411	0.23	4.55	0.71	0.481233	0.843146	-4.86	lpcA	phosphoheptose isomerase	2	ecos00540: Lipopolysaccharide biosynthesis | ecos01100: Metabolic pathways
EC958_1157	-1.05	0.26	-4.1044	0.0148	0.0556411	-0.27	3.71	-0.54	0.592416	0.889608	-4.8		ribosome modulation factor	0
EC958_4877	1.16	0.28	4.1059	0.0148	0.0556411	0.99	1.99	1.21	0.230316	0.641572	-4.56		hypothetical protein	0
EC958_2696	-0.73	0.18	-4.1007	0.0148	0.0556411	0.29	9.04	3.4	0.0012595	0.0615162	-1.14	emrY	multidrug resistance protein Y	1	ecos02020: Two-component system
EC958_3550	0.73	0.18	4.1033	0.0148	0.0556411	0.02	6.95	0.15	0.878862	0.967729	-5.68	yraP	putative periplasmic protein	0
EC958_0232	-0.95	0.23	-4.0972	0.0149	0.0556498	-0.01	5.15	-0.02	0.980355	0.993854	-5.2	ddlB	D-alanine--D-alanine ligase B	4	ecos01100: Metabolic pathways | ecos00473: D-Alanine metabolism | ecos00550: Peptidoglycan biosynthesis | ecos01502: Vancomycin resistance
EC958_4845	-0.78	0.19	-4.0965	0.0149	0.0556498	-0.27	0.9	-0.23	0.817964	0.950845	-4.66		hypothetical protein	0
EC958_1052	-0.73	0.18	-4.0989	0.0149	0.0556498	0.08	7.34	0.62	0.536436	0.864918	-5.57	dmsA	anaerobic dimethyl sulfoxide reductase chain A	2	ecos00920: Sulfur metabolism | ecos01100: Metabolic pathways
EC958_1295	0.73	0.18	4.0973	0.0149	0.0556498							holB	DNA polymerase III, delta prime subunit	3	ecos03030: DNA replication | ecos03430: Mismatch repair | ecos03440: Homologous recombination
EC958_2533	0.72	0.18	4.0967	0.0149	0.0556498	-0.37	5.41	-1.48	0.144835	0.556008	-4.43	ccmE	cytochrome c biogenesis protein CcmE	0
EC958_2572	0.75	0.18	4.0981	0.0149	0.0556498							nrdB	ribonucleoside-diphosphate reductase 1 beta chain	3	ecos01100: Metabolic pathways | ecos00230: Purine metabolism | ecos00240: Pyrimidine metabolism
EC958_2978	0.71	0.17	4.1001	0.0149	0.0556498	0.03	8.45	0.32	0.746637	0.932829	-5.95	hypF	hydrogenase maturation protein HypF	0
EC958_3710	1.02	0.25	4.0997	0.0149	0.0556498							rplB	50S ribosomal subunit protein L2	1	ecos03010: Ribosome
EC958_4151	-0.71	0.17	-4.0973	0.0149	0.0556498	-0.2	6.62	-1.32	0.190999	0.603182	-4.83	yidG	hypothetical protein	0
EC958_1487	0.9	0.22	4.0859	0.015	0.05582	0	5.31	0.02	0.987113	0.995597	-5.2	chaC	cation transport protein ChaC	2	ecos00480: Glutathione metabolism | ecos01100: Metabolic pathways
EC958_2178	-0.75	0.18	-4.0848	0.015	0.05582	-0.16	6.01	-0.76	0.450115	0.828823	-5.18		putative integrase	0
EC958_2907	0.72	0.18	4.0875	0.015	0.05582	0.15	5.6	0.6	0.549522	0.872199	-5.12	yfiB	putative lipoprotein YfiB	0
EC958_3723	-0.71	0.17	-4.0902	0.015	0.05582	0.23	8.28	2.41	0.0193509	0.249239	-3.41	yheH	probable general secretion pathway protein I	1	ecos03070: Bacterial secretion system
EC958_0047	-0.73	0.18	-4.086	0.015	0.05582	0.09	8.95	1.21	0.230093	0.641572	-5.56	fimC	type 1 fimbriae periplasmic chaperone protein FimC	0
EC958_0321	0.75	0.18	4.0806	0.0151	0.0559082							cdsA	phosphatidate cytidylyltransferase	3	ecos01110: Biosynthesis of secondary metabolites | ecos01100: Metabolic pathways | ecos00564: Glycerophospholipid metabolism
EC958_0826	-0.72	0.18	-4.0775	0.0151	0.0559082	0.1	5.83	0.45	0.654676	0.906365	-5.24		demethylmenaquinone methyltransferase domain-containing protein	4	ecos00660: C5-Branched dibasic acid metabolism | ecos01120: Microbial metabolism in diverse environments | ecos01100: Metabolic pathways | ecos00362: Benzoate degradation
EC958_5022	-0.71	0.18	-4.0815	0.0151	0.0559082	0.19	6.54	1.22	0.22848	0.641572	-4.9	yfeH	hypothetical protein	0
EC958_2818	-0.71	0.17	-4.0787	0.0151	0.0559082	0.28	6.88	1.98	0.0527699	0.386427	-3.96	sinI	putative exported protein	0
EC958_5205	0.9	0.22	4.0798	0.0151	0.0559082	0.51	4.38	1.68	0.0981769	0.485978	-4.22		hypothetical protein	0
EC958_3497	-0.73	0.18	-4.082	0.0151	0.0559082	-0.11	8.44	-1.21	0.230595	0.641572	-5.38	uxaA	altronate hydrolase	2	ecos00040: Pentose and glucuronate interconversions | ecos01100: Metabolic pathways
EC958_4070	-0.78	0.19	-4.0796	0.0151	0.0559082	-0.04	9.05	-0.55	0.582218	0.883899	-6.13		putative transcriptional antiterminator	0
EC958_1767	-0.72	0.18	-4.0748	0.0152	0.0561973	0.1	7.42	0.71	0.479681	0.843146	-5.58		F9-type fimbriae subunit	0
EC958_3677	-0.99	0.24	-4.0741	0.0152	0.0561973	-0.07	7.33	-0.53	0.598068	0.891895	-5.65	yrdD	hypothetical protein	0
EC958_1981	-0.72	0.18	-4.0662	0.0153	0.0564855	-0.11	5.95	-0.47	0.641725	0.904543	-5.26	ynjH	hypothetical protein	0
EC958_3863	-0.73	0.18	-4.0644	0.0153	0.0564855	-0.24	8.92	-2.63	0.0108958	0.181584	-3.01	zntA	lead, cadmium, zinc and mercury transporting ATPase	0
EC958_0911	-0.72	0.18	-4.0545	0.0154	0.0566915	0.03	3.93	0.08	0.932981	0.978946	-4.93		hypothetical protein	0
EC958_1555	-0.71	0.17	-4.0557	0.0154	0.0566915	-0.27	5.53	-1.14	0.258126	0.673366	-4.75		putative phage terminase small subunit	0
EC958_2349	1.02	0.25	4.0597	0.0154	0.0566915	0.52	4.81	1.93	0.0586711	0.399318	-3.95	yeeX	putative alpha helix protein	0
EC958_3717	-0.82	0.2	-4.0569	0.0154	0.0566915	0.26	10.62	5.13	3.66266e-06	0.00131985	4.09	yheE	probable general secretion pathway protein C	1	ecos03070: Bacterial secretion system
EC958_1977	0.81	0.2	4.0498	0.0155	0.0568962	0.08	5.22	0.31	0.755419	0.936567	-5.13	ynjD	hypothetical ABC transporter ATP-binding protein YnjD	0
EC958_3101	-0.73	0.18	-4.0475	0.0155	0.0568962	1.21	1.37	1.37	0.175707	0.587178	-4.52		hypothetical protein	0
EC958_3242	-0.75	0.18	-4.0516	0.0155	0.0568962	0.06	9.15	0.82	0.417356	0.806467	-5.97		putative c4-dicarboxylate transport system binding protein	0
EC958_A0136	0.99	0.24	4.0447	0.0155	0.0568962	0.02	7.44	0.11	0.913326	0.977106	-5.6		putative HTH-type transcriptional regulator yfaX	0
EC958_0779	0.69	0.17	4.0391	0.0156	0.0570591	-0.1	6.84	-0.66	0.515044	0.856454	-5.41		hypothetical protein	0
EC958_0803	1.08	0.27	4.0415	0.0156	0.0570591	-0.19	4.54	-0.62	0.540153	0.865684	-4.89	ybfE	hypothetical protein	0
EC958_3210	1	0.25	4.0377	0.0156	0.0570591	-0.23	6.04	-1.21	0.229567	0.641572	-4.8		putative ATP-binding protein of ABC transport system	1	ecos02010: ABC transporters
EC958_3506	0.87	0.22	4.0423	0.0156	0.0570591	0.16	5.28	0.63	0.532192	0.863412	-5.13	yqjK	hypothetical protein	0
EC958_4491	-0.69	0.17	-4.0367	0.0156	0.0570591	0.1	8.05	0.88	0.382695	0.786598	-5.62	lamB	maltoporin	0
EC958_4338	-0.8	0.2	-4.0344	0.0157	0.0573839	0.31	9.88	4.18	0.000102813	0.0123787	1.03		hypothetical protein	0
EC958_1054	-0.69	0.17	-4.0255	0.0158	0.0575852	0.31	6.32	1.7	0.09536	0.479522	-4.29	dmsC	anaerobic dimethyl sulfoxide reductase subunit C	2	ecos00920: Sulfur metabolism | ecos01100: Metabolic pathways
EC958_1519	0.7	0.17	4.025	0.0158	0.0575852	-0.32	5.04	-1.14	0.257169	0.672789	-4.68	oppC	oligopeptide transport system permease protein OppC	3	ecos02024: Quorum sensing | ecos02010: ABC transporters | ecos01501: beta-Lactam resistance
EC958_1523	0.75	0.19	4.0277	0.0158	0.0575852	-0.17	6.1	-0.81	0.422416	0.808299	-5.12		cardiolipin synthase	2	ecos01100: Metabolic pathways | ecos00564: Glycerophospholipid metabolism
EC958_2221	0.69	0.17	4.0235	0.0158	0.0575852	-0.4	6.61	-2.68	0.00964431	0.171959	-2.65		hypothetical protein	1	ecos02026: Biofilm formation - Escherichia coli
EC958_1574	-0.69	0.17	-4.0194	0.0159	0.0577445	-0.14	8.75	-1.53	0.132747	0.540743	-5.04		putative host specificity protein	0
EC958_2836	1.13	0.28	4.0209	0.0159	0.0577445	0.49	4.33	1.28	0.205703	0.6233	-4.53	hscA	chaperone protein HscA	0
EC958_3499	-0.69	0.17	-4.0159	0.0159	0.0577445	-0.11	8.14	-0.96	0.342096	0.754384	-5.55	exuT	hexuronate transporter	0
EC958_3735	1.09	0.27	4.0144	0.0159	0.0577445	0.14	7.22	0.91	0.367619	0.773759	-5.38	tufB	translation elongation factor EF-Tu	0
EC958_4493	-0.69	0.17	-4.0206	0.0159	0.0577445	-0.03	7.19	-0.26	0.796427	0.94772	-5.72	malM	maltose operon periplasmic protein	0
EC958_0536	0.8	0.2	4.0114	0.016	0.0579435	-0.07	7.46	-0.49	0.623174	0.899918	-5.69	sbcD	ATP-dependent dsDNA exonuclease	0
EC958_2442	0.78	0.19	4.0069	0.016	0.0579435	-0.21	8.22	-2.11	0.039622	0.346552	-3.97	yohN	hypothetical protein	0
EC958_3759	-0.97	0.24	-4.0084	0.016	0.0579435	0.13	4.97	0.52	0.603583	0.891895	-5.07	yhfG	hypothetical protein	0
EC958_4666	-0.97	0.24	-4.0115	0.016	0.0579435	-0.09	8.64	-1.21	0.231486	0.641739	-5.47	vacB	ribonuclease R	1	ecos03018: RNA degradation
EC958_2318	-0.69	0.17	-4.0016	0.0161	0.0582645	-0.1	8.26	-1.08	0.28688	0.707087	-5.48		hypothetical protein	0
EC958_0877	0.72	0.18	3.995	0.0162	0.0585025	0.59	5.28	2.51	0.0148509	0.214771	-3.04	modC	ATP-binding component of molybdate transport	1	ecos02010: ABC transporters
EC958_2005	-1.03	0.26	-3.9956	0.0162	0.0585025	-0.04	6.54	-0.22	0.828097	0.952509	-5.5	yeaG	hypothetical protein	0
EC958_3726	-0.7	0.17	-3.9928	0.0162	0.0585025	0.09	9.75	1.42	0.162151	0.576511	-5.48	yheK	probable general secretion pathway protein L	1	ecos03070: Bacterial secretion system
EC958_0149	-0.74	0.19	-3.9899	0.0163	0.0586983	0.1	9.14	1.27	0.209254	0.626365	-5.53		hypothetical protein	0
EC958_1153	0.69	0.17	3.9897	0.0163	0.0586983	0.09	7.13	0.72	0.473313	0.839757	-5.45		ABC transporter ATP-binding protein	0
EC958_2348	-0.74	0.18	-3.9844	0.0163	0.0586983	-0.35	6.02	-1.66	0.101922	0.49376	-4.29		hypothetical protein	0
EC958_3265	-0.85	0.21	-3.9853	0.0163	0.0586983	0.14	4.46	0.35	0.725576	0.926302	-4.95		hypothetical protein	0
EC958_1579	-0.76	0.19	-3.9817	0.0164	0.058893	0.22	7.65	1.97	0.0536301	0.387914	-4.13		phage tail fibre protein	0
EC958_1633	0.76	0.19	3.9815	0.0164	0.058893	0.06	5.17	0.21	0.833295	0.954188	-5.15	ymjA	hypothetical protein	0
EC958_4688	-1.06	0.27	-3.9785	0.0164	0.058893	-0.78	0.58	-0.77	0.445808	0.828607	-4.63	priB	primosomal replication protein N	1	ecos03440: Homologous recombination
EC958_4710	-0.77	0.19	-3.9788	0.0164	0.058893	-0.04	6.67	-0.24	0.808476	0.950845	-5.58	ytfJ	YtfJ protein	0
EC958_4225	0.69	0.17	3.9701	0.0165	0.0592106	0.06	8.15	0.57	0.572056	0.879928	-5.85	rbsK	ribokinase	2	ecos00030: Pentose phosphate pathway | ecos01100: Metabolic pathways
EC958_0726	1.05	0.27	3.967	0.0166	0.0593618	-0.04	5.77	-0.22	0.824631	0.951625	-5.29	ahpC	alkyl hydroperoxide reductase, C22 subunit	0
EC958_1319	-0.69	0.17	-3.9678	0.0166	0.0593618	0.31	6.53	1.92	0.0596818	0.399644	-4.01	ymfA	hypothetical protein	0
EC958_1548	-0.94	0.24	-3.9631	0.0166	0.0593618	0.38	3.54	0.91	0.366379	0.773693	-4.7		hypothetical protein	0
EC958_3986	-0.68	0.17	-3.9649	0.0166	0.0593618	-0.01	10.72	-0.18	0.856223	0.961473	-6.74	yiaN	hypothetical protein	0
EC958_4102	0.88	0.22	3.9688	0.0166	0.0593618	0.09	10.63	1.56	0.123961	0.52708	-5.53	afaA	Afa fimbriae transcription regulator	0
EC958_1584	-0.68	0.17	-3.959	0.0167	0.0595533	-0.11	5.04	-0.36	0.723329	0.926302	-5.1	ylcE	hypothetical protein	0
EC958_2428	-0.68	0.17	-3.9583	0.0167	0.0595533	0.47	5.07	1.93	0.0590455	0.399644	-3.93	gatB	galactitol-specific enzyme IIB of phosphotransferase system	3	ecos01100: Metabolic pathways | ecos00052: Galactose metabolism | ecos02060: Phosphotransferase system (PTS)
EC958_2590	-0.69	0.18	-3.9608	0.0167	0.0595533	0.32	7.95	2.92	0.0050867	0.129494	-2.22		Ais protein	0
EC958_A0026	-0.68	0.17	-3.9603	0.0167	0.0595533	-0.1	7.1	-0.41	0.686566	0.919885	-5.38		PsiA	0
EC958_0441	-0.73	0.19	-3.9485	0.0168	0.0597023	-0.04	7.06	-0.32	0.749622	0.933574	-5.67		50S ribosomal protein L31 type B-1	1	ecos03010: Ribosome
EC958_1349	-0.72	0.18	-3.9492	0.0168	0.0597023	0.25	9.99	4.21	9.19333e-05	0.0116284	1.14		putative adhesin/invasin	0
EC958_1460	-0.72	0.18	-3.9547	0.0168	0.0597023	0.42	5.57	1.58	0.120096	0.522887	-4.37		hypothetical protein	0
EC958_2645	-0.73	0.18	-3.951	0.0168	0.0597023	0.11	6.04	0.51	0.610349	0.892901	-5.29	argT	Lysine-arginine-ornithine-binding periplasmic protein	1	ecos02010: ABC transporters
EC958_3586	1.04	0.26	3.9531	0.0168	0.0597023							rplU	50S ribosomal subunit protein L21	1	ecos03010: Ribosome
EC958_0737	-0.68	0.17	-3.9428	0.0169	0.059809	-0.2	7.3	-1.45	0.153618	0.568915	-4.79	citC	citrate lyase synthetase	1	ecos02020: Two-component system
EC958_4857	-0.77	0.19	-3.9419	0.0169	0.059809	0.27	9.75	4.3	6.92236e-05	0.0106713	1.45		phage tail fibre protein	0
EC958_1263	-0.71	0.18	-3.9431	0.0169	0.059809	-0.09	5.71	-0.39	0.697202	0.92246	-5.2	mviM	putative virulence factor	0
EC958_2373	-0.91	0.23	-3.9474	0.0169	0.059809	-0.37	5.89	-1.79	0.0796155	0.453809	-4.16		lipopolysaccharide biosynthesis O-acetyl transferase	0
EC958_2676	-0.88	0.22	-3.9456	0.0169	0.059809	-0.09	6.83	-0.57	0.572168	0.879928	-5.43		putative acyltransferase	9	ecos00280: Valine, leucine and isoleucine degradation | ecos00592: alpha-Linolenic acid metabolism | ecos00281: Geraniol degradation | ecos01212: Fatty acid metabolism | ecos01110: Biosynthesis of secondary metabolites | ecos01100: Metabolic pathways | ecos00362: Benzoate degradation | ecos00071: Fatty acid degradation | ecos01120: Microbial metabolism in diverse environments
EC958_A0035	-0.97	0.25	-3.9432	0.0169	0.059809
EC958_4913	-0.84	0.21	-3.9352	0.017	0.0599148	-0.52	3.02	-0.85	0.400639	0.797656	-4.67		hypothetical protein	0
EC958_1848	0.71	0.18	3.9347	0.017	0.0599148	0.36	6.95	2.51	0.0150462	0.216394	-3.01	ydgK	hypothetical protein	0
EC958_2058	0.67	0.17	3.9354	0.017	0.0599148	-1.17	1.85	-1.21	0.230289	0.641572	-4.57		hypothetical protein	0
EC958_3309	-0.68	0.17	-3.9358	0.017	0.0599148	-0.15	5.06	-0.58	0.563492	0.877311	-5.06		hypothetical protein	0
EC958_3819	-0.71	0.18	-3.9344	0.017	0.0599148	-0.06	7.68	-0.51	0.61456	0.89582	-5.75		hypothetical protein	0
EC958_4724	-0.67	0.17	-3.9338	0.017	0.0599148	-0.36	7.18	-3.03	0.00366111	0.115034	-1.88	yjfF	hypothetical ABC transporter permease protein YjfF	1	ecos02010: ABC transporters
EC958_0452	-0.68	0.17	-3.9313	0.0171	0.0599787	-0.08	5.89	-0.35	0.725831	0.926302	-5.32	ykgI	hypothetical protein	0
EC958_1224	0.68	0.17	3.9312	0.0171	0.0599787	-0.07	6	-0.36	0.719501	0.925783	-5.32	ycdW	putative dehydrogenase	6	ecos01120: Microbial metabolism in diverse environments | ecos01110: Biosynthesis of secondary metabolites | ecos01100: Metabolic pathways | ecos00620: Pyruvate metabolism | ecos00630: Glyoxylate and dicarboxylate metabolism | ecos00260: Glycine, serine and threonine metabolism
EC958_1640	-0.67	0.17	-3.9293	0.0171	0.0599787	0.19	8.33	2.04	0.04575	0.366595	-4.13	ycjM	putative sucrose phosphorylase	0
EC958_3041	-0.67	0.17	-3.9309	0.0171	0.0599787	0.01	7.35	0.09	0.928867	0.978233	-5.77		fructokinase	5	ecos01110: Biosynthesis of secondary metabolites | ecos00500: Starch and sucrose metabolism | ecos01100: Metabolic pathways | ecos00051: Fructose and mannose metabolism | ecos00520: Amino sugar and nucleotide sugar metabolism
EC958_3412	-0.72	0.18	-3.9301	0.0171	0.0599787	0.05	9.58	0.77	0.447349	0.828607	-6.14		putative c4-dicarboxylate transport system binding protein	0
EC958_3542	-0.68	0.17	-3.9282	0.0171	0.0599787	0.12	8	1.07	0.290022	0.710226	-5.45	agaB	PTS system, cytoplasmic, N-acetylgalactosamine-specific IIB component 1 (EIIB-AGA)	3	ecos00052: Galactose metabolism | ecos02060: Phosphotransferase system (PTS) | ecos01100: Metabolic pathways
EC958_4726	0.75	0.19	3.9287	0.0171	0.0599787	-0.23	7.6	-1.91	0.0615031	0.405067	-4.2	yjfG	putative ligase	0
EC958_0665	0.67	0.17	3.9207	0.0172	0.0600828	0.38	1.61	0.51	0.612331	0.894971	-4.68	cysS	cysteinyl-tRNA synthetase (Cysteine--tRNAligase)	1	ecos00970: Aminoacyl-tRNA biosynthesis
EC958_2004	0.78	0.2	3.9242	0.0172	0.0600828	0.07	5.93	0.35	0.731227	0.929401	-5.34	yeaF	hypothetical protein	0
EC958_2050	0.9	0.23	3.9225	0.0172	0.0600828	-0.28	5.33	-0.99	0.327526	0.74148	-4.8	proQ	ProQ protein	0
EC958_5114	-0.67	0.17	-3.9244	0.0172	0.0600828	0.04	8.42	0.48	0.634164	0.902943	-5.95	zraS	Sensor protein ZraS	1	ecos02020: Two-component system
EC958_4624	0.91	0.23	3.9227	0.0172	0.0600828	-0.02	6.83	-0.1	0.918799	0.977563	-5.66	yjdC	hypothetical protein	0
EC958_4750	0.67	0.17	3.9206	0.0172	0.0600828	-0.19	8.59	-2.35	0.0225015	0.264285	-3.6		hypothetical protein	0
EC958_0799	-0.72	0.18	-3.913	0.0173	0.060227	0.1	7.72	0.87	0.385723	0.788718	-5.52	ybfM	hypothetical protein	0
EC958_0820	-0.85	0.22	-3.9195	0.0173	0.060227	0.1	5.88	0.42	0.676309	0.914535	-5.29	ybgJ	hypothetical protein	2	ecos00480: Glutathione metabolism | ecos01100: Metabolic pathways
EC958_3417	0.68	0.17	3.9142	0.0173	0.060227	-0.12	3.9	-0.3	0.768542	0.939584	-4.91	parC	topoisomerase IV subunit A	0
EC958_3581	0.75	0.19	3.9168	0.0173	0.060227	0.02	5.99	0.11	0.908935	0.976218	-5.37	greA	transcription elongation factor GreA	0
EC958_A0107	-0.9	0.23	-3.9138	0.0173	0.060227	0.24	9.99	1.91	0.0617274	0.405457	-4.61		integrase/recombinase	0
EC958_0695	-0.68	0.17	-3.9089	0.0174	0.060452	0.06	8.53	0.69	0.492245	0.846746	-5.88		hypothetical protein	0
EC958_0784	0.72	0.18	3.91	0.0174	0.060452	0.08	6.17	0.46	0.644099	0.905216	-5.37	nagC	transcriptional repressor of nag(N-acetylglucosamine) operon	0
EC958_4764	-0.7	0.18	-3.9116	0.0174	0.060452	0.02	10.27	0.3	0.768048	0.939584	-6.58		hypothetical protein	2	ecos01100: Metabolic pathways | ecos00040: Pentose and glucuronate interconversions
EC958_1960	1.03	0.26	3.9009	0.0175	0.0607172	0.09	4.78	0.33	0.745677	0.932829	-5.05	osmE	osmotically inducible lipoprotein E	0
EC958_2290	-1	0.26	-3.902	0.0175	0.0607172	-0.28	9.61	-3.64	0.000586553	0.0366262	-0.49		HMWP1 nonribosomal peptide/polyketide synthase	1	ecos01053: Biosynthesis of siderophore group nonribosomal peptides
EC958_0294	-0.75	0.19	-3.8931	0.0176	0.0609816	0.05	6.27	0.25	0.804257	0.950845	-5.44		ECSF_0165-type fimbriae periplasmic chaperone protein	0
EC958_4555	0.78	0.2	3.8962	0.0176	0.0609816	-0.06	6.88	-0.4	0.691299	0.921207	-5.55	yddQ	hypothetical ABC transporter permease protein YddQ	1	ecos02024: Quorum sensing
EC958_2920	0.73	0.19	3.8876	0.0177	0.0612453	0.44	5.03	1.9	0.0631255	0.408123	-3.97	yfjF	protein YfjF	0
EC958_4327	0.79	0.2	3.8899	0.0177	0.0612453	0.04	8.48	0.45	0.654293	0.906365	-5.99	pepQ	Xaa-Pro dipeptidase	0
EC958_1066	-0.81	0.21	-3.8858	0.0178	0.0614256	0.15	6.88	1.13	0.265164	0.6827	-5.1		phage DNA invertase	0
EC958_1715	-0.67	0.17	-3.8846	0.0178	0.0614256	0.14	6.61	0.89	0.375075	0.781693	-5.2	ydcS	putative ABC transporter periplasmic binding protein YdcS	1	ecos02024: Quorum sensing
EC958_3700	1.02	0.26	3.8837	0.0178	0.0614256							rpsN	30S ribosomal subunit protein S14	1	ecos03010: Ribosome
EC958_4413	-1.03	0.27	-3.8828	0.0178	0.0614256	0.16	6.67	1	0.321076	0.735657	-5.18	yiiU	hypothetical protein	0
EC958_1877	0.74	0.19	3.8749	0.0179	0.0616462	-0.06	4.38	-0.16	0.873144	0.965383	-4.99	ydhO	putative lipoprotein	0
EC958_2897	0.67	0.17	3.8751	0.0179	0.0616462	0.17	6.62	0.94	0.352923	0.763537	-5.16	yfiH	hypothetical protein	0
EC958_3822	-0.94	0.24	-3.873	0.0179	0.0616462	0.05	9.46	0.89	0.379854	0.784059	-6	glgP	glycogen phosphorylase	4	ecos02026: Biofilm formation - Escherichia coli | ecos01110: Biosynthesis of secondary metabolites | ecos01100: Metabolic pathways | ecos00500: Starch and sucrose metabolism
EC958_2691	-0.72	0.19	-3.8718	0.018	0.0619074	0.26	7.59	2.25	0.0287015	0.303611	-3.62		hypothetical protein	0
EC958_0015	-0.7	0.18	-3.8695	0.018	0.0619074	-0.08	10.43	-1.63	0.109113	0.505401	-5.36		methyl-thioribulose-1-phosphate dehydratase	3	ecos00051: Fructose and mannose metabolism | ecos01120: Microbial metabolism in diverse environments | ecos01100: Metabolic pathways
EC958_2336	0.83	0.21	3.8629	0.0181	0.0620848	-0.16	5.98	-0.86	0.392388	0.79395	-5.06		hypothetical protein	0
EC958_2574	-0.75	0.19	-3.8603	0.0181	0.0620848	0.08	7.24	0.58	0.56573	0.877311	-5.59	inaA	protein InaA	0
EC958_4041	0.66	0.17	3.8645	0.0181	0.0620848	-0.89	3.07	-1.66	0.102059	0.49376	-4.36	kdtA	3-deoxy-D-manno-octulosonic-acidtransferase (KDO) transferase	2	ecos01100: Metabolic pathways | ecos00540: Lipopolysaccharide biosynthesis
EC958_4421	-0.96	0.25	-3.8606	0.0181	0.0620848	-0.68	1.24	-0.45	0.651965	0.905713	-4.63		50S ribosomal subunit protein L31	1	ecos03010: Ribosome
EC958_1215	0.74	0.19	3.8562	0.0182	0.0622612	0.33	5.87	1.53	0.131929	0.538969	-4.46		hypothetical protein	0
EC958_1335	-0.8	0.21	-3.8589	0.0182	0.0622612	0.18	7.13	1.43	0.158652	0.574197	-4.81		hypothetical protein	0
EC958_1909	-0.75	0.19	-3.8597	0.0182	0.0622612	0.19	6.87	1.45	0.153518	0.568915	-4.73	ydiL	hypothetical protein	0
EC958_4276	-0.7	0.18	-3.8542	0.0182	0.0622612	0.3	8	2.66	0.0101097	0.174374	-2.81		hypothetical protein	0
EC958_0976	-0.9	0.23	-3.848	0.0183	0.0623952	0.04	5.9	0.16	0.874048	0.965383	-5.35	artP	arginine transport ATP-binding protein ArtP	1	ecos02010: ABC transporters
EC958_4903	-0.66	0.17	-3.8491	0.0183	0.0623952	0.09	7.99	1.03	0.305808	0.724917	-5.47		hypothetical protein	0
EC958_1701	-0.67	0.17	-3.8477	0.0183	0.0623952	-0.42	6.05	-2.01	0.04972	0.381004	-3.83	ydcJ	hypothetical protein	0
EC958_2470	-0.66	0.17	-3.8481	0.0183	0.0623952	-0.43	3.3	-0.7	0.483757	0.844121	-4.7		hypothetical protein	0
EC958_4787	0.71	0.19	3.8513	0.0183	0.0623952	-0.33	6.63	-1.99	0.0515613	0.383485	-3.91		iron-dicitrate transporter subunit; periplasmic-binding component of ABC superfamily	1	ecos02010: ABC transporters
EC958_2024	-0.72	0.19	-3.8429	0.0184	0.0626113	0.14	4.67	0.42	0.677198	0.914737	-5.04	yeaY	putative outer membrane protein	0
EC958_2245	-0.66	0.17	-3.8429	0.0184	0.0626113	-0.03	6.8	-0.2	0.84513	0.959209	-5.6		putative outer membrane protein of prophage	1	ecos02020: Two-component system
EC958_2656	0.66	0.17	3.8417	0.0184	0.0626113	0.13	6.57	0.72	0.475967	0.840369	-5.3		cell division protein	0
EC958_1103	-0.69	0.18	-3.8365	0.0185	0.0627434	0.05	3.86	0.11	0.915317	0.977563	-4.86		putative phage-related DNA-binding protein	0
EC958_3627	0.68	0.18	3.8364	0.0185	0.0627434	0.09	4.13	0.24	0.80954	0.950845	-4.95		inner membrane serine protease DegS	0
EC958_4167	-0.78	0.2	-3.8359	0.0185	0.0627434	-0.01	7.55	-0.11	0.915847	0.977563	-5.84	dgoK	2-dehydro-3-deoxygalactonokinase	2	ecos00052: Galactose metabolism | ecos01100: Metabolic pathways
EC958_4758	-0.76	0.2	-3.8348	0.0185	0.0627434	-0.31	7.38	-2.18	0.0333698	0.32458	-3.67	yjgR	hypothetical protein	0
EC958_0131	-0.66	0.17	-3.8393	0.0185	0.0627434	0.01	7.85	0.06	0.951323	0.984038	-5.92	creD	inner membrane protein CreD	0
EC958_0526	0.9	0.24	3.8286	0.0186	0.0627505	-0.07	5.83	-0.3	0.76846	0.939584	-5.26	yaiA	hypothetical protein	0
EC958_1015	-0.66	0.17	-3.8311	0.0186	0.0627505	0.2	6.04	1.04	0.303086	0.722557	-4.95		phage DNA-invertase	0
EC958_4930	-0.93	0.24	-3.8287	0.0186	0.0627505	-0.87	4.24	-1.76	0.0841176	0.459155	-4.25	ynfK	ATP-dependent dethiobiotin synthetase BioD 1	3	ecos00780: Biotin metabolism | ecos01240: Biosynthesis of cofactors | ecos01100: Metabolic pathways
EC958_1970	0.66	0.17	3.8311	0.0186	0.0627505	-0.27	5.29	-0.98	0.331758	0.744569	-4.82	xthA	exodeoxyribonuclease III	1	ecos03410: Base excision repair
EC958_2041	0.98	0.26	3.831	0.0186	0.0627505	0.81	5.1	3.27	0.00186487	0.0767106	-1.93	cspC	cold shock protein CspC	0
EC958_3758	-0.94	0.25	-3.8286	0.0186	0.0627505	0.19	7.06	1.51	0.137248	0.548072	-4.72		cell filamentation protein fic	0
EC958_4504	-0.74	0.19	-3.8306	0.0186	0.0627505	-0.03	5.87	-0.14	0.886563	0.970361	-5.4		hypothetical protein	0
EC958_4543	-0.66	0.17	-3.8313	0.0186	0.0627505	0.04	8.34	0.44	0.662765	0.908767	-5.97	nrfA	NrfA, cytochrome C552, subunit of nitrite reductase complex	3	ecos00910: Nitrogen metabolism | ecos01120: Microbial metabolism in diverse environments | ecos01100: Metabolic pathways
EC958_3607	0.92	0.24	3.8265	0.0187	0.063005	-0.02	6.54	-0.12	0.904615	0.975692	-5.52	yrbL	hypothetical protein	0
EC958_4093	-0.83	0.22	-3.8254	0.0187	0.063005	0.06	7.53	0.47	0.636984	0.902943	-5.76		hypothetical protein	0
EC958_4414	-0.99	0.26	-3.8166	0.0188	0.0633003	0.18	6.88	1.34	0.185329	0.597533	-4.87	menG	ribonuclease E inhibitor subunit	0
EC958_0227	-0.72	0.19	-3.8057	0.019	0.0637644							mraY	phospho-N-acetylmuramoyl-pentapeptidetransferase	3	ecos00550: Peptidoglycan biosynthesis | ecos01100: Metabolic pathways | ecos01502: Vancomycin resistance
EC958_2995	0.76	0.2	3.8079	0.019	0.0637644	0.01	4.6	0.02	0.981814	0.994107	-5.05	hypC	hydrogenase isoenzymes formation protein HypC	0
EC958_3713	1	0.26	3.806	0.019	0.0637644							rplC	50S ribosomal subunit protein L3	1	ecos03010: Ribosome
EC958_3864	0.73	0.19	3.8061	0.019	0.0637644	-0.5	4.23	-1.21	0.2315	0.641739	-4.58	tusA	sulfurtransferase TusA	1	ecos04122: Sulfur relay system
EC958_4615	-0.8	0.21	-3.8056	0.019	0.0637644	-0.05	8.48	-0.54	0.593925	0.890072	-5.98		hypothetical protein	0
EC958_0841	-0.81	0.21	-3.8006	0.0191	0.0639326	0.34	2.67	0.87	0.386444	0.788871	-4.76	sucB	dihydrolipoamide succinyltransferase component of 2-oxoglutarate dehydrogenase complex	7	ecos01110: Biosynthesis of secondary metabolites | ecos00310: Lysine degradation | ecos01100: Metabolic pathways | ecos01200: Carbon metabolism | ecos00380: Tryptophan metabolism | ecos00020: Citrate cycle (TCA cycle) | ecos01120: Microbial metabolism in diverse environments
EC958_4940	-0.66	0.17	-3.8013	0.0191	0.0639326	0.04	6.55	0.25	0.802303	0.949948	-5.52		phage protein U	0
EC958_3328	0.86	0.23	3.7986	0.0191	0.0639326	-0.08	7.13	-0.63	0.528215	0.862421	-5.58		hypothetical protein	0
EC958_A0109	0.95	0.25	3.8016	0.0191	0.0639326	0.24	9.95	2.11	0.0394587	0.346352	-4.24	aadA5	streptomycin and spectinomycin resistance aminoglycoside adenyltransferase	0
EC958_0594	0.67	0.18	3.7949	0.0192	0.0639335	-0.22	4.62	-0.62	0.539573	0.865462	-4.9	ybaZ	hypothetical protein	0
EC958_0751	-0.65	0.17	-3.7957	0.0192	0.0639335	0.78	2.4	1.34	0.186538	0.597966	-4.51		hypothetical protein	0
EC958_0842	-0.7	0.18	-3.7937	0.0192	0.0639335	-0.19	4.9	-0.7	0.487514	0.845552	-5.03	sucC	succinyl-CoA synthetase, beta subunit	7	ecos00660: C5-Branched dibasic acid metabolism | ecos01120: Microbial metabolism in diverse environments | ecos01100: Metabolic pathways | ecos01200: Carbon metabolism | ecos00640: Propanoate metabolism | ecos01110: Biosynthesis of secondary metabolites | ecos00020: Citrate cycle (TCA cycle)
EC958_1181	0.76	0.2	3.796	0.0192	0.0639335	0.66	5.09	2.22	0.030214	0.311715	-3.59	hyaE	hydrogenase-1 operon protein HyaE	0
EC958_1728	-0.7	0.18	-3.7937	0.0192	0.0639335	0.32	6.22	1.94	0.0578356	0.397912	-3.96		putative transposase	0
EC958_2692	-0.76	0.2	-3.7921	0.0192	0.0639335	0.26	4.97	0.97	0.334422	0.745796	-4.84		hypothetical protein	0
EC958_5002	0.65	0.17	3.7921	0.0192	0.0639335	0.13	5.56	0.52	0.605851	0.89243	-5.16	ypdB	hypothetical protein	0
EC958_A0116	-0.79	0.21	-3.7971	0.0192	0.0639335	0.14	10.43	1.02	0.313715	0.730085	-5.94	mrx	erythromycin resistance regulator protein	0
EC958_1479	0.65	0.17	3.7878	0.0193	0.0642248								peptide chain release factor RF-1	0
EC958_1769	-0.68	0.18	-3.7829	0.0194	0.0643904	0.06	7.47	0.46	0.647957	0.905216	-5.71		F9-type fimbriae periplasmic chaperone protein	0
EC958_1917	-0.65	0.17	-3.7844	0.0194	0.0643904	0.2	4.68	0.68	0.49719	0.847492	-4.96		hypothetical protein	0
EC958_3260	0.77	0.2	3.7819	0.0194	0.0643904	0.07	6.41	0.42	0.676606	0.914535	-5.43		hypothetical protein	0
EC958_4157	-0.67	0.18	-3.7813	0.0194	0.0643904	-0.03	9.23	-0.46	0.647377	0.905216	-6.21	yidE	hypothetical membrane protein YidE	0
EC958_1283	0.77	0.2	3.7776	0.0195	0.0646387	0.3	6.48	1.76	0.0839826	0.459155	-4.25	yceF	hypothetical protein	0
EC958_1321	0.74	0.2	3.7752	0.0195	0.0646387	-0.06	4.83	-0.21	0.836215	0.955315	-5.09	potC	spermidine/putrescine transport system permease	1	ecos02010: ABC transporters
EC958_1618	0.88	0.23	3.7715	0.0196	0.0648444	0.23	4.08	0.62	0.538994	0.865462	-4.88		hypothetical protein	0
EC958_2021	-0.65	0.17	-3.7714	0.0196	0.0648444	-0.12	3.19	-0.29	0.775323	0.941356	-4.82		hypothetical protein	0
EC958_4659	-1.02	0.27	-3.7714	0.0196	0.0648444	-0.03	4.59	-0.07	0.942364	0.979907	-5.04		RNA-binding protein Hfq	2	ecos02024: Quorum sensing | ecos03018: RNA degradation
EC958_0139	0.73	0.19	3.7624	0.0197	0.0649239	-0.06	7.03	-0.45	0.652525	0.905713	-5.58	yaaA	protein YaaA	0
EC958_1065	-0.69	0.18	-3.7656	0.0197	0.0649239	0.49	3.77	1.23	0.222143	0.639025	-4.55		hypothetical protein	0
EC958_3714	0.97	0.26	3.7662	0.0197	0.0649239							rpsJ	30S ribosomal subunit protein S10	1	ecos03010: Ribosome
EC958_5085	-0.77	0.2	-3.7666	0.0197	0.0649239	2.09	-0.35	1.42	0.161208	0.576511	-4.56		hypothetical protein	0
EC958_4770	-0.76	0.2	-3.7666	0.0197	0.0649239	-0.07	8.45	-0.82	0.415718	0.805697	-5.76		putative transposase	0
EC958_0060	0.65	0.17	3.764	0.0197	0.0649239	-0.16	6.95	-1.25	0.217512	0.637545	-4.97	yjiE	putative transcriptional regulator	0
EC958_0655	-0.65	0.17	-3.7598	0.0198	0.0651279	-0.02	8.03	-0.23	0.81918	0.950845	-5.93	allD	ureidoglycolate dehydrogenase	3	ecos01120: Microbial metabolism in diverse environments | ecos00230: Purine metabolism | ecos01100: Metabolic pathways
EC958_1334	-0.7	0.19	-3.7578	0.0198	0.0651279	0.17	9.04	1.95	0.0565993	0.394356	-4.46		prophage lambda integrase	0
EC958_2223	0.67	0.18	3.7605	0.0198	0.0651279	-0.48	5.45	-1.87	0.0666144	0.421437	-4		putative methyl-independent mismatch repair protein	0
EC958_0486	-0.65	0.17	-3.7501	0.0199	0.0652476	0.03	9.3	0.36	0.721556	0.926302	-6.26	lacA	galactoside O-acetyltransferase	0
EC958_0829	-0.66	0.18	-3.7518	0.0199	0.0652476	0.11	4.86	0.37	0.715216	0.925783	-5.04		putative hydrolase	0
EC958_3910	0.69	0.18	3.7537	0.0199	0.0652476	-0.03	10.17	-0.63	0.533339	0.864003	-6.39		putative ATP-binding protein of ABC transport system	0
EC958_4146	-0.83	0.22	-3.7549	0.0199	0.0652476	0.49	4.32	1.35	0.181457	0.593585	-4.5		hypothetical membrane protein	0
EC958_5134	-0.72	0.19	-3.7519	0.0199	0.0652476	0.02	8.6	0.2	0.841932	0.957479	-6.15		hypothetical protein	0
EC958_1797	-0.64	0.17	-3.7469	0.02	0.0654499	0.1	8.88	1.27	0.207761	0.625313	-5.43		hypothetical metabolite transport protein YdfJ	0
EC958_2265	-0.64	0.17	-3.7451	0.02	0.0654499	0.25	8.55	2.84	0.00631798	0.140991	-2.49		bacteriophage lysis protein	0
EC958_3505	0.91	0.24	3.7442	0.02	0.0654499	-0.56	5.36	-2.15	0.0361808	0.334232	-3.65	yqjE	hypothetical protein	0
EC958_2061	0.65	0.17	3.7391	0.0201	0.0657352	-0.12	4.78	-0.38	0.704671	0.922538	-4.98	yobA	hypothetical protein	0
EC958_1281	0.64	0.17	3.7369	0.0202	0.0660201	-0.02	6.04	-0.08	0.934354	0.978946	-5.38	yceC	hypothetical protein	0
EC958_1522	0.76	0.2	3.7309	0.0203	0.0661362	0.13	2.94	0.19	0.849181	0.959685	-4.77	yciU	hypothetical protein	0
EC958_2091	0.64	0.17	3.7317	0.0203	0.0661362	0.15	6.67	0.98	0.332896	0.745018	-5.15	yecE	hypothetical protein	0
EC958_4063	-0.64	0.17	-3.7282	0.0203	0.0661362	-0.07	7.42	-0.61	0.545917	0.870679	-5.65		hypothetical protein	1	ecos00040: Pentose and glucuronate interconversions
EC958_4626	0.77	0.21	3.7295	0.0203	0.0661362	0.3	6.71	2.01	0.048793	0.377266	-3.9	cutA	divalent cation tolerance protein	0
EC958_4651	0.67	0.18	3.7285	0.0203	0.0661362	0.61	2.55	1.09	0.278633	0.699585	-4.6	yjeQ	hypothetical protein	2	ecos01100: Metabolic pathways | ecos00730: Thiamine metabolism
EC958_0942	-0.7	0.19	-3.7249	0.0204	0.0662516	0.26	7.44	2.07	0.0427839	0.357665	-3.89		Heme-binding protein (hemin-binding lipoprotein)	1	ecos02010: ABC transporters
EC958_1663	-0.72	0.19	-3.7269	0.0204	0.0662516	0.21	4.77	0.56	0.579995	0.883325	-4.96	ynaJ	hypothetical protein	0
EC958_3157	-0.64	0.17	-3.7237	0.0204	0.0662516	-0.04	8.24	-0.43	0.671909	0.913914	-5.96	yqeC	hypothetical protein	0
EC958_4141	-0.63	0.17	-3.7235	0.0204	0.0662516	-0.14	9.61	-2.1	0.04054	0.350839	-4.3	yicP	probable adenine deaminase	2	ecos00230: Purine metabolism | ecos01100: Metabolic pathways
EC958_A0138	0.88	0.24	3.7243	0.0204	0.0662516	0.12	8.19	0.59	0.557838	0.876653	-5.68		hypothetical protein	0
EC958_2378	-0.83	0.22	-3.7164	0.0205	0.0664921	0.52	7.1	3.59	0.000691949	0.0403676	-0.49	rfbC	dTDP-4-dehydrorhamnose 3,5-epimerase	5	ecos00523: Polyketide sugar unit biosynthesis | ecos00541: O-Antigen nucleotide sugar biosynthesis | ecos00521: Streptomycin biosynthesis | ecos01100: Metabolic pathways | ecos01110: Biosynthesis of secondary metabolites
EC958_3644	0.81	0.22	3.7204	0.0205	0.0664921	0.12	7.47	1.08	0.285646	0.70596	-5.28	yhdH	protein YhdH	2	ecos00640: Propanoate metabolism | ecos01100: Metabolic pathways
EC958_2941	0.78	0.21	3.7102	0.0206	0.0666899	0.11	7.88	0.89	0.377755	0.783598	-5.53	nrdF	ribonucleoside-diphosphate reductase 2 beta chain	3	ecos01100: Metabolic pathways | ecos00240: Pyrimidine metabolism | ecos00230: Purine metabolism
EC958_3158	-0.68	0.18	-3.7147	0.0206	0.0666899	0.1	8.01	1.1	0.276889	0.696528	-5.43	ygfJ	hypothetical protein	1	ecos00790: Folate biosynthesis
EC958_3937	0.63	0.17	3.7146	0.0206	0.0666899	-0.17	9.56	-2.71	0.00898261	0.16596	-2.99	yhjN	cyclic di-GMP binding protein	0
EC958_0289	-0.89	0.24	-3.7097	0.0207	0.066887	0.13	8.03	1.17	0.247238	0.662119	-5.33	sfsA	sugar fermentation stimulation protein A	0
EC958_0578	0.88	0.24	3.7074	0.0207	0.066887	0.06	4.89	0.25	0.806419	0.950845	-5.21		DNA-binding, ATP-dependent protease La; heat shock K-protein	0
EC958_0722	-0.64	0.17	-3.7098	0.0207	0.066887	0.21	5.49	0.95	0.346872	0.760161	-4.96	ybdM	hypothetical protein	0
EC958_0206	0.67	0.18	3.7044	0.0208	0.066999	-0.01	6.67	-0.1	0.922672	0.977563	-5.55	thiQ	thiamine transport ATP-binding protein ThiQ	1	ecos02010: ABC transporters
EC958_1151	0.65	0.18	3.7036	0.0208	0.066999	0.2	7.09	1.44	0.155919	0.570585	-4.8	ycbX	hypothetical protein	0
EC958_1387	-0.66	0.18	-3.7023	0.0208	0.066999	0.08	6.41	0.4	0.69392	0.921207	-5.46		hypothetical protein	0
EC958_1766	-0.7	0.19	-3.7038	0.0208	0.066999	0.03	7.31	0.24	0.814098	0.950845	-5.74		F9-type fimbriae subunit	0
EC958_3608	0.63	0.17	3.7041	0.0208	0.066999	-0.02	6.65	-0.09	0.927456	0.977803	-5.56	mtgA	monofunctional biosynthetic peptidoglycan transglycosylase	1	ecos00550: Peptidoglycan biosynthesis
EC958_1449	-0.67	0.18	-3.6952	0.0209	0.0671103	-0.3	5.77	-1.43	0.159167	0.575215	-4.53		hypothetical protein	0
EC958_1983	0.64	0.17	3.6941	0.0209	0.0671103	-0.01	5.98	-0.05	0.9634	0.989653	-5.35	topB	DNA topoisomerase III	0
EC958_2500	-0.66	0.18	-3.6984	0.0209	0.0671103	-0.11	6.39	-0.67	0.506875	0.853213	-5.28	yeiM	hypothetical transport protein YeiM	0
EC958_3117	-0.66	0.18	-3.6968	0.0209	0.0671103	0.2	3.96	0.51	0.608978	0.89248	-4.87		hypothetical protein	0
EC958_4599	-0.65	0.17	-3.6953	0.0209	0.0671103	-0.01	8.3	-0.16	0.870242	0.965383	-6.04	melA	alpha-galactosidase	4	ecos00561: Glycerolipid metabolism | ecos01100: Metabolic pathways | ecos00600: Sphingolipid metabolism | ecos00052: Galactose metabolism
EC958_4738	0.63	0.17	3.6903	0.021	0.0673471	0.03	6.34	0.16	0.875284	0.965383	-5.54	pyrI	aspartate carbamoyltransferase regulatory chain	4	ecos01240: Biosynthesis of cofactors | ecos01100: Metabolic pathways | ecos00240: Pyrimidine metabolism | ecos00250: Alanine, aspartate and glutamate metabolism
EC958_0053	-0.63	0.17	-3.6917	0.021	0.0673471	-0.09	7.88	-0.87	0.38842	0.790005	-5.58	uxuA	mannonate dehydratase	2	ecos00040: Pentose and glucuronate interconversions | ecos01100: Metabolic pathways
EC958_1520	0.64	0.17	3.6871	0.0211	0.0674989	0.02	5.21	0.09	0.929795	0.978233	-5.12	oppD	oligopeptide transport ATP-binding protein OppD	3	ecos01501: beta-Lactam resistance | ecos02010: ABC transporters | ecos02024: Quorum sensing
EC958_2671	0.66	0.18	3.6863	0.0211	0.0674989	0.22	6.06	1.06	0.291517	0.711908	-4.93	yfcS	putative periplasmic chaperone YfcS	0
EC958_2972	-0.63	0.17	-3.6877	0.0211	0.0674989	0.24	5.48	0.98	0.330957	0.744251	-4.89	gutM	glucitol operon activator protein	0
EC958_4116	-0.71	0.19	-3.6878	0.0211	0.0674989	0.03	8.61	0.3	0.767161	0.939584	-6.13		hypothetical protein	0
EC958_1564	-0.63	0.17	-3.6825	0.0212	0.06765	-0.54	4.47	-1.49	0.14262	0.554527	-4.39		phage protein, HK97 gp10 family	0
EC958_2660	0.63	0.17	3.6777	0.0212	0.06765	-0.34	4.82	-0.98	0.333488	0.745283	-4.76	yfcL	hypothetical protein	0
EC958_2868	-0.74	0.2	-3.6785	0.0212	0.06765	0.16	7.44	1.16	0.25058	0.665649	-5.19	yfhL	putative ferredoxin-like protein YfhL	0
EC958_2937	0.96	0.26	3.6779	0.0212	0.06765	0.11	6	0.59	0.559836	0.876754	-5.25	ygaM	hypothetical protein	0
EC958_1234	-0.65	0.18	-3.674	0.0213	0.0678004	0.14	7.82	1.27	0.209024	0.626057	-5.15	csgA	curlin major subunit CsgA	1	ecos02026: Biofilm formation - Escherichia coli
EC958_2964	0.83	0.23	3.6743	0.0213	0.0678004	-0.25	5.3	-1.14	0.26088	0.676214	-4.75	recA	RecA protein	1	ecos03440: Homologous recombination
EC958_3238	0.86	0.23	3.6752	0.0213	0.0678004	-0.25	6.72	-1.62	0.111281	0.50857	-4.47	yggT	putative resistance protein	0
EC958_3448	-0.63	0.17	-3.6747	0.0213	0.0678004	-0.05	10.5	-1.03	0.308353	0.726323	-6.16	yqiG	putative outer membrane usher protein YqiG	0
EC958_1556	-0.63	0.17	-3.6706	0.0214	0.0679921	0.02	7.78	0.15	0.878787	0.967729	-5.87		phage terminase	0
EC958_3823	-0.85	0.23	-3.6711	0.0214	0.0679921	-0.25	8.23	-2.67	0.0097729	0.171959	-2.78	glgA	glycogen synthase	4	ecos01110: Biosynthesis of secondary metabolites | ecos00500: Starch and sucrose metabolism | ecos01100: Metabolic pathways | ecos02026: Biofilm formation - Escherichia coli
EC958_5079	-0.63	0.17	-3.6686	0.0214	0.0679921	-0.21	7.33	-1.51	0.135954	0.545909	-4.7		hypothetical protein	0
EC958_1685	0.62	0.17	3.6663	0.0215	0.0681831	0.42	4.88	1.33	0.187817	0.600066	-4.52	ynbE	hypothetical protein	0
EC958_1787	-0.63	0.17	-3.6636	0.0215	0.0681831	0.17	3.9	0.4	0.69181	0.921207	-4.89	marB	multiple antibiotic resistance protein MarB	0
EC958_4366	-0.72	0.2	-3.6622	0.0215	0.0681831	0.23	6.22	1.18	0.242387	0.654459	-4.91		hypothetical protein	0
EC958_1850	1.06	0.29	3.6572	0.0216	0.0683733	-0.25	4.41	-0.62	0.537785	0.865078	-4.85	rnfB	electron transport complex protein RnfB	0
EC958_2854	-0.64	0.17	-3.6567	0.0216	0.0683733	0.37	8.33	3.58	0.000711935	0.0403676	-0.52	yphF	ABC transporter periplasmic binding protein	1	ecos02010: ABC transporters
EC958_3766	-0.66	0.18	-3.6598	0.0216	0.0683733	0.15	8.65	1.78	0.0801146	0.453809	-4.66	yhfL	hypothetical protein	0
EC958_0864	-0.67	0.18	-3.6514	0.0217	0.0685207	0.08	6.36	0.48	0.635176	0.902943	-5.4		putative transport system permease protein	0
EC958_2810	-0.74	0.2	-3.6515	0.0217	0.0685207	0.15	4.35	0.4	0.69295	0.921207	-4.94		hypothetical protein	0
EC958_4049	0.63	0.17	3.6543	0.0217	0.0685207	-0.17	7.31	-1.41	0.163372	0.576511	-4.89		putative transcriptional regulator	0
EC958_5130	-0.71	0.19	-3.6556	0.0217	0.0685207	0.04	6.65	0.28	0.781168	0.943082	-5.56		hypothetical protein	0
EC958_0258	0.85	0.23	3.6499	0.0218	0.0686673	0.82	1.33	1.15	0.255684	0.670542	-4.57	lpdA	dihydrolipoamide dehydrogenase	14	ecos00260: Glycine, serine and threonine metabolism | ecos01240: Biosynthesis of cofactors | ecos00380: Tryptophan metabolism | ecos01110: Biosynthesis of secondary metabolites | ecos00640: Propanoate metabolism | ecos01200: Carbon metabolism | ecos01120: Microbial metabolism in diverse environments | ecos00010: Glycolysis / Gluconeogenesis | ecos00280: Valine, leucine and isoleucine degradation …
EC958_1104	-0.62	0.17	-3.6508	0.0218	0.0686673	-0.28	4.4	-0.74	0.460335	0.833864	-4.81		putative phage-related DNA-binding protein	0
EC958_2015	0.69	0.19	3.6472	0.0218	0.0686673	0.01	7.73	0.1	0.91981	0.977563	-5.82	yeaP	hypothetical protein	0
EC958_3470	0.64	0.17	3.6494	0.0218	0.0686673	-0.67	3.17	-1.21	0.22954	0.641572	-4.55	ygjD	probable O-sialoglycoprotein endopeptidase	0
EC958_1031	-0.62	0.17	-3.6432	0.0219	0.0688554	-0.23	5.77	-1.04	0.305098	0.724278	-4.88		putative phage protein	0
EC958_3682	0.63	0.17	3.6448	0.0219	0.0688554	0.25	8.02	2.52	0.0145821	0.21349	-3.12		SUN protein	0
EC958_4432	-0.87	0.24	-3.644	0.0219	0.0688554	0.06	8.22	0.58	0.561279	0.876754	-5.87	gldA	glycerol dehydrogenase	3	ecos00640: Propanoate metabolism | ecos01100: Metabolic pathways | ecos00561: Glycerolipid metabolism
EC958_0715	0.84	0.23	3.639	0.022	0.0688742	-0.13	6.41	-0.76	0.451283	0.82929	-5.23	entB	2,3-dihydro-2,3-dihydroxybenzoate synthetase, isochroismatase	2	ecos01110: Biosynthesis of secondary metabolites | ecos01053: Biosynthesis of siderophore group nonribosomal peptides
EC958_2322	-0.63	0.17	-3.6385	0.022	0.0688742	0.07	7.49	0.69	0.494709	0.847142	-5.63		putative phosphotriesterase-related protein	0
EC958_2372	-0.8	0.22	-3.6367	0.022	0.0688742	0.25	3.5	0.39	0.700426	0.922517	-4.74		hypothetical protein	0
EC958_4024	-0.74	0.2	-3.6375	0.022	0.0688742	0.07	8.77	0.74	0.462551	0.833864	-5.91	tdh	threonine 3-dehydrogenase	2	ecos01100: Metabolic pathways | ecos00260: Glycine, serine and threonine metabolism
EC958_4695	-0.62	0.17	-3.6358	0.022	0.0688742	-0.15	8.86	-1.97	0.0540692	0.389592	-4.36		putative oxidoreductase	0
EC958_4783	-0.63	0.17	-3.6398	0.022	0.0688742	-0.13	5.73	-0.62	0.536359	0.864918	-5.22		hypothetical protein	0
EC958_0040	0.82	0.23	3.6395	0.022	0.0688742	0.22	7.15	1.72	0.0903975	0.471661	-4.46	fimB'	type 1 fimbriae regulatory protein FimB	0
EC958_0730	0.62	0.17	3.6312	0.0221	0.0691029	0.12	6.41	0.63	0.530654	0.862421	-5.33		ribonuclease I	0
EC958_1911	-0.62	0.17	-3.6315	0.0221	0.0691029	0	8.02	0.03	0.97521	0.99306	-5.97	ydiN	hypothetical transport protein YdiN	0
EC958_1124	0.62	0.17	3.6277	0.0222	0.0692889							msbA	probable transport ATP-binding protein MsbA	1	ecos02010: ABC transporters
EC958_4945	-0.62	0.17	-3.6299	0.0222	0.0692889	-0.06	5.33	-0.23	0.815176	0.950845	-5.2		hypothetical protein	0
EC958_4668	-0.68	0.19	-3.6305	0.0222	0.0692889	0.12	7.8	1	0.319518	0.734887	-5.47	yjfI	hypothetical protein	0
EC958_4617	-0.73	0.2	-3.6235	0.0223	0.0695586	0.37	7.01	2.46	0.0171768	0.232783	-3.14		hypothetical protein	0
EC958_0871	-0.66	0.18	-3.6163	0.0224	0.069716	0.47	5.81	2.58	0.0124442	0.198664	-2.88		UDP-galactose-4-epimerase	4	ecos00052: Galactose metabolism | ecos00541: O-Antigen nucleotide sugar biosynthesis | ecos00520: Amino sugar and nucleotide sugar metabolism | ecos01100: Metabolic pathways
EC958_3651	-0.62	0.17	-3.6159	0.0224	0.069716	0.17	9.89	2.68	0.00964767	0.171959	-3.15	rbsC	ribose transport system permease protein RbsC	1	ecos02010: ABC transporters
EC958_4665	-0.84	0.23	-3.618	0.0224	0.069716	-0.12	5.75	-0.71	0.480687	0.843146	-5.21	yjeB	hypothetical protein	0
EC958_0901	0.62	0.17	3.612	0.0225	0.069716	0.2	5.64	0.83	0.408129	0.800836	-5.03	ybhO	hypothetical protein	2	ecos01100: Metabolic pathways | ecos00564: Glycerophospholipid metabolism
EC958_0919	-0.8	0.22	-3.614	0.0225	0.069716	0.84	4.03	2.5	0.015205	0.218042	-3.33	ybiM	hypothetical protein	0
EC958_0970	0.62	0.17	3.6116	0.0225	0.069716	0.07	5.66	0.34	0.733592	0.930285	-5.28	ybjO	putative membrane protein	0
EC958_1722	0.63	0.18	3.6122	0.0225	0.069716	-0.19	4.26	-0.49	0.6286	0.901158	-4.92	ydcZ	hypothetical protein	1	ecos02024: Quorum sensing
EC958_2824	0.82	0.23	3.6136	0.0225	0.069716	0.24	4.02	0.63	0.531293	0.862421	-4.83	hisS	histidine tRNA synthetase	1	ecos00970: Aminoacyl-tRNA biosynthesis
EC958_3031	-0.72	0.2	-3.6142	0.0225	0.069716	-0.18	7.6	-1.44	0.155581	0.570585	-4.85	ygcN	probable electron transfer flavoprotein-quinone oxidoreductase YgcN	0
EC958_3302	-0.62	0.17	-3.612	0.0225	0.069716	-0.35	6.53	-2.14	0.0368299	0.336386	-3.64		hypothetical protein	0
EC958_3530	-0.63	0.17	-3.6141	0.0225	0.069716	-0.2	8.26	-1.59	0.11694	0.517367	-4.8	garD	putative D-galactarate dehydratase	2	ecos00053: Ascorbate and aldarate metabolism | ecos01100: Metabolic pathways
EC958_2238	-0.62	0.17	-3.6095	0.0226	0.069857	-0.13	5.69	-0.57	0.57223	0.879928	-5.18		hypothetical protein	0
EC958_3082	0.62	0.17	3.6067	0.0226	0.069857	-0.02	6.79	-0.14	0.889475	0.971211	-5.61	ygdL	putative enzyme	0
EC958_3802	-0.94	0.26	-3.6086	0.0226	0.069857	0.11	7.64	0.88	0.383457	0.787297	-5.49	feoA	ferrous iron transport protein A	0
EC958_4094	-0.69	0.19	-3.61	0.0226	0.069857	-0.26	6.43	-1.51	0.135819	0.545909	-4.57		hypothetical protein	0
EC958_1561	-0.67	0.19	-3.6042	0.0227	0.0700816	0.04	7.94	0.3	0.766261	0.939584	-5.93		phage portal protein	0
EC958_4370	-0.72	0.2	-3.6011	0.0227	0.0700816	0.23	7.47	2.07	0.0434587	0.358876	-3.95	yiiE	putative transcriptional regulator	0
EC958_2453	-0.7	0.19	-3.5988	0.0228	0.0702635	0.25	7.19	1.92	0.0602747	0.399644	-4.14		hypothetical protein	0
EC958_4608	-0.7	0.19	-3.5976	0.0228	0.0702635	0.05	11.73	1.22	0.228738	0.641572	-6.38		ECSF_4008-type fimbriae outer membrane usher protein	0
EC958_0022	-0.64	0.18	-3.6004	0.0228	0.0702635	0.01	8.76	0.17	0.86854	0.96513	-6.19		putative DNA-binding transcriptional regulator	0
EC958_0968	-0.63	0.17	-3.5913	0.0229	0.0704024	0.03	5.91	0.17	0.867276	0.965017	-5.31	potH	putrescine transport protein	1	ecos02010: ABC transporters
EC958_1760	-0.62	0.17	-3.5916	0.0229	0.0704024	0.17	6.96	1.08	0.286963	0.707087	-5.16	ydeM	hypothetical protein	0
EC958_2570	-0.77	0.22	-3.5933	0.0229	0.0704024	0.24	3.48	0.52	0.604059	0.891895	-4.83		hypothetical protein	0
EC958_4530	0.62	0.17	3.5932	0.0229	0.0704024	0.03	7.3	0.27	0.789411	0.945875	-5.76	yjcB	hypothetical protein	0
EC958_0969	-0.64	0.18	-3.5892	0.023	0.0705829	0.15	5.63	0.66	0.509745	0.853213	-5.14	potI	putrescine transport system permease protein PotI	1	ecos02010: ABC transporters
EC958_1078	0.74	0.21	3.588	0.023	0.0705829	0.24	6	1.37	0.175831	0.587178	-4.68		hypothetical protein	0
EC958_4570	-0.65	0.18	-3.5886	0.023	0.0705829	-0.06	9.27	-0.89	0.379872	0.784059	-5.94	rpiR	protein RpiR	0
EC958_2493	0.63	0.18	3.5812	0.0231	0.0707627	0.07	6.89	0.51	0.615102	0.89582	-5.58	lysP	lysine-specific permease	0
EC958_2659	0.62	0.17	3.5832	0.0231	0.0707627	0.2	7.68	1.83	0.0727042	0.442778	-4.35	yfcK	hypothetical protein	0
EC958_3299	-0.75	0.21	-3.5831	0.0231	0.0707627	0.05	5.8	0.22	0.823749	0.951625	-5.4		hypothetical protein	0
EC958_0831	-0.62	0.17	-3.5796	0.0232	0.0709419	0.17	9.77	2.77	0.007539	0.15081	-2.88		putative C4-dicarboxylate-binding periplasmic protein (DctP-like)	0
EC958_2637	0.66	0.18	3.5783	0.0232	0.0709419	0.04	5.9	0.21	0.833258	0.954188	-5.32	yfcF	hypothetical protein	2	ecos01100: Metabolic pathways | ecos00480: Glutathione metabolism
EC958_A0146	-0.85	0.24	-3.5782	0.0232	0.0709419	0.13	4.95	0.3	0.763225	0.938432	-4.92		toxin-antitoxin system, antitoxin component, AbrB family	0
EC958_4867	-0.64	0.18	-3.5756	0.0233	0.0710359	-0.27	5.25	-1.01	0.31815	0.734887	-4.81		hypothetical protein	0
EC958_1659	0.66	0.19	3.5749	0.0233	0.0710359	0.02	7.33	0.18	0.859991	0.962402	-5.78		hypothetical protein	0
EC958_2006	-0.8	0.22	-3.5749	0.0233	0.0710359	-0.13	6.32	-0.73	0.470929	0.837882	-5.26	yeaH	hypothetical protein	0
EC958_2510	-0.64	0.18	-3.5754	0.0233	0.0710359	-0.04	6.97	-0.24	0.813925	0.950845	-5.65	yeiQ	hypothetical oxidoreductase YeiQ	0
EC958_3135	0.67	0.19	3.5732	0.0233	0.0710359	-0.44	7.4	-3.39	0.00128531	0.0615575	-1.01	ygeD	hypothetical protein	0
EC958_1441	0.67	0.19	3.5667	0.0234	0.0712561	0.06	7.95	0.54	0.593358	0.89005	-5.79	treA	periplasmic trehalase	3	ecos01110: Biosynthesis of secondary metabolites | ecos00500: Starch and sucrose metabolism | ecos01100: Metabolic pathways
EC958_1582	-0.66	0.18	-3.5687	0.0234	0.0712561	0.2	5.37	0.73	0.468593	0.836157	-5.01		phage DNA invertase	0
EC958_2811	0.78	0.22	3.5658	0.0235	0.0714333	0.37	5.28	1.46	0.149123	0.562402	-4.46		hypothetical protein	0
EC958_5048	-0.63	0.18	-3.5631	0.0235	0.0714333	-0.04	6.13	-0.24	0.813179	0.950845	-5.43	ppdB	hypothetical protein	0
EC958_5113	-0.62	0.17	-3.5625	0.0235	0.0714333	-0.28	6.85	-1.88	0.0653349	0.417228	-4.09	zraP	zinc resistance-associated protein	1	ecos02020: Two-component system
EC958_0978	-0.86	0.24	-3.5572	0.0236	0.0715253	0.14	4.78	0.42	0.678816	0.915402	-4.97	ybjQ	hypothetical protein	0
EC958_2274	-0.62	0.17	-3.5602	0.0236	0.0715253	0.08	6.97	0.53	0.599767	0.891895	-5.59		hypothetical protein	0
EC958_2652	0.61	0.17	3.5597	0.0236	0.0715253	0.41	5.67	1.81	0.075587	0.447087	-4.08	dedA	hypothetical protein	0
EC958_4197	-0.69	0.19	-3.5594	0.0236	0.0715253	0.26	6.68	1.81	0.0754421	0.447087	-4.21	phoU	phosphate transport system protein PhoU	0
EC958_5149	-0.78	0.22	-3.5608	0.0236	0.0715253	0.13	6.86	0.92	0.361972	0.770987	-5.3		hypothetical protein	0
EC958_1988	0.64	0.18	3.5462	0.0239	0.0723917	-0.03	6.61	-0.18	0.856515	0.961581	-5.53	ansA	L-asparaginase I	4	ecos01100: Metabolic pathways | ecos01110: Biosynthesis of secondary metabolites | ecos00460: Cyanoamino acid metabolism | ecos00250: Alanine, aspartate and glutamate metabolism
EC958_0945	-0.61	0.17	-3.542	0.024	0.0726517	0.3	9.4	4.42	4.50668e-05	0.00766601	1.9	yliE	hypothetical protein	0
EC958_4907	-0.69	0.2	-3.536	0.0241	0.0728255	0.02	5.37	0.07	0.941708	0.979834	-5.19		hypothetical protein	0
EC958_4694	-0.62	0.17	-3.5357	0.0241	0.0728255	-0.01	10.07	-0.1	0.922092	0.977563	-6.55		putative hexuronate transporter	0
EC958_0023	-0.68	0.19	-3.5376	0.0241	0.0728255	0.18	5.12	0.69	0.495612	0.847142	-5.05		hypothetical protein	0
EC958_0150	-0.66	0.19	-3.5298	0.0242	0.07287	0	10.75	0.09	0.925501	0.977571	-6.75		hypothetical protein	0
EC958_1828	0.61	0.17	3.5313	0.0242	0.07287	-0.43	5.57	-1.73	0.0892291	0.469762	-4.17	rstB	sensor protein RstB	1	ecos02020: Two-component system
EC958_3606	0.69	0.19	3.5328	0.0242	0.07287	0.1	4.7	0.32	0.747511	0.932829	-5.06	ptsO	phosphocarrier protein HPr-like NPr	1	ecos02060: Phosphotransferase system (PTS)
EC958_4339	-0.61	0.17	-3.5319	0.0242	0.07287	0.15	9.52	2.07	0.0427006	0.357627	-4.35	yihG	hypothetical protein	0
EC958_4689	-0.79	0.22	-3.5304	0.0242	0.07287	-0.01	2.38	-0.02	0.987531	0.995597	-4.75	rpsR	30S ribosomal subunit protein S18	1	ecos03010: Ribosome
EC958_0057	-0.71	0.2	-3.5334	0.0242	0.07287	0.11	5.94	0.52	0.601863	0.891895	-5.34		hypothetical protein	0
EC958_0503	-0.61	0.17	-3.526	0.0243	0.0729142	-0.38	3.28	-0.71	0.483438	0.843953	-4.72		hypothetical protein	0
EC958_1336	-0.67	0.19	-3.5254	0.0243	0.0729142	0.46	6.55	2.42	0.0188028	0.246687	-3.16		hypothetical protein	0
EC958_2580	-0.65	0.19	-3.5271	0.0243	0.0729142	-1.96	1.53	-1.72	0.0917661	0.47451	-4.5		hypothetical protein	0
EC958_3701	0.93	0.26	3.5247	0.0243	0.0729142							rplE	50S ribosomal subunit protein L5	1	ecos03010: Ribosome
EC958_4055	0.77	0.22	3.5264	0.0243	0.0729142	0.14	5.08	0.54	0.594541	0.890097	-5.09		guanylate kinase	2	ecos00230: Purine metabolism | ecos01100: Metabolic pathways
EC958_4316	0.6	0.17	3.5257	0.0243	0.0729142	0.01	6.02	0.03	0.972706	0.992697	-5.42	yigP	hypothetical protein	0
EC958_1734	0.6	0.17	3.5234	0.0244	0.0731287	-0.24	6.54	-1.43	0.158372	0.574027	-4.63	narY	cryptic nitrate reductase 2, beta subunit	4	ecos01100: Metabolic pathways | ecos00910: Nitrogen metabolism | ecos01120: Microbial metabolism in diverse environments | ecos02020: Two-component system
EC958_4206	0.84	0.24	3.5235	0.0244	0.0731287	-1.46	2.25	-1.48	0.145108	0.556229	-4.53	atpG	membrane-bound ATP synthase F1 sector gamma-subunit	2	ecos00190: Oxidative phosphorylation | ecos01100: Metabolic pathways
EC958_0830	-0.6	0.17	-3.518	0.0245	0.0732999	0.13	8.46	1.56	0.124393	0.52708	-4.95		putative Altronate dehydratase	2	ecos01100: Metabolic pathways | ecos00040: Pentose and glucuronate interconversions
EC958_2163	-0.6	0.17	-3.5165	0.0245	0.0732999	0.41	5.69	1.92	0.0598382	0.399644	-3.95		hypothetical protein	0
EC958_5184	-0.77	0.22	-3.517	0.0245	0.0732999	-0.43	6.54	-2.67	0.00987182	0.172687	-2.67		hypothetical protein	0
EC958_1309	0.77	0.22	3.5135	0.0246	0.0734705	0.28	2.88	0.44	0.659398	0.907132	-4.76	ycfR	hypothetical protein	0
EC958_2335	0.85	0.24	3.5126	0.0246	0.0734705	-0.01	6.08	-0.06	0.954565	0.985325	-5.43		ABC transporter, FecCD transport family	0
EC958_3208	0.82	0.23	3.5116	0.0246	0.0734705	-0.26	6.47	-1.72	0.0913988	0.473907	-4.29		hypothetical protein	0
EC958_0193	0.64	0.18	3.5106	0.0247	0.0736833	-0.12	8.82	-1.44	0.15626	0.571408	-5.17	hepA	probable ATP-dependent RNA helicase	0
EC958_1588	-0.7	0.2	-3.5077	0.0247	0.0736833	0.51	3.54	1.06	0.294696	0.713665	-4.63		hypothetical protein	0
EC958_3283	0.65	0.18	3.5022	0.0248	0.0739386	0.22	5.56	0.96	0.340685	0.752618	-4.97		hypothetical protein	0
EC958_2068	-0.88	0.25	-3.5005	0.0249	0.0741075	0.34	2.16	0.52	0.603568	0.891895	-4.71	yebG	hypothetical protein	0
EC958_5019	-0.62	0.18	-3.5018	0.0249	0.0741075	0.01	7.24	0.08	0.935838	0.978967	-5.72	xapA	xanthosine phosphorylase	3	ecos01100: Metabolic pathways | ecos01110: Biosynthesis of secondary metabolites | ecos00230: Purine metabolism
EC958_2762	-0.66	0.19	-3.4996	0.0249	0.0741075	0.27	6.75	1.55	0.127622	0.53262	-4.59	yfeG	putative ARAC-type regulatory protein	0
EC958_3358	-0.64	0.18	-3.4936	0.025	0.0743188	0.24	4.34	0.64	0.525052	0.861351	-4.9		hypothetical protein	0
EC958_4156	-0.67	0.19	-3.496	0.025	0.0743188	0.13	10.92	2.68	0.00957246	0.171959	-3.43	yidL	hypothetical transcriptional regulator YidL	0
EC958_1096	0.7	0.2	3.4882	0.0252	0.0747401	0.34	6.99	1.96	0.0546881	0.390215	-4		putative phage-related lytic murein transglycosylase	0
EC958_1435	0.63	0.18	3.4865	0.0252	0.0747401	-0.12	7.17	-0.86	0.39571	0.796425	-5.37	prrA	putative TonB-dependent outer membrane receptor	0
EC958_2413	0.66	0.19	3.4866	0.0252	0.0747401	-0.57	6.33	-3.01	0.00389042	0.117739	-2	yegM	hypothetical protein	1	ecos02020: Two-component system
EC958_3904	-0.72	0.21	-3.4883	0.0252	0.0747401	-0.33	2.33	-0.49	0.627074	0.900612	-4.7		hypothetical protein	0
EC958_1684	0.61	0.17	3.4802	0.0253	0.0748635	-0.07	8.22	-0.71	0.482497	0.843717	-5.75	ydbH	hypothetical protein	0
EC958_2499	-0.6	0.17	-3.4815	0.0253	0.0748635	0.18	7.44	1.43	0.159097	0.575215	-4.86	yeiL	regulatory protein YeiL	0
EC958_3480	-0.62	0.18	-3.4827	0.0253	0.0748635	-0.16	5.69	-0.68	0.497843	0.847873	-5.16	ygjH	putative tRNA synthetase	0
EC958_3973	-0.6	0.17	-3.4834	0.0253	0.0748635	-0.02	12	-0.81	0.418683	0.806883	-6.86	xylG	D-xylose transport ATP-binding protein XylG	1	ecos02010: ABC transporters
EC958_2545	-0.62	0.18	-3.4765	0.0254	0.0750727	-0.14	4.27	-0.37	0.715726	0.925783	-4.94		hypothetical protein	0
EC958_3245	-0.6	0.17	-3.4775	0.0254	0.0750727	0.02	9.02	0.3	0.767756	0.939584	-6.23	yggM	hypothetical protein	0
EC958_0282	-0.6	0.17	-3.4727	0.0255	0.0752382	0.19	11.68	5.41	1.35426e-06	0.000668056	4.79	htrE	Yad-type outer membrane usher protein	0
EC958_1433	-0.7	0.2	-3.472	0.0255	0.0752382	0.13	5.53	0.54	0.592038	0.889608	-5.14	ycgR	hypothetical protein	1	ecos02026: Biofilm formation - Escherichia coli
EC958_1567	-0.63	0.18	-3.4717	0.0255	0.0752382	0.11	5.65	0.5	0.621557	0.899637	-5.21		putative phage tail assembly chaperone	0
EC958_1851	0.89	0.26	3.4706	0.0256	0.0754464	0.01	6.54	0.04	0.96995	0.991867	-5.52	rnfC	electron transport complex protein RnfC	0
EC958_0036	-0.66	0.19	-3.4703	0.0256	0.0754464	0.02	10.4	0.32	0.748674	0.933239	-6.63		putative frameshift suppressor	0
EC958_4994	-0.59	0.17	-3.4658	0.0257	0.0756108	0.26	9.61	3.7	0.000487291	0.03189	-0.35		putative oxalyl-CoA decarboxylase	2	ecos01100: Metabolic pathways | ecos00630: Glyoxylate and dicarboxylate metabolism
EC958_2997	0.59	0.17	3.4643	0.0257	0.0756108	-0.09	7.15	-0.58	0.562954	0.877311	-5.48	hypE	hydrogenase isoenzymes formation protein HypE	0
EC958_4309	-0.72	0.21	-3.4634	0.0257	0.0756108	0.18	7.16	1.38	0.173977	0.586558	-4.88		hypothetical protein	1	ecos02020: Two-component system
EC958_3233	0.7	0.2	3.4591	0.0258	0.0757746	-0.01	5.91	-0.07	0.943879	0.980241	-5.37	gshB	glutathione synthetase	4	ecos00270: Cysteine and methionine metabolism | ecos00480: Glutathione metabolism | ecos01240: Biosynthesis of cofactors | ecos01100: Metabolic pathways
EC958_3261	-0.6	0.17	-3.4623	0.0258	0.0757746	-0.03	6.17	-0.15	0.881346	0.968871	-5.43		major pilin subunit PapA	0
EC958_3431	0.63	0.18	3.4607	0.0258	0.0757746	-0.06	6.87	-0.45	0.657852	0.906826	-5.56		ferric enterobactin transport ATP-binding protein FepC	0
EC958_4926	-0.73	0.21	-3.4582	0.0259	0.0759812	-2.04	1.56	-2.26	0.0276492	0.296508	-4.33		putative transport system membrane protein	0
EC958_3441	-0.59	0.17	-3.4565	0.0259	0.0759812	0.08	9.92	1.31	0.1947	0.606349	-5.67	assT	arylsulfate sulfotransferase	0
EC958_0331	0.7	0.2	3.4542	0.026	0.076057							accA	acetyl-CoA carboxylase, carboxytransferase component, alpha subunit	8	ecos00620: Pyruvate metabolism | ecos01212: Fatty acid metabolism | ecos01100: Metabolic pathways | ecos00061: Fatty acid biosynthesis | ecos01200: Carbon metabolism | ecos00640: Propanoate metabolism | ecos01110: Biosynthesis of secondary metabolites | ecos01120: Microbial metabolism in diverse environments
EC958_2828	0.59	0.17	3.4537	0.026	0.076057	0.38	4.58	1.22	0.225903	0.640473	-4.62		nucleoside diphosphate kinase	5	ecos01240: Biosynthesis of cofactors | ecos01100: Metabolic pathways | ecos01110: Biosynthesis of secondary metabolites | ecos00230: Purine metabolism | ecos00240: Pyrimidine metabolism
EC958_3301	-0.74	0.21	-3.4516	0.026	0.076057	-0.11	7.02	-0.74	0.462358	0.833864	-5.46		N-acetylneuraminate lyase 2	2	ecos00520: Amino sugar and nucleotide sugar metabolism | ecos01100: Metabolic pathways
EC958_3796	-0.6	0.18	-3.4519	0.026	0.076057	0.08	9.03	1.06	0.293583	0.713053	-5.71	yhgE	putative transport	0
EC958_4593	0.59	0.17	3.4531	0.026	0.076057	-0.48	6.83	-3.08	0.00319694	0.108332	-1.79	basR	transcriptional regulatory protein basR/PmrA	2	ecos01503: Cationic antimicrobial peptide (CAMP) resistance | ecos02020: Two-component system
EC958_0284	-0.61	0.18	-3.4466	0.0261	0.0761758	0.18	9.17	2.32	0.0240138	0.274851	-3.77	yadN	Yad-type fimbriae adhesin protein	0
EC958_2078	0.6	0.18	3.4468	0.0261	0.0761758	0.05	6	0.26	0.793724	0.947617	-5.39	znuA	putative adhesin	1	ecos02010: ABC transporters
EC958_3522	-0.65	0.19	-3.4484	0.0261	0.0761758								threonine dehydratase operon activator protein	0
EC958_4189	-0.66	0.19	-3.4487	0.0261	0.0761758	0.21	9.05	2.2	0.0318083	0.321538	-4.01	yieI	hypothetical protein	0
EC958_1010	-0.6	0.17	-3.445	0.0262	0.0762939	0.27	5.58	1.24	0.22177	0.639025	-4.71		phage tail fiber protein	0
EC958_1212	-0.62	0.18	-3.4433	0.0262	0.0762939	-0.77	2.44	-1.18	0.241705	0.654409	-4.57		hypothetical protein	0
EC958_3235	0.65	0.19	3.4459	0.0262	0.0762939								hypothetical protein	0
EC958_0048	-0.59	0.17	-3.4447	0.0262	0.0762939	-0.05	11.8	-1.56	0.124598	0.52708	-5.91	fimD	type 1 fimbriae outer membrane usher protein FimD	0
EC958_0469	-0.6	0.18	-3.4367	0.0264	0.0767021	-0.22	7.34	-1.64	0.106282	0.499185	-4.57	yahC	hypothetical protein	0
EC958_0938	0.59	0.17	3.4371	0.0264	0.0767021	0.21	5.81	0.43	0.668529	0.912842	-5.23	moeB	molybdopterin biosynthesis protein MoeB	1	ecos04122: Sulfur relay system
EC958_0967	-0.67	0.19	-3.4375	0.0264	0.0767021	0	6.67	0.02	0.985494	0.994974	-5.57	potG	putrescine transport ATP-binding protein PotG	1	ecos02010: ABC transporters
EC958_2874	0.61	0.18	3.4344	0.0264	0.0767021	2.47	1.21	2.18	0.0337918	0.325794	-4.45	lepB	signal peptidase I	1	ecos03060: Protein export
EC958_1240	-0.61	0.18	-3.4305	0.0265	0.0767751	0.01	5.25	0.05	0.963581	0.989653	-5.17		hypothetical protein	0
EC958_4835	-0.58	0.17	-3.43	0.0265	0.0767751	0.13	3.46	0.28	0.783358	0.944262	-4.82		hypothetical protein	0
EC958_3599	0.74	0.21	3.4297	0.0265	0.0767751	0.74	4.56	2.02	0.0479698	0.375016	-3.94	yrbK	hypothetical protein	0
EC958_4230	0.72	0.21	3.432	0.0265	0.0767751	0.36	5.16	1.24	0.2195	0.639025	-4.67	yifE	hypothetical protein	0
EC958_0098	0.93	0.27	3.4327	0.0265	0.0767751	-0.17	5.38	-0.68	0.49784	0.847873	-5.04		hypothetical protein	0
EC958_4342	-0.68	0.2	-3.4263	0.0266	0.0769779	0.61	3.74	1.41	0.162767	0.576511	-4.45		hypothetical protein	0
EC958_4487	-0.65	0.19	-3.4264	0.0266	0.0769779	-0.21	7.49	-1.85	0.0694726	0.429998	-4.26	malG	maltose transport system permease protein MalG	1	ecos02010: ABC transporters
EC958_0671	-0.63	0.18	-3.424	0.0267	0.0770932	0.08	6.09	0.47	0.639847	0.904543	-5.39	tfaQ	phage tail fiber assembly protein	0
EC958_0858	0.65	0.19	3.4244	0.0267	0.0770932	0.32	1.97	0.37	0.710686	0.924908	-4.69	tolA	protein TolA	0
EC958_2345	-0.65	0.19	-3.4237	0.0267	0.0770932	0.02	7.64	0.14	0.890912	0.971211	-5.85	yeeU1	hypothetical protein	0
EC958_4305	-0.62	0.18	-3.4224	0.0267	0.0770932	0.01	7.82	0.11	0.908999	0.976218	-5.92		hypothetical protein	2	ecos01120: Microbial metabolism in diverse environments | ecos01100: Metabolic pathways
EC958_5065	-0.69	0.2	-3.4186	0.0268	0.0772515	-0.5	5.38	-1.8	0.0769927	0.450006	-4.08		N-acetylmannosamine kinase	2	ecos01100: Metabolic pathways | ecos00520: Amino sugar and nucleotide sugar metabolism
EC958_3889	0.6	0.17	3.4187	0.0268	0.0772515	0.1	5.66	0.37	0.709963	0.924908	-5.17	pitA	low-affinity phosphate transport	0
EC958_4832	0.86	0.25	3.4173	0.0268	0.0772515	0.13	6.57	0.84	0.407106	0.800453	-5.33		AfaF protein	0
EC958_5194	-0.62	0.18	-3.4153	0.0269	0.0774527	0.05	6.14	0.23	0.815926	0.950845	-5.36		hypothetical protein	0
EC958_2359	-0.84	0.25	-3.4166	0.0269	0.0774527	0.48	4.03	1.23	0.223949	0.639683	-4.57	yefM	hypothetical protein	0
EC958_0766	-0.61	0.18	-3.4112	0.027	0.0776099	0.15	8.21	1.67	0.0997415	0.489347	-4.72		hypothetical protein	0
EC958_2036	-0.79	0.23	-3.4124	0.027	0.0776099	0.42	5.25	1.66	0.103106	0.494766	-4.26	manY	PTS enzyme IIC, mannose-specific	4	ecos01100: Metabolic pathways | ecos02060: Phosphotransferase system (PTS) | ecos00051: Fructose and mannose metabolism | ecos00520: Amino sugar and nucleotide sugar metabolism
EC958_3116	-0.59	0.17	-3.4114	0.027	0.0776099	0.09	10.04	1.59	0.116376	0.517367	-5.3		N-acetylmuramoyl-L-alanine amidase AmiC	5	ecos01100: Metabolic pathways | ecos00500: Starch and sucrose metabolism | ecos00010: Glycolysis / Gluconeogenesis | ecos00520: Amino sugar and nucleotide sugar metabolism | ecos02060: Phosphotransferase system (PTS)
EC958_0897	0.62	0.18	3.4073	0.0271	0.0777665	-0.09	5.69	-0.17	0.862305	0.962502	-5.2	moaE	molybdopterin converting factor subunit 2	4	ecos00790: Folate biosynthesis | ecos04122: Sulfur relay system | ecos01100: Metabolic pathways | ecos01240: Biosynthesis of cofactors
EC958_3012	-0.91	0.27	-3.4077	0.0271	0.0777665	-0.27	6.44	-1.24	0.219901	0.639025	-4.68	rpoS	sigma factor RpoS	1	ecos02026: Biofilm formation - Escherichia coli
EC958_3935	0.59	0.17	3.4081	0.0271	0.0777665	-0.18	9.48	-2.75	0.00796378	0.155894	-2.86	yhjL	cellulose synthase operon protein C	0
EC958_0421	0.7	0.2	3.4043	0.0272	0.0778357	-0.23	7.37	-1.71	0.0936458	0.475932	-4.45	proA	gamma-glutamyl phosphate reductase	5	ecos00332: Carbapenem biosynthesis | ecos01110: Biosynthesis of secondary metabolites | ecos01230: Biosynthesis of amino acids | ecos00330: Arginine and proline metabolism | ecos01100: Metabolic pathways
EC958_1695	-0.58	0.17	-3.4045	0.0272	0.0778357	-0.03	6.24	-0.12	0.903155	0.975565	-5.47	aldA	aldehyde dehydrogenase A	4	ecos00630: Glyoxylate and dicarboxylate metabolism | ecos01100: Metabolic pathways | ecos00620: Pyruvate metabolism | ecos01120: Microbial metabolism in diverse environments
EC958_2007	-0.62	0.18	-3.4027	0.0272	0.0778357	0.25	6.81	1.54	0.128173	0.534017	-4.6	yeaI	hypothetical protein	0
EC958_3382	0.73	0.22	3.4033	0.0272	0.0778357	-0.21	9.15	-2.7	0.0091885	0.168491	-2.92		glutathionylspermidine synthase	2	ecos01100: Metabolic pathways | ecos00480: Glutathione metabolism
EC958_3685	-0.85	0.25	-3.4019	0.0272	0.0778357	0.06	5.85	0.3	0.761657	0.937907	-5.33	yhdL	putative regulator	0
EC958_1323	0.58	0.17	3.3978	0.0273	0.0779479	0.18	5.63	0.72	0.474764	0.83996	-5.09	potA	ATP-binding component of spermidine/putrescine transport	1	ecos02010: ABC transporters
EC958_1525	0.66	0.19	3.3989	0.0273	0.0779479	0.14	7.12	1.07	0.288428	0.708574	-5.2		putative potassium channel protein	0
EC958_2159	-0.65	0.19	-3.4007	0.0273	0.0779479	0.05	7.08	0.36	0.718481	0.925783	-5.65		hypothetical protein	0
EC958_3853	0.62	0.18	3.3989	0.0273	0.0779479	0.09	4.84	0.29	0.776661	0.941807	-5.09		hypothetical protein	0
EC958_2120	-0.59	0.17	-3.3946	0.0274	0.0781899	0.11	6.38	0.66	0.509743	0.853213	-5.34	araF	L-arabinose-binding periplasmic protein	1	ecos02010: ABC transporters
EC958_0322	0.74	0.22	3.392	0.0275	0.0783009							ecfE	inner membrane zinc metalloprotease EcfE	0
EC958_0808	-0.59	0.17	-3.3915	0.0275	0.0783009	0.08	7.89	0.76	0.451335	0.82929	-5.65	speF	ornithine decarboxylase, inducible	4	ecos00330: Arginine and proline metabolism | ecos01110: Biosynthesis of secondary metabolites | ecos01100: Metabolic pathways | ecos00480: Glutathione metabolism
EC958_0893	-0.68	0.2	-3.3913	0.0275	0.0783009	0.2	6.09	0.41	0.684643	0.919155	-5.29	moaA	molybdenum cofactor biosynthesis protein A	4	ecos00790: Folate biosynthesis | ecos04122: Sulfur relay system | ecos01240: Biosynthesis of cofactors | ecos01100: Metabolic pathways
EC958_1731	0.62	0.18	3.3913	0.0275	0.0783009	0.09	5.28	0.36	0.718896	0.925783	-5.15	yddE	hypothetical protein	0
EC958_4278	0.68	0.2	3.388	0.0276	0.0784349	-0.27	8.05	-2.38	0.0209293	0.257316	-3.43	corA	magnesium, cobalt and nickel transporter	0
EC958_4371	-0.67	0.2	-3.3858	0.0276	0.0784349	0.31	8.05	2.9	0.0053352	0.130333	-2.28		hypothetical protein	0
EC958_4443	-0.68	0.2	-3.3868	0.0276	0.0784349	0.08	8.21	0.86	0.394479	0.795671	-5.7	argE	acetylornithine deacetylase	5	ecos00220: Arginine biosynthesis | ecos01110: Biosynthesis of secondary metabolites | ecos01230: Biosynthesis of amino acids | ecos01210: 2-Oxocarboxylic acid metabolism | ecos01100: Metabolic pathways
EC958_0296	-0.67	0.2	-3.3837	0.0277	0.0784349	0.16	9.05	2.32	0.0240139	0.274851	-3.75		ECSF_0165-type fimbriae putative protein	0
EC958_1170	-0.82	0.24	-3.3841	0.0277	0.0784349	0.05	5.61	0.22	0.829805	0.952509	-5.27		hypothetical protein	0
EC958_1733	0.61	0.18	3.3828	0.0277	0.0784349	-0.02	5.24	-0.08	0.937358	0.979376	-5.18	narW	cryptic nitrate reductase 2 delta subunit	1	ecos02020: Two-component system
EC958_2298	-0.63	0.19	-3.3846	0.0277	0.0784349	-0.03	7.44	-0.19	0.851549	0.960158	-5.79		hypothetical protein	0
EC958_3703	0.91	0.27	3.3852	0.0277	0.0784349							rplN	50S ribosomal subunit protein L14	1	ecos03010: Ribosome
EC958_4452	0.63	0.18	3.3843	0.0277	0.0784349	0.23	7.46	2.06	0.0437084	0.359456	-3.92	yijD	hypothetical protein	0
EC958_0095	-0.59	0.17	-3.3849	0.0277	0.0784349	-0.04	9.65	-0.65	0.515991	0.856454	-6.22	yjjQ	hypothetical protein	0
EC958_2234	-0.6	0.18	-3.3777	0.0278	0.0786746	0	6.61	0.02	0.982297	0.994392	-5.56		hypothetical protein	3	ecos01100: Metabolic pathways | ecos01120: Microbial metabolism in diverse environments | ecos00230: Purine metabolism
EC958_1833	0.85	0.25	3.3774	0.0279	0.0788271	0.23	6.6	1.35	0.182857	0.594707	-4.8	ydgA	hypothetical protein	0
EC958_3665	-0.62	0.18	-3.3738	0.0279	0.0788271	0.13	8.6	1.65	0.105279	0.498892	-4.85	envR	potential acrEF/envCD operon repressor	0
EC958_4670	-0.58	0.17	-3.3764	0.0279	0.0788271	-0.03	8.64	-0.34	0.731387	0.929401	-6.09	yjfK	hypothetical protein	0
EC958_1382	-0.66	0.2	-3.3732	0.028	0.0789357	0.17	6.37	1.08	0.283945	0.705291	-5.03		tail component of prophage	0
EC958_3106	-0.7	0.21	-3.3733	0.028	0.0789357	0.15	8.56	1.87	0.0669277	0.421509	-4.49		hypothetical protein	0
EC958_3454	-0.68	0.2	-3.3718	0.028	0.0789357	0.11	9.52	1.57	0.122111	0.524607	-5.22	yqiJ	hypothetical protein	0
EC958_A0043	-0.58	0.17	-3.3719	0.028	0.0789357	0.22	7.57	1.15	0.255141	0.669829	-5.09		TraP	0
EC958_4746	-0.63	0.19	-3.3688	0.0281	0.0791741	0.06	7.4	0.47	0.643385	0.904996	-5.73		hypothetical protein	0
EC958_1457	-0.61	0.18	-3.3655	0.0282	0.0793251	0.27	3.99	0.64	0.522294	0.859676	-4.81		hypothetical protein	0
EC958_3311	-0.66	0.2	-3.3644	0.0282	0.0793251	-0.05	3.86	-0.14	0.891278	0.971211	-4.95		hypothetical protein	0
EC958_4494	-0.58	0.17	-3.3642	0.0282	0.0793251	-0.92	3.22	-1.65	0.103759	0.49679	-4.35		hypothetical protein	0
EC958_1280	-0.59	0.18	-3.3598	0.0283	0.0795627	0.19	3.85	0.43	0.67173	0.913914	-4.85		hypothetical protein	0
EC958_0635	0.57	0.17	3.355	0.0284	0.0796256	-0.37	6.21	-2.11	0.0393591	0.346094	-3.67	ybbO	putative oxidoreductase	0
EC958_1400	-0.68	0.2	-3.3563	0.0284	0.0796256	0.61	4.41	1.48	0.145344	0.556229	-4.4	ymgA	hypothetical protein	0
EC958_1882	-0.58	0.17	-3.3554	0.0284	0.0796256	0	6.55	0	0.996671	0.999017	-5.53	ydhC	hypothetical transport protein YdhC	0
EC958_2444	-0.57	0.17	-3.3555	0.0284	0.0796256	0.05	10.17	1.03	0.308743	0.726323	-6.06	yehB	putative outer membrane usher protein YehB	0
EC958_5020	-0.61	0.18	-3.3547	0.0284	0.0796256	0.33	7.72	2.84	0.00634504	0.140991	-2.37		hypothetical protein	0
EC958_4030	-0.75	0.22	-3.3528	0.0285	0.0797316	0.35	7.57	3.11	0.00291778	0.102081	-1.72	waaU	lipopolysaccharide core biosynthesis protein	2	ecos01100: Metabolic pathways | ecos00540: Lipopolysaccharide biosynthesis
EC958_4069	-0.58	0.17	-3.3519	0.0285	0.0797316	0.02	8.57	0.23	0.81593	0.950845	-6.14		putative phosphotransferase system (PTS), fructose-specific	4	ecos00051: Fructose and mannose metabolism | ecos01120: Microbial metabolism in diverse environments | ecos02060: Phosphotransferase system (PTS) | ecos01100: Metabolic pathways
EC958_4089	-0.67	0.2	-3.3542	0.0285	0.0797316	-0.15	8.6	-1.86	0.0681924	0.425276	-4.5		group II intron-encoded reverse transcriptase/maturase	0
EC958_4609	-0.67	0.2	-3.3524	0.0285	0.0797316	-0.12	2.09	-0.16	0.877319	0.966893	-4.71		ECSF_4008-type fimbriae periplasmic chaperone protein	0
EC958_0151	-0.61	0.18	-3.349	0.0286	0.0797937	0.06	10.06	0.81	0.424042	0.809322	-6.23		hypothetical protein	0
EC958_0530	-0.57	0.17	-3.3506	0.0286	0.0797937	-0.28	6.99	-1.76	0.0831059	0.456824	-4.3	ykiA	hypothetical protein	0
EC958_1597	0.58	0.17	3.3472	0.0286	0.0797937	0.23	6.96	1.64	0.105629	0.498892	-4.5	yciL	hypothetical protein	0
EC958_4110	-0.77	0.23	-3.3484	0.0286	0.0797937	-0.17	7.59	-1.54	0.128835	0.53523	-4.78		hypothetical protein, YhgA-like	0
EC958_A0086	0.58	0.17	3.3478	0.0286	0.0797937	0.29	4.37	0.64	0.52336	0.859676	-4.79	repA1	RepA1	0
EC958_1189	0.58	0.17	3.3446	0.0287	0.0799857							gnsB	protein that affects unsaturated fatty acid abundance	0
EC958_2628	0.75	0.22	3.3439	0.0287	0.0799857	0.36	5.45	1.53	0.130979	0.538872	-4.4	yfbT	protein YfbT	2	ecos00051: Fructose and mannose metabolism | ecos01100: Metabolic pathways
EC958_0747	-0.62	0.19	-3.3427	0.0288	0.0800035	-0.01	8.13	-0.12	0.908717	0.976218	-5.99		putative transcriptional regulator	0
EC958_0975	-0.77	0.23	-3.342	0.0288	0.0800035	-0.13	6.08	-0.63	0.529508	0.862421	-5.26	artI	putative ABC transporter arginine-binding protein 2	1	ecos02010: ABC transporters
EC958_2550	-0.57	0.17	-3.3401	0.0288	0.0800035	-0.14	6.57	-0.91	0.36515	0.772751	-5.19		Ada transcriptional dual regulator / O-6-methylguanine-DNA methyltransferase	0
EC958_4256	0.57	0.17	3.3406	0.0288	0.0800035	0.14	4.68	0.63	0.532259	0.863412	-5.09	wzyE	4-alpha-L-fucosyltransferase	0
EC958_4464	0.57	0.17	3.3424	0.0288	0.0800035	0.17	7.05	1.11	0.273747	0.692576	-5.16	iclR	aceBAK operon repressor	0
EC958_0088	-0.57	0.17	-3.3395	0.0288	0.0800035	-0.16	8.1	-1.67	0.100745	0.493455	-4.69		hypothetical zinc-type alcohol dehydrogenase-like protein YjjN	2	ecos00053: Ascorbate and aldarate metabolism | ecos01100: Metabolic pathways
EC958_1653	-0.57	0.17	-3.3374	0.0289	0.0801077	0.19	6.44	0.99	0.327175	0.741027	-5.1	ycjF	hypothetical protein	0
EC958_1939	-0.87	0.26	-3.3385	0.0289	0.0801077								protein chain initiation factor IF-3	0
EC958_2065	0.58	0.17	3.3364	0.0289	0.0801077	-0.25	6.67	-1.44	0.154288	0.569261	-4.65	ptrB	protease II	0
EC958_5137	-0.57	0.17	-3.3362	0.0289	0.0801077	-0.2	9.56	-2.98	0.00423394	0.121512	-2.31		GTPase Era	0
EC958_1897	-0.84	0.25	-3.3344	0.029	0.0802981	0.44	1.42	0.47	0.638476	0.903482	-4.67		murein lipoprotein	0
EC958_2608	-0.58	0.18	-3.3334	0.029	0.0802981	0.19	8.3	1.98	0.0529651	0.386504	-4.25	yfbK	hypothetical protein	0
EC958_3981	0.61	0.18	3.3312	0.0291	0.0805315	-0.14	7.58	-1.3	0.199467	0.614069	-5.06	yiaJ	hypothetical transcriptional regulator YiaJ	0
EC958_4896	-0.6	0.18	-3.3259	0.0292	0.0806776	-0.01	3.17	-0.02	0.987928	0.995597	-4.81		hypothetical protein	0
EC958_2356	-0.62	0.19	-3.3271	0.0292	0.0806776	-0.21	5.55	-0.8	0.429035	0.812306	-5.03	yeeY	hypothetical transcriptional regulator YeeY	0
EC958_4496	-0.57	0.17	-3.3261	0.0292	0.0806776	0.97	1.24	1.1	0.275418	0.694599	-4.59	ubiA	4-hydroxybenzoate-octaprenyltransferase	4	ecos01100: Metabolic pathways | ecos01240: Biosynthesis of cofactors | ecos01110: Biosynthesis of secondary metabolites | ecos00130: Ubiquinone and other terpenoid-quinone biosynthesis
EC958_0325	0.82	0.25	3.3221	0.0293	0.0809103	-0.4	2.01	-0.49	0.623037	0.899918	-4.67	lpxD	UDP-3-O-(3-hydroxymyristoyl)-glucosamine N-acyltransferase	2	ecos01100: Metabolic pathways | ecos00540: Lipopolysaccharide biosynthesis
EC958_2477	0.69	0.21	3.3196	0.0294	0.0811427	-0.42	7.3	-3.03	0.00373509	0.115158	-1.89	yohI	hypothetical protein	0
EC958_2195	0.79	0.24	3.3174	0.0295	0.0813312	-0.18	6.59	-1.01	0.31858	0.734887	-5.1	amyA	cytoplasmic alpha-amylase	3	ecos01110: Biosynthesis of secondary metabolites | ecos01100: Metabolic pathways | ecos00500: Starch and sucrose metabolism
EC958_2231	0.83	0.25	3.3167	0.0295	0.0813312	-0.06	8.36	-0.62	0.537045	0.864918	-5.89	hchA	molecular chaperone Hsp31 and glyoxalase 3	3	ecos01100: Metabolic pathways | ecos01120: Microbial metabolism in diverse environments | ecos00620: Pyruvate metabolism
EC958_1188	-0.58	0.18	-3.3114	0.0296	0.0814755	-0.44	3.44	-0.92	0.35992	0.769507	-4.67		Sfa protein	0
EC958_3136	0.59	0.18	3.3107	0.0296	0.0814755	-0.04	8.56	-0.45	0.656199	0.906826	-6		bifunctional 2-acylglycerophosphoethanol amineacyltransferase/acyl-acyl carrier protein synthetase	2	ecos00564: Glycerophospholipid metabolism | ecos00071: Fatty acid degradation
EC958_4228	-0.65	0.2	-3.3123	0.0296	0.0814755	-0.07	7.68	-0.6	0.551893	0.873712	-5.69	yieP	hypothetical transcriptional regulator YieP	0
EC958_0727	0.68	0.21	3.3099	0.0297	0.0815756	-0.01	7.08	-0.1	0.92345	0.977571	-5.66	ahpF	alkyl hydroperoxide reductase, F52a subunit	0
EC958_1762	-0.61	0.18	-3.3077	0.0297	0.0815756	0.36	5.86	1.78	0.0806887	0.453809	-4.15		putative ARAC-type regulatory protein	0
EC958_1993	-0.56	0.17	-3.3095	0.0297	0.0815756	0.13	6.76	0.84	0.401865	0.798843	-5.32	ydjG	hypothetical oxidoreductase YdjG	2	ecos01100: Metabolic pathways | ecos00640: Propanoate metabolism
EC958_3827	0.83	0.25	3.3074	0.0297	0.0815756	0.11	5.9	0.59	0.560509	0.876754	-5.25		aspartate-semialdehyde dehydrogenase	9	ecos01120: Microbial metabolism in diverse environments | ecos01230: Biosynthesis of amino acids | ecos01210: 2-Oxocarboxylic acid metabolism | ecos01110: Biosynthesis of secondary metabolites | ecos00300: Lysine biosynthesis | ecos01100: Metabolic pathways | ecos00270: Cysteine and methionine metabolism | ecos00261: Monobactam biosynthesis | ecos00260: Glycine, serine and threonine metabolism
EC958_3574	-0.62	0.19	-3.3058	0.0298	0.0818064	0.27	11.05	4.56	2.83381e-05	0.00537661	2	yhbX	outer membrane protein YhbX	0
EC958_3595	0.59	0.18	3.3018	0.0299	0.082037	-0.09	7.61	-0.81	0.420987	0.807448	-5.54	yrbF	putative ATP-binding component of a transport system	1	ecos02010: ABC transporters
EC958_2076	0.57	0.17	3.2967	0.03	0.0822674	-0.13	1.96	-0.22	0.827346	0.952509	-4.73	msbB	myristoyl acyltransferase	2	ecos00540: Lipopolysaccharide biosynthesis | ecos01100: Metabolic pathways
EC958_3065	-0.72	0.22	-3.2928	0.0301	0.0824975								hypothetical protein	0
EC958_0585	-0.56	0.17	-3.2917	0.0302	0.082595	-0.2	6.29	-0.99	0.325659	0.740312	-5.05		hypothetical protein	0
EC958_2596	0.57	0.17	3.2919	0.0302	0.082595	0.08	3.95	0.18	0.859029	0.962402	-4.9		hypothetical protein	1	ecos01503: Cationic antimicrobial peptide (CAMP) resistance
EC958_2866	0.58	0.17	3.2918	0.0302	0.082595	0.37	6.45	2.22	0.0302679	0.311715	-3.51		hypothetical protein	1	ecos00564: Glycerophospholipid metabolism
EC958_4193	-0.58	0.18	-3.2923	0.0302	0.082595	0.11	11.23	2.37	0.0211778	0.257316	-4.24	yieC	putative outer membrane protein YieC	0
EC958_1393	0.73	0.22	3.2856	0.0303	0.0826481	0.3	6.78	1.82	0.0748041	0.446383	-4.23		NADP Isocitrate dehydrogenase	0
EC958_1705	-0.64	0.2	-3.2888	0.0303	0.0826481	-0.11	5.14	-0.43	0.667277	0.912683	-5.07	ydcK	hypothetical protein	0
EC958_2383	-0.58	0.18	-3.2859	0.0303	0.0826481	-0.02	8.25	-0.24	0.814076	0.950845	-6.01	wcaM	putative colanic acid biosynthetic protein WcaM	0
EC958_3298	-0.63	0.19	-3.2874	0.0303	0.0826481	-0.24	6.88	-1.71	0.0923372	0.475393	-4.39		putative N-acetylneuraminic acid outer membrane channel protein NanC	0
EC958_4079	-0.63	0.19	-3.2873	0.0303	0.0826481	0.12	7.95	1.05	0.296879	0.715788	-5.46		hypothetical protein	0
EC958_4275	0.58	0.18	3.2835	0.0304	0.0828768	-0.11	8.94	-1.36	0.180012	0.591211	-5.33	uvrD	DNA helicase II	2	ecos03420: Nucleotide excision repair | ecos03430: Mismatch repair
EC958_0165	0.65	0.2	3.2765	0.0306	0.083245	-3.37	1.21	-2.64	0.0108519	0.181466	-4.35	carA	carbamoyl-phosphate synthase small chain	4	ecos01100: Metabolic pathways | ecos01240: Biosynthesis of cofactors | ecos00240: Pyrimidine metabolism | ecos00250: Alanine, aspartate and glutamate metabolism
EC958_2281	-0.64	0.2	-3.2757	0.0306	0.083245	0.14	7.88	1.44	0.155445	0.570585	-5		site-specific recombinase, phage integrase family	0
EC958_4048	0.58	0.18	3.276	0.0306	0.083245	-0.78	3.53	-1.36	0.177811	0.58883	-4.49		deoxyuridine 5'-triphosphatenucleotidohydrolase	2	ecos00240: Pyrimidine metabolism | ecos01100: Metabolic pathways
EC958_4168	-0.56	0.17	-3.2781	0.0306	0.083245	-0.08	7.64	-0.74	0.460729	0.833864	-5.61	dgoR	galactonate operon transcriptional repressor	0
EC958_5031	-0.57	0.17	-3.2747	0.0307	0.0833843	0.13	7.54	1.06	0.293742	0.713053	-5.34		hypothetical protein	0
EC958_3897	-0.57	0.17	-3.2728	0.0307	0.0833843	-0.99	2.92	-1.38	0.173827	0.586558	-4.5		hypothetical protein	0
EC958_4182	-0.59	0.18	-3.2739	0.0307	0.0833843	0.07	10.66	1.62	0.111287	0.50857	-5.47	tnaB	low affinity tryptophan permease	0
EC958_0640	-0.63	0.19	-3.2685	0.0308	0.0835674	0.23	7.41	1.85	0.0700724	0.433167	-4.29		hypothetical protein	0
EC958_4207	0.83	0.26	3.269	0.0308	0.0835674	-0.1	4.98	-0.29	0.773967	0.941356	-5	atpA	membrane-bound ATP synthase F1 sector alpha-subunit	2	ecos01100: Metabolic pathways | ecos00190: Oxidative phosphorylation
EC958_0204	-0.58	0.18	-3.2669	0.0309	0.0836617	0.09	10.93	1.99	0.0513501	0.383114	-4.9		hypothetical protein	1	ecos02020: Two-component system
EC958_4878	0.72	0.22	3.267	0.0309	0.0836617	0.26	7.96	2.48	0.0161222	0.224031	-3.2		Lipase 2	0
EC958_4906	-0.58	0.18	-3.2654	0.0309	0.0836617	0.26	5.37	0.89	0.37616	0.782292	-4.91		transposase, IS30 family	0
EC958_1930	-0.64	0.2	-3.2675	0.0309	0.0836617	0.17	5.83	0.81	0.421702	0.808181	-5.12	nlpC	probable lipoprotein NlpC	0
EC958_1005	-0.86	0.26	-3.2623	0.031	0.0836674							serS	seryl-tRNA synthetase	1	ecos00970: Aminoacyl-tRNA biosynthesis
EC958_1483	0.68	0.21	3.2628	0.031	0.0836674							kdsA	2-dehydro-3-deoxyphosphooctulonate aldolase	2	ecos01100: Metabolic pathways | ecos00540: Lipopolysaccharide biosynthesis
EC958_3046	0.68	0.21	3.2617	0.031	0.0836674	0.1	8.53	1.19	0.238663	0.651175	-5.44	ygcF	hypothetical protein	2	ecos00790: Folate biosynthesis | ecos01100: Metabolic pathways
EC958_3424	-0.68	0.21	-3.2621	0.031	0.0836674	0.18	4.35	0.54	0.591288	0.889608	-4.95		type VI protein secretion system component Hcp	0
EC958_3430	0.63	0.19	3.2622	0.031	0.0836674	-0.15	7.42	-1.18	0.241013	0.653926	-5.15		putative iron compound permease protein of ABC transporter family	0
EC958_3548	0.6	0.18	3.2627	0.031	0.0836674	-0.35	6.22	-1.68	0.099126	0.4885	-4.28	yraN	hypothetical protein	0
EC958_0811	-0.55	0.17	-3.2602	0.0311	0.0838049	-0.12	7.72	-0.95	0.347981	0.760942	-5.42	kdpD	sensor protein KdpD	1	ecos02020: Two-component system
EC958_1730	0.56	0.17	3.2601	0.0311	0.0838049	-0.25	5.8	-1.05	0.296334	0.715788	-4.87	nhoA	N-hydroxyarylamine O-acetyltransferase	0
EC958_5038	-0.61	0.19	-3.2592	0.0311	0.0838049	-0.05	2.38	-0.07	0.944274	0.980241	-4.76		hypothetical protein	0
EC958_0774	-0.56	0.17	-3.2552	0.0312	0.0838981	0.12	8.2	1.24	0.219935	0.639025	-5.29		hypothetical protein	0
EC958_1795	-0.86	0.26	-3.255	0.0312	0.0838981	-0.36	2.65	-0.62	0.539221	0.865462	-4.72	ydfZ	hypothetical protein	0
EC958_2119	-0.57	0.18	-3.2566	0.0312	0.0838981	-0.19	7.05	-1.16	0.250099	0.665337	-5.08	araG	L-arabinose transport ATP-binding protein AraG	1	ecos02010: ABC transporters
EC958_2751	-0.56	0.17	-3.2545	0.0312	0.0838981	0.11	6.38	0.69	0.495137	0.847142	-5.31	cysP	thiosulfate binding protein	2	ecos02010: ABC transporters | ecos00920: Sulfur metabolism
EC958_1363	-0.56	0.17	-3.2536	0.0313	0.0841229	0.39	4.08	1.18	0.243349	0.655621	-4.62		DNA packaging protein	0
EC958_0247	-0.73	0.23	-3.2496	0.0314	0.0842591	-0.22	7.1	-1.43	0.156904	0.571659	-4.76	ppdD	prepilin peptidase dependent protein D	0
EC958_3282	-0.55	0.17	-3.2507	0.0314	0.0842591	-0.38	6.36	-1.9	0.0623729	0.405698	-4.02		putative transposase	0
EC958_4014	0.6	0.18	3.2484	0.0314	0.0842591	-0.26	7.04	-1.82	0.0734386	0.444507	-4.25	yibK	hypothetical protein	0
EC958_0236	-0.81	0.25	-3.247	0.0315	0.0844391							lpxC	UDP-3-O-[3-hydroxymyristoyl] N-acetylglucosamine deacetylase	2	ecos01100: Metabolic pathways | ecos00540: Lipopolysaccharide biosynthesis
EC958_0927	0.87	0.27	3.2464	0.0315	0.0844391	0.22	5.48	1.05	0.299367	0.718278	-4.88	ompX	outer membrane protein X	0
EC958_0278	-0.64	0.2	-3.242	0.0316	0.0846187	0.27	9.73	4.46	3.97696e-05	0.00700655	1.97	yadC	Yad-type fimbriae protein	0
EC958_0898	-0.78	0.24	-3.2435	0.0316	0.0846187	0.18	7.52	1.48	0.144572	0.55543	-4.84	ybhL	hypothetical protein	0
EC958_0291	0.55	0.17	3.2377	0.0317	0.0847979	-0.11	8.75	-1.41	0.162956	0.576511	-5.2	hrpB	ATP-dependent helicase HrpB	0
EC958_2235	0.56	0.17	3.2376	0.0317	0.0847979	-0.31	6.34	-1.68	0.0994476	0.489108	-4.3	yedY	putative reductase	0
EC958_0303	0.59	0.18	3.2371	0.0318	0.0849325	0.18	8.26	1.7	0.094594	0.477657	-4.65	yadQ	voltage-gated ClC-type chloride channel EriC	0
EC958_0723	-0.56	0.17	-3.2373	0.0318	0.0849325	-0.01	7.39	-0.1	0.920449	0.977563	-5.79	ybdN	hypothetical protein	0
EC958_2688	-0.69	0.21	-3.2349	0.0318	0.0849325	-0.1	5.63	-0.52	0.605749	0.89243	-5.16		hypothetical protein	0
EC958_1186	-0.58	0.18	-3.2309	0.0319	0.0850667	0.65	4.08	1.9	0.0619088	0.405457	-4	cspH	cold shock-like protein H	0
EC958_3144	-0.56	0.17	-3.2327	0.0319	0.0850667	-0.29	8.23	-3.08	0.00322643	0.108332	-1.83	yqeF	probable acetyl-CoA acetyltransferase	16	ecos02020: Two-component system | ecos00900: Terpenoid backbone biosynthesis | ecos01120: Microbial metabolism in diverse environments | ecos00071: Fatty acid degradation | ecos01110: Biosynthesis of secondary metabolites | ecos01200: Carbon metabolism | ecos00362: Benzoate degradation | ecos00640: Propanoate metabolism | ecos01212: Fatty acid metabolism | ecos00380: Tryptophan metabolism | ecos0…
EC958_3783	0.61	0.19	3.2333	0.0319	0.0850667	-0.1	6.65	-0.63	0.530735	0.862421	-5.34	yrfA	hypothetical protein	0
EC958_0848	-0.55	0.17	-3.2284	0.032	0.085112								hypothetical protein	0
EC958_1220	-0.55	0.17	-3.2286	0.032	0.085112	0.15	9.75	2.54	0.0138905	0.209027	-3.4	ycdQ	hypothetical protein	1	ecos02026: Biofilm formation - Escherichia coli
EC958_1340	-0.59	0.18	-3.2276	0.032	0.085112	0.18	6	0.99	0.328065	0.742349	-5.04		putative exonuclease	0
EC958_3009	-0.61	0.19	-3.2276	0.032	0.085112	0.33	6.07	1.67	0.0997939	0.489347	-4.33		hypothetical protein	0
EC958_3640	0.59	0.18	3.2295	0.032	0.085112							mreD	rod shape-determining protein	0
EC958_0867	0.87	0.27	3.2248	0.0321	0.0852454	0.08	6.02	0.38	0.708388	0.924465	-5.43	gpmA	phosphoglycerate mutase 1	8	ecos00010: Glycolysis / Gluconeogenesis | ecos00260: Glycine, serine and threonine metabolism | ecos01120: Microbial metabolism in diverse environments | ecos00680: Methane metabolism | ecos01100: Metabolic pathways | ecos01200: Carbon metabolism | ecos01110: Biosynthesis of secondary metabolites | ecos01230: Biosynthesis of amino acids
EC958_1474	0.56	0.17	3.2245	0.0321	0.0852454	-0.07	6.63	-0.45	0.65438	0.906365	-5.49	ychM	putative sulfate transporter YchM	0
EC958_4922	-0.75	0.23	-3.2259	0.0321	0.0852454	-0.1	9.08	-1.37	0.176407	0.587178	-5.36		transposase/IS protein	0
EC958_4876	-0.57	0.18	-3.2216	0.0322	0.0853783	0.22	7.44	1.96	0.0552886	0.391304	-4.09		hypothetical protein	0
EC958_1729	0.55	0.17	3.2225	0.0322	0.0853783	-0.03	5.72	-0.12	0.90862	0.976218	-5.27	yddH	hypothetical protein	0
EC958_2778	-0.56	0.17	-3.2229	0.0322	0.0853783	-0.03	7.18	-0.23	0.82154	0.951104	-5.66	eutS	ethanolamine utilization protein EutS	0
EC958_0197	-0.61	0.19	-3.218	0.0323	0.0854667	-0.26	8.01	-2.49	0.0158768	0.221719	-3.16	araB	L-ribulokinase	2	ecos01100: Metabolic pathways | ecos00040: Pentose and glucuronate interconversions
EC958_1687	-0.55	0.17	-3.2185	0.0323	0.0854667	0.59	5.37	2.31	0.0247918	0.278583	-3.37		DNA-binding transcriptional dual regulator	0
EC958_2791	0.55	0.17	3.2184	0.0323	0.0854667	0.34	7.1	2.35	0.0223727	0.264285	-3.32	ypfI	hypothetical protein	0
EC958_4426	-0.56	0.17	-3.2178	0.0323	0.0854667	0.19	10.94	3.83	0.00033031	0.0246787	-0.3		hypothetical protein	0
EC958_1132	0.58	0.18	3.2173	0.0324	0.0856871	0.07	5.52	0.33	0.741207	0.932829	-5.19		S-adenosylmethionine-dependent methyltransferase	0
EC958_0688	-0.71	0.22	-3.2126	0.0325	0.0857746	0.1	7.05	0.74	0.464322	0.834815	-5.44	ybdK	hypothetical protein	2	ecos01100: Metabolic pathways | ecos00480: Glutathione metabolism
EC958_1394	-0.62	0.19	-3.2118	0.0325	0.0857746	-0.16	4.41	-0.47	0.643185	0.904979	-4.92	ycgX	hypothetical protein	0
EC958_2697	-0.55	0.17	-3.2144	0.0325	0.0857746	0.19	8.98	2.43	0.0183995	0.243991	-3.5	emrK	multidrug resistance protein K	1	ecos02020: Two-component system
EC958_3451	0.69	0.22	3.2126	0.0325	0.0857746	-0.14	6.46	-1.03	0.305607	0.724788	-5.08	ribB	3,4-dihydroxy-2-butanone 4-phosphate synthase	4	ecos01110: Biosynthesis of secondary metabolites | ecos01240: Biosynthesis of cofactors | ecos01100: Metabolic pathways | ecos00740: Riboflavin metabolism
EC958_2799	0.71	0.22	3.2096	0.0326	0.0859942	0.12	7.47	0.92	0.360213	0.769507	-5.41	yfgC	hypothetical protein	0
EC958_0306	0.56	0.18	3.2025	0.0328	0.0864773	-0.14	6.48	-0.78	0.436603	0.819544	-5.25	yadT	hypothetical protein	1	ecos02010: ABC transporters
EC958_0763	-0.71	0.22	-3.2005	0.0329	0.086563	-0.24	4.68	-0.78	0.436123	0.818955	-4.84		hypothetical protein	0
EC958_1292	0.57	0.18	3.2016	0.0329	0.086563	0.32	5.12	1.23	0.225009	0.640473	-4.65	pabC	4-amino-4-deoxychorismate lyase	2	ecos01240: Biosynthesis of cofactors | ecos00790: Folate biosynthesis
EC958_1962	0.58	0.18	3.2005	0.0329	0.086563	-0.11	5.68	-0.42	0.674654	0.913914	-5.16	cho	excinuclease cho	0
EC958_3575	0.75	0.23	3.1994	0.0329	0.086563	-0.06	3.86	-0.13	0.893381	0.971561	-4.85	secG	protein-export membrane protein SecG	3	ecos03070: Bacterial secretion system | ecos02024: Quorum sensing | ecos03060: Protein export
EC958_3610	-0.71	0.22	-3.1958	0.033	0.0867815	-0.05	6.65	-0.25	0.801819	0.949897	-5.42	arcB	aerobic respiration control sensor protein ArcB	2	ecos02020: Two-component system | ecos02026: Biofilm formation - Escherichia coli
EC958_2164	-0.56	0.18	-3.1934	0.0331	0.0868663	0.1	4.8	0.34	0.735874	0.931252	-5.08		hypothetical protein	0
EC958_2858	-0.54	0.17	-3.1933	0.0331	0.0868663	0.32	7.82	2.81	0.00683945	0.145573	-2.44	hmpA	dihydropteridine reductase, ferrisiderophore reductase activity	0
EC958_3729	-0.57	0.18	-3.193	0.0331	0.0868663	0.07	7.71	0.57	0.571512	0.879928	-5.73	hofD-2	type 4 prepilin-like proteins leader peptide processing enzyme	1	ecos03070: Bacterial secretion system
EC958_4492	-0.89	0.28	-3.1946	0.0331	0.0868663	-0.18	5.07	-0.61	0.546113	0.870709	-5		hypothetical protein	0
EC958_2381	0.64	0.2	3.1878	0.0333	0.0873018	0.22	9.04	2.25	0.0282142	0.30191	-3.9	rfbB	RfbB, subunit of dTDP-glucose 4,6-dehydratase	6	ecos00521: Streptomycin biosynthesis | ecos01100: Metabolic pathways | ecos01110: Biosynthesis of secondary metabolites | ecos00523: Polyketide sugar unit biosynthesis | ecos00541: O-Antigen nucleotide sugar biosynthesis | ecos00525: Acarbose and validamycin biosynthesis
EC958_4008	-0.62	0.2	-3.1883	0.0333	0.0873018	-0.12	7.77	-1.04	0.301125	0.720741	-5.39		hypothetical protein	0
EC958_5086	-0.63	0.2	-3.1834	0.0334	0.0875193	0.31	8.25	3.49	0.000961361	0.050451	-0.79		hypothetical protein	0
EC958_0423	1.23	0.39	3.18	0.0335	0.0876469	0.04	5.41	0.18	0.858379	0.962402	-5.23		hypothetical protein	0
EC958_0451	-0.58	0.18	-3.1823	0.0335	0.0876469	-0.04	8.68	-0.44	0.659822	0.907416	-6.09	ykgB	hypothetical protein	0
EC958_4649	0.57	0.18	3.181	0.0335	0.0876469	-0.25	9.25	-2.98	0.00419879	0.121512	-2.24	yjeP	hypothetical protein	0
EC958_2482	-0.55	0.17	-3.1783	0.0336	0.0877742	0.03	5.09	0.1	0.918739	0.977563	-5.18		hypothetical protein	0
EC958_3947	0.75	0.23	3.1778	0.0336	0.0877742	-0.15	7.92	-1.57	0.12149	0.524607	-4.78	dppD	dipeptide transport ATP-binding protein DppD	1	ecos02010: ABC transporters
EC958_5145	-0.73	0.23	-3.1776	0.0336	0.0877742	-0.1	9.08	-1.37	0.176407	0.587178	-5.36		transposase/IS protein	0
EC958_0718	-0.6	0.19	-3.1759	0.0337	0.0879011	-0.12	7.76	-0.95	0.348	0.760942	-5.43	cstA	carbon starvation protein A	0
EC958_1721	-0.85	0.27	-3.175	0.0337	0.0879011	-0.18	4.38	-0.51	0.612492	0.894971	-4.92	ydcY	hypothetical protein	0
EC958_2039	-0.54	0.17	-3.1743	0.0337	0.0879011	0.08	4.72	0.25	0.801442	0.949897	-5.02		hypothetical protein	0
EC958_4979	-0.73	0.23	-3.1719	0.0338	0.0880724	-0.1	9.08	-1.37	0.176407	0.587178	-5.36		transposase/IS protein	0
EC958_2621	0.58	0.18	3.1726	0.0338	0.0880724	0.3	4.8	1	0.32035	0.73502	-4.83	nuoC	NADH dehydrogenase I chain C/D	2	ecos00190: Oxidative phosphorylation | ecos01100: Metabolic pathways
EC958_0857	0.57	0.18	3.1655	0.034	0.0885036	0.13	1.52	0.17	0.8674	0.965017	-4.72	tolR	protein TolR	0
EC958_2363	-0.63	0.2	-3.1644	0.034	0.0885036	-0.46	5.99	-1.98	0.0523729	0.386224	-3.86	hisB	histidine biosynthesis bifunctional protein HisB	4	ecos00340: Histidine metabolism | ecos01100: Metabolic pathways | ecos01110: Biosynthesis of secondary metabolites | ecos01230: Biosynthesis of amino acids
EC958_4488	-0.54	0.17	-3.1618	0.0341	0.0887188	0.07	8.45	0.84	0.401932	0.798843	-5.74	malF	maltose transport system permease protein MalF	1	ecos02010: ABC transporters
EC958_0910	1.03	0.32	3.1585	0.0342	0.0888438	-0.18	4.64	-0.48	0.631716	0.902705	-4.93		hypothetical protein	0
EC958_2136	-0.54	0.17	-3.1586	0.0342	0.0888438	-0.1	7.89	-0.98	0.331234	0.744251	-5.48		hypothetical protein	0
EC958_3849	0.59	0.19	3.1598	0.0342	0.0888438	-0.08	8.16	-0.83	0.412021	0.803678	-5.69	livK	leucine-specific binding protein LivK	2	ecos02024: Quorum sensing | ecos02010: ABC transporters
EC958_A0111	0.77	0.24	3.1567	0.0343	0.0890584	0.26	9.36	2.05	0.0446904	0.362595	-4.22	sulI	dihydropteroate synthase type I	2	ecos00790: Folate biosynthesis | ecos01100: Metabolic pathways
EC958_4399	0.7	0.22	3.1529	0.0344	0.0892729	0.11	7.96	1.17	0.245567	0.659075	-5.32	yiiP	hypothetical protein	0
EC958_4884	-0.54	0.17	-3.1519	0.0345	0.0894871	0.18	5	0.69	0.493347	0.846746	-5.02		phage antitermination protein Q	0
EC958_0347	0.61	0.19	3.1474	0.0346	0.0895653							yaeD	hypothetical protein	2	ecos00540: Lipopolysaccharide biosynthesis | ecos01100: Metabolic pathways
EC958_1536	0.54	0.17	3.146	0.0346	0.0895653	-0.14	5	-0.5	0.616188	0.896653	-5.06		hypothetical protein	0
EC958_4050	0.54	0.17	3.1469	0.0346	0.0895653	0.47	3.92	1.29	0.202188	0.617198	-4.54	pyrE	orotate phosphoribosyltransferase	3	ecos01100: Metabolic pathways | ecos01240: Biosynthesis of cofactors | ecos00240: Pyrimidine metabolism
EC958_4383	-0.56	0.18	-3.1473	0.0346	0.0895653	0.23	11.58	6.11	1.00846e-07	8.29122e-05	7.35		putative glycoporin	0
EC958_3798	0.54	0.17	3.1451	0.0347	0.0897335	-0.37	7.8	-2.91	0.00519988	0.129494	-2.2	envZ	osmolarity sensor protein EnvZ	2	ecos02020: Two-component system | ecos02026: Biofilm formation - Escherichia coli
EC958_4652	0.57	0.18	3.1445	0.0347	0.0897335	0.05	3.64	0.12	0.90422	0.975692	-4.89		oligoribonuclease	0
EC958_0460	-0.55	0.18	-3.1428	0.0348	0.0898562	0.12	8.48	1.33	0.190502	0.603182	-5.27	hyxA	hypothetical protein	0
EC958_0709	0.56	0.18	3.1419	0.0348	0.0898562	-0.15	6.31	-0.73	0.467211	0.835699	-5.22	fepG	ferric enterobactin transport system permease protein FepG	1	ecos02010: ABC transporters
EC958_3370	-0.56	0.18	-3.1429	0.0348	0.0898562	0.02	7.93	0.18	0.854416	0.961028	-5.96		acyl carrier protein, putative	2	ecos01110: Biosynthesis of secondary metabolites | ecos01100: Metabolic pathways
EC958_3411	-0.54	0.17	-3.1386	0.0349	0.0900237	-0.04	9.93	-0.68	0.49636	0.847198	-6.28		ureidoglycolate dehydrogenase	3	ecos01100: Metabolic pathways | ecos00230: Purine metabolism | ecos01120: Microbial metabolism in diverse environments
EC958_4262	-0.64	0.2	-3.139	0.0349	0.0900237	0.21	10.05	3.85	0.000304814	0.0238674	-0.03		hypothetical protein	0
EC958_0570	-0.54	0.17	-3.1368	0.035	0.0901457	0.3	6.64	2.19	0.0324038	0.323236	-3.6	cyoA	cytochrome o ubiquinol oxidase subunit II	2	ecos00190: Oxidative phosphorylation | ecos01100: Metabolic pathways
EC958_1632	0.55	0.18	3.1352	0.035	0.0901457	-0.28	5.8	-1.3	0.197368	0.6108	-4.65	sapA	peptide transport periplasmic protein SapA	2	ecos02010: ABC transporters | ecos01503: Cationic antimicrobial peptide (CAMP) resistance
EC958_3262	-0.6	0.19	-3.1349	0.035	0.0901457	0.1	7.68	0.92	0.363507	0.771507	-5.51	papI	pap operon regulatory protein PapI	0
EC958_4853	-0.63	0.2	-3.1335	0.0351	0.0902672	0.19	6.92	1.38	0.172563	0.586558	-4.84		hypothetical protein	0
EC958_4035	-0.69	0.22	-3.1336	0.0351	0.0902672	0.2	10.24	2.68	0.00961181	0.171959	-3.26	rfaB	lipopolysaccharide 1,6-galactosyltransferase	2	ecos00540: Lipopolysaccharide biosynthesis | ecos01100: Metabolic pathways
EC958_4192	-0.53	0.17	-3.1313	0.0351	0.0902672	-0.01	9.78	-0.25	0.806015	0.950845	-6.44	yieL	putative xylanase	0
EC958_2754	-0.57	0.18	-3.1305	0.0352	0.090479	0.15	7.45	1.23	0.223329	0.639683	-5.08		putative PTS system IIBC component YfeV	2	ecos02060: Phosphotransferase system (PTS) | ecos00520: Amino sugar and nucleotide sugar metabolism
EC958_1014	-0.53	0.17	-3.1265	0.0353	0.0905998	0.13	6.86	0.89	0.37851	0.783848	-5.29		phage tail protein	0
EC958_2295	-0.59	0.19	-3.1262	0.0353	0.0905998	-0.2	5.15	-0.69	0.490278	0.846518	-4.96		hypothetical protein	0
EC958_4988	-0.62	0.2	-3.1278	0.0353	0.0905998	-0.14	1.84	-0.19	0.84979	0.959685	-4.73		hypothetical protein	0
EC958_0662	-0.57	0.18	-3.1224	0.0354	0.090811	-0.19	5.97	-0.86	0.395393	0.796244	-5.08		hypothetical protein	0
[truncated: 3,130 more rows]

## Sheet: But_pH7_Anaero
GeneID	RNAseq_log2FC	RNAseq_Std_Err	RNAseq_t	RNAseq_p-value	RNAseq_adjusted	TraDIS_logFC	TraDIS_AveExpr	TraDIS_t	TraDIS_P.Value	TraDIS_adj.P.Val	TraDIS_B	gene	product	no_kegg_paths	Kegg_names
EC958_0255	4.56	0.22	20.7421	0	0	0.06	5.53	0.32	0.752702	0.969028	-5.92	pdhR	pyruvate dehydrogenase complex repressor	0
EC958_0570	4.28	0.22	19.718	0	0	-0.13	6.64	-0.92	0.359954	0.858632	-5.91	cyoA	cytochrome o ubiquinol oxidase subunit II	2	ecos00190: Oxidative phosphorylation | ecos01100: Metabolic pathways
EC958_1217	4	0.21	18.6638	0	0	-0.01	5.83	-0.03	0.976111	0.996308	-6.01	ycdB	hypothetical protein	0
EC958_1309	4.83	0.24	20.0227	0	0	0.33	2.88	0.61	0.544988	0.911525	-5.1	ycfR	hypothetical protein	0
EC958_1593	4.9	0.22	22.1131	0	0	-1.63	4.23	-5.1	4.2249e-06	0.00210084	3.42	trpE	anthranilate synthase component I	5	ecos01110: Biosynthesis of secondary metabolites | ecos01230: Biosynthesis of amino acids | ecos01100: Metabolic pathways | ecos00400: Phenylalanine, tyrosine and tryptophan biosynthesis | ecos02024: Quorum sensing
EC958_2490	4.26	0.22	19.7047	0	0							folE	FolE subunit of GTP cyclohydrolase I	3	ecos01100: Metabolic pathways | ecos01240: Biosynthesis of cofactors | ecos00790: Folate biosynthesis
EC958_2577	-6.29	0.24	-26.1691	0	0	0.31	7.02	2.36	0.0218997	0.442461	-3.81	glpA	anaerobic glycerol-3-phosphate dehydrogenase subunit A	2	ecos01110: Biosynthesis of secondary metabolites | ecos00564: Glycerophospholipid metabolism
EC958_2578	-5.37	0.26	-20.9386	0	0	0.14	5.84	0.69	0.495128	0.898572	-5.81	glpB	anaerobic glycerol-3-phosphate dehydrogenase subunit B	2	ecos01110: Biosynthesis of secondary metabolites | ecos00564: Glycerophospholipid metabolism
EC958_2579	-4.66	0.24	-19.565	0	0	0	6.58	-0.01	0.988253	0.99788	-6.22	glpC	anaerobic glycerol-3-phosphate dehydrogenase subunit C	2	ecos01110: Biosynthesis of secondary metabolites | ecos00564: Glycerophospholipid metabolism
EC958_2885	5.63	0.25	22.7914	0	0	-0.23	5.02	-0.94	0.351763	0.856455	-5.41	yfiD	protein YfiD	0
EC958_2900	-5.05	0.25	-19.931	0	0	-0.09	5.3	-0.38	0.703527	0.957498	-5.79		putative YhbH sigma 54 modulator	0
EC958_3561	4.05	0.21	18.904	0	0	0.08	8.04	0.9	0.373217	0.861468	-6.34		tryptophan-specific transport protein	0
EC958_4412	-5.3	0.22	-23.6806	0	0	0.18	6.64	1.12	0.266937	0.810656	-5.72	glpF	glycerol MIP channel	0
EC958_4444	-4.28	0.22	-19.7959	0	0	-0.03	8.46	-0.35	0.730658	0.962535	-6.85	argC	N-acetyl-gamma-glutamyl-phosphate reductase	5	ecos01100: Metabolic pathways | ecos01210: 2-Oxocarboxylic acid metabolism | ecos01230: Biosynthesis of amino acids | ecos00220: Arginine biosynthesis | ecos01110: Biosynthesis of secondary metabolites
EC958_4445	-4.92	0.23	-21.7301	0	0	0.06	7.75	0.59	0.555374	0.913454	-6.5	argB	acetylglutamate kinase	5	ecos01210: 2-Oxocarboxylic acid metabolism | ecos01230: Biosynthesis of amino acids | ecos00220: Arginine biosynthesis | ecos01110: Biosynthesis of secondary metabolites | ecos01100: Metabolic pathways
EC958_4446	-5.02	0.23	-21.5224	0	0	0.03	8.58	0.36	0.722026	0.961318	-6.85	argH	argininosuccinate lyase	5	ecos00250: Alanine, aspartate and glutamate metabolism | ecos01230: Biosynthesis of amino acids | ecos00220: Arginine biosynthesis | ecos01110: Biosynthesis of secondary metabolites | ecos01100: Metabolic pathways
EC958_4748	-5.76	0.24	-23.8019	0	0	0.04	8.22	0.51	0.613871	0.93017	-6.66	argI	ornithine carbamoyltransferase chain I	4	ecos01100: Metabolic pathways | ecos01230: Biosynthesis of amino acids | ecos01110: Biosynthesis of secondary metabolites | ecos00220: Arginine biosynthesis
EC958_0166	-3.52	0.21	-16.717	0.0001	0.00674737	-0.06	5.59	-0.31	0.759584	0.969896	-6.13	carB	Carbamoyl-phosphate synthase large chain	4	ecos01240: Biosynthesis of cofactors | ecos01100: Metabolic pathways | ecos00240: Pyrimidine metabolism | ecos00250: Alanine, aspartate and glutamate metabolism
EC958_0168	-3.46	0.23	-14.7823	0.0001	0.00674737	0.01	8.43	0.15	0.883589	0.983345	-6.83	caiF	transcriptional activatory protein CaiF	0
EC958_0266	3.43	0.21	16.4775	0.0001	0.00674737	0.01	9.29	0.23	0.822299	0.977015	-7.04		glucose dehydrogenase	3	ecos01110: Biosynthesis of secondary metabolites | ecos00030: Pentose phosphate pathway | ecos01100: Metabolic pathways
EC958_0437	2.91	0.2	14.4217	0.0001	0.00674737	-0.14	6.8	-1.1	0.274713	0.81363	-5.7	matC/ecpB	Mat/Ecp fimbriae periplasmic chaperone protein	0
EC958_0438	3.4	0.22	15.8012	0.0001	0.00674737	-0.19	7.59	-1.59	0.117341	0.696748	-5.32	matB/ecpA	Mat/Ecp fimbriae major subunit protein	0
EC958_0464	2.85	0.2	14.1986	0.0001	0.00674737	-0.08	7.46	-0.63	0.528961	0.909128	-6.33	betB	betaine aldehyde dehydrogenase	2	ecos01100: Metabolic pathways | ecos00260: Glycine, serine and threonine metabolism
EC958_0465	3.73	0.22	17.2724	0.0001	0.00674737	0.18	6.68	1.3	0.200004	0.754229	-5.51	betI	regulatory protein BetI	0
EC958_0525	3.25	0.21	15.3229	0.0001	0.00674737	-0.16	6.7	-0.96	0.338735	0.851857	-5.78	aroL	shikimate kinase II	4	ecos00400: Phenylalanine, tyrosine and tryptophan biosynthesis | ecos01100: Metabolic pathways | ecos01110: Biosynthesis of secondary metabolites | ecos01230: Biosynthesis of amino acids
EC958_0566	3.37	0.22	15.5322	0.0001	0.00674737	0.02	6.47	0.17	0.867699	0.982275	-6.31	cyoE	cytochrome o ubiquinol oxidase C subunit	5	ecos01240: Biosynthesis of cofactors | ecos01100: Metabolic pathways | ecos01110: Biosynthesis of secondary metabolites | ecos00190: Oxidative phosphorylation | ecos00860: Porphyrin and chlorophyll metabolism
EC958_0567	3.59	0.21	16.7921	0.0001	0.00674737	-0.81	4.53	-2.74	0.00814704	0.291119	-2.52	cyoD	cytochrome o ubiquinol oxidase protein CyoD	2	ecos00190: Oxidative phosphorylation | ecos01100: Metabolic pathways
EC958_0568	3.81	0.21	17.9746	0.0001	0.00674737	0.15	5.51	0.7	0.487849	0.896217	-5.68	cyoC	cytochrome o ubiquinol oxidase subunit III	2	ecos01100: Metabolic pathways | ecos00190: Oxidative phosphorylation
EC958_0569	3.29	0.21	15.9557	0.0001	0.00674737	0.1	7.19	0.94	0.350672	0.856455	-6.09	cyoB	cytochrome o ubiquinol oxidase subunit I	2	ecos01100: Metabolic pathways | ecos00190: Oxidative phosphorylation
EC958_0584	-3.32	0.21	-16.0123	0.0001	0.00674737	-0.01	8.25	-0.09	0.930072	0.993265	-6.76	ybaE	hypothetical protein	0
EC958_0593	3.68	0.21	17.3691	0.0001	0.00674737	0.09	4.94	0.29	0.77115	0.970231	-5.67	ybaY	hypothetical protein	0
EC958_0613	3.08	0.22	14.1375	0.0001	0.00674737								adenylate kinase	5	ecos01240: Biosynthesis of cofactors | ecos01100: Metabolic pathways | ecos01110: Biosynthesis of secondary metabolites | ecos00230: Purine metabolism | ecos00730: Thiamine metabolism
EC958_0972	-3.91	0.22	-17.5807	0.0001	0.00674737	-0.23	5.61	-1.08	0.283799	0.816455	-5.36	artJ	ABC transporter arginine-binding protein 1	1	ecos02010: ABC transporters
EC958_1215	3.44	0.22	15.8044	0.0001	0.00674737	-0.07	5.87	-0.35	0.727164	0.96187	-5.96		hypothetical protein	0
EC958_1216	3.56	0.22	16.0622	0.0001	0.00674737	-0.29	6.22	-1.63	0.108942	0.68286	-4.85	ycdO	protein YcdO	0
EC958_1399	3.46	0.24	14.5556	0.0001	0.00674737	0.06	4.68	0.19	0.851965	0.981261	-5.57	ycgZ	hypothetical protein	0
EC958_1400	3.96	0.25	16.0677	0.0001	0.00674737	0.16	4.41	0.45	0.652576	0.9399	-5.5	ymgA	hypothetical protein	0
EC958_1401	3.18	0.22	14.217	0.0001	0.00674737	-0.79	2.18	-1.29	0.203106	0.758034	-4.6		hypothetical protein	0
EC958_1428	3.12	0.21	14.8352	0.0001	0.00674737	0.25	5.64	1.02	0.311986	0.836883	-5.41	dadA	D-amino acid dehydrogenase small subunit	2	ecos01100: Metabolic pathways | ecos00360: Phenylalanine metabolism
EC958_1473	-3.59	0.26	-14.0259	0.0001	0.00674737	-0.4	4.01	-0.94	0.349552	0.856455	-5.05	ychH	hypothetical protein	0
EC958_1592	3.38	0.22	15.6618	0.0001	0.00674737	-1.3	3.4	-3.36	0.00141457	0.125685	-1.28		anthranilate phosphoribosyltransferase	4	ecos01100: Metabolic pathways | ecos00400: Phenylalanine, tyrosine and tryptophan biosynthesis | ecos01110: Biosynthesis of secondary metabolites | ecos01230: Biosynthesis of amino acids
EC958_1703	-4.44	0.25	-17.8311	0.0001	0.00674737	0.26	4.38	0.7	0.48517	0.896217	-5.35	ydcH	hypothetical protein	0
EC958_1874	3.22	0.22	14.4784	0.0001	0.00674737	-0.8	4.57	-2.42	0.0189	0.41712	-3.16	gloA	lactoylglutathione lyase	2	ecos01100: Metabolic pathways | ecos00620: Pyruvate metabolism
EC958_1905	4.07	0.23	17.3753	0.0001	0.00674737	0.08	3.41	0.16	0.874954	0.982738	-5.27	ydiH	hypothetical protein	0
EC958_1926	3.77	0.21	17.7904	0.0001	0.00674737	-0.74	4.35	-1.94	0.0579892	0.58619	-3.95	aroH	phospho-2-dehydro-3-deoxyheptonate aldolase, Trp-sensitive	5	ecos02024: Quorum sensing | ecos01110: Biosynthesis of secondary metabolites | ecos01230: Biosynthesis of amino acids | ecos01100: Metabolic pathways | ecos00400: Phenylalanine, tyrosine and tryptophan biosynthesis
EC958_2121	-3.06	0.22	-14.0536	0.0001	0.00674737	-0.06	6.34	-0.33	0.742959	0.966337	-6.07	yecI	ferritin-like protein	0
EC958_2467	3.54	0.21	16.8381	0.0001	0.00674737	0.32	6.13	1.67	0.0996829	0.674881	-4.75	yehZ	hypothetical protein	1	ecos02010: ABC transporters
EC958_2576	-3.76	0.23	-16.6689	0.0001	0.00674737	0.27	6.47	1.86	0.0679048	0.628518	-4.53	glpT	glycerol-3-phosphate transporter	0
EC958_2748	-3.5	0.21	-16.7165	0.0001	0.00674737	-0.28	5.95	-1.6	0.115131	0.696339	-4.95	cysA	sulfate transport ATP-binding protein CysA	2	ecos02010: ABC transporters | ecos00920: Sulfur metabolism
EC958_2793	3.69	0.22	17.0964	0.0001	0.00674737	-0.93	1.95	-1.18	0.24342	0.793667	-4.6	purC	phosphoribosylaminoimidazole-succinocarboxamide synthetase	3	ecos01100: Metabolic pathways | ecos01110: Biosynthesis of secondary metabolites | ecos00230: Purine metabolism
EC958_2805	2.95	0.2	14.4108	0.0001	0.00674737							purM	phosphoribosylaminoimidazole synthetase	3	ecos01110: Biosynthesis of secondary metabolites | ecos01100: Metabolic pathways | ecos00230: Purine metabolism
EC958_2815	3.01	0.21	14.6072	0.0001	0.00674737	1	2.23	1.73	0.0895151	0.659664	-4.17	guaB	inosine-5'-monophosphate dehydrogenase	3	ecos01110: Biosynthesis of secondary metabolites | ecos01100: Metabolic pathways | ecos00230: Purine metabolism
EC958_2842	3.13	0.21	14.982	0.0001	0.00674737	-0.59	4.38	-1.77	0.082262	0.653087	-4.26	iscR	iscRSUA operon transcriptional regulator	0
EC958_2992	3.93	0.23	16.896	0.0001	0.00674737	-0.02	6.16	-0.09	0.929556	0.993265	-6.18	hycA	transcriptional repressor of hyc and hyp operons	0
EC958_3026	-3.57	0.22	-16.4981	0.0001	0.00674737	-0.09	6.08	-0.51	0.609751	0.928277	-6.02	cysH	phosphoadenosine phosphosulfate reductase	3	ecos00920: Sulfur metabolism | ecos01100: Metabolic pathways | ecos01120: Microbial metabolism in diverse environments
EC958_3027	-3.6	0.21	-17.071	0.0001	0.00674737	-0.51	6.54	-3.12	0.00281596	0.19565	-1.86	cysI	sulfite reductase, alpha subunit	3	ecos01120: Microbial metabolism in diverse environments | ecos00920: Sulfur metabolism | ecos01100: Metabolic pathways
EC958_3069	-3.17	0.2	-15.4792	0.0001	0.00674737	0	7.07	0.03	0.977799	0.996469	-6.39	fucO	lactaldehyde reductase	4	ecos01120: Microbial metabolism in diverse environments | ecos00630: Glyoxylate and dicarboxylate metabolism | ecos01100: Metabolic pathways | ecos00640: Propanoate metabolism
EC958_3070	-3.42	0.21	-16.471	0.0001	0.00674737	-0.18	7.86	-1.7	0.0948281	0.669104	-5.23	fucA	L-fuculose phosphate aldolase	3	ecos01100: Metabolic pathways | ecos00051: Fructose and mannose metabolism | ecos01120: Microbial metabolism in diverse environments
EC958_5044	-3.74	0.22	-16.9883	0.0001	0.00674737	0.01	6.8	0.08	0.937578	0.993272	-6.37	argA	amino-acid acetyltransferase	5	ecos01100: Metabolic pathways | ecos01210: 2-Oxocarboxylic acid metabolism | ecos01230: Biosynthesis of amino acids | ecos00220: Arginine biosynthesis | ecos01110: Biosynthesis of secondary metabolites
EC958_3246	-3.48	0.21	-16.6453	0.0001	0.00674737	-0.06	7.69	-0.61	0.547508	0.911867	-6.44	ansB	L-asparaginase II	4	ecos01100: Metabolic pathways | ecos01110: Biosynthesis of secondary metabolites | ecos00460: Cyanoamino acid metabolism | ecos00250: Alanine, aspartate and glutamate metabolism
EC958_3314	3.45	0.21	16.4929	0.0001	0.00674737	0.06	9.36	0.74	0.464315	0.886404	-6.83	flu	antigen 43 (Ag43) phase-variable aggregation and biofilm formation autotransporter	1	ecos02026: Biofilm formation - Escherichia coli
EC958_3471	2.93	0.2	14.5355	0.0001	0.00674737							rpsU	30S ribosomal subunit protein S21	1	ecos03010: Ribosome
EC958_3573	-3.32	0.24	-14.0493	0.0001	0.00674737	-0.16	7.85	-1.79	0.0788126	0.652569	-5.13	argG	argininosuccinate synthetase	5	ecos01100: Metabolic pathways | ecos01230: Biosynthesis of amino acids | ecos01110: Biosynthesis of secondary metabolites | ecos00220: Arginine biosynthesis | ecos00250: Alanine, aspartate and glutamate metabolism
EC958_3613	-3.19	0.21	-15.5708	0.0001	0.00674737	-0.43	8	-3.87	0.000289499	0.0492448	-0.06	gltD	glutamate synthase small subunit	6	ecos01110: Biosynthesis of secondary metabolites | ecos01230: Biosynthesis of amino acids | ecos01100: Metabolic pathways | ecos00250: Alanine, aspartate and glutamate metabolism | ecos01120: Microbial metabolism in diverse environments | ecos00910: Nitrogen metabolism
EC958_3756	-3.5	0.21	-16.5304	0.0001	0.00674737	0.01	8.58	0.08	0.935555	0.993265	-6.92	argD	acetylornithine aminotransferase	7	ecos00220: Arginine biosynthesis | ecos01110: Biosynthesis of secondary metabolites | ecos01230: Biosynthesis of amino acids | ecos01210: 2-Oxocarboxylic acid metabolism | ecos01100: Metabolic pathways | ecos00300: Lysine biosynthesis | ecos01120: Microbial metabolism in diverse environments
EC958_3774	-3.79	0.21	-17.8877	0.0001	0.00674737	-0.25	7.5	-2.27	0.0268103	0.474045	-4.11	yhfZ	hypothetical protein	0
EC958_3797	-3.2	0.22	-14.8552	0.0001	0.00674737	-0.05	8.71	-0.58	0.563377	0.914723	-6.74	pckA	ATP phosphoenolpyruvate carboxykinase	7	ecos01200: Carbon metabolism | ecos01100: Metabolic pathways | ecos01110: Biosynthesis of secondary metabolites | ecos01120: Microbial metabolism in diverse environments | ecos00010: Glycolysis / Gluconeogenesis | ecos00620: Pyruvate metabolism | ecos00020: Citrate cycle (TCA cycle)
EC958_3818	-3.67	0.24	-15.5344	0.0001	0.00674737	-0.08	8.32	-0.86	0.394336	0.861635	-6.45	glpD	aerobic glycerol-3-phosphate dehydrogenase	2	ecos00564: Glycerophospholipid metabolism | ecos01110: Biosynthesis of secondary metabolites
EC958_3830	-3.57	0.21	-16.8264	0.0001	0.00674737	-0.05	8.87	-0.64	0.527596	0.909128	-6.77		hypothetical protein	1	ecos03018: RNA degradation
EC958_4313	-3.29	0.21	-15.4089	0.0001	0.00674737	-0.16	8.43	-1.78	0.0810915	0.652569	-5.31		putative transcriptional regulator	0
EC958_4392	3.64	0.23	15.9542	0.0001	0.00674737	0.04	7.52	0.36	0.721242	0.961318	-6.53	sodA	Mn superoxide dismutase	0
EC958_4411	-3.99	0.23	-17.7409	0.0001	0.00674737	-0.09	8.82	-1.06	0.294988	0.825177	-6.38	glpK	glycerol kinase	2	ecos00561: Glycerolipid metabolism | ecos01100: Metabolic pathways
EC958_4628	-3.67	0.25	-14.9534	0.0001	0.00674737	-0.16	7.49	-1.38	0.173729	0.73614	-5.58	aspA	aspartate ammonia-lyase (aspartase)	2	ecos00250: Alanine, aspartate and glutamate metabolism | ecos01100: Metabolic pathways
EC958_4642	-2.89	0.2	-14.2534	0.0001	0.00674737	-0.06	5.8	-0.29	0.771742	0.970231	-5.89	frdD	fumarate reductase 13 kDa hydrophobic protein	9	ecos00020: Citrate cycle (TCA cycle) | ecos00620: Pyruvate metabolism | ecos01120: Microbial metabolism in diverse environments | ecos02020: Two-component system | ecos01100: Metabolic pathways | ecos00650: Butanoate metabolism | ecos01200: Carbon metabolism | ecos01110: Biosynthesis of secondary metabolites | ecos00190: Oxidative phosphorylation
EC958_0084	-3.75	0.21	-17.7539	0.0001	0.00674737	0	9.26	0.04	0.965732	0.994972	-7.08	yjiY	hypothetical protein	0
EC958_0104	4.43	0.26	17.2816	0.0001	0.00674737	0.07	6.67	0.46	0.646604	0.938613	-6.22	osmY	osmotically inducible protein Y	0
EC958_0256	3.2	0.25	12.8586	0.0002	0.00986154	-0.2	2.95	-0.47	0.640183	0.937986	-5.26	aceE	pyruvate dehydrogenase E1 component	7	ecos01120: Microbial metabolism in diverse environments | ecos01100: Metabolic pathways | ecos01200: Carbon metabolism | ecos01110: Biosynthesis of secondary metabolites | ecos00020: Citrate cycle (TCA cycle) | ecos00620: Pyruvate metabolism | ecos00010: Glycolysis / Gluconeogenesis
EC958_0328	2.61	0.2	13.1958	0.0002	0.00986154							lpxB	lipid-A-disaccharide synthase	2	ecos00540: Lipopolysaccharide biosynthesis | ecos01100: Metabolic pathways
EC958_0463	2.7	0.2	13.4549	0.0002	0.00986154	-0.02	7.73	-0.24	0.808522	0.972336	-6.61	betA	choline dehydrogenase	2	ecos00260: Glycine, serine and threonine metabolism | ecos01100: Metabolic pathways
EC958_0802	2.88	0.21	13.7148	0.0002	0.00986154	0.03	4.52	0.09	0.92766	0.993265	-5.55	fldA	flavodoxin 1	0
EC958_1306	2.61	0.2	13.2099	0.0002	0.00986154	0.09	5.54	0.43	0.670903	0.946773	-5.83		NADH dehydrogenase	1	ecos00190: Oxidative phosphorylation
EC958_1429	2.85	0.21	13.4984	0.0002	0.00986154	0.34	6.28	2.02	0.0486239	0.565176	-4.24	dadX	alanine racemase 2, catabolic	3	ecos01100: Metabolic pathways | ecos00473: D-Alanine metabolism | ecos01502: Vancomycin resistance
EC958_1444	-2.52	0.2	-12.707	0.0002	0.00986154	0.2	6.21	1.22	0.226138	0.776838	-5.39	ycgT	hypothetical protein	2	ecos01100: Metabolic pathways | ecos00561: Glycerolipid metabolism
EC958_4932	2.76	0.22	12.7615	0.0002	0.00986154	0.25	2.34	0.38	0.708182	0.959738	-4.98		hypothetical protein	0
EC958_2002	2.87	0.22	13.3403	0.0002	0.00986154	0.16	5.29	0.73	0.470625	0.888326	-5.57	yeaD	conserved protein YeaD	4	ecos00010: Glycolysis / Gluconeogenesis | ecos01110: Biosynthesis of secondary metabolites | ecos01100: Metabolic pathways | ecos01120: Microbial metabolism in diverse environments
EC958_2117	2.99	0.23	12.8774	0.0002	0.00986154	-0.07	5.86	-0.31	0.756705	0.969028	-5.98	otsB	trehalose phosphatase	3	ecos01110: Biosynthesis of secondary metabolites | ecos00500: Starch and sucrose metabolism | ecos01100: Metabolic pathways
EC958_2478	2.86	0.21	13.4023	0.0002	0.00986154	0.06	5.88	0.27	0.786549	0.97145	-5.95	yohJ	hypothetical protein	0
EC958_2604	2.87	0.21	13.8485	0.0002	0.00986154	-0.12	6.52	-0.69	0.490117	0.897501	-5.97	menF	menaquinone-specific isochorismate synthase	5	ecos01240: Biosynthesis of cofactors | ecos01100: Metabolic pathways | ecos01110: Biosynthesis of secondary metabolites | ecos00130: Ubiquinone and other terpenoid-quinone biosynthesis | ecos01053: Biosynthesis of siderophore group nonribosomal peptides
EC958_2750	-2.74	0.2	-13.7886	0.0002	0.00986154	-0.19	5.89	-1.07	0.290008	0.821773	-5.53	cysU	sulfate transport system permease protein CysT	2	ecos00920: Sulfur metabolism | ecos02010: ABC transporters
EC958_2752	-2.72	0.22	-12.3203	0.0002	0.00986154	-0.07	7.31	-0.6	0.553097	0.912329	-6.31		oxidoreductase UcpA	0
EC958_2857	2.94	0.22	13.116	0.0002	0.00986154	-0.09	1.91	-0.11	0.916331	0.99149	-4.88	glyA	serine hydroxymethyltransferase	11	ecos00260: Glycine, serine and threonine metabolism | ecos00630: Glyoxylate and dicarboxylate metabolism | ecos01240: Biosynthesis of cofactors | ecos00460: Cyanoamino acid metabolism | ecos01230: Biosynthesis of amino acids | ecos01110: Biosynthesis of secondary metabolites | ecos01200: Carbon metabolism | ecos00670: One carbon pool by folate | ecos01100: Metabolic pathways | ecos00680: Methane …
EC958_2924	2.51	0.2	12.8475	0.0002	0.00986154	-0.04	6.97	-0.34	0.736937	0.965042	-6.38	ygaF	hypothetical protein	3	ecos01100: Metabolic pathways | ecos00310: Lysine degradation | ecos01120: Microbial metabolism in diverse environments
EC958_5057	2.66	0.21	12.5303	0.0002	0.00986154							metK	S-adenosylmethionine synthase	5	ecos00270: Cysteine and methionine metabolism | ecos01240: Biosynthesis of cofactors | ecos01100: Metabolic pathways | ecos01110: Biosynthesis of secondary metabolites | ecos01230: Biosynthesis of amino acids
EC958_3521	-2.6	0.21	-12.534	0.0002	0.00986154	0.16	8.28	1.85	0.0696866	0.633439	-5.11	tdcA	tdc operon transcriptional activator	0
EC958_3556	-2.53	0.2	-12.5533	0.0002	0.00986154	0.06	6.19	0.3	0.76715	0.970231	-6.12	yhbS	hypothetical acetyltransferase YhbS	0
EC958_3612	-2.61	0.21	-12.6997	0.0002	0.00986154	-0.42	9.62	-5.93	1.9536e-07	0.000188125	6.64	gltB	glutamate synthase [NADPH] large chain	6	ecos00250: Alanine, aspartate and glutamate metabolism | ecos01120: Microbial metabolism in diverse environments | ecos00910: Nitrogen metabolism | ecos01110: Biosynthesis of secondary metabolites | ecos01230: Biosynthesis of amino acids | ecos01100: Metabolic pathways
EC958_3901	3.01	0.24	12.7608	0.0002	0.00986154	-0.09	10.19	-1.56	0.124327	0.70172	-6.14	yhiF	hypothetical transcriptional regulator YhiF	0
EC958_3917	2.94	0.21	13.9015	0.0002	0.00986154	-0.03	8.2	-0.31	0.757231	0.969028	-6.74	yhiU	hypothetical lipoprotein YhiU	0
EC958_3920	3.31	0.25	13.1644	0.0002	0.00986154	-0.02	8.86	-0.25	0.801951	0.972336	-6.93	yhiX	transcriptional regulator GadX	0
EC958_4148	-2.62	0.2	-13.2099	0.0002	0.00986154	-0.02	9.11	-0.23	0.822668	0.977015	-7.01	ilvB	acetolactate synthase isozyme I large subunit	8	ecos00660: C5-Branched dibasic acid metabolism | ecos00290: Valine, leucine and isoleucine biosynthesis | ecos01110: Biosynthesis of secondary metabolites | ecos01210: 2-Oxocarboxylic acid metabolism | ecos01230: Biosynthesis of amino acids | ecos00650: Butanoate metabolism | ecos01100: Metabolic pathways | ecos00770: Pantothenate and CoA biosynthesis
EC958_4221	-2.74	0.2	-13.386	0.0002	0.00986154	-0.04	7.83	-0.46	0.647583	0.938613	-6.55	rbsD	high affinity ribose transport protein RbsD	1	ecos02010: ABC transporters
EC958_4643	-2.7	0.2	-13.3663	0.0002	0.00986154	0.41	6	2.05	0.0449871	0.554822	-4.11	frdC	fumarate reductase 15 kDa hydrophobic protein	9	ecos00190: Oxidative phosphorylation | ecos01110: Biosynthesis of secondary metabolites | ecos01200: Carbon metabolism | ecos00650: Butanoate metabolism | ecos01100: Metabolic pathways | ecos02020: Two-component system | ecos01120: Microbial metabolism in diverse environments | ecos00620: Pyruvate metabolism | ecos00020: Citrate cycle (TCA cycle)
EC958_4676	-3.1	0.23	-13.6426	0.0002	0.00986154	-0.12	7.75	-1.09	0.281695	0.816455	-6.03	yjfO	hypothetical protein	0
EC958_0100	2.72	0.21	12.7826	0.0002	0.00986154	-0.15	1.44	-0.2	0.844337	0.979896	-4.96	holD	DNA polymerase III, psi subunit	3	ecos03430: Mismatch repair | ecos03030: DNA replication | ecos03440: Homologous recombination
EC958_0186	2.19	0.19	11.5007	0.0003	0.010537	-0.11	4.36	-0.3	0.768524	0.970231	-5.41	apaG	hypothetical protein	0
EC958_0198	-2.46	0.22	-11.3858	0.0003	0.010537	0.19	8.11	2.2	0.0317271	0.506505	-4.38	araC	transcriptional regulator AraC	0
EC958_0258	3.03	0.25	12.2828	0.0003	0.010537	0.42	1.33	0.6	0.551998	0.912329	-4.9	lpdA	dihydrolipoamide dehydrogenase	14	ecos00260: Glycine, serine and threonine metabolism | ecos01240: Biosynthesis of cofactors | ecos00380: Tryptophan metabolism | ecos01110: Biosynthesis of secondary metabolites | ecos00640: Propanoate metabolism | ecos01200: Carbon metabolism | ecos01120: Microbial metabolism in diverse environments | ecos00010: Glycolysis / Gluconeogenesis | ecos00280: Valine, leucine and isoleucine degradation …
EC958_0329	2.29	0.19	11.9095	0.0003	0.010537	0.07	4.78	0.27	0.787909	0.97145	-5.68	rnhB	ribonuclease HII	1	ecos03030: DNA replication
EC958_0338	2.34	0.2	11.8741	0.0003	0.010537	0.43	4.93	1.4	0.166817	0.732261	-4.84	yaeJ	hypothetical protein	0
EC958_0661	2.63	0.23	11.4533	0.0003	0.010537	-1.09	1	-1.32	0.191533	0.747388	-4.5	purE	phosphoribosylaminoimidazole carboxylase catalytic subunit	3	ecos00230: Purine metabolism | ecos01100: Metabolic pathways | ecos01110: Biosynthesis of secondary metabolites
EC958_0889	2.46	0.21	11.647	0.0003	0.010537	-0.43	5.45	-1.97	0.0536105	0.575097	-4.16	bioC	biotin synthesis protein BioC	3	ecos00780: Biotin metabolism | ecos01100: Metabolic pathways | ecos01240: Biosynthesis of cofactors
EC958_0903	-2.73	0.23	-12.0202	0.0003	0.010537	-0.67	4.84	-2.21	0.0312635	0.502913	-3.57	ybhQ	hypothetical protein	0
EC958_0982	2.25	0.19	11.5502	0.0003	0.010537	0.14	6.52	0.99	0.328518	0.847141	-5.76	ybjU	low-specificity L-threonine aldolase	5	ecos01120: Microbial metabolism in diverse environments | ecos01230: Biosynthesis of amino acids | ecos00260: Glycine, serine and threonine metabolism | ecos01110: Biosynthesis of secondary metabolites | ecos01100: Metabolic pathways
EC958_1326	2.32	0.2	11.4802	0.0003	0.010537	0.24	6.65	1.58	0.120336	0.696748	-5.06	phoQ	sensor protein PhoQ	2	ecos01503: Cationic antimicrobial peptide (CAMP) resistance | ecos02020: Two-component system
EC958_4896	2.67	0.22	12.0654	0.0003	0.010537	-0.91	3.17	-1.44	0.154584	0.725917	-4.44		hypothetical protein	0
EC958_1496	-2.24	0.19	-11.7362	0.0003	0.010537	0.17	5.56	0.74	0.460765	0.885747	-5.61	narJ	nitrate reductase 1 delta subunit	1	ecos02020: Two-component system
EC958_1608	2.6	0.22	11.765	0.0003	0.010537	0.1	7.29	0.8	0.426835	0.879276	-6.12	acnA	aconitate hydratase 1	8	ecos00020: Citrate cycle (TCA cycle) | ecos00630: Glyoxylate and dicarboxylate metabolism | ecos01120: Microbial metabolism in diverse environments | ecos01100: Metabolic pathways | ecos01200: Carbon metabolism | ecos01110: Biosynthesis of secondary metabolites | ecos01230: Biosynthesis of amino acids | ecos01210: 2-Oxocarboxylic acid metabolism
EC958_1696	2.71	0.22	12.2568	0.0003	0.010537	0.03	5.74	0.13	0.893786	0.985275	-6.02		glyceraldehyde 3-phosphate dehydrogenase A	6	ecos01110: Biosynthesis of secondary metabolites | ecos01230: Biosynthesis of amino acids | ecos01100: Metabolic pathways | ecos01200: Carbon metabolism | ecos01120: Microbial metabolism in diverse environments | ecos00010: Glycolysis / Gluconeogenesis
EC958_1785	2.18	0.19	11.42	0.0003	0.010537	-0.13	4.82	-0.47	0.636735	0.936498	-5.61	marR	multiple antibiotic resistance protein MarR	0
EC958_1840	2.63	0.22	11.7654	0.0003	0.010537	0.06	7.43	0.53	0.601096	0.924893	-6.33	hdhA	7-alpha-hydroxysteroid dehydrogenase	1	ecos00121: Secondary bile acid biosynthesis
EC958_2051	2.39	0.21	11.5011	0.0003	0.010537	0.12	5.52	0.44	0.659545	0.9436	-5.73		hypothetical protein	1	ecos00270: Cysteine and methionine metabolism
EC958_2226	2.17	0.19	11.3749	0.0003	0.010537	-0.26	6.2	-1.41	0.165443	0.732261	-5.15	dcm	DNA cytosine methylase	2	ecos01100: Metabolic pathways | ecos00270: Cysteine and methionine metabolism
EC958_2575	-2.71	0.23	-11.9638	0.0003	0.010537	-0.03	9.41	-0.46	0.649952	0.938862	-6.99	glpQ	glycerophosphodiester phosphodiesterase, periplasmic	1	ecos00564: Glycerophospholipid metabolism
EC958_2747	-2.28	0.19	-11.8444	0.0003	0.010537	0.63	6.17	3.36	0.00140267	0.125685	-1.14	cysM	cysteine synthase B	3	ecos00270: Cysteine and methionine metabolism | ecos01100: Metabolic pathways | ecos01230: Biosynthesis of amino acids
EC958_2780	2.71	0.23	11.6456	0.0003	0.010537	-0.07	6.46	-0.44	0.66259	0.944004	-6.17	talA	transaldolase A	6	ecos00030: Pentose phosphate pathway | ecos01120: Microbial metabolism in diverse environments | ecos01100: Metabolic pathways | ecos01200: Carbon metabolism | ecos01110: Biosynthesis of secondary metabolites | ecos01230: Biosynthesis of amino acids
EC958_2816	2.4	0.2	11.7227	0.0003	0.010537	0.18	7.18	1.39	0.16997	0.734531	-5.55	xseA	exodeoxyribonuclease VII large subunit	1	ecos03430: Mismatch repair
EC958_2863	2.26	0.19	11.7539	0.0003	0.010537	-1.97	3.16	-2.93	0.00487762	0.243725	-2.67	purL	phosphoribosylformyl-glycineamide synthetase	3	ecos01110: Biosynthesis of secondary metabolites | ecos01100: Metabolic pathways | ecos00230: Purine metabolism
EC958_2926	2.28	0.19	11.893	0.0003	0.010537	0.18	7.39	1.59	0.116749	0.696748	-5.3	gabT	4-aminobutyrate aminotransferase	8	ecos00250: Alanine, aspartate and glutamate metabolism | ecos00280: Valine, leucine and isoleucine degradation | ecos01120: Microbial metabolism in diverse environments | ecos00640: Propanoate metabolism | ecos00650: Butanoate metabolism | ecos01100: Metabolic pathways | ecos00310: Lysine degradation | ecos00410: beta-Alanine metabolism
EC958_3021	-2.32	0.19	-12.0404	0.0003	0.010537	-0.34	5.41	-1.36	0.178166	0.738901	-5.04	cysC	adenylylsulfate kinase	4	ecos00230: Purine metabolism | ecos01120: Microbial metabolism in diverse environments | ecos00920: Sulfur metabolism | ecos01100: Metabolic pathways
EC958_3022	-2.37	0.2	-11.6182	0.0003	0.010537	-0.1	7.32	-0.96	0.341889	0.854637	-6.05	cysN	sulfate adenylyltransferase subunit 1	7	ecos01110: Biosynthesis of secondary metabolites | ecos00920: Sulfur metabolism | ecos01100: Metabolic pathways | ecos00230: Purine metabolism | ecos01120: Microbial metabolism in diverse environments | ecos00450: Selenocompound metabolism | ecos00261: Monobactam biosynthesis
EC958_3079	3.01	0.26	11.7969	0.0003	0.010537	0.6	5.67	2.85	0.00605174	0.256815	-2.39		hypothetical protein	0
EC958_3150	-2.52	0.21	-12.0269	0.0003	0.010537	-0.04	9.66	-0.65	0.521457	0.905477	-6.96	ygeV	putative sigma-54-dependent transcriptional regulator YgeV	0
EC958_3185	-2.38	0.2	-11.8235	0.0003	0.010537	0.06	5.62	0.26	0.79934	0.972336	-5.99	gcvH	Glycine cleavage system H protein	5	ecos00260: Glycine, serine and threonine metabolism | ecos00630: Glyoxylate and dicarboxylate metabolism | ecos01110: Biosynthesis of secondary metabolites | ecos01200: Carbon metabolism | ecos01100: Metabolic pathways
EC958_3186	-2.38	0.2	-11.8246	0.0003	0.010537	0.05	6.56	0.31	0.761077	0.969896	-6.24	gcvT	aminomethyltransferase	6	ecos00260: Glycine, serine and threonine metabolism | ecos01110: Biosynthesis of secondary metabolites | ecos00630: Glyoxylate and dicarboxylate metabolism | ecos01200: Carbon metabolism | ecos01100: Metabolic pathways | ecos00670: One carbon pool by folate
EC958_3339	-2.58	0.21	-12.119	0.0003	0.010537	-0.1	3.26	-0.24	0.811281	0.973253	-5.25		hypothetical protein	0
EC958_3639	2.35	0.2	11.9277	0.0003	0.010537	0.05	6.38	0.27	0.784434	0.97145	-6.22	yhdE	maf-like protein YhdE	0
EC958_3741	2.23	0.19	11.6015	0.0003	0.010537							yheN	hypothetical protein	1	ecos04122: Sulfur relay system
EC958_3773	-2.24	0.2	-11.5042	0.0003	0.010537	-0.23	6.08	-1.16	0.252443	0.804835	-5.38	yhfY	hypothetical protein	0
EC958_3804	-2.66	0.23	-11.7969	0.0003	0.010537	-0.18	6.01	-1.08	0.28441	0.816455	-5.55	yhgG	hypothetical protein	0
EC958_3911	2.84	0.23	12.1905	0.0003	0.010537	-0.03	11.01	-0.83	0.41253	0.871598	-7.25	yhiD	hypothetical protein	0
EC958_4150	-2.52	0.21	-11.8527	0.0003	0.010537	-0.08	7.51	-0.69	0.492589	0.898155	-6.31	yidF	hypothetical protein	0
EC958_4232	-2.35	0.19	-12.0879	0.0003	0.010537	-0.14	8.96	-2.18	0.0332275	0.515508	-4.69	ilvG	acetohydroxy acid synthase II	8	ecos00290: Valine, leucine and isoleucine biosynthesis | ecos01110: Biosynthesis of secondary metabolites | ecos01210: 2-Oxocarboxylic acid metabolism | ecos01230: Biosynthesis of amino acids | ecos01100: Metabolic pathways | ecos00650: Butanoate metabolism | ecos00660: C5-Branched dibasic acid metabolism | ecos00770: Pantothenate and CoA biosynthesis
EC958_4644	-2.6	0.21	-12.2955	0.0003	0.010537	-0.18	6.69	-1.02	0.314396	0.839542	-5.67	frdB	iron-sulfur protein subunit of fumarate reductase	9	ecos01200: Carbon metabolism | ecos01100: Metabolic pathways | ecos00650: Butanoate metabolism | ecos00190: Oxidative phosphorylation | ecos01110: Biosynthesis of secondary metabolites | ecos01120: Microbial metabolism in diverse environments | ecos02020: Two-component system | ecos00620: Pyruvate metabolism | ecos00020: Citrate cycle (TCA cycle)
EC958_4720	2.42	0.21	11.6764	0.0003	0.010537	-0.02	2.73	-0.04	0.971991	0.995398	-5.18		inorganic pyrophosphatase	1	ecos00190: Oxidative phosphorylation
EC958_4790	2.19	0.19	11.4374	0.0003	0.010537	0	6.58	-0.01	0.993852	0.999249	-6.3		RNA polymerase, sigma 19 factor	1	ecos02020: Two-component system
EC958_0092	2.26	0.19	11.7423	0.0003	0.010537							dnaT	primosomal protein I	1	ecos03440: Homologous recombination
EC958_0343	2.15	0.2	10.9667	0.0004	0.0109106	0.07	6.88	0.49	0.624702	0.930732	-6.26	rcsF	regulator of colanic acid synthesis	1	ecos02020: Two-component system
EC958_0476	2.05	0.19	10.8936	0.0004	0.0109106	0.09	7.55	0.86	0.393807	0.861635	-6.22	yahK	hypothetical zinc-type alcohol dehydrogenase-like protein YahK	5	ecos01110: Biosynthesis of secondary metabolites | ecos00010: Glycolysis / Gluconeogenesis | ecos00561: Glycerolipid metabolism | ecos01100: Metabolic pathways | ecos01120: Microbial metabolism in diverse environments
EC958_0559	2.07	0.19	10.9867	0.0004	0.0109106							ispA	geranyltranstransferase	3	ecos01100: Metabolic pathways | ecos01110: Biosynthesis of secondary metabolites | ecos00900: Terpenoid backbone biosynthesis
EC958_0664	2.49	0.23	11.0561	0.0004	0.0109106	0.63	3.92	1.63	0.108936	0.68286	-4.36	ppiB	peptidyl-prolyl cis-trans isomerase B (rotamase B)	0
EC958_0850	2.48	0.22	11.0283	0.0004	0.0109106							cydA	cytochrome d terminal oxidase, polypeptide subunit I	2	ecos02020: Two-component system | ecos00190: Oxidative phosphorylation
EC958_0887	2.27	0.2	11.0888	0.0004	0.0109106	-0.2	4.48	-0.55	0.583177	0.920023	-5.34	bioB	biotin synthase	3	ecos01100: Metabolic pathways | ecos01240: Biosynthesis of cofactors | ecos00780: Biotin metabolism
EC958_1063	2.32	0.21	10.9136	0.0004	0.0109106	-0.81	1.36	-0.96	0.340204	0.851891	-4.69	serC	phosphoserine aminotransferase	10	ecos01120: Microbial metabolism in diverse environments | ecos00680: Methane metabolism | ecos01200: Carbon metabolism | ecos01100: Metabolic pathways | ecos01230: Biosynthesis of amino acids | ecos01110: Biosynthesis of secondary metabolites | ecos00270: Cysteine and methionine metabolism | ecos00750: Vitamin B6 metabolism | ecos01240: Biosynthesis of cofactors | ecos00260: Glycine, serine and t…
EC958_1211	2.1	0.19	11.009	0.0004	0.0109106	-0.02	8.71	-0.2	0.84507	0.980416	-6.88	putA	delta-1-pyrroline-5-carboxylatedehydrogenase	4	ecos00330: Arginine and proline metabolism | ecos01110: Biosynthesis of secondary metabolites | ecos01100: Metabolic pathways | ecos00250: Alanine, aspartate and glutamate metabolism
EC958_1291	2.47	0.22	11.2335	0.0004	0.0109106	0.29	5.86	1.58	0.119056	0.696748	-4.79	fabF	3-oxoacyl-[acyl-carrier-protein] synthase II	5	ecos01212: Fatty acid metabolism | ecos01240: Biosynthesis of cofactors | ecos01100: Metabolic pathways | ecos00061: Fatty acid biosynthesis | ecos00780: Biotin metabolism
EC958_1494	-2.11	0.19	-11.1603	0.0004	0.0109106	-0.07	7.43	-0.57	0.56931	0.916585	-6.35	narG	respiratory nitrate reductase 1 alpha chain	4	ecos01100: Metabolic pathways | ecos01120: Microbial metabolism in diverse environments | ecos00910: Nitrogen metabolism | ecos02020: Two-component system
EC958_1495	-2.11	0.19	-11.0083	0.0004	0.0109106	-0.1	6.3	-0.56	0.576751	0.918974	-6.02	narH	respiratory nitrate reductase 1 beta chain	4	ecos01100: Metabolic pathways | ecos01120: Microbial metabolism in diverse environments | ecos00910: Nitrogen metabolism | ecos02020: Two-component system
EC958_1505	2.15	0.2	10.6225	0.0004	0.0109106	0.15	6.03	0.78	0.438431	0.882352	-5.73	purU	formyltetrahydrofolate deformylase	2	ecos00670: One carbon pool by folate | ecos00630: Glyoxylate and dicarboxylate metabolism
EC958_1550	-2.17	0.2	-10.8588	0.0004	0.0109106	-1.35	3.37	-2.35	0.0222757	0.444764	-3.46		hypothetical protein	0
EC958_1575	-2.05	0.19	-10.6739	0.0004	0.0109106	0.14	6.81	0.97	0.333957	0.850936	-5.89		putative Lom-like outer membrane protein of prophage	0
EC958_5211	2.41	0.22	11.056	0.0004	0.0109106	0.33	4.12	0.88	0.38119	0.861468	-5.16		putative phage regulatory protein	0
EC958_1786	2.17	0.2	10.9826	0.0004	0.0109106	-0.19	4.37	-0.63	0.532856	0.910676	-5.3	marA	multiple antibiotic resistance protein MarA	1	ecos01503: Cationic antimicrobial peptide (CAMP) resistance
EC958_1847	2.35	0.21	11.1421	0.0004	0.0109106	-0.07	6.28	-0.36	0.721327	0.961318	-6.07	ydgT	hypothetical protein	0
EC958_1960	2.8	0.26	10.7381	0.0004	0.0109106	0.3	4.78	1.09	0.281122	0.816455	-5.1	osmE	osmotically inducible lipoprotein E	0
EC958_2228	2.39	0.22	11.0881	0.0004	0.0109106	-0.23	5.86	-1.28	0.204896	0.758522	-5.24		hypothetical protein	0
EC958_2361	-2.06	0.19	-10.9199	0.0004	0.0109106	0.31	6.15	1.75	0.0859603	0.65442	-4.67	hisD	histidinol dehydrogenase	4	ecos01100: Metabolic pathways | ecos00340: Histidine metabolism | ecos01110: Biosynthesis of secondary metabolites | ecos01230: Biosynthesis of amino acids
EC958_2479	2.17	0.2	11.0549	0.0004	0.0109106	0.19	5.76	0.88	0.380107	0.861468	-5.72	yohK	putative transporter	0
EC958_2491	2.08	0.19	10.7255	0.0004	0.0109106	-0.28	6.29	-1.67	0.100919	0.674881	-4.78	yeiG	hypothetical protein	4	ecos01100: Metabolic pathways | ecos01200: Carbon metabolism | ecos00680: Methane metabolism | ecos01120: Microbial metabolism in diverse environments
EC958_2749	-2.04	0.19	-10.7418	0.0004	0.0109106	-0.36	5.73	-2.04	0.0464086	0.561466	-4.13	cysW	ABC-type sulfate transport system permease component	2	ecos02010: ABC transporters | ecos00920: Sulfur metabolism
EC958_2877	2.21	0.2	11.1475	0.0004	0.0109106	-0.21	6.04	-1.05	0.297712	0.828986	-5.59	rseB	sigma-E factor regulatory protein RseB	0
EC958_2923	2.11	0.19	11.1707	0.0004	0.0109106	-0.13	6.47	-0.9	0.370716	0.861468	-5.83	ygaT	hypothetical protein	3	ecos00310: Lysine degradation | ecos01100: Metabolic pathways | ecos01120: Microbial metabolism in diverse environments
EC958_2948	2.09	0.2	10.72	0.0004	0.0109106	0.44	5.13	1.95	0.0561025	0.581529	-4.15	ygaH	hypothetical protein	0
EC958_3028	-2.05	0.19	-10.6371	0.0004	0.0109106	-0.63	6.2	-3.58	0.000715912	0.0929366	-0.56	cysJ	sulfite reductase [NADPH] flavoprotein alpha-component	3	ecos01120: Microbial metabolism in diverse environments | ecos00920: Sulfur metabolism | ecos01100: Metabolic pathways
EC958_3077	2.04	0.19	10.6224	0.0004	0.0109106	0.35	5.61	1.53	0.130437	0.710398	-4.84	ygdD	hypothetical protein	0
EC958_3172	2.26	0.2	11.1876	0.0004	0.0109106							prfA	peptide chain release factor RF-2	0
EC958_3205	2.8	0.25	11.2442	0.0004	0.0109106	0.51	2.59	0.89	0.379436	0.861468	-4.81		phosphoglycerate kinase	6	ecos00010: Glycolysis / Gluconeogenesis | ecos01120: Microbial metabolism in diverse environments | ecos01100: Metabolic pathways | ecos01200: Carbon metabolism | ecos01110: Biosynthesis of secondary metabolites | ecos01230: Biosynthesis of amino acids
EC958_3493	-2.09	0.19	-11.0188	0.0004	0.0109106	0.18	7.75	1.61	0.114026	0.694433	-5.39	ygjR	hypothetical oxidoreductase YgjR	0
EC958_3900	2.78	0.26	10.6051	0.0004	0.0109106	-0.05	10.67	-0.99	0.324063	0.843534	-6.99		starvation induced outer membrane protein	0
EC958_3919	2.45	0.23	10.7233	0.0004	0.0109106	-0.09	9.5	-1.23	0.223301	0.776619	-6.4	yhiW	hypothetical transcriptional regulator YhiW	0
EC958_3979	2.27	0.2	11.0924	0.0004	0.0109106	-0.14	8.38	-1.65	0.104788	0.676185	-5.46	avtA	valine--pyruvate aminotransferase	3	ecos00290: Valine, leucine and isoleucine biosynthesis | ecos01110: Biosynthesis of secondary metabolites | ecos01100: Metabolic pathways
EC958_4233	-2.54	0.23	-10.9595	0.0004	0.0109106	-0.03	6.04	-0.15	0.881017	0.983345	-6.06	ilvM	acetolactate synthase II small subunit	8	ecos00770: Pantothenate and CoA biosynthesis | ecos01110: Biosynthesis of secondary metabolites | ecos00290: Valine, leucine and isoleucine biosynthesis | ecos01230: Biosynthesis of amino acids | ecos01210: 2-Oxocarboxylic acid metabolism | ecos01100: Metabolic pathways | ecos00650: Butanoate metabolism | ecos00660: C5-Branched dibasic acid metabolism
EC958_4244	2.71	0.25	10.8091	0.0004	0.0109106	0.38	4.16	1.12	0.266305	0.810656	-4.95		transcription termination factor rho	1	ecos03018: RNA degradation
EC958_4404	2.42	0.23	10.7098	0.0004	0.0109106	0.35	3.43	0.76	0.451816	0.885747	-5	tpiA	triosephosphate isomerase	8	ecos00010: Glycolysis / Gluconeogenesis | ecos01120: Microbial metabolism in diverse environments | ecos00051: Fructose and mannose metabolism | ecos00562: Inositol phosphate metabolism | ecos01200: Carbon metabolism | ecos01100: Metabolic pathways | ecos01230: Biosynthesis of amino acids | ecos01110: Biosynthesis of secondary metabolites
EC958_4448	2.18	0.2	10.9784	0.0004	0.0109106	-0.24	6.53	-1.99	0.0511773	0.566029	-4.62	sthA	soluble pyridine nucleotide transhydrogenase	2	ecos00760: Nicotinate and nicotinamide metabolism | ecos01100: Metabolic pathways
EC958_4636	2.01	0.19	10.6	0.0004	0.0109106	0.3	2.94	0.49	0.622901	0.930732	-5.09		elongation factor P (EF-P)	0
EC958_0087	-2.24	0.2	-11.2044	0.0004	0.0109106	-0.09	9.74	-1.5	0.138977	0.72206	-6.08	yjjM	putative DNA-binding transcriptional regulator	0
EC958_0097	2.44	0.22	11.0645	0.0004	0.0109106	-0.01	7.28	-0.12	0.908394	0.989206	-6.45	fhuF	ferric iron reductase protein FhuF	0
EC958_0109	-1.99	0.19	-10.6317	0.0004	0.0109106	-0.07	7.4	-0.56	0.576984	0.918974	-6.37	yjjI	hypothetical protein	0
EC958_0156	2.21	0.22	10.1993	0.0005	0.0115495							rpsT	30S ribosomal subunit protein S20	1	ecos03010: Ribosome
EC958_0268	2.03	0.2	10.4051	0.0005	0.0115495							yadF	hypothetical protein	2	ecos00910: Nitrogen metabolism | ecos01100: Metabolic pathways
EC958_0742	-2.48	0.25	-10.0863	0.0005	0.0115495	-0.07	4.65	-0.25	0.8062	0.972336	-5.55	cspE	cold shock-like protein CspE	0
EC958_0788	-2.02	0.19	-10.4841	0.0005	0.0115495	-0.01	7.75	-0.07	0.945152	0.9942	-6.63	nagE	N-acetylglucosamine PTS permease	2	ecos02060: Phosphotransferase system (PTS) | ecos00520: Amino sugar and nucleotide sugar metabolism
EC958_0816	2.04	0.19	10.5198	0.0005	0.0115495	-0.16	4.89	-0.57	0.571399	0.917005	-5.56	ybgA	hypothetical protein	0
EC958_0925	2.7	0.26	10.3716	0.0005	0.0115495	0.21	7.19	1.6	0.11552	0.696339	-5.23	dps	DNA protection during starvation protein	0
EC958_0983	2.45	0.24	10.2292	0.0005	0.0115495	0.01	7.19	0.07	0.942108	0.993602	-6.46	poxB	pyruvate dehydrogenase	2	ecos00620: Pyruvate metabolism | ecos01100: Metabolic pathways
EC958_1258	2.16	0.21	10.3937	0.0005	0.0115495	0.18	5.66	0.94	0.353454	0.856765	-5.53	yceB	hypothetical protein	0
EC958_1443	-2	0.19	-10.4674	0.0005	0.0115495	0.13	4.82	0.37	0.710581	0.959738	-5.52	ycgS	protein YcgS	2	ecos01100: Metabolic pathways | ecos00561: Glycerolipid metabolism
EC958_1675	1.88	0.19	10.146	0.0005	0.0115495	0.32	6.12	1.55	0.126682	0.705423	-4.92	dbpA	ATP-independent RNA helicase DbpA	0
EC958_1683	2.34	0.23	10.0933	0.0005	0.0115495	0.39	6.33	1.83	0.0727623	0.638677	-4.51	ldhA	fermentative D-lactate dehydrogenase, NAD-dependent	3	ecos01100: Metabolic pathways | ecos01120: Microbial metabolism in diverse environments | ecos00620: Pyruvate metabolism
EC958_1761	-2.03	0.2	-10.1204	0.0005	0.0115495	-0.06	8.43	-0.61	0.54337	0.911525	-6.59	ydeN	putative sulfatase YdeN	0
EC958_2067	2.11	0.2	10.4103	0.0005	0.0115495	0.04	3.98	0.1	0.920461	0.99281	-5.33	yebF	hypothetical protein	0
EC958_2568	2.01	0.2	10.2986	0.0005	0.0115495	-0.56	1.64	-0.65	0.515459	0.90504	-4.84	ubiG	UbiG, subunit of 3-demethylubiquinone 3-methyltransferase / 2-octaprenyl-6-hydroxyphenolmethylase	4	ecos00130: Ubiquinone and other terpenoid-quinone biosynthesis | ecos01110: Biosynthesis of secondary metabolites | ecos01240: Biosynthesis of cofactors | ecos01100: Metabolic pathways
EC958_2591	1.92	0.19	10.3392	0.0005	0.0115495	-0.02	7.66	-0.16	0.873984	0.982738	-6.56	yfbE	putative glutamine-scyllo-inositol transaminase	4	ecos00520: Amino sugar and nucleotide sugar metabolism | ecos02020: Two-component system | ecos01503: Cationic antimicrobial peptide (CAMP) resistance | ecos01100: Metabolic pathways
EC958_2698	2.44	0.23	10.5352	0.0005	0.0115495	-0.24	6.69	-1.61	0.112778	0.693907	-5.01	evgA	putative positive transcription regulator	1	ecos02020: Two-component system
EC958_2844	1.88	0.19	10.1577	0.0005	0.0115495	0.6	3.14	1.2	0.236771	0.789184	-4.7	suhB	inositol monophosphatase	4	ecos01110: Biosynthesis of secondary metabolites | ecos00521: Streptomycin biosynthesis | ecos00562: Inositol phosphate metabolism | ecos01100: Metabolic pathways
EC958_2925	1.9	0.19	10.1353	0.0005	0.0115495	0.05	7.09	0.38	0.706707	0.959325	-6.37	gabD	succinate-semialdehyde dehydrogenase	7	ecos00350: Tyrosine metabolism | ecos00760: Nicotinate and nicotinamide metabolism | ecos00250: Alanine, aspartate and glutamate metabolism | ecos01100: Metabolic pathways | ecos00650: Butanoate metabolism | ecos00310: Lysine degradation | ecos01120: Microbial metabolism in diverse environments
EC958_2942	2.05	0.2	10.3566	0.0005	0.0115495	-0.01	9.95	-0.15	0.878485	0.982891	-7.25	proV	glycine betaine/L-proline transport ATP-binding protein ProV	1	ecos02010: ABC transporters
EC958_3254	-1.94	0.19	-10.2424	0.0005	0.0115495	-0.01	7.89	-0.1	0.923155	0.993098	-6.65	nupG	transport of nucleosides, permease protein	0
EC958_3340	-2.3	0.22	-10.2913	0.0005	0.0115495	-0.13	7.44	-0.89	0.37966	0.861468	-6.11		hypothetical protein	2	ecos01100: Metabolic pathways | ecos00040: Pentose and glucuronate interconversions
EC958_3395	-1.94	0.19	-10.4327	0.0005	0.0115495	0.16	7.53	1.47	0.145935	0.725917	-5.47	yghZ	hypothetical protein	0
EC958_3918	2.26	0.22	10.2276	0.0005	0.0115495	-0.09	9.39	-1.4	0.166848	0.732261	-6.12	yhiV	hypothetical protein	0
EC958_3940	2.05	0.19	10.5761	0.0005	0.0115495	-0.04	6.47	-0.2	0.842022	0.979896	-6.19	yhjR	hypothetical protein	0
EC958_4057	1.88	0.19	10.0887	0.0005	0.0115495	0.47	5.95	2.57	0.0128102	0.357709	-3.1	spoT	guanosine-3',5'-bis(Diphosphate)3'-pyrophosphohydrolase	2	ecos01100: Metabolic pathways | ecos00230: Purine metabolism
EC958_4204	-2.7	0.26	-10.314	0.0005	0.0115495	-0.75	3.25	-1.46	0.151196	0.725917	-4.48	atpC	membrane-bound ATP synthase F1 sector epsilon-subunit	2	ecos01100: Metabolic pathways | ecos00190: Oxidative phosphorylation
EC958_4217	2.11	0.2	10.5116	0.0005	0.0115495	0.01	8.4	0.13	0.89476	0.985275	-6.84	asnA	asparagine synthetase A	5	ecos01110: Biosynthesis of secondary metabolites | ecos01230: Biosynthesis of amino acids | ecos01100: Metabolic pathways | ecos00250: Alanine, aspartate and glutamate metabolism | ecos00460: Cyanoamino acid metabolism
EC958_5117	1.99	0.19	10.5598	0.0005	0.0115495	-0.89	2.23	-0.95	0.344791	0.855129	-4.73	purH	Bifunctional purine biosynthesis protein PurH	4	ecos01100: Metabolic pathways | ecos00670: One carbon pool by folate | ecos01110: Biosynthesis of secondary metabolites | ecos00230: Purine metabolism
EC958_4591	2.62	0.26	10.1834	0.0005	0.0115495	-0.06	8.13	-0.6	0.552199	0.912329	-6.55	proP	proline/betaine transporter	0
EC958_4598	-2.06	0.2	-10.3827	0.0005	0.0115495	-0.21	7.59	-2.01	0.0493419	0.566029	-4.65	melR	MelR regulator of melibiose operon	0
EC958_4645	-2.23	0.22	-10.1842	0.0005	0.0115495	0	8.26	0.01	0.991017	0.999118	-6.69	frdA	flavoprotein subunit of fumarate reductase	9	ecos01200: Carbon metabolism | ecos00650: Butanoate metabolism | ecos01100: Metabolic pathways | ecos00190: Oxidative phosphorylation | ecos01110: Biosynthesis of secondary metabolites | ecos01120: Microbial metabolism in diverse environments | ecos02020: Two-component system | ecos00620: Pyruvate metabolism | ecos00020: Citrate cycle (TCA cycle)
EC958_4675	-2.07	0.2	-10.1194	0.0005	0.0115495	0	6.52	0.01	0.994062	0.999249	-6.26	yjfN	hypothetical protein	0
EC958_4718	-2.45	0.24	-10.296	0.0005	0.0115495	-0.1	6.26	-0.6	0.55123	0.912329	-6.05	chpR	antitoxin of the ChpB-ChpS toxin-antitoxin system	0
EC958_0105	2.68	0.26	10.4927	0.0005	0.0115495	-0.12	3.85	-0.22	0.828974	0.979896	-5.24		hypothetical protein	0
EC958_0185	1.9	0.19	10.0509	0.0006	0.0122582	0.23	4.34	0.78	0.439318	0.882352	-5.33	apaH	bis(5'-nucleosyl)-tetraphosphatase, symmetrical	2	ecos01100: Metabolic pathways | ecos00230: Purine metabolism
EC958_0260	2.02	0.2	9.9215	0.0006	0.0122582	-0.06	6.5	-0.4	0.689461	0.951626	-6.28	acnB	aconitate hydratase 2	9	ecos00020: Citrate cycle (TCA cycle) | ecos00630: Glyoxylate and dicarboxylate metabolism | ecos01120: Microbial metabolism in diverse environments | ecos01110: Biosynthesis of secondary metabolites | ecos01230: Biosynthesis of amino acids | ecos01210: 2-Oxocarboxylic acid metabolism | ecos01100: Metabolic pathways | ecos00640: Propanoate metabolism | ecos01200: Carbon metabolism
EC958_0436	1.92	0.19	9.9434	0.0006	0.0122582	-0.07	8.72	-0.84	0.404963	0.865172	-6.56	matD/ecpC	Mat/Ecp fimbriae outer membrane usher protein	0
EC958_0660	2.3	0.23	9.8777	0.0006	0.0122582	-0.57	3.42	-1.55	0.126264	0.705423	-4.46	purK	phosphoribosylaminoimidazole carboxylase ATPase subunit	3	ecos00230: Purine metabolism | ecos01110: Biosynthesis of secondary metabolites | ecos01100: Metabolic pathways
EC958_0759	1.8	0.19	9.7349	0.0006	0.0122582							holA	DNA polymerase III, delta subunit	3	ecos03440: Homologous recombination | ecos03030: DNA replication | ecos03430: Mismatch repair
EC958_0934	1.8	0.18	9.8018	0.0006	0.0122582	0.22	6.62	1.47	0.147916	0.725917	-5.27	ybiV	hypothetical protein	0
EC958_4865	-2.12	0.21	-10.0243	0.0006	0.0122582	-0.74	2.28	-1.03	0.309696	0.83437	-4.71		hypothetical protein	0
EC958_1130	-2.09	0.22	-9.7158	0.0006	0.0122582	0	6.49	-0.02	0.983247	0.99699	-6.18	ycbJ	hypothetical protein	0
EC958_1199	-2.22	0.23	-9.6511	0.0006	0.0122582	-0.09	7.27	-0.7	0.48724	0.896217	-6.22		periplasmic glucose-1-phosphatase	2	ecos00010: Glycolysis / Gluconeogenesis | ecos01120: Microbial metabolism in diverse environments
EC958_1612	1.86	0.19	9.7374	0.0006	0.0122582							yciM	putative heat shock protein	0
EC958_1655	2.03	0.2	9.9852	0.0006	0.0122582	0.29	5.51	1.37	0.176334	0.737356	-4.98		thiol peroxidase	0
EC958_1681	2.16	0.22	9.8081	0.0006	0.0122582	0.14	4.32	0.4	0.692551	0.952959	-5.46		hypothetical protein	0
EC958_1880	1.85	0.19	9.8417	0.0006	0.0122582	-0.04	4.97	-0.12	0.904993	0.987465	-5.65	purR	purine nucleotide synthesis repressor	0
EC958_2055	2.56	0.26	9.9824	0.0006	0.0122582	-0.75	3.68	-1.45	0.151886	0.725917	-4.48	yebV	hypothetical protein	0
EC958_2237	2.22	0.22	9.8957	0.0006	0.0122582	0.1	6.64	0.56	0.57691	0.918974	-6.1	yodA	hypothetical protein	0
EC958_2622	2.06	0.21	9.8906	0.0006	0.0122582	-0.1	4.31	-0.32	0.753372	0.969028	-5.6		NADH dehydrogenase I chain B	2	ecos00190: Oxidative phosphorylation | ecos01100: Metabolic pathways
EC958_2944	1.8	0.18	9.7694	0.0006	0.0122582	-0.08	6.88	-0.62	0.539523	0.911525	-6.15	proX	glycine betaine-binding periplasmic protein	1	ecos02010: ABC transporters
EC958_3175	1.79	0.19	9.6935	0.0006	0.0122582	-0.12	6.29	-0.61	0.546428	0.911525	-6	dsbC	thiol:disulfide interchange protein DsbC	0
EC958_3194	2.25	0.23	9.9643	0.0006	0.0122582	-0.11	3.01	-0.23	0.821205	0.977015	-5.25	rpiA	ribose-5-phosphate isomerase, constitutive	6	ecos01120: Microbial metabolism in diverse environments | ecos01110: Biosynthesis of secondary metabolites | ecos01230: Biosynthesis of amino acids | ecos01100: Metabolic pathways | ecos01200: Carbon metabolism | ecos00030: Pentose phosphate pathway
EC958_3204	2.54	0.25	9.9924	0.0006	0.0122582	-0.13	5.25	-0.59	0.555615	0.913454	-5.73		fructose-bisphosphate aldolase class II	9	ecos01110: Biosynthesis of secondary metabolites | ecos01230: Biosynthesis of amino acids | ecos01100: Metabolic pathways | ecos01200: Carbon metabolism | ecos00051: Fructose and mannose metabolism | ecos00680: Methane metabolism | ecos01120: Microbial metabolism in diverse environments | ecos00030: Pentose phosphate pathway | ecos00010: Glycolysis / Gluconeogenesis
EC958_3248	2.13	0.21	10.0009	0.0006	0.0122582	0.03	5.34	0.15	0.87916	0.983011	-5.9		hypothetical protein	0
EC958_3739	2.14	0.22	9.6552	0.0006	0.0122582	1.26	1.81	1.73	0.0888829	0.659664	-4.19	yheL	hypothetical protein	1	ecos04122: Sulfur relay system
EC958_3791	1.96	0.2	9.6468	0.0006	0.0122582	-0.18	6.63	-1.26	0.212174	0.769068	-5.55	hlsR	ribosome-associated heat shock protein 15	0
EC958_4312	-1.83	0.18	-9.9188	0.0006	0.0122582	-0.04	8.76	-0.58	0.564266	0.914723	-6.78		hypothetical protein	2	ecos00052: Galactose metabolism | ecos01100: Metabolic pathways
EC958_4417	2.4	0.24	10.002	0.0006	0.0122582	-0.07	7.33	-0.6	0.551045	0.912329	-6.35	hslV	ATP-dependent hslVU protease peptidase subunit HslV	0
EC958_5096	2.49	0.25	9.7869	0.0006	0.0122582							rplJ	50S ribosomal protein L8	1	ecos03010: Ribosome
EC958_4721	-1.98	0.2	-9.6884	0.0006	0.0122582	0.25	7.3	2.2	0.0318377	0.506629	-4.2	ytfQ	putative LACI-type transcriptional regulator	1	ecos02010: ABC transporters
EC958_4736	-1.84	0.19	-9.7925	0.0006	0.0122582	0.03	9.34	0.47	0.640855	0.937986	-6.99	mgtA	magnesium-transporting ATPase, P-type 1	0
EC958_A0124	2.53	0.25	9.9374	0.0006	0.0122582	-0.12	8.38	-1.05	0.299813	0.831822	-6.32	blaOXA-1	OXA-1 beta-lactamase	1	ecos01501: beta-Lactam resistance
EC958_0415	2.44	0.26	9.4835	0.0007	0.0129588	0.18	8.04	1.71	0.0920042	0.663441	-5.21	pepD	aminoacyl-histidine dipeptidase (peptidase D)	2	ecos00480: Glutathione metabolism | ecos01100: Metabolic pathways
EC958_0626	2.49	0.26	9.4918	0.0007	0.0129588	0.13	7.04	0.85	0.400705	0.863045	-6.03	ybaS	probable glutaminase YbaS	5	ecos00471: D-Glutamine and D-glutamate metabolism | ecos02020: Two-component system | ecos00250: Alanine, aspartate and glutamate metabolism | ecos01100: Metabolic pathways | ecos00220: Arginine biosynthesis
EC958_0628	2.18	0.23	9.3803	0.0007	0.0129588	0.17	5.21	0.76	0.452971	0.885747	-5.48	cueR	putative HTH-type transcriptional regulator	0
EC958_0805	2.14	0.23	9.315	0.0007	0.0129588	0	6.09	-0.02	0.981845	0.996549	-6.11	seqA	negative modulator of initiation of replication	0
EC958_0866	2.03	0.22	9.3988	0.0007	0.0129588	-0.19	5.81	-0.88	0.38428	0.861468	-5.63	aroG	3-deoxy-D-arabinoheptulosonate-7-phosphate synthase	5	ecos00400: Phenylalanine, tyrosine and tryptophan biosynthesis | ecos01100: Metabolic pathways | ecos01110: Biosynthesis of secondary metabolites | ecos01230: Biosynthesis of amino acids | ecos02024: Quorum sensing
EC958_0996	2.2	0.23	9.4473	0.0007	0.0129588							infA	protein chain initiation factor IF-1	0
EC958_1478	1.75	0.18	9.5349	0.0007	0.0129588	-0.47	3	-0.8	0.425056	0.878408	-4.93	hemA	glutamyl-tRNA reductase	5	ecos01120: Microbial metabolism in diverse environments | ecos00860: Porphyrin and chlorophyll metabolism | ecos01100: Metabolic pathways | ecos01240: Biosynthesis of cofactors | ecos01110: Biosynthesis of secondary metabolites
EC958_1743	-1.82	0.19	-9.6293	0.0007	0.0129588	0.59	3.39	1.21	0.231916	0.783395	-4.73		hypothetical protein	0
EC958_1947	-2.24	0.24	-9.3527	0.0007	0.0129588	-0.04	5.85	-0.22	0.827266	0.979103	-5.93	yniA	hypothetical protein	0
EC958_2078	1.81	0.19	9.385	0.0007	0.0129588	0.55	6	2.9	0.00535909	0.244781	-2.31	znuA	putative adhesin	1	ecos02010: ABC transporters
EC958_2116	2.11	0.23	9.3214	0.0007	0.0129588	0.01	7.46	0.05	0.962443	0.994972	-6.48	otsA	trehalose-6-phosphate synthase	3	ecos00500: Starch and sucrose metabolism | ecos01100: Metabolic pathways | ecos01110: Biosynthesis of secondary metabolites
EC958_2181	1.98	0.21	9.423	0.0007	0.0129588	0.83	6.15	4.87	9.58952e-06	0.00363885	3.37	uvrY	putative 2-component transcriptional regulator	2	ecos02026: Biofilm formation - Escherichia coli | ecos02020: Two-component system
EC958_2231	2.4	0.26	9.4008	0.0007	0.0129588	0.06	8.36	0.65	0.517659	0.90504	-6.57	hchA	molecular chaperone Hsp31 and glyoxalase 3	3	ecos01100: Metabolic pathways | ecos01120: Microbial metabolism in diverse environments | ecos00620: Pyruvate metabolism
EC958_2462	-1.75	0.18	-9.4833	0.0007	0.0129588	-0.08	6.72	-0.55	0.586942	0.920285	-6.1	yehU	putative 2-component sensor protein	0
EC958_2605	2.54	0.26	9.6157	0.0007	0.0129588	0.24	5.3	0.96	0.341466	0.854617	-5.44	elaB	hypothetical protein	0
EC958_2939	1.75	0.19	9.3428	0.0007	0.0129588	-0.02	4.97	-0.08	0.935554	0.993265	-5.74		hypothetical protein	0
EC958_3316	1.86	0.2	9.4327	0.0007	0.0129588	0.1	5.3	0.44	0.6637	0.94419	-5.76		hypothetical protein	0
EC958_3507	1.79	0.19	9.5729	0.0007	0.0129588	0.39	6.28	2.53	0.0141298	0.364059	-3.21	yqjF	hypothetical protein	0
EC958_3788	1.73	0.18	9.4525	0.0007	0.0129588	0.18	7.1	1.53	0.131827	0.71305	-5.34	nudE	ADP compounds hydrolase NudE	2	ecos00230: Purine metabolism | ecos01100: Metabolic pathways
EC958_3803	-2.09	0.22	-9.4345	0.0007	0.0129588	0.02	9.79	0.42	0.675042	0.94761	-7.17	feoB	ferrous iron transport protein B	0
EC958_4026	1.97	0.21	9.3863	0.0007	0.0129588	-0.26	2.94	-0.51	0.615374	0.93017	-5.07	rfaD	ADP-L-glycero-D-mannoheptose-6-epimerase	2	ecos00540: Lipopolysaccharide biosynthesis | ecos01100: Metabolic pathways
EC958_4075	-1.89	0.2	-9.5449	0.0007	0.0129588	-0.17	11.66	-4.24	8.55188e-05	0.0183419	0.08		putative transcriptional regulator	0
EC958_4314	-1.77	0.19	-9.4994	0.0007	0.0129588	-0.19	8.39	-2.32	0.0241566	0.455696	-4.24	rmuC	DNA recombination protein RmuC	0
EC958_4480	2.15	0.23	9.3575	0.0007	0.0129588	-0.11	5.56	-0.3	0.762469	0.969896	-5.52		glucose-6-phosphate isomerase	8	ecos01120: Microbial metabolism in diverse environments | ecos00520: Amino sugar and nucleotide sugar metabolism | ecos00500: Starch and sucrose metabolism | ecos01200: Carbon metabolism | ecos01100: Metabolic pathways | ecos01110: Biosynthesis of secondary metabolites | ecos00010: Glycolysis / Gluconeogenesis | ecos00030: Pentose phosphate pathway
EC958_4603	-1.81	0.19	-9.5694	0.0007	0.0129588	0.03	7.39	0.27	0.786149	0.97145	-6.5		hypothetical protein	0
EC958_0124	1.87	0.2	9.5539	0.0007	0.0129588	0.13	5.85	0.68	0.497782	0.900792	-5.85	trpR	trp operon repressor	0
EC958_0237	-1.77	0.2	-8.9994	0.0008	0.0130235	-0.34	2.52	-0.59	0.560763	0.913454	-5.02		hypothetical protein	0
EC958_0439	2.11	0.23	9.153	0.0008	0.0130235	-0.02	8.54	-0.27	0.789873	0.972112	-6.81	matA/ecpR	Mat/Ecp fimbriae transcriptional regulator	0
EC958_0508	1.77	0.19	9.1689	0.0008	0.0130235	-0.04	5.38	-0.18	0.857005	0.981261	-5.83	hemB	delta-aminolevulinic acid dehydratase	5	ecos00860: Porphyrin and chlorophyll metabolism | ecos01120: Microbial metabolism in diverse environments | ecos01110: Biosynthesis of secondary metabolites | ecos01240: Biosynthesis of cofactors | ecos01100: Metabolic pathways
EC958_0758	1.72	0.19	8.9885	0.0008	0.0130235							ybeN	nicotinate-nucleotide adenylyltransferase	3	ecos00760: Nicotinate and nicotinamide metabolism | ecos01100: Metabolic pathways | ecos01240: Biosynthesis of cofactors
EC958_0769	-1.69	0.18	-9.2086	0.0008	0.0130235	0.05	8.36	0.57	0.571429	0.917005	-6.64	ybeK	hypothetical protein	0
EC958_1329	1.66	0.18	9.1029	0.0008	0.0130235	-0.02	3.47	-0.04	0.970263	0.995217	-5.28	ycfC	hypothetical protein	0
EC958_1330	1.64	0.18	9.0306	0.0008	0.0130235								probable ATPase YcfB	1	ecos04122: Sulfur relay system
EC958_1527	1.86	0.21	9.0066	0.0008	0.0130235	0.6	2.05	0.76	0.450284	0.885747	-4.85	tonB	energy transducing membrane protein TonB	0
EC958_1555	-1.75	0.19	-9.2334	0.0008	0.0130235	0.1	5.53	0.45	0.651114	0.939165	-5.79		putative phage terminase small subunit	0
EC958_4924	2.17	0.24	9.051	0.0008	0.0130235	-0.79	3.89	-2.37	0.0213795	0.441122	-3.26		Tryptophan biosynthesis protein TrpCF	4	ecos00400: Phenylalanine, tyrosine and tryptophan biosynthesis | ecos01100: Metabolic pathways | ecos01110: Biosynthesis of secondary metabolites | ecos01230: Biosynthesis of amino acids
EC958_2001	2.44	0.26	9.2414	0.0008	0.0130235							gapA	glyceraldehyde-3-phosphate dehydrogenase A	6	ecos00010: Glycolysis / Gluconeogenesis | ecos01120: Microbial metabolism in diverse environments | ecos01230: Biosynthesis of amino acids | ecos01110: Biosynthesis of secondary metabolites | ecos01200: Carbon metabolism | ecos01100: Metabolic pathways
EC958_2090	1.78	0.19	9.2361	0.0008	0.0130235	-0.54	3.94	-1.37	0.177472	0.73817	-4.64	yecD	hypothetical protein	0
EC958_2465	1.66	0.18	9.0558	0.0008	0.0130235	0.09	6.23	0.57	0.567598	0.915866	-5.97	yehX	hypothetical ABC transporter ATP-binding protein YehX	1	ecos02010: ABC transporters
EC958_2475	1.7	0.19	9.1334	0.0008	0.0130235	-0.12	5.7	-0.59	0.560757	0.913454	-5.83		putative oxidoreductase	0
EC958_2492	1.81	0.2	9.2564	0.0008	0.0130235	0	7.5	-0.04	0.971117	0.995305	-6.53	cirA	colicin I receptor	0
EC958_2525	1.83	0.2	9.2096	0.0008	0.0130235	-0.2	3.46	-0.45	0.655642	0.941841	-5.25	yejL	hypothetical protein	0
EC958_2806	1.67	0.18	9.1874	0.0008	0.0130235	0.02	5.29	0.13	0.899881	0.986031	-6.13	purN	phosphoribosylglycinamide formyltransferase	4	ecos01100: Metabolic pathways | ecos00670: One carbon pool by folate | ecos01110: Biosynthesis of secondary metabolites | ecos00230: Purine metabolism
EC958_2876	1.88	0.2	9.2691	0.0008	0.0130235	0.21	5.11	0.85	0.400746	0.863045	-5.5	rseC	sigma-E factor regulatory protein RseC	0
EC958_2907	1.74	0.19	9.1008	0.0008	0.0130235	0.49	5.6	2.24	0.0288661	0.482337	-3.68	yfiB	putative lipoprotein YfiB	0
EC958_2981	-2.01	0.22	-9.1797	0.0008	0.0130235	0.1	6.64	0.64	0.522999	0.90597	-6.07		hypothetical protein	0
EC958_3202	1.72	0.19	9.0366	0.0008	0.0130235	0.01	6.64	0.05	0.961889	0.994972	-6.3	yggA	hypothetical protein	0
EC958_3251	1.85	0.2	9.0907	0.0008	0.0130235	0.04	7.39	0.34	0.732407	0.962535	-6.45	mutY	A/G-specific adenine glycosylase	1	ecos03410: Base excision repair
EC958_3397	1.99	0.22	9.0812	0.0008	0.0130235	0.13	7.56	1.11	0.270657	0.810656	-5.96	yghA	hypothetical oxidoreductase YghA	0
EC958_3479	1.87	0.2	9.258	0.0008	0.0130235	0.04	7.65	0.41	0.680044	0.948163	-6.51	ygjG	probable ornithine aminotransferase	4	ecos01120: Microbial metabolism in diverse environments | ecos01100: Metabolic pathways | ecos00310: Lysine degradation | ecos00330: Arginine and proline metabolism
EC958_3740	1.65	0.18	9.0751	0.0008	0.0130235	1.99	0.68	1.99	0.0519692	0.568215	-4.09	yheM	hypothetical protein	1	ecos04122: Sulfur relay system
EC958_3781	2.07	0.23	9.0476	0.0008	0.0130235	-0.34	5.66	-1.82	0.074303	0.643675	-4.45	aroK	shikimate kinase I	4	ecos01110: Biosynthesis of secondary metabolites | ecos01230: Biosynthesis of amino acids | ecos01100: Metabolic pathways | ecos00400: Phenylalanine, tyrosine and tryptophan biosynthesis
EC958_3812	-1.69	0.18	-9.2433	0.0008	0.0130235	0.17	9.26	2.51	0.0149314	0.370135	-4.08	malT	MalT-maltotriose-ATP transcriptional activator	0
EC958_5077	2	0.22	9.1567	0.0008	0.0130235	-0.01	7.68	-0.06	0.951707	0.994871	-6.64		hypothetical protein	0
EC958_3939	1.76	0.19	9.0136	0.0008	0.0130235	-0.05	7.83	-0.5	0.617177	0.930481	-6.54	yhjQ	hypothetical protein	0
EC958_4027	1.64	0.18	8.9948	0.0008	0.0130235							rfaF	ADP-heptose--LPS heptosyltransferase II	2	ecos01100: Metabolic pathways | ecos00540: Lipopolysaccharide biosynthesis
EC958_4052	1.64	0.18	8.9996	0.0008	0.0130235	0.05	7.68	0.48	0.630671	0.934331	-6.42	yicC	putative alpha helix protein	0
EC958_4147	-1.68	0.19	-9.0134	0.0008	0.0130235	-0.11	7.9	-0.98	0.33277	0.850001	-6.19	ilvN	acetolactate synthase isozyme I small subunit	8	ecos00770: Pantothenate and CoA biosynthesis | ecos00660: C5-Branched dibasic acid metabolism | ecos00290: Valine, leucine and isoleucine biosynthesis | ecos01110: Biosynthesis of secondary metabolites | ecos01210: 2-Oxocarboxylic acid metabolism | ecos01230: Biosynthesis of amino acids | ecos01100: Metabolic pathways | ecos00650: Butanoate metabolism
EC958_4273	1.94	0.21	9.0285	0.0008	0.0130235	-0.92	5.61	-4.76	1.42255e-05	0.00501246	2.97	xerC	integrase/recombinase XerC	0
EC958_4377	1.81	0.2	9.1962	0.0008	0.0130235	0.01	9.33	0.18	0.855223	0.981261	-7.1		formate dehydrogenase-O, large subunit	5	ecos00680: Methane metabolism | ecos01120: Microbial metabolism in diverse environments | ecos00630: Glyoxylate and dicarboxylate metabolism | ecos01200: Carbon metabolism | ecos01100: Metabolic pathways
EC958_5097	2.41	0.27	9.0664	0.0008	0.0130235							rplL	hypothetical protein	1	ecos03010: Ribosome
EC958_4789	1.79	0.2	9.0766	0.0008	0.0130235	0.04	7.26	0.32	0.752847	0.969028	-6.43		transmembrane signal transducer for ferric citrate transport	1	ecos02020: Two-component system
EC958_0083	-1.82	0.2	-9.0265	0.0008	0.0130235	-0.01	5.54	-0.04	0.96564	0.994972	-5.9		hypothetical protein	0
EC958_A0144	-2.17	0.24	-9.2244	0.0008	0.0130235	0.09	8.51	0.85	0.401108	0.863045	-6.54		hypothetical protein	0
EC958_0160	1.63	0.18	8.9323	0.0009	0.0135741	-0.13	5.24	-0.54	0.593162	0.921887	-5.74	slpA	probable FKBX-type 16kD peptidyl-prolylcis-trans isomerase (a rotamase)	0
EC958_0211	-1.74	0.19	-8.973	0.0009	0.0135741	0.07	6.53	0.42	0.676137	0.94761	-6.16	leuD	3-isopropylmalate dehydratase small subunit	6	ecos01100: Metabolic pathways | ecos01230: Biosynthesis of amino acids | ecos01210: 2-Oxocarboxylic acid metabolism | ecos00290: Valine, leucine and isoleucine biosynthesis | ecos01110: Biosynthesis of secondary metabolites | ecos00660: C5-Branched dibasic acid metabolism
EC958_0334	2.11	0.24	8.8265	0.0009	0.0135741	-0.71	3.33	-1.52	0.134195	0.715514	-4.43	mesJ	putative cell cycle protein MesJ	0
EC958_0339	1.7	0.19	8.8945	0.0009	0.0135741	-0.05	6	-0.25	0.802119	0.972336	-6.03	cutF	copper homeostasis protein CutF	1	ecos01503: Cationic antimicrobial peptide (CAMP) resistance
EC958_0477	-1.75	0.2	-8.8211	0.0009	0.0135741	0.22	8.82	2.69	0.00945614	0.304883	-3.51	yahN	putative cytochrome subunit of dehydrogenase	0
EC958_0549	-1.74	0.2	-8.9224	0.0009	0.0135741	-0.12	6.7	-0.85	0.400878	0.863045	-5.94		nucleoside channel; receptor of phage T6 and colicin K	0
EC958_0712	1.6	0.18	8.8609	0.0009	0.0135741	0.11	5.83	0.56	0.575235	0.918923	-5.9	fepB	ferrienterobactin-binding periplasmic protein	1	ecos02010: ABC transporters
EC958_1137	1.95	0.22	8.8309	0.0009	0.0135741	-0.13	5.65	-0.61	0.54666	0.911525	-5.77	ycbK	hypothetical protein	0
EC958_1183	1.84	0.21	8.936	0.0009	0.0135741	0.06	7.18	0.43	0.667703	0.945673	-6.33	appC	probable third cytochrome oxidase subunit I	2	ecos02020: Two-component system | ecos00190: Oxidative phosphorylation
EC958_1557	-1.63	0.18	-8.9234	0.0009	0.0135741	0.17	7.46	1.57	0.1225	0.6978	-5.3		phage major capsid protein	0
EC958_1568	-1.66	0.19	-8.9125	0.0009	0.0135741	-0.14	4.32	-0.44	0.658711	0.942681	-5.44		putative minor tail protein	0
EC958_1795	-2.36	0.27	-8.8254	0.0009	0.0135741	-1.56	2.65	-1.99	0.0518601	0.568215	-3.98	ydfZ	hypothetical protein	0
EC958_1896	2.1	0.24	8.8915	0.0009	0.0135741	0.97	6.18	4.67	1.94819e-05	0.00640693	2.71	pykF	pyruvate kinase I	9	ecos00230: Purine metabolism | ecos01120: Microbial metabolism in diverse environments | ecos01100: Metabolic pathways | ecos01200: Carbon metabolism | ecos01110: Biosynthesis of secondary metabolites | ecos01230: Biosynthesis of amino acids | ecos00620: Pyruvate metabolism | ecos01240: Biosynthesis of cofactors | ecos00010: Glycolysis / Gluconeogenesis
EC958_1923	-1.85	0.21	-8.9523	0.0009	0.0135741	0.04	7.76	0.4	0.691624	0.952959	-6.49	ppsA	phosphoenolpyruvate synthase	7	ecos01110: Biosynthesis of secondary metabolites | ecos01100: Metabolic pathways | ecos01200: Carbon metabolism | ecos00680: Methane metabolism | ecos01120: Microbial metabolism in diverse environments | ecos00010: Glycolysis / Gluconeogenesis | ecos00620: Pyruvate metabolism
EC958_2227	1.63	0.18	8.8699	0.0009	0.0135741	0.12	4.59	0.42	0.678031	0.947797	-5.51	yedJ	hypothetical protein	0
EC958_4960	2.22	0.25	8.9465	0.0009	0.0135741	0.09	8.2	0.87	0.385686	0.861468	-6.33		Enhancing lycopene biosynthesis protein 1	0
EC958_5027	2.14	0.24	8.9052	0.0009	0.0135741	-0.05	6.02	-0.3	0.76552	0.970231	-6.09	cysK	cysteine synthase A	7	ecos01100: Metabolic pathways | ecos01200: Carbon metabolism | ecos00920: Sulfur metabolism | ecos01110: Biosynthesis of secondary metabolites | ecos01230: Biosynthesis of amino acids | ecos01120: Microbial metabolism in diverse environments | ecos00270: Cysteine and methionine metabolism
EC958_2871	1.6	0.18	8.7677	0.0009	0.0135741	0.29	5.77	1.34	0.187083	0.745642	-5.16	recO	DNA repair protein RecO	1	ecos03440: Homologous recombination
EC958_2873	1.86	0.21	8.9189	0.0009	0.0135741	-0.91	0.84	-1	0.322727	0.843534	-4.65		RNase III, ds RNA	0
EC958_2949	1.85	0.21	8.8923	0.0009	0.0135741	0.93	5.32	4.38	5.3149e-05	0.012485	1.8	mprA	regulator of plasmid McrB operon	0
EC958_3019	1.88	0.21	8.9599	0.0009	0.0135741	-1.41	1.15	-1.24	0.220601	0.775644	-4.54	ygbQ	hypothetical protein	0
EC958_3876	-1.91	0.22	-8.8714	0.0009	0.0135741	-0.09	9.55	-1.28	0.205217	0.758522	-6.32		putative regulator	0
EC958_5094	2	0.22	8.948	0.0009	0.0135741							rplK	50S ribosomal protein L11	1	ecos03010: Ribosome
EC958_0013	-1.65	0.19	-8.8803	0.0009	0.0135741	-0.07	7.69	-0.63	0.534231	0.910676	-6.41		Methylthioribose kinase (MTR kinase)	2	ecos00270: Cysteine and methionine metabolism | ecos01100: Metabolic pathways
EC958_0030	-1.6	0.18	-8.7866	0.0009	0.0135741	-0.06	8.71	-0.77	0.447439	0.885747	-6.6		putative endoglucanase with Zn-dependent exopeptidase domain	0
EC958_0161	1.54	0.18	8.5236	0.001	0.0139348	-0.6	1.32	-0.65	0.51593	0.90504	-4.82	lytB	IspH protein	3	ecos00900: Terpenoid backbone biosynthesis | ecos01110: Biosynthesis of secondary metabolites | ecos01100: Metabolic pathways
EC958_0187	1.55	0.18	8.5914	0.001	0.0139348	0.02	4.9	0.07	0.942884	0.993602	-5.73	ksgA	dimethyladenosine transferase	0
[truncated: 4,787 more rows]

## Sheet: But_pH5.5_aero
GeneID	RNAseq_log2FC	RNAseq_Std_Err	RNAseq_t	RNAseq_p-value	RNAseq_adjusted	TraDIS_logFC	TraDIS_AveExpr	TraDIS_t	TraDIS_P.Value	TraDIS_adj.P.Val	TraDIS_B	gene	product	no_kegg_paths	Kegg_names
[truncated: 5,129 more rows]

[truncated: 1 more sheets: But_pH7_aero]
